# Supplementary material for: Transcriptional and endocrine orchestration of medullary bone formation and mineral turn-over in female chickens
Source: Poult Sci. 2025 Sep 4;104(11):105798. doi: 10.1016/j.psj.2025.105798 (PMC12466242; doi:10.1016/j.psj.2025.105798)
Supplement: Supplementary file 1 [file mmc1.xlsx]

## Sheet: Feed ingredients
Transcriptional and endocrine orchestration of medullary bone formation and mineral turn-over in female chickens
Michael Oster, Hiba Qasir, Henry Reyer, Siriluck Ponsuksili, Nares Trakooljul, Vera Sommerfeld, Markus Rodehutscord, Klaus Wimmers
Supplementary Table S1.
Feed ingredients	Developer	Pre-layer	Layer
maize	617.1	585.8	595.9
extracted soybean meal	220	276.2	260
alfalfa meal	120	60	30
soybean oil	8	10	15
DL-Methionine	1.5	3.7	4.5
Lysine	-	-	0.7
monocalcium phosphate	4.7	5	5
limestone, fine	15.9	26.8	22.4
limestone, coarse	-	19	53
sodium chloride	2.3	2.8	3
choline chloride	1	1	1
sodium bicarbonate	2	2.2	2
vitamin mix	2	2	2
mineral mix	0.5	0.5	0.5
TiO2	5	5	5
calculated, g/kg
phosphorus (P)	4	4.3	4.1
Non-phytate phosphorus (NPP)	2.3	2.4	2.3
calcium (Ca)	9	22.5	35
crude protein (CP)	155	176	168
ME, MJ/kg	11.6	11.5	11.5
analyzed, g/kg DM
DM, %	90.2	89.9	90.6
phosphorus (P)	4.9	5	4.9
calcium (Ca)	10.3	22	35.7
crude protein (CP)	175	197	187
analyzed, g/kg
phosphorus (P)	4.4	4.5	4.4
calcium (Ca)	9.3	19.8	32.3
crude protein (CP)	158	177	169
