# Supplementary material for: Transcriptional and endocrine orchestration of medullary bone formation and mineral turn-over in female chickens
Source: Poult Sci. 2025 Sep 4;104(11):105798. doi: 10.1016/j.psj.2025.105798 (PMC12466242; doi:10.1016/j.psj.2025.105798)
Supplement: Supplementary file 2 [file mmc2.xlsx]

## Sheet: DEGs LB vs. LSL
Transcriptional and endocrine orchestration of medullary bone formation and mineral turn-over in female chickens
Michael Oster, Hiba Qasir, Henry Reyer, Siriluck Ponsuksili, Nares Trakooljul, Vera Sommerfeld, Markus Rodehutscord, Klaus Wimmers
Supplementary Table S2.
			Wk 16: LB vs. LSL		Wk 17: LB vs. LSL		Wk 18: LB vs. LSL		Wk 20: LB vs. LSL		Wk 21: LB vs. LSL		Wk 22: LB vs. LSL		Wk 23: LB vs. LSL		Wk 24: LB vs. LSL
Ensembl ID	Gene symbol	Expression (baseMean)	log2 FoldChange	P-value	log2 FoldChange	P-value	log2 FoldChange	P-value	log2 FoldChange	P-value	log2 FoldChange	P-value	log2 FoldChange	P-value	log2 FoldChange	P-value	log2 FoldChange	P-value
ENSGALG00000000011	C10orf88	172.664	-0.0147316	0.899615	-0.00579838	0.959789	-0.0357485	0.748132	0.160526	0.156422	-0.0551411	0.631057	0.0989837	0.393016	0.136447	0.220712	0.134135	0.257901
ENSGALG00000000048	LOC776719	1051.42	0.0662284	0.6414	-0.049615	0.727757	0.162851	0.252402	-0.0885376	0.534421	0.0910879	0.523573	-0.012334	0.931365	0.2201	0.122967	-0.149326	0.292743
ENSGALG00000000055	LAMTOR3	1338.78	-0.0961971	0.285281	-0.192932	0.0324312	-0.0312097	0.727804	-0.131321	0.146731	-0.122219	0.178783	-0.0610979	0.502245	0.0571561	0.525586	-0.243049	0.00705762
ENSGALG00000000059	TUBB3	32.2301	0.561589	0.148612	0.170044	0.672073	-0.147998	0.696315	-0.0904728	0.823774	0.870835	0.0197	0.801235	0.0305145	1.07468	0.00387517	0.739188	0.041917
ENSGALG00000000067	SPR	163.929	0.266067	0.16393	0.350238	0.0683981	0.274037	0.152555	0.114867	0.557393	0.0441407	0.821531	-0.0439398	0.823253	0.0355337	0.852552	-0.204756	0.275133
ENSGALG00000000071	DDIAS	169.196	-0.255999	0.0953724	-0.446435	0.00305243	-0.25631	0.0834902	-0.226242	0.128377	-0.515723	0.000712276	-0.290101	0.0566094	-0.128545	0.386521	-0.299282	0.0525861
ENSGALG00000000081	IL4I1	5.24646	1.36643	0.0240888	0.538442	0.414575	1.43755	0.0409839	-0.230484	0.731394	-0.441752	0.570624	3.01352	7.29595e-06	0.507864	0.436384	1.89373	0.0109199
ENSGALG00000000086	TIMM17B	1026.12	0.150692	0.141462	0.0391329	0.702245	0.188817	0.0638164	-0.0414684	0.686252	0.242604	0.0189517	-0.0348225	0.737087	0.0613258	0.549114	-0.282054	0.00573578
ENSGALG00000000091	INTS4	762.856	0.0953984	0.137752	0.0639561	0.309234	0.0364186	0.555739	0.00914881	0.885344	-0.00532143	0.935619	-0.0775007	0.238775	0.00385006	0.951355	-0.0112517	0.861307
ENSGALG00000000094	ADIPOR1	985.103	-0.0765672	0.510471	-0.0831465	0.475357	-0.0681538	0.556687	-0.0871814	0.454683	-0.0485993	0.678959	-0.000701584	0.995236	-0.040775	0.725666	-0.402198	0.000536286
ENSGALG00000000102	UBE2T	277.361	0.206085	0.0944446	0.0458117	0.709783	0.214045	0.0791113	-0.0620773	0.613344	0.315451	0.0120583	0.154004	0.228949	0.162781	0.196957	0.0595667	0.636876
ENSGALG00000000104	LOC395100	81.1454	-0.242417	0.239423	-0.195018	0.345354	-0.212545	0.294675	-0.295053	0.157338	-0.254921	0.231828	-0.172284	0.426395	-0.223479	0.283868	-0.56294	0.00647072
ENSGALG00000000106	LRIF1	636.441	-0.106089	0.418129	-0.231611	0.0744368	-0.287635	0.0263539	-0.055707	0.667344	-0.158466	0.225252	-0.205346	0.117732	-0.0569351	0.660521	0.0992183	0.449445
ENSGALG00000000107	TRIM7.1	16.2993	0.0188767	0.951251	0.232141	0.471928	0.759135	0.010202	0.481107	0.141662	0.332522	0.296073	-0.115962	0.726203	0.0473542	0.887998	-0.69463	0.0323887
ENSGALG00000000109	AFMID	442.351	0.102032	0.576794	-0.230884	0.211441	0.0827873	0.653057	0.102961	0.577269	0.148917	0.417377	0.269684	0.144073	0.263716	0.151744	-0.0136732	0.940534
ENSGALG00000000112	PLP1	5.03884	-2.01586	0.164256	2.91274	0.0458654	0.265233	0.854366	-0.141895	0.922263	1.07077	0.449061	-2.74993	0.0898393	-1.30364	0.386773	-1.01309	0.495218
ENSGALG00000000122	RACK1	30557.3	0.147982	0.31114	-0.0311452	0.831209	0.185221	0.204895	-0.0496768	0.733882	0.0608612	0.677096	0.15473	0.289757	0.25904	0.0762917	-0.136987	0.34846
ENSGALG00000000129	TCF25	1320.41	-0.0382347	0.692841	-0.0136026	0.888473	0.0612629	0.52552	-0.00991727	0.918641	0.0951057	0.330103	0.0535864	0.584415	0.217952	0.0246652	-0.095269	0.324527
ENSGALG00000000136	BLEC2	8.32159	0.678801	0.092504	0.0530941	0.897185	1.54488	0.000152272	1.06265	0.0224211	0.653117	0.130186	0.278828	0.540048	-0.412998	0.357513	0.485264	0.290897
ENSGALG00000000137	SNRPE	1061.15	0.0855307	0.493974	0.135763	0.277869	0.121805	0.328656	-0.00849359	0.945868	0.18952	0.131665	0.163118	0.19632	0.257274	0.0408227	-0.00758639	0.951766
ENSGALG00000000141	BLB1	5809.57	0.800696	0.000241717	0.844467	0.000108277	0.83745	0.000123009	0.482188	0.0270949	0.813544	0.000194519	0.333269	0.126777	1.26419	6.90236e-09	0.939866	1.64614e-05
ENSGALG00000000142	CEPT1	651.197	-0.00861274	0.902386	-0.0329766	0.633538	0.0277084	0.683315	0.00987352	0.887133	-0.00293707	0.967308	-0.0497891	0.488618	0.0907614	0.189199	0.114156	0.108353
ENSGALG00000000146	SUPT6H	2494.93	0.246234	0.0193283	0.290869	0.00553937	0.302577	0.00383967	0.129578	0.216581	0.1602	0.128992	0.0678214	0.520556	-0.00892973	0.932281	0.294466	0.00511443
ENSGALG00000000150	RPL9	14070.5	0.211109	0.045099	0.0445623	0.672319	0.151652	0.149893	-0.0512862	0.626442	0.117856	0.263754	0.149267	0.15705	0.194787	0.0646354	-0.0131395	0.900807
ENSGALG00000000151	ADAMTS19	12.4427	0.450306	0.445326	0.268691	0.628193	-0.0879545	0.862055	-0.589618	0.26059	0.530385	0.333753	0.756116	0.117516	-0.955194	0.0223201	-0.0553764	0.895638
ENSGALG00000000154	DENND2D	721.259	0.0326168	0.820038	-0.0326053	0.820377	0.214849	0.133322	-0.0595857	0.679328	0.226148	0.118599	0.0421576	0.770348	0.644904	7.42097e-06	0.352461	0.0146213
ENSGALG00000000156	BRD2	6957.55	0.0189269	0.870385	0.0454986	0.694962	0.075535	0.514827	0.0060947	0.958127	0.145862	0.209122	-0.0519518	0.654709	0.173128	0.135756	-0.132121	0.255161
ENSGALG00000000161	ISOC1	123.853	-0.380006	0.0341217	-0.310052	0.073102	-0.555383	0.00119405	-0.400657	0.0204962	-0.365319	0.039754	-0.252458	0.163522	-0.508282	0.00300482	-0.531501	0.00217755
ENSGALG00000000162	DMB1	1614.24	0.0825124	0.636275	-0.0203341	0.907288	0.0659498	0.705242	0.0427882	0.806639	-0.00477122	0.978264	0.0370722	0.832227	0.553658	0.00154375	0.168238	0.334988
ENSGALG00000000164	MYBPHL	16.0127	-0.482512	0.261439	-0.268813	0.54276	0.95172	0.0247039	-0.324495	0.468846	-0.0540405	0.906191	-0.817015	0.0687287	-0.409382	0.379004	-0.135375	0.766775
ENSGALG00000000168	ADORA1	19.8736	-0.252803	0.577501	0.744293	0.0973639	-0.0940134	0.833	0.9564	0.0366554	0.925761	0.078495	0.223841	0.671713	0.251274	0.651706	1.53727	0.0158678
ENSGALG00000000184	SLC27A6	14.4348	-0.554185	0.181585	0.459745	0.236063	-0.339142	0.359864	0.213657	0.562596	-0.447949	0.259681	0.51062	0.17551	-0.179769	0.599043	0.63703	0.0943703
ENSGALG00000000186	MTCH1	141.226	0.0894837	0.548474	-0.0473953	0.751618	0.217091	0.1336	0.0727476	0.630353	0.0709964	0.643544	0.103399	0.497966	-0.0125585	0.930806	-0.364989	0.0114588
ENSGALG00000000189	YTHDC2	293.527	-0.0920574	0.667389	-0.0728571	0.729754	-0.358345	0.0892021	-0.0121901	0.953862	-0.301685	0.156777	-0.0801604	0.706983	-0.0516799	0.806768	0.342845	0.109444
ENSGALG00000000195	SLC23A2	116.405	0.240039	0.463431	0.0139628	0.965108	-0.131753	0.67925	-0.145935	0.648162	-0.493485	0.145911	-0.00403	0.990413	0.0103284	0.975504	0.0104236	0.974754
ENSGALG00000000201	PLEKHM1	1802.02	0.0579117	0.774401	-0.00852052	0.966414	0.158304	0.43323	0.190716	0.346645	0.010104	0.960193	0.325712	0.107131	-0.5588	0.00546594	-0.88872	9.74008e-06
ENSGALG00000000208	MCC	115.711	-0.0362568	0.884143	0.00169347	0.99434	-0.228843	0.335931	0.0905059	0.706868	-0.259903	0.295581	0.221417	0.369513	-0.0836437	0.727691	0.0788892	0.745157
ENSGALG00000000209	PRNP	931.994	-0.0961807	0.648215	0.136501	0.517207	0.0576313	0.784165	0.0544941	0.796568	0.0204207	0.923169	0.419953	0.0466689	-0.295698	0.158733	-0.571655	0.00639112
ENSGALG00000000215	DCP2	122.924	-0.0196285	0.955502	-0.226134	0.511713	-0.316011	0.358781	-0.257597	0.454867	-0.450657	0.208129	-0.0160266	0.964093	0.0820994	0.81734	0.414723	0.239659
ENSGALG00000000217	PPFIA4	14.1641	1.2119	0.00107954	0.986787	0.0116624	1.56879	5.33251e-05	0.625351	0.12179	1.21913	0.00350923	0.940971	0.0229578	0.627494	0.107564	0.770547	0.0453168
ENSGALG00000000218	SRP19	222.168	-0.100135	0.538007	-0.221129	0.168232	-0.583832	0.000270523	-0.0137304	0.931882	-0.22899	0.155357	-0.163794	0.312979	-0.189441	0.233171	0.0936168	0.565703
ENSGALG00000000220	APC	104.663	-0.283558	0.255925	-0.999129	4.82627e-05	-1.2986	1.78158e-07	-0.145926	0.552644	-0.617202	0.0130328	-0.303822	0.220217	-0.200548	0.403194	0.199066	0.418059
ENSGALG00000000223	TMEM183A	3859.48	0.0733257	0.647637	0.179994	0.261955	0.178303	0.26621	-0.0600048	0.708299	0.291116	0.0697033	-0.126466	0.431255	0.0585059	0.715576	-0.175752	0.273769
ENSGALG00000000225	MGAT4C	393.743	0.0831871	0.56279	-0.00362341	0.979979	0.107039	0.454046	0.0245776	0.866172	-0.0276843	0.849594	0.0611363	0.674982	0.0423151	0.767247	-0.331075	0.0199537
ENSGALG00000000226	TMEM9	109.708	0.428672	0.0534714	0.713764	0.00153222	0.57888	0.00950761	0.120165	0.588477	0.657059	0.00336498	-0.00245639	0.991269	0.207148	0.349239	-0.0734997	0.737094
ENSGALG00000000227	DPYSL2	976.008	-0.0715078	0.517708	0.0732144	0.504524	0.0654621	0.548906	0.0295264	0.789521	0.0590913	0.596572	0.0862039	0.438037	0.069516	0.525873	0.0165968	0.880131
ENSGALG00000000233	SP2	655.55	0.151069	0.284215	0.221651	0.117361	0.252478	0.0733669	0.0973494	0.493338	0.344761	0.0154388	0.196036	0.167787	0.237797	0.0924442	-0.0619606	0.660968
ENSGALG00000000234	EPB41L4A	3.59191	0.959418	0.222175	0.196682	0.753532	1.00289	0.0778345	0.44208	0.430238	0.16102	0.80923	-0.53653	0.484043	0.224006	0.714385	0.423971	0.511338
ENSGALG00000000235	PPP2R2A	878.789	-0.140686	0.204565	-0.300572	0.00621231	-0.300658	0.00597276	-0.0654813	0.551584	-0.337688	0.00230227	-0.204218	0.0659337	-0.0431353	0.693092	0.0341996	0.757833
ENSGALG00000000241	STARD4	312.458	-0.235126	0.227311	-0.217782	0.250584	-0.270344	0.153149	-0.0712138	0.706706	-0.56745	0.00279053	-0.547022	0.00377964	-0.102096	0.582951	-0.0493328	0.792536
ENSGALG00000000243	RDM1	268.447	0.290871	0.361895	0.22802	0.474832	0.388226	0.222369	0.19377	0.54416	0.145418	0.649495	0.0928569	0.771506	0.250144	0.431505	-0.0883045	0.78132
ENSGALG00000000244	CAMK4	5.90861	-0.484731	0.450703	1.22625	0.0368151	-0.0476545	0.919655	-0.0155251	0.979135	-0.0885316	0.88396	-0.189489	0.72545	-0.391032	0.381414	-0.386994	0.344287
ENSGALG00000000247	WDR36	338.353	-0.161268	0.231576	-0.234426	0.0775541	-0.364385	0.00578776	-0.134433	0.311923	-0.233046	0.085445	-0.00346408	0.979562	-0.126221	0.3414	0.191925	0.157945
ENSGALG00000000251	CD79B	787.258	0.272228	0.306869	-0.267076	0.315766	0.160345	0.546529	0.0637717	0.810774	-0.197874	0.458335	-0.00772038	0.976841	0.867947	0.00109712	0.467414	0.0787484
ENSGALG00000000253	SLC25A46	488.422	-0.439522	0.00657372	-0.365508	0.0222788	-0.535707	0.000790177	-0.286783	0.0726787	-0.514871	0.00136112	-0.449304	0.00524196	-0.280587	0.077965	-0.213251	0.185966
ENSGALG00000000255	MAN2A1	462.065	-0.403917	0.155576	-0.322844	0.253147	-0.710544	0.0118823	-0.259763	0.357821	-0.679881	0.0166717	-0.211877	0.455267	-0.300682	0.287106	0.400534	0.158188
ENSGALG00000000259	PSMF1	1648.54	0.0656859	0.60497	0.106942	0.400042	0.176622	0.163734	-0.0907593	0.475208	0.214465	0.09248	0.0508561	0.690392	0.11372	0.371487	-0.20645	0.10387
ENSGALG00000000264	PJA2	266.765	-0.367056	0.0374498	-0.461769	0.00808702	-0.724109	3.22074e-05	-0.270235	0.119694	-0.371206	0.0335251	-0.421838	0.0166756	-0.281346	0.103651	-0.0128505	0.941895
ENSGALG00000000273	FER	97.819	-0.292141	0.290167	-0.576345	0.0319722	-0.951484	0.000446841	-0.269982	0.312432	-0.419775	0.122152	-0.202678	0.455647	-0.218806	0.409762	0.268581	0.326992
ENSGALG00000000275	KCTD9	618.001	-0.17906	0.105821	-0.145557	0.182092	-0.26163	0.0158952	-0.11155	0.305896	-0.105804	0.33476	-0.182664	0.0979626	-0.0955027	0.377926	0.125892	0.253712
ENSGALG00000000276	FBXL17	29.8943	-0.175542	0.485514	0.219659	0.34462	0.106456	0.633901	0.0789206	0.742405	-0.714579	0.00446321	-0.0863152	0.718873	0.0685174	0.75569	0.0443537	0.849056
ENSGALG00000000277	GNRH1	4.93887	0.410889	0.498316	-0.0857464	0.895547	0.328822	0.583167	0.449895	0.454293	-0.477407	0.464867	0.386069	0.526434	-1.06314	0.120563	-1.34749	0.0551184
ENSGALG00000000280	EFNA5	28.8381	-0.520592	0.0326424	-0.438224	0.0612207	-0.437513	0.0550907	-0.416615	0.0954915	-0.567775	0.0293843	-0.140674	0.592625	-0.0031138	0.989834	0.019368	0.938787
ENSGALG00000000284	HOXB4	84.6927	0.198459	0.382892	0.597398	0.0082591	0.64212	0.00456246	0.349586	0.1313	0.410564	0.0938886	0.404858	0.0977901	0.0302576	0.898938	0.0825455	0.728352
ENSGALG00000000295	IGFN1	4.97704	0.78476	0.15374	2.3712	7.51018e-05	0.895987	0.0808536	-0.0171765	0.972513	-0.13112	0.786088	-0.0904384	0.860597	0.88797	0.0595521	1.58426	0.00246729
ENSGALG00000000296	PCNX1	1206.84	0.00338602	0.979939	0.073087	0.584502	-0.0594689	0.655933	-0.0524692	0.694782	-0.027313	0.839598	0.0413989	0.759098	-0.0697595	0.603204	0.140392	0.297035
ENSGALG00000000311	DOCK5	175.391	0.633983	0.0749521	0.33184	0.339418	0.426111	0.21903	0.270211	0.438669	-0.202008	0.570356	0.50639	0.14974	-0.954839	0.00572836	-0.590153	0.0872243
ENSGALG00000000313	TNNI1	42.1258	-23.8817	1.63164e-22	-1.33679	0.562112	4.2588	0.0644143	1.96328	0.401359	1.72013	0.455183	-3.8932	0.094705	-2.71549	0.267578	1.66608	0.471244
ENSGALG00000000314	NEFL	35.5269	0.15612	0.67828	0.172634	0.646853	-0.223455	0.554657	-0.430316	0.259292	1.2448	0.000664172	-0.0815648	0.825031	0.726603	0.0441553	0.273727	0.448549
ENSGALG00000000318	CSRP1	1437.96	0.105999	0.568431	0.3337	0.0728675	0.462035	0.0129253	0.317163	0.088678	0.40469	0.0298452	0.329552	0.0771826	0.412525	0.0267543	0.13244	0.476237
ENSGALG00000000329	AHCYL1	1838.96	-0.0580155	0.673161	-0.0211566	0.877889	0.0532199	0.698739	-0.105181	0.445897	-0.223745	0.10452	-0.0574925	0.676447	-0.157107	0.252569	-0.373146	0.00655633
ENSGALG00000000336	PPP1R12B	577.706	-0.154317	0.240294	-0.124539	0.340717	0.147992	0.255231	0.0453252	0.731695	0.0313303	0.813674	-0.0699422	0.596063	0.16904	0.193948	0.14017	0.283538
ENSGALG00000000337	ENSGALG00000000337	3.36474	-0.999266	0.321665	2.69372	0.00484833	0.228359	0.799723	0.467715	0.636198	1.68498	0.0674587	0.0101667	0.991633	1.35754	0.154488	0.151973	0.870177
ENSGALG00000000349	PSMC5	1900.64	0.0510648	0.679472	0.0547396	0.658068	0.16055	0.193418	-0.0503597	0.684054	0.182894	0.140646	0.123846	0.318675	0.238685	0.0538844	-0.151144	0.220964
ENSGALG00000000352	TIMM44	415.336	-0.119951	0.235569	-0.417588	3.02172e-05	-0.425517	1.78948e-05	-0.253557	0.0104418	-0.277801	0.0059531	-0.258151	0.0116268	-0.187823	0.0572796	-0.072026	0.471527
ENSGALG00000000357	ADAM28	297.016	0.650115	0.00053005	0.193163	0.299143	0.391456	0.0346459	0.488075	0.00916068	0.181793	0.336742	0.444528	0.0177461	0.616676	0.000924074	0.628009	0.0011519
ENSGALG00000000364	STC1	16.1488	0.0511514	0.938359	-0.185823	0.7385	0.808615	0.184885	-0.476612	0.405681	0.173559	0.73969	-0.902354	0.0951867	-0.913683	0.0359459	-1.04264	0.0160018
ENSGALG00000000365	NKX2-6	130.22	0.148582	0.507105	0.117037	0.604073	0.182917	0.415974	-0.239302	0.290815	0.497782	0.0290942	0.0537338	0.816563	-0.0451313	0.845373	-0.456925	0.0444119
ENSGALG00000000367	ASIC2	5.64199	0.159666	0.777004	0.58956	0.282115	-1.38554	0.012017	-0.379066	0.5935	0.131599	0.829079	0.610901	0.259667	-0.408664	0.369526	-0.312844	0.466008
ENSGALG00000000371	CRHR1	22.9403	-1.20962	0.0186068	-0.767314	0.12993	-0.411009	0.41921	-1.52815	0.00317358	-0.720829	0.176976	-2.08749	0.000154219	0.263275	0.619831	-1.87888	0.000985599
ENSGALG00000000374	RNPEP	926.953	0.121601	0.424563	0.0090508	0.952748	0.134401	0.377405	0.0538464	0.72544	-0.119654	0.436631	0.206355	0.17871	0.182681	0.231171	-0.209099	0.16877
ENSGALG00000000377	HNRNPM	2888.52	-0.0878369	0.398697	-0.140462	0.17593	-0.177691	0.0863564	-0.110607	0.286439	-0.0792663	0.446348	-0.079397	0.445934	-0.094494	0.362469	0.13091	0.208646
ENSGALG00000000379	ITGB3	5910.47	0.693686	0.000653073	0.530507	0.00916343	0.80054	8.36396e-05	0.355131	0.0810983	0.67328	0.000947697	0.516086	0.0112627	-0.118636	0.559783	-0.169784	0.403786
ENSGALG00000000390	ENTPD4	372.268	0.0691189	0.380652	0.127563	0.10284	0.0295662	0.696581	-0.0116257	0.879911	0.159217	0.0433421	-0.138539	0.0849591	-0.0170778	0.821553	-0.188438	0.014597
ENSGALG00000000396	METTL2B	238.939	0.0551095	0.619096	0.024584	0.824668	0.0961475	0.372767	-0.0985566	0.372535	-0.0220707	0.847883	0.0445066	0.699311	0.187419	0.0903651	-0.064991	0.555276
ENSGALG00000000397	IPO9	1227.15	-0.0486548	0.392953	0.0445348	0.424759	-0.0291061	0.598421	-0.10567	0.0612923	-0.0162529	0.779295	-0.0402528	0.488958	-0.114125	0.0426508	-0.0227244	0.689716
ENSGALG00000000399	DUSP28	7.7598	-0.324625	0.507187	0.180231	0.701866	0.488324	0.271044	-0.018727	0.970413	0.242309	0.632306	-0.623671	0.237699	0.438889	0.359637	0.55143	0.238981
ENSGALG00000000400	KCNC4	5.81098	-2.51749	0.00591735	-1.06055	0.182165	-0.218005	0.782052	-1.81467	0.0975226	0.253646	0.801389	1.58248	0.140599	-0.494748	0.501593	0.176334	0.811838
ENSGALG00000000402	LOXL2	59.5253	0.218019	0.512334	0.882972	0.00581609	-0.0153889	0.961389	0.173494	0.59753	-0.0240449	0.943977	-0.00716469	0.983172	-0.0618987	0.847656	0.118038	0.716383
ENSGALG00000000404	COPS2	499.658	-0.6485	0.0037735	-0.558805	0.0121557	-0.852853	0.000132384	-0.311512	0.161033	-0.694664	0.00180064	-0.386814	0.0826796	-0.433226	0.0500758	-0.0441944	0.842528
ENSGALG00000000407	LSM7	8.00918	-0.0763062	0.860402	-0.02362	0.955958	0.423355	0.294295	0.501468	0.219685	-0.693103	0.0920559	-0.519983	0.258806	0.133444	0.743454	-0.165631	0.684942
ENSGALG00000000409	CHMP7	2596.53	0.0749488	0.490781	0.0385036	0.723462	0.18559	0.087526	-0.0118186	0.913547	0.0396817	0.716091	-0.0459746	0.673686	0.143193	0.188429	-0.191224	0.0787942
ENSGALG00000000410	TLK2	1126.93	-0.0257611	0.767775	-0.0218876	0.800449	-0.0610828	0.477743	-0.0441261	0.609531	-0.19292	0.026871	-0.255372	0.00356116	-0.173318	0.0447883	0.0666068	0.446099
ENSGALG00000000417	SLC16A4	35.5101	-0.190637	0.457215	0.651874	0.00940629	0.205451	0.41577	0.108976	0.688632	0.16443	0.543262	0.458274	0.0927262	0.194463	0.452573	0.00781025	0.974368
ENSGALG00000000419	LAMTOR5	1219.44	0.0893499	0.527033	0.0947112	0.503308	0.195942	0.165188	-0.0313426	0.824615	0.163761	0.24814	0.087992	0.536266	0.267897	0.0587756	-0.112065	0.427634
ENSGALG00000000424	CMTM3	1235.05	0.229822	0.0146109	0.0420448	0.653269	0.231207	0.0130069	0.0885913	0.346756	0.0568254	0.549437	0.264732	0.00500898	0.475153	3.70116e-07	0.562055	2.89892e-09
ENSGALG00000000430	SPPL2C	298.144	-0.175418	0.194594	-0.109368	0.406327	-0.261872	0.0454265	-0.148999	0.259521	-0.13012	0.340663	0.0446899	0.742915	-0.160074	0.227561	-0.100926	0.450617
ENSGALG00000000436	RABIF	265.677	-0.192533	0.246104	-0.077499	0.643196	0.25511	0.123934	0.072752	0.6641	0.258555	0.127006	0.0916673	0.589156	0.234169	0.162162	-0.157001	0.342263
ENSGALG00000000438	ERMP1	510.667	-0.0589709	0.719391	-0.107272	0.509225	-0.313837	0.0533052	-0.22254	0.170937	-0.163004	0.319909	-0.13429	0.413526	-0.0648081	0.690709	0.133407	0.414913
ENSGALG00000000442	KCNA2	94.349	0.403864	0.12744	0.16205	0.529716	0.332615	0.193706	0.302261	0.243699	-0.343723	0.190747	-0.032806	0.899315	0.681073	0.00855188	0.939652	0.000367657
ENSGALG00000000452	TNFRSF10B	874.116	-0.221138	0.253716	-0.260449	0.179674	-0.21857	0.259645	-0.567815	0.00348251	-0.0165562	0.932004	-0.34543	0.0759575	0.0408985	0.833394	-0.242594	0.212694
ENSGALG00000000461	MRC2	4437.44	0.409183	0.2119	0.829185	0.0114085	0.65552	0.0454198	0.433588	0.185962	0.0777701	0.812451	0.541377	0.0984249	-0.637113	0.051626	-0.877183	0.00736455
ENSGALG00000000466	LCK	744.563	-0.249824	0.195985	-0.157567	0.414671	-0.155917	0.419455	-0.288451	0.137183	-0.160502	0.410191	-0.200796	0.300544	0.547699	0.00464257	0.519486	0.0072341
ENSGALG00000000470	LMNB2	2503.12	-0.0136665	0.907049	-0.13115	0.261487	-0.315558	0.00687733	-0.271361	0.0201293	0.0746567	0.524229	0.0139542	0.905453	0.0577586	0.622163	-0.03223	0.783503
ENSGALG00000000476	LRRTM4	4.01153	0.510548	0.425007	-0.261321	0.635644	0.302886	0.596147	0.202311	0.734056	1.68501	0.0107818	-0.849587	0.212526	1.38111	0.0395697	0.39793	0.571982
ENSGALG00000000478	TANC2	55.7183	1.11384	0.0109933	1.08533	0.00913138	1.08046	0.00859196	0.431507	0.300157	0.648405	0.129375	0.785326	0.0652688	-0.804871	0.0499417	-0.579325	0.153821
ENSGALG00000000497	C26H6ORF222	12.0044	-0.78419	0.0326556	0.103455	0.776124	-0.213088	0.539903	-0.350241	0.380775	-0.470754	0.246222	-0.557032	0.187945	-0.648715	0.0627432	-0.501409	0.144629
ENSGALG00000000498	ACE	96.9126	-0.200433	0.615824	-0.11158	0.780199	-0.398059	0.316845	0.740542	0.0656075	0.586789	0.16065	1.44353	0.000502507	-0.764681	0.058916	-1.68139	2.68738e-05
ENSGALG00000000504	ETV7	83.8483	0.0241402	0.915635	-0.161498	0.485528	0.252833	0.267642	-0.373915	0.106999	0.235763	0.317102	-0.0392164	0.868248	0.0608018	0.788994	-0.314419	0.158249
ENSGALG00000000507	CPNE7	8.42799	-0.566958	0.241288	-0.511949	0.364223	-0.26778	0.614744	-0.225833	0.672268	-2.79779	2.45067e-06	-0.925851	0.0932066	-0.5704	0.275554	-0.240067	0.629051
ENSGALG00000000510	DCAF7	416.76	0.033588	0.662373	0.0833838	0.261848	0.0308922	0.67361	0.0200339	0.791826	0.136225	0.0879494	0.0499497	0.531124	0.0685638	0.366354	0.0458612	0.546954
ENSGALG00000000511	KCTD20	3242.96	0.0210224	0.818553	0.0336235	0.713523	0.0839115	0.358271	-0.137263	0.132926	0.253593	0.0056769	-0.136321	0.138202	-0.164623	0.0719776	-0.168652	0.0657593
ENSGALG00000000513	ZNF276	466.227	0.217204	0.0143941	0.135251	0.126325	0.323159	0.000218667	0.189794	0.033459	0.337005	0.000197666	0.140835	0.123149	0.190935	0.0317109	0.237243	0.00862489
ENSGALG00000000516	FANCA	185.788	-0.00693502	0.950127	-0.180128	0.101533	0.138523	0.194933	-0.0634181	0.56652	0.0781062	0.502597	0.235379	0.0428581	0.360871	0.0016014	-0.114028	0.329007
ENSGALG00000000518	KLHL12	520.435	0.0411801	0.736348	0.0496058	0.685924	0.0600393	0.621928	-0.0489176	0.691513	0.272302	0.0284591	0.17522	0.158085	0.128569	0.293653	-0.0970456	0.426665
ENSGALG00000000521	SPIRE2	13.6545	0.858653	0.0553445	0.905736	0.0685789	1.21343	0.0123658	0.973442	0.0459969	-0.079485	0.866075	1.22924	0.00723837	-0.483304	0.233356	-1.02054	0.00762335
ENSGALG00000000523	STK38	2022.55	0.00751543	0.941384	-0.135888	0.181303	-0.010866	0.91463	-0.11196	0.271338	-0.104326	0.307657	-0.185417	0.0693897	0.135801	0.181177	0.184278	0.0712745
ENSGALG00000000525	MAP3K3	605.993	0.118334	0.617655	0.0482364	0.837533	0.130455	0.578743	-0.117431	0.617801	-0.394741	0.0961265	-0.2006	0.39755	-0.0889626	0.706212	0.0774175	0.743443
ENSGALG00000000528	DBNDD1	74.1868	-0.360873	0.057158	-0.00897649	0.963225	0.0520682	0.782449	-0.0634322	0.742088	-0.0461762	0.811797	-0.243867	0.229835	-0.117865	0.534807	-0.619984	0.000686713
ENSGALG00000000529	LIMD2	2878.18	0.233128	0.0833353	-0.059888	0.656536	0.290361	0.0308516	0.153438	0.255	0.111238	0.410004	0.119524	0.375656	0.68943	3.13882e-07	0.359982	0.00760817
ENSGALG00000000533	SRSF3	4049.96	-0.0461052	0.420229	-0.0348429	0.541833	0.000544371	0.992368	-0.0421052	0.461648	0.00977522	0.86486	-0.0241926	0.674143	0.0820082	0.151248	-0.0491436	0.390332
ENSGALG00000000535	ERRFI1	418.191	-0.0241469	0.79824	-0.0187855	0.839369	0.0268052	0.770269	-0.0232573	0.803185	0.00294516	0.975423	-0.0721775	0.449599	0.162571	0.0801373	0.0858241	0.372182
ENSGALG00000000538	RNF113B	456.453	-0.0160071	0.87123	0.0645694	0.512583	0.12489	0.199848	0.0719384	0.46397	0.169467	0.0885773	-0.0479226	0.633715	0.107109	0.279441	0.04424	0.657581
ENSGALG00000000540	GAS8	254.807	0.150028	0.28585	0.159191	0.256882	0.304325	0.0286077	0.118391	0.395517	0.179429	0.204135	0.0433916	0.761863	0.0297439	0.833888	-0.0511548	0.714589
ENSGALG00000000541	ZC3H11A	2657.69	-0.0174349	0.85535	-0.0104455	0.912952	-0.00645932	0.945987	0.0912844	0.338708	0.0515316	0.590331	-0.123791	0.197352	-0.0138208	0.884981	0.0874629	0.36168
ENSGALG00000000542	ZNF593	1991.88	0.232088	0.122885	0.0380482	0.800544	0.24438	0.104253	-0.0495011	0.742473	-0.0301077	0.841912	-0.0441366	0.770084	0.248802	0.0984568	-0.271708	0.070425
ENSGALG00000000544	RAB44	1869.04	0.558334	0.000545239	0.363132	0.0244881	0.796988	7.71931e-07	0.487798	0.00255637	0.55565	0.000601509	0.301152	0.0625559	0.749364	3.48513e-06	0.514005	0.00153851
ENSGALG00000000549	URAH	21.3196	-0.311088	0.467695	-0.793808	0.0548609	-0.238664	0.562748	0.36781	0.381986	-0.225285	0.600488	0.139073	0.74741	-0.13937	0.739733	-0.415151	0.301258
ENSGALG00000000550	STRADA	1057.24	0.0539131	0.46587	-0.0140622	0.848875	0.0782019	0.285621	-0.102565	0.165158	0.129598	0.0829033	-0.0026446	0.972052	0.0709723	0.338749	-0.0992235	0.182405
ENSGALG00000000551	C6orf89	744.77	0.0245405	0.762723	0.332928	2.90234e-05	0.220698	0.00509714	0.0951609	0.232182	0.0968971	0.234915	0.0328284	0.689813	-0.107027	0.181122	-0.0719549	0.374372
ENSGALG00000000557	ETNK2	16.8677	0.940325	0.010776	1.27339	0.000826826	1.28733	0.000591766	1.09531	0.00789995	0.894618	0.028744	1.19287	0.00261943	-0.106479	0.765018	-0.438824	0.196395
ENSGALG00000000558	SLC1A6	1590.07	-0.0586254	0.687723	0.105714	0.468177	-0.118524	0.414847	0.211626	0.147259	-0.279956	0.056334	0.224374	0.125066	-0.330945	0.0229314	-0.373734	0.0101447
ENSGALG00000000560	PI16	127.348	0.551623	0.040019	1.16371	1.94193e-05	0.834495	0.00202226	0.729379	0.00669332	0.72555	0.00700074	0.101144	0.708957	0.235646	0.383748	0.376063	0.165256
ENSGALG00000000564	CCDC47	648.284	-0.0729612	0.451201	-0.147121	0.122075	-0.217197	0.0215854	-0.101944	0.284794	-0.169132	0.0804159	-0.0159371	0.868643	-0.230816	0.0140727	-0.233459	0.0139415
ENSGALG00000000568	LGR6	317.002	0.602329	0.00855709	0.605209	0.00866176	0.473757	0.039164	0.152614	0.507296	0.615089	0.00779785	0.377322	0.10248	0.498075	0.0307932	0.185363	0.41852
ENSGALG00000000573	PER3	159.587	-0.0107405	0.9527	-0.340044	0.0589191	-0.38225	0.0335747	-0.0191189	0.915356	-0.413718	0.0239688	-0.186259	0.315725	-0.0924988	0.612509	0.231452	0.216631
ENSGALG00000000576	RRNAD1	190.019	-0.15339	0.403625	-0.246975	0.187916	-0.0183072	0.921502	-0.152807	0.414813	0.0258042	0.889039	0.164099	0.380907	0.263003	0.153877	-0.645527	0.000393758
ENSGALG00000000577	RANBP3	1445.42	0.062066	0.182435	0.0440073	0.338313	0.102237	0.0236119	-0.0147746	0.749943	0.0506974	0.285498	-0.0023002	0.961426	0.0423882	0.354993	0.0798571	0.0865718
ENSGALG00000000579	VAMP3	1517.86	-0.0464236	0.708749	-0.0101747	0.934795	0.22981	0.0639027	-0.0568223	0.648191	0.162156	0.194591	0.0389944	0.75513	0.225506	0.0699384	-0.267929	0.0308258
ENSGALG00000000581	DDX42	1891.84	0.00727834	0.885489	0.0306292	0.540883	0.0547766	0.268417	-0.0168421	0.736968	0.0572214	0.262641	0.0143518	0.779163	-0.0270799	0.589042	-0.00982298	0.845925
ENSGALG00000000583	SOX13	142.843	0.318006	0.176514	0.276428	0.241453	-0.0494155	0.834253	0.116712	0.629238	-0.0399303	0.86881	0.072727	0.76095	0.293471	0.210787	0.0901894	0.699581
ENSGALG00000000584	PTPRVP	721.03	-0.276817	0.198182	0.16018	0.456325	-0.209703	0.329571	0.218688	0.311325	0.0667882	0.757853	0.289613	0.179303	-0.431533	0.0439247	-0.447329	0.0360953
ENSGALG00000000585	MYL4	3.66083	0.06405	0.944485	1.2625	0.146961	-0.688622	0.415384	-0.346294	0.70151	-0.987826	0.32369	-0.124506	0.895612	-1.73046	0.0475407	-2.8383	0.00023214
ENSGALG00000000589	BTN1A1	417.917	-0.348304	0.0189397	-0.395215	0.00803103	-0.230225	0.119579	-0.0937889	0.531259	-0.168114	0.262453	-0.240899	0.108024	0.271076	0.0671185	-0.101638	0.49226
ENSGALG00000000596	CDC27	1053.2	-0.208327	0.145773	-0.195486	0.170049	-0.402765	0.00464973	-0.0586002	0.680145	-0.183285	0.198927	-0.276173	0.053594	-0.254268	0.0734196	-0.00508057	0.97162
ENSGALG00000000599	MARCHF2	652.863	0.340239	0.0132309	0.463466	0.000788573	0.441738	0.00130486	0.329925	0.0167431	0.706478	3.17532e-07	0.408206	0.00311576	0.227511	0.0969356	0.183899	0.178788
ENSGALG00000000603	KANSL1	2044.2	0.0578289	0.654119	0.114343	0.376483	0.135608	0.293393	0.0336369	0.79504	0.179996	0.164536	0.0440179	0.73368	0.23473	0.0689833	0.0137309	0.915267
ENSGALG00000000604	NKAIN1	16.0615	-0.363669	0.285144	-0.122036	0.714203	0.203841	0.529393	0.422752	0.258721	-0.796294	0.0351465	-0.242342	0.511065	-0.426424	0.172639	-0.0364371	0.902881
ENSGALG00000000606	ARL8A	1204.6	0.276658	0.0164871	0.232172	0.044179	0.284336	0.0134899	0.195311	0.0917911	0.174119	0.134452	0.219545	0.0585892	0.246795	0.0322954	-0.125911	0.274895
ENSGALG00000000607	GPR37L1	10.4181	1.20826	0.0278203	3.11302	2.57336e-07	1.11185	0.0396052	1.28182	0.0160355	1.55896	0.00444867	0.587603	0.262102	0.335281	0.523603	-0.524341	0.308132
ENSGALG00000000608	CDH1	8.34698	0.0987012	0.843451	0.799209	0.111008	0.624046	0.230064	0.645843	0.249512	1.88658	0.00165155	1.24609	0.0176381	0.799361	0.114927	1.05848	0.0372194
ENSGALG00000000611	PPP1R15B	1618.57	-0.165481	0.0797603	0.0383225	0.68388	-0.000959464	0.99183	-0.0729949	0.436763	0.134058	0.155982	-0.0983926	0.30046	-0.203067	0.0315276	-0.20295	0.0324915
ENSGALG00000000613	RAB11B	1847.14	0.117184	0.109779	0.134805	0.064667	0.26952	0.000201983	0.080846	0.27017	0.14616	0.0485025	0.126846	0.0864362	0.0739154	0.310139	-0.0678476	0.352285
ENSGALG00000000615	SNRNP40	865.242	0.0570914	0.632878	0.0589256	0.622426	0.174211	0.144077	-0.119235	0.321269	0.104151	0.388973	0.0741584	0.539274	0.220215	0.0671456	-0.0773508	0.519793
ENSGALG00000000616	ELF3	8.41571	0.118633	0.775368	-0.76458	0.0941222	0.112515	0.790263	0.838005	0.0598824	0.0519785	0.908403	-0.575291	0.213708	0.764163	0.063911	0.122197	0.776891
ENSGALG00000000618	ZCCHC17	226.87	0.0137838	0.8765	-0.105567	0.22258	0.0258356	0.758669	-0.043666	0.621682	0.137688	0.13102	0.00901099	0.922821	0.0681143	0.43511	0.0578627	0.526314
ENSGALG00000000619	ANGPTL4	18.5495	0.15423	0.737244	0.735875	0.101675	0.0930951	0.835784	0.535046	0.234781	1.11571	0.0124242	0.49714	0.263724	-0.0473259	0.916695	-0.823936	0.0632441
ENSGALG00000000621	KANK3	476.24	0.301585	0.175381	0.897603	5.38149e-05	0.537349	0.0155676	0.489216	0.0285355	0.898596	6.37993e-05	0.355042	0.113711	0.109673	0.622383	0.047312	0.831257
ENSGALG00000000625	MAPT	3814.7	0.136656	0.361655	0.126303	0.399473	0.172319	0.250099	-0.0659026	0.660251	0.39663	0.00821414	0.149348	0.319902	0.0893293	0.551657	0.064217	0.668554
ENSGALG00000000627	DNAJC11	638.137	0.030146	0.619442	-0.00338135	0.95438	0.0758085	0.190642	-0.18611	0.00181855	0.00391139	0.95004	0.0719909	0.252835	-0.114633	0.0557574	0.0328784	0.589487
ENSGALG00000000632	CHTF8	271.634	-0.396825	0.00328491	-0.377619	0.00525838	-0.299795	0.025635	-0.399723	0.00331125	-0.286426	0.0376976	-0.278592	0.0463428	0.0514554	0.708852	-0.303185	0.0266567
ENSGALG00000000636	MDM4	401.586	0.267668	0.436006	0.00253969	0.994062	-0.00187035	0.995625	-0.138636	0.6847	-0.638468	0.0645377	-0.0688786	0.841716	-0.343198	0.318289	0.105475	0.758906
ENSGALG00000000637	ZBTB48	403.791	-0.11488	0.220591	-0.092081	0.329397	0.108936	0.240447	-0.0193621	0.83876	0.04416	0.646349	0.0121454	0.900018	0.162866	0.0845981	-0.0752751	0.425593
ENSGALG00000000638	UTP4	479.113	-0.0580318	0.711743	-0.0804767	0.610426	-0.0610054	0.698702	-0.0453016	0.775861	0.0241899	0.879273	0.198156	0.213695	0.260283	0.100426	-0.0356786	0.820127
ENSGALG00000000639	LRRN2	4.59695	-0.147596	0.834451	0.0534119	0.9504	-0.132166	0.847739	-0.375861	0.685488	0.0262744	0.968791	-0.259004	0.736774	-0.250645	0.704434	-2.10437	0.00236108
ENSGALG00000000643	ANKS3	214.36	0.0284085	0.776407	0.206561	0.0357422	0.0971871	0.313116	0.0974901	0.324062	0.0957445	0.362383	0.0741757	0.474051	0.00813185	0.934533	0.165006	0.0954471
ENSGALG00000000645	ESPN	1597.65	-0.213354	0.353597	-0.0751848	0.744111	-0.28774	0.211064	-0.214432	0.350523	0.199358	0.38411	-0.271054	0.236774	0.0470613	0.837069	-0.181593	0.427115
ENSGALG00000000650	NIP7	441.268	-0.217376	0.13745	-0.222642	0.129361	-0.203255	0.165052	-0.31236	0.0343473	-0.285612	0.0552319	-0.114978	0.441717	0.0323134	0.82728	-0.491991	0.000730422
ENSGALG00000000652	ACOT7	671.461	0.190446	0.158594	0.104815	0.438817	0.180578	0.180665	-0.0340316	0.802456	0.401926	0.00323431	0.354818	0.00925965	0.280502	0.0382975	-0.00565649	0.966501
ENSGALG00000000657	TERF2	888.67	0.151524	0.013111	-0.00556981	0.926739	0.0542491	0.364606	-0.00880962	0.885234	0.108267	0.0816048	0.115325	0.0654709	0.0918263	0.130693	0.0835212	0.171766
ENSGALG00000000668	RBBP5	1007.64	-0.0630025	0.269752	0.00369513	0.947537	0.0838281	0.127866	-0.0255749	0.651089	-0.073737	0.207145	-0.0544533	0.349012	-0.0689949	0.21978	-0.004404	0.93834
ENSGALG00000000669	ETV3	523.752	-0.111719	0.306116	-0.0771154	0.477561	-0.0625701	0.560437	-0.0135637	0.900711	-0.0230997	0.833455	-0.140513	0.20365	0.00638016	0.952867	0.155073	0.163169
ENSGALG00000000672	SCMH1	374.898	-0.279147	0.0749499	0.0600964	0.701345	-0.0522259	0.737873	-0.00930033	0.953196	-0.00340892	0.982944	-0.11695	0.460421	-0.00223693	0.988538	-0.355486	0.0220709
ENSGALG00000000674	MYO1D	499.865	-0.121264	0.57095	0.541923	0.0112665	0.0783514	0.713594	0.18326	0.393354	0.608581	0.00479661	0.377094	0.0800076	-0.218051	0.306895	-0.306413	0.150281
ENSGALG00000000678	CITED4	2515.4	0.251517	0.0279493	0.264434	0.0208476	0.315342	0.00575639	0.335654	0.00340628	0.153729	0.181564	0.311048	0.00671951	0.454918	7.10237e-05	0.0702367	0.540088
ENSGALG00000000681	PAK1	364.723	0.344653	0.0330026	0.13204	0.409449	0.461435	0.00374875	0.333638	0.0377076	0.300588	0.0645051	0.185505	0.250317	0.521514	0.0011329	0.943562	1.36342e-08
ENSGALG00000000684	KLHDC8A	9.85684	0.681524	0.0901178	1.90532	2.3363e-05	1.58221	0.000116332	1.07961	0.0170406	2.19059	2.03274e-06	1.38753	0.00262541	1.23201	0.00580613	1.86281	7.66953e-05
ENSGALG00000000685	MAP3K14	1330.93	0.159253	0.143044	0.20051	0.0653377	0.24678	0.0229136	0.121783	0.265032	0.216241	0.0487478	0.169767	0.120472	0.343585	0.0015595	0.223799	0.0394005
ENSGALG00000000692	CDK18	32.2015	-1.0829	0.0439809	0.926258	0.076793	-0.766184	0.150918	0.0192267	0.972706	-0.103076	0.842685	0.484349	0.341858	-0.8951	0.0600121	-1.52741	0.00121364
ENSGALG00000000693	NOB1	756.546	0.704591	0.0011587	0.625589	0.00396192	0.850001	9.00454e-05	0.555484	0.0105141	0.919572	2.29494e-05	0.602011	0.00568144	0.84649	9.9138e-05	0.595323	0.00605583
ENSGALG00000000695	MFSD4A	92.7167	0.0152609	0.945313	0.285394	0.193044	0.245069	0.26364	0.479417	0.0338819	0.377574	0.103311	0.206539	0.368442	0.289261	0.188518	-0.0124015	0.95502
ENSGALG00000000699	WWP2	1487.58	0.165364	0.138005	0.302653	0.00666249	0.313816	0.00477085	0.119441	0.284918	0.387949	0.000540113	0.147287	0.188911	0.174477	0.117072	-0.0223327	0.840773
ENSGALG00000000703	SLC45A3	230.85	0.737993	2.6722e-05	0.630234	0.000310766	0.546279	0.00160139	0.455258	0.010926	0.32704	0.0684287	0.219289	0.219645	0.636398	0.000252564	0.953731	4.37851e-08
ENSGALG00000000707	PSMD7	1426.69	-0.0233413	0.716893	-0.070607	0.269316	0.0579962	0.359742	-0.0366765	0.564688	0.0760657	0.23948	0.0209622	0.748121	-0.0846892	0.186869	-0.12092	0.061846
ENSGALG00000000708	NUCKS1	2152.18	-0.106837	0.445562	-0.0577519	0.679003	-0.185685	0.183006	-0.174548	0.211113	-0.28711	0.0404756	-0.133028	0.342965	-0.125146	0.370853	0.13358	0.340571
ENSGALG00000000712	RAB7L1	935.785	0.174308	0.0397978	-0.0388522	0.64504	0.25742	0.00197071	-0.0271211	0.749584	-0.065564	0.44448	0.107856	0.206133	0.0208259	0.802268	0.0423256	0.615252
ENSGALG00000000713	ZFHX3	630.899	0.00205086	0.991099	0.344271	0.0587423	0.22466	0.216381	0.133675	0.464181	-0.0896796	0.624858	0.0776298	0.672375	-0.20705	0.255398	0.0473817	0.79569
ENSGALG00000000719	RPL22	6066.74	0.130307	0.341377	-0.0173002	0.899494	0.0962707	0.481943	-0.109719	0.423183	0.055465	0.685911	0.0876559	0.522879	0.203142	0.138383	-0.102634	0.453679
ENSGALG00000000720	GBP1	2941.56	0.12345	0.467721	0.525266	0.00201101	0.550634	0.00119662	-0.0588378	0.729342	0.585709	0.000581379	0.288737	0.0899422	0.344988	0.0425177	0.157085	0.355753
ENSGALG00000000721	SLC41A1	694.608	0.291025	0.0147587	0.179771	0.133396	0.301601	0.0114225	0.190324	0.113393	0.342872	0.00444732	0.184297	0.12613	0.192002	0.107098	0.193123	0.106162
ENSGALG00000000722	LOC428322	20.0984	1.22851	0.000277316	-0.0467173	0.89763	0.619794	0.0740814	0.993444	0.00702011	1.34909	0.000103364	0.960115	0.00622837	1.0757	0.00291257	1.05005	0.00440879
ENSGALG00000000723	STX12	1014.64	0.0141588	0.846139	0.00681765	0.924742	0.0103419	0.884359	-0.0428781	0.552862	0.0300831	0.680662	0.0183106	0.802612	-0.0462849	0.515953	-0.147547	0.0405699
ENSGALG00000000724	PM20D1	2132.02	0.484817	0.000599189	0.4828	0.000623091	0.502655	0.00036065	0.0335689	0.811785	0.728648	2.57201e-07	0.0954861	0.500077	0.239599	0.0899282	0.263547	0.0625085
ENSGALG00000000726	ELAVL1	1792.08	-0.0868553	0.305941	-0.082414	0.327246	-0.125313	0.134612	-0.138431	0.0999493	-0.085421	0.313995	-0.110431	0.193591	-0.10423	0.2146	0.00168152	0.98411
ENSGALG00000000729	PPP1R8	473.406	0.0518556	0.496777	-0.114108	0.129912	-0.101273	0.170188	-0.0557987	0.46114	-0.107281	0.16148	0.00362461	0.962528	-0.0346062	0.642268	-0.0117729	0.877678
ENSGALG00000000731	THEMIS2	884.904	0.354582	0.0508775	0.173985	0.338761	0.392814	0.0303185	0.277347	0.128261	0.198529	0.277775	0.287184	0.115188	0.748588	3.87657e-05	0.181976	0.319278
ENSGALG00000000734	RPA2	1081.63	0.133191	0.116782	0.0674373	0.426032	0.201833	0.016582	0.0575938	0.498608	0.124077	0.149153	0.0660739	0.442911	0.286635	0.000754144	0.0458247	0.591795
ENSGALG00000000736	MATK	780.32	0.409974	0.0244031	0.177522	0.331838	0.536893	0.00326203	0.19947	0.276924	0.0580923	0.751121	0.326467	0.0739317	-0.27465	0.128553	-0.605647	0.000770701
ENSGALG00000000737	SMPDL3B	180.56	-0.354589	0.0105691	-0.346003	0.0141183	-0.179922	0.191968	-0.263475	0.0603459	-0.344066	0.0159731	-0.174724	0.225386	-0.12314	0.380223	-0.344818	0.0130308
ENSGALG00000000740	APBA3	718.11	0.106954	0.462525	0.0869313	0.552817	0.224012	0.124746	0.101992	0.487086	0.3053	0.0374585	0.240787	0.100604	0.352982	0.0157624	0.0549928	0.705494
ENSGALG00000000747	CHD5	476.627	-0.068396	0.492327	-0.0612377	0.534978	0.0124619	0.898575	0.0232636	0.814193	0.0331266	0.739813	-0.0873004	0.386435	-0.0397899	0.686781	0.198895	0.0444583
ENSGALG00000000748	TJP3	79.2166	-0.515367	0.0628614	-0.13541	0.630551	-0.0146837	0.957809	-0.168105	0.548808	-0.319645	0.257281	-0.13911	0.622051	0.0448573	0.871186	-0.517727	0.0583418
ENSGALG00000000751	ARNT	3760.62	0.0227553	0.858645	0.0278685	0.827427	0.120785	0.344389	-0.099481	0.436589	0.0795766	0.53427	-0.00479857	0.97011	0.0864216	0.499167	-0.168631	0.186947
ENSGALG00000000755	ACER3	339.595	0.0988702	0.471268	0.0293003	0.827776	-0.144945	0.279438	0.119082	0.382118	-0.0137254	0.920995	0.311309	0.0231896	-0.345819	0.00860595	-0.395845	0.00265744
ENSGALG00000000761	TSKU	759.759	1.03659	5.3829e-07	0.972686	2.4182e-06	1.35921	3.93641e-11	0.848354	4.07425e-05	0.794076	0.000134836	0.785659	0.000144278	0.100014	0.626892	-0.325376	0.115019
ENSGALG00000000764	SSR2	2439.37	0.307419	0.0265065	0.217784	0.116241	0.341948	0.0135148	0.16634	0.230568	0.252315	0.0695711	0.365489	0.00855857	0.400612	0.00387351	-0.0497165	0.719725
ENSGALG00000000769	RAB7B	43.1878	0.384409	0.329461	0.96723	0.0143506	1.07253	0.0061334	0.703436	0.0888971	-0.131778	0.740923	0.574794	0.145331	-1.6766	5.09717e-06	-1.55306	1.67188e-05
ENSGALG00000000775	CTSS	6746.5	0.127669	0.428572	-0.00565675	0.972024	0.285999	0.0761203	-0.0848991	0.598829	-0.10475	0.516649	0.0557717	0.72977	0.472602	0.00339595	0.249324	0.122169
ENSGALG00000000776	BRPF3	1299.14	0.161961	0.178814	0.261078	0.0297112	0.26828	0.0250852	-0.0362329	0.762727	0.319837	0.00799023	0.0507733	0.674959	0.0910195	0.449013	0.0381778	0.751548
ENSGALG00000000777	EYA3	1563.8	0.00188477	0.980142	0.0333983	0.656782	0.015288	0.838019	-0.143836	0.0557544	0.128049	0.0908234	0.00237096	0.975113	0.0881289	0.239686	0.153021	0.0419039
ENSGALG00000000783	PTAFR	1035.09	0.276377	0.00617728	0.037401	0.709046	0.324625	0.00112801	0.167412	0.0967976	-0.037742	0.711479	0.117476	0.247653	0.396098	8.25092e-05	0.357355	0.000460452
ENSGALG00000000784	PIP5K1C	547.338	0.159697	0.146557	0.298053	0.00667217	0.276741	0.0109008	0.197673	0.0738586	0.34301	0.00217277	0.265615	0.0170379	0.323069	0.00329362	0.195647	0.0751585
ENSGALG00000000785	HYAL1	448.873	-0.0337199	0.898964	0.208659	0.431721	0.168292	0.525098	0.198785	0.455068	-0.458452	0.083671	-0.715771	0.0068466	-0.23998	0.360955	-0.585253	0.0255075
ENSGALG00000000787	DHX38	2285.03	0.0545268	0.493328	0.0818925	0.30346	0.111649	0.159291	0.00466303	0.953416	0.174085	0.0299527	0.0496439	0.536118	0.0547338	0.491915	-0.077236	0.331457
ENSGALG00000000790	DNAJC8	1114.27	-0.115684	0.146602	-0.175045	0.0261677	-0.186923	0.0168801	-0.0267439	0.733767	-7.57237e-05	0.999241	-0.139929	0.0804845	0.0277237	0.72446	-0.0146762	0.854122
ENSGALG00000000791	FAM72A	846.095	-0.104811	0.55734	0.00716112	0.967966	0.151155	0.39568	-0.0510744	0.774559	0.0139848	0.937654	-0.161051	0.368349	-0.0747254	0.675583	-0.347066	0.0525338
ENSGALG00000000793	VPS72	2079.62	-0.0297742	0.851674	0.106957	0.502083	0.233244	0.14298	-0.0203042	0.89861	0.30947	0.0524698	0.129447	0.417586	0.22083	0.166274	-0.180435	0.257321
ENSGALG00000000795	MFSD12	739.982	-0.00542334	0.971176	-0.0942133	0.532354	0.0264431	0.860374	0.00804137	0.957508	-0.0606231	0.687696	0.0486997	0.747248	0.166218	0.268027	-0.239834	0.109045
ENSGALG00000000802	DHODH	549.928	0.06111	0.672645	0.0574923	0.691532	0.117353	0.416171	0.0823378	0.573177	0.0981643	0.501462	0.148853	0.307827	0.322651	0.0258321	-0.130073	0.367349
ENSGALG00000000806	LINGO3	76.0641	0.338304	0.126731	0.102381	0.644926	0.291836	0.179942	0.36034	0.113286	0.12474	0.591557	0.332613	0.140426	0.893204	5.84371e-05	0.592262	0.0110543
ENSGALG00000000808	GUCY2D	3.81631	1.60695	0.0302749	1.67014	0.0102797	1.57272	0.0142011	1.20064	0.0995182	2.11652	0.0117795	1.70995	0.0134665	0.831671	0.26215	1.24933	0.124691
ENSGALG00000000811	IST1	2261.82	0.0686462	0.291598	0.0197792	0.761361	0.100215	0.121678	-0.00351947	0.956929	0.135618	0.0389272	0.026402	0.688645	0.0751273	0.248986	-0.0949077	0.146423
ENSGALG00000000812	OAZ1	14603.4	0.0524168	0.607894	-0.0565307	0.57997	0.138211	0.175842	-0.0250093	0.806628	-0.0330305	0.746631	0.0145624	0.886729	0.186256	0.0682668	-0.156749	0.125058
ENSGALG00000000814	HNRNPR	2678.64	-0.144153	0.197676	-0.135019	0.225742	-0.281024	0.0116078	-0.172279	0.122352	-0.121801	0.275998	-0.159049	0.154986	-0.15396	0.167005	0.06409	0.566515
ENSGALG00000000816	SRGAP2	344.084	-0.140729	0.437584	-0.029524	0.868748	0.00947595	0.957471	-0.0534131	0.766022	-0.380368	0.0374958	0.228314	0.208369	-0.359072	0.0443262	-0.543674	0.00235948
ENSGALG00000000817	ZNF821	775.906	0.0523143	0.632613	-0.234765	0.0326271	-0.104674	0.338832	0.0554872	0.613213	-0.104898	0.341677	-0.0634328	0.567015	0.0296716	0.786645	-0.110088	0.317248
ENSGALG00000000818	LRRC32	100.456	-0.582317	0.0264484	-0.129495	0.614155	-0.586709	0.0217301	-0.457355	0.0806661	-0.640685	0.0152714	-0.342826	0.195207	-0.71295	0.00479563	-0.33866	0.181716
ENSGALG00000000820	HTR1D	9.35339	0.491753	0.266737	0.792949	0.0758	0.464371	0.287917	0.819624	0.0723603	-0.131605	0.769151	0.218727	0.644764	0.328898	0.425737	0.288375	0.511268
ENSGALG00000000824	MYLKSML	93.3747	-0.108865	0.570282	-0.156058	0.414758	-0.0137551	0.942229	-0.114146	0.561262	-0.41658	0.040842	-0.0991576	0.629076	-0.0431252	0.827325	-0.192098	0.31992
ENSGALG00000000835	PLEKHJ1	681.157	-0.00798013	0.943313	-0.00364768	0.974065	0.0403991	0.717747	0.00417653	0.970495	0.0992725	0.382529	0.00548774	0.9615	0.232383	0.0391181	-0.154437	0.168691
ENSGALG00000000836	ENSGALG00000000836	1158.54	0.251939	0.143016	0.212531	0.218126	0.248585	0.149434	0.0242095	0.88846	0.272775	0.11368	0.182247	0.291438	0.485491	0.00490015	0.231939	0.177714
ENSGALG00000000838	THAP12	242.745	-0.22387	0.263741	-0.131095	0.507385	-0.338366	0.0862875	-0.152162	0.440219	-0.560241	0.0049552	-0.368437	0.0646497	-0.217172	0.269341	0.224002	0.265142
ENSGALG00000000839	WNT11	2.53155	-1.11712	0.342703	1.49578	0.102937	0.904747	0.328202	1.32981	0.218338	1.29271	0.203396	0.651352	0.585806	1.40888	0.164174	1.75152	0.121473
ENSGALG00000000843	DOT1L	1548.33	0.00692847	0.97187	0.193624	0.322865	0.0725815	0.710781	-0.122947	0.529981	-0.0925553	0.637712	-0.0797893	0.685243	-0.200635	0.307693	0.00971093	0.960631
ENSGALG00000000845	UVRAG	357.494	-0.105649	0.448031	0.003756	0.977931	-0.172091	0.201004	-0.200828	0.138226	-0.119999	0.385866	-0.30457	0.0275258	-0.112542	0.406082	0.148168	0.28095
ENSGALG00000000847	GARNL3	1011.22	-0.257215	0.0757017	-0.195519	0.174566	-0.302011	0.0355876	-0.12492	0.384754	-0.333319	0.0207544	-0.221087	0.125776	-0.276502	0.053801	-0.00513843	0.97158
ENSGALG00000000848	AP1G1	1883.68	0.00383669	0.951655	-0.0398092	0.524753	0.0246274	0.692465	-0.0502533	0.423937	-0.0570792	0.371479	-0.033608	0.598398	0.023097	0.712912	-0.0314727	0.61786
ENSGALG00000000853	SLC2A8	397.004	-0.137553	0.132051	-0.144455	0.108689	0.00886859	0.920074	0.0219104	0.808827	-0.176485	0.0570227	-0.0562894	0.540335	-0.00231154	0.979003	0.00821733	0.926214
ENSGALG00000000855	ZMPSTE24	901.271	0.0497152	0.415099	-0.0491913	0.412265	0.0634482	0.279707	-0.0844474	0.160075	0.00280283	0.963666	-0.00445438	0.942643	-0.109004	0.0650626	-0.0335834	0.577031
ENSGALG00000000856	EIF2D	715.999	0.125644	0.0750814	-0.118152	0.0936457	0.0334637	0.629189	-0.0793449	0.263104	-0.0411289	0.571073	-0.00459851	0.949211	-0.130889	0.0593017	-0.185967	0.00850789
ENSGALG00000000857	NMT1	1511.96	0.0413526	0.728627	0.120541	0.311983	0.0833704	0.483453	-0.101611	0.394924	0.32551	0.00666577	0.222738	0.0635694	0.123434	0.301676	-0.0712865	0.550123
ENSGALG00000000862	RLF	296.99	-0.220401	0.307394	-0.397158	0.0621616	-0.431251	0.0424513	0.0205576	0.922892	-0.579936	0.00685763	-0.373819	0.0818866	-0.0916952	0.666255	0.206278	0.338427
ENSGALG00000000863	DYRK3	2721.44	0.0177272	0.904835	0.0360061	0.807974	-0.0104886	0.943492	-0.124348	0.400464	0.277627	0.0610391	-0.193511	0.192542	-0.424524	0.00414821	-0.2742	0.064137
ENSGALG00000000864	FBXW2	551.032	-0.1706	0.139979	-0.221951	0.051411	-0.357117	0.00166018	-0.164845	0.148431	-0.400616	0.000499391	-0.20634	0.0738713	-0.137639	0.223365	0.0481941	0.673972
ENSGALG00000000866	SELENBP1	1035.28	0.155131	0.326558	0.447558	0.00454454	-0.0680297	0.665913	-0.0364941	0.817491	0.0216253	0.892052	0.0107675	0.946003	0.294279	0.063173	0.275555	0.0813651
ENSGALG00000000868	RNF175	455.411	0.0426593	0.739082	-0.0145259	0.910337	0.179912	0.160375	0.0774175	0.55104	0.0724872	0.576716	0.0987003	0.447324	0.190586	0.13672	-0.220662	0.0814775
ENSGALG00000000870	DCAKD	71.638	0.00501358	0.979269	0.153758	0.433648	0.159077	0.408383	0.0787315	0.686173	0.305811	0.127457	-0.0201636	0.92038	0.140128	0.467302	-0.427014	0.0220514
ENSGALG00000000871	ART7C	43.221	-0.171258	0.704283	0.296881	0.511608	1.08671	0.0175988	0.0566662	0.902122	0.109784	0.810946	0.455941	0.315303	0.169419	0.700795	0.498582	0.262899
ENSGALG00000000875	PHLPP2	471.854	-0.0917554	0.516317	0.0370203	0.789906	0.0779329	0.573761	-0.137809	0.321866	-0.108955	0.444824	0.0602859	0.673091	-0.103301	0.465761	-0.202422	0.150586
ENSGALG00000000881	GPATCH3	185.184	-0.0157786	0.906491	0.0313388	0.816233	0.226087	0.0882182	-0.0245965	0.856486	0.169938	0.215854	0.051499	0.709644	0.227623	0.0928334	-0.146116	0.281286
ENSGALG00000000883	MAPKAPK2	4326.28	0.526258	7.03377e-06	0.290651	0.0131275	0.678606	6.61548e-09	0.328124	0.00515437	0.414286	0.000421268	0.346236	0.00316813	0.385084	0.000999549	-0.0210316	0.857622
ENSGALG00000000884	CXXC5	104.45	0.385575	0.00946436	0.329474	0.0205324	0.432183	0.00183042	0.0471681	0.743243	0.194796	0.188841	0.0430257	0.776366	-0.0324621	0.815412	0.253559	0.0773179
ENSGALG00000000887	NR0B2	7.50431	-0.340407	0.429569	0.0221994	0.958175	-0.151954	0.691354	-0.199436	0.640075	0.11453	0.807841	0.713195	0.100342	0.214727	0.622534	-0.331992	0.389621
ENSGALG00000000891	NSUN5	210.488	-0.120993	0.46207	-0.107829	0.517371	-0.158192	0.337677	-0.183887	0.271903	-0.137859	0.412959	-0.0292524	0.862083	0.243888	0.143604	-0.282493	0.0852175
ENSGALG00000000895	NUDC	1867.81	-0.024654	0.721877	-0.15194	0.0276117	-0.101712	0.138331	-0.181308	0.00896016	-0.0963489	0.169354	-0.00067502	0.992336	-0.0600664	0.384502	-0.196523	0.00458473
ENSGALG00000000902	KDF1	25.0623	-0.623668	0.0646996	-0.892045	0.0100248	-0.696137	0.0378087	-0.624852	0.0673238	-0.87585	0.013984	-0.903106	0.00930943	-0.765478	0.0120027	-1.22895	3.45052e-05
ENSGALG00000000903	TERF2IP	746.74	-0.022705	0.766138	-0.0620473	0.409788	-0.0269823	0.716102	-0.102772	0.171311	-0.0121798	0.873181	-0.171254	0.0265322	-0.163921	0.0280394	-0.0276034	0.717265
ENSGALG00000000905	PSMB4	2880.93	0.0986683	0.485288	0.131308	0.353192	0.210311	0.136643	-0.0584443	0.679492	0.23091	0.103239	0.166664	0.239803	0.269879	0.0565991	-0.0146801	0.917316
ENSGALG00000000906	RALGPS1	132.931	-0.461974	0.0395916	-0.340987	0.118454	-0.718353	0.00100811	-0.139725	0.521496	-0.465936	0.0359463	-0.472949	0.0339193	0.124386	0.57033	0.153617	0.493261
ENSGALG00000000907	KARS	3451.49	0.0519804	0.289434	0.0244658	0.615917	0.0517007	0.286454	-0.0606806	0.214381	0.0869599	0.0789147	0.063421	0.200943	-0.0171671	0.725336	-0.0786127	0.108884
ENSGALG00000000908	ADAT1	463.448	-0.149581	0.235067	-0.363103	0.00398077	-0.441343	0.000442675	-0.064052	0.609698	-0.422429	0.000835037	-0.117591	0.355151	-0.280941	0.0259277	0.00132615	0.991685
ENSGALG00000000909	GFAP	20.9725	-0.26679	0.458795	-0.776422	0.0400249	-0.840394	0.0277786	-0.46662	0.222976	-0.450687	0.241112	-0.678774	0.0825402	-0.460716	0.23646	-1.40723	0.000300403
ENSGALG00000000913	CHST6	136.275	0.171845	0.399754	-0.105572	0.597344	-0.0385822	0.845152	0.01904	0.924029	-0.0254709	0.899328	0.310135	0.123048	-0.616188	0.00125865	-0.600913	0.00183309
ENSGALG00000000918	CCDC103	9.17959	0.117286	0.781745	-0.208178	0.636434	-0.201165	0.651393	0.388252	0.372936	0.220176	0.651006	0.386932	0.414035	0.247812	0.59726	0.146342	0.745714
ENSGALG00000000919	PIGR	6.52296	-0.844796	0.30939	-0.508211	0.545387	-0.986614	0.221133	-0.580856	0.487992	-1.90553	0.0348053	-1.2902	0.139513	0.573948	0.48971	-0.462856	0.570238
ENSGALG00000000920	CGN	18.4785	0.612402	0.0951182	0.484517	0.200147	0.212319	0.569942	0.341218	0.371449	0.761556	0.0492062	0.52709	0.176068	0.449668	0.240147	0.31999	0.382441
ENSGALG00000000927	ANGPTL2	91.6489	-0.375043	0.0750524	-0.0347541	0.86395	-0.487553	0.0151123	-0.120992	0.551081	-0.216901	0.284613	-0.0710077	0.724482	-0.212775	0.271596	0.0647624	0.751623
ENSGALG00000000943	WDTC1	1549.32	0.0208686	0.832139	0.271738	0.00560916	0.203764	0.0370603	-0.00693138	0.943771	0.131637	0.183635	-0.0297138	0.764023	0.0208471	0.831544	-0.152301	0.119664
ENSGALG00000000944	SUPT4H1	607.742	-0.0430127	0.738195	0.0160546	0.901132	0.198324	0.121724	-0.10601	0.41117	0.0368012	0.776653	-0.069036	0.59667	0.264865	0.0398225	-0.124879	0.329228
ENSGALG00000000946	PFDN1	746.633	0.235763	0.0319168	0.164617	0.134537	0.266937	0.0145044	0.0435499	0.692349	0.221335	0.0467168	0.215983	0.0527077	0.318243	0.00394623	0.0685169	0.533188
ENSGALG00000000949	HBEGF	39.9925	0.428473	0.0199475	0.259866	0.159468	0.577193	0.00122209	0.55159	0.0033132	0.44777	0.0234018	0.100409	0.613236	0.537479	0.00722145	0.572854	0.00362676
ENSGALG00000000950	MVB12B	1540.72	0.00293759	0.973721	0.0544477	0.53872	0.195535	0.0266109	0.116811	0.187946	-0.0303546	0.733141	-0.12547	0.159866	0.0820046	0.353466	0.0677823	0.44591
ENSGALG00000000955	TMEM222	1345.63	-0.0819633	0.528079	-0.103427	0.42663	0.00763666	0.953063	-0.0387106	0.766618	-0.0264326	0.839768	0.0241784	0.853148	0.269642	0.0381869	-0.136338	0.293853
ENSGALG00000000962	PUS3	198.538	0.0180113	0.900184	0.00352647	0.98048	0.0456308	0.747805	-0.135778	0.353232	0.037074	0.803284	0.0362263	0.807562	0.146428	0.312432	-0.32962	0.0210061
ENSGALG00000000966	NPHP4	124.37	0.00562017	0.969852	-0.0114717	0.940285	0.154325	0.304386	0.114037	0.474989	0.311042	0.0474645	0.267588	0.0823213	0.193468	0.188099	-0.0898368	0.531143
ENSGALG00000000972	PBX3	273.28	0.164928	0.141665	0.187757	0.0908567	0.0897879	0.411688	-0.0177178	0.872861	0.126541	0.264541	0.124404	0.274646	-0.177189	0.104194	-0.0907098	0.420199
ENSGALG00000000977	MAPKAP1	321.931	-0.0945626	0.377131	-0.0538829	0.605055	-0.18794	0.0668341	-0.00626471	0.951976	-0.200993	0.0582781	-0.0573345	0.589111	-0.0862399	0.397431	-0.0450459	0.666806
ENSGALG00000000978	CEP104	211.587	-0.296067	0.0548838	-0.239421	0.114888	-0.447731	0.00289014	-0.0527575	0.728859	-0.447383	0.00409671	-0.17938	0.249338	-0.185515	0.218433	-0.219036	0.152194
ENSGALG00000000988	EFTUD2	2645.23	0.00578785	0.957684	0.0382344	0.726035	0.0516469	0.635419	-0.122605	0.26175	0.170675	0.119807	0.0821363	0.453624	0.122514	0.261973	-0.095275	0.38239
ENSGALG00000000990	SRSF6	5469.97	-0.091972	0.132912	-0.112257	0.0662863	-0.0839898	0.168314	-0.0662444	0.278394	-0.0707985	0.24755	-0.0793459	0.195731	-0.0739348	0.225216	-0.0603639	0.323913
ENSGALG00000000991	TAF12	757.372	0.0427662	0.631843	0.0280039	0.753581	0.197323	0.0257458	-0.0173342	0.846584	0.1814	0.0453944	-0.00127017	0.988916	0.120614	0.178993	-0.0838732	0.352426
ENSGALG00000000993	GAPVD1	1669.19	-0.0525892	0.727736	-0.055615	0.711668	-0.25166	0.0942972	-0.0829211	0.581495	-0.172037	0.254738	-0.137619	0.362617	-0.121188	0.421015	0.108267	0.473522
ENSGALG00000000996	AP3D1	1514.73	-0.140559	0.157737	-0.0487232	0.621855	-0.0385949	0.694738	-0.0145476	0.883025	-0.226468	0.0230057	-0.127858	0.19922	-0.264121	0.00731035	-0.19349	0.0503716
ENSGALG00000000997	GJC3	72.8932	0.286007	0.228681	0.857526	0.000309561	0.672827	0.00421875	0.475248	0.0508111	0.685673	0.00526443	0.073817	0.764929	0.159037	0.502932	0.132717	0.571778
ENSGALG00000000998	MTFR1L	857.69	0.11807	0.267994	0.212856	0.0461294	0.314325	0.00305192	0.080213	0.451122	0.251373	0.0193326	0.00603873	0.955472	0.0894905	0.403294	-0.0771368	0.471471
ENSGALG00000000999	ZNF319	341.094	0.203873	0.263504	0.196372	0.282995	0.315767	0.0830143	0.16405	0.374972	0.0466594	0.799318	0.325065	0.0748513	0.204144	0.25716	-0.40843	0.0226507
ENSGALG00000001000	HSPA5	6609.36	0.0240799	0.833445	-0.38864	0.000686316	-0.308899	0.00694037	-0.20525	0.0731583	-0.301169	0.0086734	-0.0957178	0.403954	-0.0924143	0.419698	-0.110438	0.335623
ENSGALG00000001003	SELENON	768.921	-0.0216639	0.878014	0.300836	0.0324604	0.0510034	0.716075	0.189351	0.181038	0.0906985	0.524982	0.0106992	0.940101	-0.130235	0.354469	-0.199639	0.15465
ENSGALG00000001006	TP73	123.887	0.460758	0.00539911	0.480331	0.00365525	0.475258	0.00354709	0.19464	0.252493	0.483307	0.00519411	0.597616	0.000355617	0.44124	0.00724811	0.432662	0.0096332
ENSGALG00000001013	PPP6C	825.979	0.0220179	0.845841	0.0558992	0.622093	0.191393	0.0901505	-0.0182783	0.872299	0.188535	0.0987378	0.161205	0.158846	0.236266	0.037369	-0.148787	0.188579
ENSGALG00000001014	ARPC5L	241.935	0.0541445	0.616192	-0.00466434	0.965755	0.0413321	0.69928	-0.0100153	0.927495	-0.161043	0.144751	0.0124064	0.911586	0.135879	0.210557	0.0789767	0.475731
ENSGALG00000001017	WRAP73	235.8	-0.219704	0.0653833	-0.181209	0.119737	-0.213938	0.0638707	-0.207697	0.074179	-0.065163	0.583497	-0.20546	0.0906002	0.00301846	0.979566	0.0490802	0.689289
ENSGALG00000001019	BTBD2	622.554	0.111593	0.432245	0.207872	0.144724	0.256029	0.0713261	0.0852884	0.551073	0.272707	0.0588712	0.147288	0.305451	0.423577	0.00303925	-0.0102109	0.942666
ENSGALG00000001021	MYOCD	33.1841	0.120652	0.770337	1.1741	0.00416357	0.667259	0.102903	0.299168	0.470038	0.99759	0.0149906	0.508569	0.221589	0.401069	0.332612	0.86278	0.0395773
ENSGALG00000001022	CCDC43	434.067	0.00429018	0.960954	-0.0161693	0.853388	0.12883	0.135078	-0.0184229	0.833597	-0.0114318	0.897732	-0.0371713	0.680277	0.0598713	0.495511	0.0119051	0.892809
ENSGALG00000001024	TPRG1L	1628.3	-0.269571	0.0173874	-0.142539	0.207565	-0.217702	0.0536443	-0.127364	0.261838	-0.301476	0.00824436	-0.127378	0.263857	-0.124803	0.269006	-0.373381	0.000940912
ENSGALG00000001025	GOLGA1	249.589	-0.592483	0.0117079	-0.59417	0.0102915	-0.785057	0.000708869	-0.231582	0.315732	-0.699266	0.00272886	-0.469443	0.0449539	-0.29571	0.2014	0.0667346	0.776443
ENSGALG00000001028	RNF43	17.0849	-0.034907	0.905607	0.475666	0.0690368	0.771121	0.00136986	0.483744	0.0802751	0.273686	0.357537	-0.0794936	0.767531	-0.0826124	0.765269	0.941014	0.00168064
ENSGALG00000001030	SCAMP4	1730.54	-0.0816477	0.468398	-0.0935321	0.406024	-0.0794864	0.47956	-0.194712	0.0845903	-0.0502744	0.656782	-0.08577	0.448691	-0.0574795	0.609388	-0.323781	0.00387939
ENSGALG00000001034	AAR2	561.943	0.0521311	0.459836	0.056573	0.415243	0.126546	0.0642142	0.0440142	0.534863	0.0917996	0.211128	0.0565485	0.442758	0.137793	0.0522161	-0.086115	0.22905
ENSGALG00000001035	NR1D1	4.53303	0.284374	0.669039	0.401838	0.546619	-0.728064	0.282231	-0.360149	0.602592	-0.0486522	0.949758	0.911284	0.202292	0.596343	0.407802	0.103563	0.880194
ENSGALG00000001036	ELAC2	467.186	-0.00787376	0.914793	0.0430586	0.553289	0.0580823	0.414022	-0.00530825	0.942435	0.0805253	0.288207	0.0387266	0.610329	0.096532	0.184752	0.160586	0.0310407
ENSGALG00000001037	SCAI	164.959	0.16553	0.242439	-0.157538	0.246699	-0.197239	0.143172	-0.0792475	0.566786	-0.0557011	0.688279	0.0290216	0.832984	0.0142355	0.916091	0.0424225	0.757276
ENSGALG00000001038	MAN1C1	1161.89	0.0982437	0.206286	0.29643	0.00012392	0.208225	0.00653695	0.178432	0.0220303	0.134796	0.0878016	0.204425	0.00908997	0.233843	0.00243258	0.332867	1.92756e-05
ENSGALG00000001042	MTMR4	1117.27	0.239303	0.00359292	0.267413	0.00100458	0.330162	4.39627e-05	0.0676365	0.409271	0.166488	0.0458649	0.145364	0.0796706	0.204166	0.0124555	0.11506	0.161055
ENSGALG00000001043	REXO1	766.48	0.102343	0.219083	0.0761155	0.357761	0.0133368	0.870696	0.0971654	0.24252	0.176273	0.0362592	0.0890581	0.289139	0.179517	0.0299839	0.270822	0.00137502
ENSGALG00000001046	DLGAP4	569.944	-0.0444313	0.604869	-0.0850813	0.318668	0.0148582	0.86012	0.010958	0.899262	0.0819426	0.351237	0.0795794	0.368531	-0.143212	0.0928212	-0.165788	0.0522366
ENSGALG00000001048	OLFML2A	610.89	0.0971975	0.569076	0.380931	0.0255651	0.171846	0.313198	0.276398	0.108113	0.215262	0.212762	0.150953	0.381217	-0.0833995	0.624358	-0.457279	0.00709787
ENSGALG00000001049	CASP1	703.031	0.0992257	0.394772	0.102702	0.380512	0.251149	0.0311639	-0.0792448	0.499816	0.137687	0.242396	0.126928	0.281658	0.251141	0.031616	-0.044587	0.702254
ENSGALG00000001051	LDLRAP1	748.264	0.169285	0.0602794	0.108207	0.224233	0.103367	0.242395	0.111988	0.209611	0.0685531	0.443378	-0.129638	0.146985	0.120778	0.166388	0.2045	0.0198307
ENSGALG00000001054	C20H20ORF24	1186.88	0.0568464	0.513504	0.0313504	0.71807	0.155156	0.0721853	-0.0297991	0.733043	0.042448	0.629948	0.113398	0.198324	0.0284767	0.743002	-0.0793599	0.360407
ENSGALG00000001055	NSF	887.731	0.0542	0.472613	0.0558016	0.450512	0.0873532	0.233751	-0.0354479	0.633729	0.0208256	0.784723	-0.0626911	0.411015	-0.159837	0.0304437	-0.0779974	0.29465
ENSGALG00000001056	ABHD11	188.986	0.0944029	0.589007	-0.0727297	0.681845	0.253265	0.150492	0.124288	0.481478	0.326387	0.0655301	-0.0727246	0.684412	0.236868	0.178735	-0.327413	0.0584695
ENSGALG00000001058	ARHGEF16	61.9397	-0.327175	0.165334	-0.493021	0.0407326	-0.309496	0.19164	-0.0336408	0.889923	-0.609482	0.0120328	-0.301564	0.21872	-0.0686794	0.77025	-0.23077	0.328573
ENSGALG00000001062	GGT7	23.7304	-0.106471	0.759024	0.193847	0.557243	-0.0236962	0.942409	-0.131686	0.703397	0.0715138	0.840684	-0.271552	0.450423	-0.568575	0.069323	-0.844006	0.0068063
ENSGALG00000001067	TMEM57	834.63	-0.211621	0.039486	-0.261261	0.0105218	-0.268349	0.00825254	-0.151515	0.136746	-0.214875	0.0362912	-0.252955	0.0144063	0.0323945	0.750963	0.124862	0.229693
ENSGALG00000001073	NR6A1	26.5223	0.18407	0.511071	0.0776441	0.759709	-0.0308775	0.902171	0.1443	0.572496	-0.646336	0.0359143	-0.274957	0.38449	-0.055901	0.845324	-0.300384	0.266865
ENSGALG00000001076	LIMK1	221.612	0.237747	0.184486	-0.013974	0.938509	0.369066	0.040412	0.35109	0.0569206	0.210254	0.251674	0.206181	0.257893	0.289021	0.106609	0.0552583	0.756027
ENSGALG00000001084	ATP8B3	124.074	0.182255	0.457942	-0.532063	0.0323306	-0.186338	0.447468	0.230078	0.355579	-0.509564	0.0386541	-0.21167	0.393922	0.221077	0.370079	0.434368	0.0842437
ENSGALG00000001093	TCF3	2137.61	-0.0268304	0.789307	0.132862	0.184509	0.0593636	0.552394	-0.179144	0.0736147	0.12626	0.209442	-0.107757	0.285171	-0.203503	0.0423841	-0.0697266	0.488395
ENSGALG00000001094	ADGRD2	104.771	0.94663	8.15353e-06	0.747887	0.000362061	1.24255	2.2358e-09	0.514304	0.0151512	0.458398	0.0361495	0.496297	0.0204756	0.822538	0.000104226	0.627693	0.00424329
ENSGALG00000001096	UQCR11	645.324	-0.0985231	0.526643	-0.171854	0.27059	0.00426497	0.978095	-0.0451332	0.772403	0.0192485	0.902248	-0.0676704	0.667675	-0.0869031	0.576369	-0.591038	0.000130041
ENSGALG00000001099	EIF4EBP3	1305.43	0.0698522	0.536839	-0.128562	0.252213	-0.180331	0.107732	-0.00486221	0.965469	-0.200838	0.0765287	-0.0251111	0.824857	0.000442673	0.996865	0.109135	0.333358
ENSGALG00000001101	MBD3	265.82	-0.135499	0.193026	-0.0718274	0.481993	0.00446034	0.964373	-0.0220421	0.833959	-0.0321487	0.762592	-0.140027	0.185998	-0.166895	0.10041	-0.177574	0.0818834
ENSGALG00000001103	PSMB7	2201.95	0.0371954	0.737121	0.0352708	0.750189	0.0542992	0.623498	-0.205149	0.0640783	0.159371	0.151762	0.113023	0.310645	0.0697262	0.529827	-0.250442	0.0237394
ENSGALG00000001107	GOSR2	673.677	-0.131032	0.250112	-0.213697	0.0580282	-0.180742	0.106724	-0.0576622	0.608643	-0.231385	0.0423486	-0.0941504	0.40734	-0.0824498	0.461163	-0.0371733	0.741717
ENSGALG00000001108	MIER2	230.457	0.0513521	0.672951	-0.00199417	0.98698	0.0119027	0.920967	0.0825176	0.508729	0.08539	0.501293	0.0624944	0.617703	0.060763	0.612796	-0.223119	0.0612888
ENSGALG00000001109	GTSF1	64.2961	1.25536	0.00137153	1.61951	3.59816e-05	0.668688	0.083742	0.0628525	0.87239	1.17122	0.00316615	0.906562	0.0201832	0.669761	0.0826052	0.443764	0.253406
ENSGALG00000001110	TYW1	380.535	-0.0295867	0.740164	-0.153326	0.081754	0.0566202	0.512538	-0.123179	0.166526	-0.143865	0.11902	-0.116904	0.2044	-0.0617333	0.487348	-0.142714	0.110441
ENSGALG00000001111	DNAH9	4.41374	-2.21665	0.000607325	0.701376	0.143873	0.2668	0.595304	0.265955	0.62342	-0.930411	0.142218	0.729943	0.248592	-0.560446	0.284446	-0.0829401	0.862225
ENSGALG00000001117	PFKFB2	1004.5	-0.20117	0.0715801	-0.0780022	0.484328	-0.0710468	0.52362	-0.201288	0.0719464	0.153293	0.172704	-0.131478	0.244606	-0.0840806	0.450825	-0.180006	0.105002
ENSGALG00000001118	NEK6	1230.6	0.0140258	0.852745	0.044812	0.549044	0.0383874	0.604751	0.0535677	0.477779	-0.0194768	0.799344	0.22504	0.00313216	0.219725	0.00331127	0.102864	0.176898
ENSGALG00000001121	SH3GL1	1560.67	-0.00152864	0.990309	0.0792162	0.52967	0.0931462	0.459067	0.0965778	0.444882	0.107973	0.393319	0.107158	0.39667	0.00777069	0.950725	-0.395867	0.00162511
ENSGALG00000001126	CHAF1A	331.685	-0.335381	0.0214297	-0.339715	0.0184543	-0.454689	0.00154524	-0.155621	0.279285	-0.281601	0.0522959	-0.239126	0.101007	-0.0341158	0.811593	0.0514851	0.723038
ENSGALG00000001130	GALNT17	243.568	1.18492	0.000196531	1.17748	0.000213841	1.39824	1.02354e-05	0.175145	0.582101	0.963708	0.00262568	0.878375	0.0059656	0.783386	0.0139451	0.550079	0.0869896
ENSGALG00000001132	APBB3	3.55366	-0.00611601	0.995737	0	1	-0.359436	0.750721	-0.932882	0.306704	-0.973893	0.114734	-0.624963	0.316031	-0.349318	0.52233	0.977433	0.0687301
ENSGALG00000001136	HES5B	149.312	0.120096	0.466902	0.10793	0.522163	0.187684	0.255131	-0.0636603	0.699718	0.280695	0.0926952	0.135861	0.422041	0.147559	0.383627	0.131237	0.44122
ENSGALG00000001143	ETS1	1631.41	-0.125524	0.428196	-0.10745	0.496126	-0.0918834	0.560288	-0.0221528	0.888674	-0.249082	0.116786	-0.226255	0.153298	0.255159	0.106074	0.495164	0.00179296
ENSGALG00000001144	ZNF346	436.096	-0.182822	0.0987107	-0.133504	0.229335	-0.0174806	0.873676	-0.34768	0.0017668	0.00634704	0.954578	-0.331977	0.00329346	-0.128154	0.244939	-0.405932	0.000226163
ENSGALG00000001146	UBXN6	291.56	0.198313	0.0181286	0.175118	0.0361044	0.239577	0.00305726	0.189936	0.0238626	0.111295	0.199705	-0.042562	0.624908	0.103898	0.2055	0.0487263	0.556743
ENSGALG00000001149	ADGRG5	252.679	0.282171	0.129632	0.249447	0.183001	0.531693	0.00433344	0.200193	0.290234	0.346284	0.0679712	0.495568	0.00874495	0.77907	3.41339e-05	0.552681	0.00311022
ENSGALG00000001153	AUTS2	28.8028	-0.610926	0.112588	0.775158	0.0346295	0.276274	0.442447	0.337679	0.368115	0.294572	0.437098	-0.0670655	0.861313	-0.885786	0.0120443	-0.730026	0.0402556
ENSGALG00000001157	DENND1A	611.413	-0.372236	0.00294619	-0.108163	0.380259	-0.312148	0.0110874	-0.141576	0.250865	-0.255483	0.0399952	-0.165871	0.183269	-0.225895	0.0664435	-0.166032	0.180498
ENSGALG00000001158	UIMC1	605.633	-0.177024	0.101877	0.119355	0.269554	0.092475	0.388951	-0.0875921	0.418506	0.305455	0.00531562	0.0280118	0.798005	0.000656692	0.99515	-0.181276	0.0922491
ENSGALG00000001161	FLI1	2201.83	0.230918	0.0577108	-0.0388657	0.74868	0.0720966	0.551643	0.16398	0.176816	-0.0844446	0.48818	0.0040715	0.973312	0.269293	0.0263408	0.578659	2.13885e-06
ENSGALG00000001163	NDEL1	1154.3	0.380084	0.00194957	0.315948	0.01	0.353873	0.0037909	0.221453	0.0705901	0.79182	1.22006e-10	0.378897	0.00208006	0.196647	0.108117	0.241981	0.0485752
ENSGALG00000001165	PANK4	876.465	-0.319334	0.0475025	-0.176084	0.272503	-0.415518	0.00955159	-0.203776	0.202643	-0.0288393	0.857314	-0.367773	0.0226391	-0.13295	0.406806	0.0422324	0.793649
ENSGALG00000001168	POLR2C	1087.6	0.13653	0.282469	0.146514	0.249119	0.237053	0.0613882	-0.0536	0.673618	0.298277	0.019692	0.12259	0.338625	0.235763	0.0639336	-0.122296	0.334922
ENSGALG00000001169	CRB2	12.7137	0.751202	0.0758697	1.00106	0.0101713	-0.0363518	0.921775	0.141685	0.712028	-0.0466048	0.909651	0.276614	0.499075	-0.595535	0.150151	0.16173	0.700733
ENSGALG00000001171	SEMA6B	38.7125	-0.210833	0.563689	0.418047	0.258059	0.393504	0.281282	0.882512	0.0156702	1.05694	0.00589586	1.01902	0.00790429	-0.100952	0.786599	-0.210481	0.562922
ENSGALG00000001174	RCC1L	318.15	0.0107112	0.888395	-0.0665571	0.375132	0.0664138	0.365321	0.0289574	0.704308	0.196972	0.0133046	-0.098827	0.217819	0.114829	0.134244	0.099606	0.211268
ENSGALG00000001175	C4BPM	4270.41	-0.135211	0.222361	-0.0919682	0.405931	-0.121169	0.273069	-0.305192	0.00576672	0.0471584	0.670255	-0.38278	0.000562718	-0.213992	0.0533006	-0.179783	0.105058
ENSGALG00000001177	CD34	185.38	0.707235	0.0156097	1.07365	0.000231195	0.987549	0.000694505	1.21739	4.15408e-05	0.877913	0.00295361	0.659475	0.0245082	-0.189265	0.509667	-0.262319	0.357994
ENSGALG00000001181	KCNJ5	37.516	-0.145787	0.618453	-0.0703164	0.811196	0.0860871	0.763302	-0.1178	0.689771	0.166684	0.586349	-0.0389612	0.897337	-0.37228	0.185133	-0.377611	0.169046
ENSGALG00000001182	NCOA6	943.781	-0.160884	0.333921	-0.134678	0.415582	-0.274795	0.0966035	-0.0210378	0.898791	-0.307852	0.0641131	-0.206936	0.213802	-0.196432	0.235455	0.00492995	0.976377
ENSGALG00000001183	MYH10	433.711	-0.137246	0.456907	0.395632	0.0300391	-0.221596	0.224786	0.0877942	0.632251	0.0598624	0.746214	0.0473034	0.798847	-0.238717	0.192395	0.04012	0.827496
ENSGALG00000001184	COQ9	1007.44	0.437488	0.00492829	0.482387	0.00194047	0.491042	0.00157749	0.0723146	0.642178	0.47204	0.00250827	0.20954	0.180123	0.194634	0.210685	-0.237989	0.124464
ENSGALG00000001189	NCF1C	1215.46	0.633845	0.00018538	0.380431	0.0248643	0.826916	1.02885e-06	0.51309	0.00253008	0.496718	0.00354224	0.432114	0.0110661	0.806954	2.00448e-06	0.584678	0.000622985
ENSGALG00000001191	MEOX1	8.49791	-0.911147	0.174986	-0.531423	0.415154	-0.00913822	0.988886	-1.10316	0.135856	-1.97216	0.00900239	-0.0550003	0.934962	0.013805	0.98339	0.216071	0.74385
ENSGALG00000001201	GFOD2	1006.92	0.285299	0.0165642	0.273694	0.0216137	0.421144	0.000380625	0.316079	0.00824319	0.46028	0.000127198	0.381837	0.00145625	0.425241	0.000356904	0.186914	0.117305
ENSGALG00000001204	ENKD1	158.078	0.243699	0.210603	0.108805	0.580091	0.0471303	0.808899	-0.0802741	0.686042	-0.106556	0.592094	0.501528	0.01204	0.166295	0.397131	-0.131034	0.498971
ENSGALG00000001206	ENSGALG00000001206	11.5572	-0.162129	0.640394	0.320886	0.360044	0.579592	0.0870187	0.224596	0.562663	0.642861	0.082033	-0.0192193	0.960288	-0.111171	0.720227	-0.354007	0.249075
ENSGALG00000001207	PLCH2	11.2778	0.425862	0.266358	0.0124758	0.972536	-0.327156	0.373391	-0.140509	0.689956	0.0721064	0.849643	-0.0447601	0.908262	-0.589605	0.106745	0.0535092	0.890791
ENSGALG00000001209	TP53INP2	73.6396	0.299612	0.144899	0.317808	0.126344	0.194631	0.332457	-0.0479088	0.823528	-0.239295	0.284999	0.319924	0.126531	-0.290631	0.139106	-0.157404	0.424853
ENSGALG00000001214	PARD6A	7.43669	-0.412529	0.369833	0.246138	0.574443	0.953728	0.0321923	0.166572	0.700072	-0.62177	0.246155	-0.0311905	0.94568	-0.355675	0.379889	-1.26674	0.00125623
ENSGALG00000001219	PIGU	615.069	0.12375	0.222185	0.16769	0.0982984	0.232796	0.0208075	0.0655293	0.521294	0.166716	0.10841	0.102355	0.321373	0.172728	0.0894115	-0.0174812	0.862991
ENSGALG00000001220	HERPUD1	1421.36	0.125989	0.225623	0.0497006	0.632672	0.0640737	0.53638	0.00609876	0.953369	0.021256	0.839236	0.0401321	0.701383	0.224628	0.030952	-0.0406463	0.697197
ENSGALG00000001223	PEX10	509.192	0.0551459	0.49007	0.0904901	0.255336	0.229155	0.00353535	-0.195387	0.0142829	0.16877	0.0388274	0.100257	0.225701	-0.052382	0.515677	-0.0489416	0.544157
ENSGALG00000001225	RABGAP1	602.061	-0.338836	0.127594	-0.228971	0.300074	-0.380579	0.08471	-0.0570529	0.796127	-0.535861	0.0159049	-0.273661	0.218405	-0.129373	0.55891	0.335869	0.132843
ENSGALG00000001229	SKI	66.0502	-0.0657073	0.870735	0.0785478	0.839679	-0.33055	0.394802	-0.00789465	0.983841	-0.646018	0.112124	0.0329565	0.934312	-0.253736	0.519407	-0.151596	0.703774
ENSGALG00000001231	SAMHD1	677.888	0.161118	0.0897672	0.0810045	0.388298	0.0617986	0.507256	-0.058564	0.536333	0.0398778	0.678365	0.070916	0.459017	0.293042	0.00187412	0.440071	3.69544e-06
ENSGALG00000001234	CETP	52.8045	1.02494	0.000116378	0.189777	0.482892	0.564549	0.0350565	0.338393	0.222013	0.635963	0.0294293	-0.049897	0.860141	0.828525	0.00311301	-0.0130731	0.964727
ENSGALG00000001238	STX8	677.739	-0.0235644	0.839365	-0.0691407	0.552444	0.121745	0.292112	-0.0701957	0.547577	0.127469	0.278486	0.121772	0.302701	0.14186	0.223927	-0.233412	0.0443525
ENSGALG00000001239	SLC26A2	280.953	0.366242	0.0822997	0.0479906	0.816654	0.051601	0.802668	-0.0990078	0.632959	-0.122312	0.568016	0.0342839	0.872323	0.00521965	0.980318	0.209213	0.3288
ENSGALG00000001244	TBC1D24L	18.8019	0.764414	0.0176092	1.13523	0.000565238	0.888671	0.00573596	-0.0610524	0.857585	0.367402	0.305678	0.725902	0.0290113	0.844341	0.00960464	0.792788	0.0115621
ENSGALG00000001245	SIRT6	720.645	0.151257	0.216424	0.129089	0.292864	0.248139	0.0420717	-0.00328102	0.978661	0.185565	0.132114	0.0430654	0.727257	0.171607	0.160605	-0.0667094	0.584002
ENSGALG00000001250	APLP2	6338.78	0.313531	2.78122e-05	0.280846	0.000168657	0.169646	0.0228552	-0.0652144	0.382748	0.266148	0.000389384	0.188505	0.0119831	-0.055876	0.454276	0.0470628	0.52942
ENSGALG00000001252	CREB3L3	3.95542	0.506288	0.430099	-0.530065	0.472768	-1.50268	0.0303633	-0.272045	0.690371	-1.80321	0.0420208	-0.446736	0.545302	-0.806569	0.203382	-0.509561	0.390746
ENSGALG00000001253	RC3H2	295.368	0.0369151	0.911914	-0.0229703	0.944606	-0.346406	0.294763	-0.131131	0.691542	-0.260518	0.436836	0.143569	0.667673	-0.315143	0.346292	0.236861	0.479468
ENSGALG00000001256	NLRC5	1322.78	0.267005	0.0617966	0.293205	0.038945	0.396709	0.00513585	0.0895669	0.528125	0.118686	0.407495	0.0224291	0.875628	0.19842	0.164642	0.307804	0.0316546
ENSGALG00000001258	NUMA1	7389.14	0.216502	0.109247	0.190734	0.158456	0.181719	0.178869	0.115954	0.39132	0.291836	0.0310101	0.106607	0.43074	0.0551424	0.683448	-0.00558215	0.967062
ENSGALG00000001262	CLIC4	1336.56	0.210281	0.1622	0.62108	3.42772e-05	0.446935	0.00282711	0.303336	0.0436432	0.465215	0.00202792	0.432323	0.0041647	-0.228376	0.126869	-0.211483	0.15717
ENSGALG00000001263	GTF2IRD1	145.348	0.0354938	0.817373	0.240461	0.109227	0.177086	0.228854	-0.176333	0.240468	-0.0286628	0.849635	-0.132989	0.375686	-0.218854	0.129033	-0.000356787	0.998051
ENSGALG00000001264	PLXNA2	18.4235	0.00204385	0.995904	0.570928	0.118787	0.199771	0.582278	0.131031	0.730779	0.0303702	0.941483	0.223537	0.609936	-0.0361932	0.929349	-0.80886	0.0403605
ENSGALG00000001267	MAP2K2	764.513	0.0147903	0.910349	0.0461693	0.725644	0.0983471	0.453205	-0.0156877	0.905569	0.0505924	0.702889	0.205257	0.121026	0.172244	0.189623	-0.181002	0.167553
ENSGALG00000001270	PRKCZ	200.166	-0.148851	0.388004	-0.0521734	0.757296	-0.351196	0.036706	-0.128058	0.44702	-0.249954	0.144529	-0.184511	0.282145	0.054695	0.745048	0.383163	0.0267116
ENSGALG00000001273	C2CD4C	3.50641	1.46942	0.0510513	1.45782	0.0718022	0.523233	0.50446	1.08595	0.200153	1.32921	0.108469	-0.657934	0.369447	1.01148	0.184457	1.90948	0.0247145
ENSGALG00000001275	PDCL	428.963	0.16357	0.19362	0.121279	0.324711	0.112121	0.358476	0.0178392	0.885003	-0.0379512	0.763275	-0.137648	0.274798	-0.0825178	0.500049	0.0403682	0.746081
ENSGALG00000001276	HOXB9	10.8933	-0.881625	0.0225288	-0.301692	0.434321	0.111642	0.754204	0.373649	0.355599	-0.153054	0.717547	-0.350622	0.413523	-0.686791	0.0939912	0.179073	0.641516
ENSGALG00000001279	ZNF652	743.615	-0.0262729	0.666971	0.0324581	0.581253	0.0437555	0.448883	0.00734133	0.902561	-0.0290336	0.640398	-0.0603767	0.330199	-0.117901	0.043181	-0.0635604	0.288317
ENSGALG00000001282	GABRD	15.338	0.0488658	0.917094	0.539144	0.217383	-0.0710865	0.867856	0.559337	0.216345	-0.496407	0.288488	-0.0147457	0.974125	-0.701171	0.0924153	-0.207933	0.630927
ENSGALG00000001283	SRRM1	2682.33	-0.182505	0.0711873	-0.105835	0.293547	-0.270745	0.00715218	-0.0266294	0.79164	-0.211069	0.0367309	-0.173503	0.0863716	-0.144229	0.151947	0.0778181	0.441688
ENSGALG00000001288	CFAP74	6.44803	-0.591195	0.196052	0.377239	0.410839	-1.12811	0.0126477	0.147562	0.749227	0.0917151	0.853442	0.659457	0.226413	-0.0120727	0.978784	-0.420461	0.360097
ENSGALG00000001289	SHC2	121.655	-0.996219	0.00922673	-0.986696	0.0104407	-0.52344	0.169953	-0.850789	0.0272234	-0.892317	0.0206401	-0.474709	0.224097	-0.0446611	0.907288	-0.987172	0.00970691
ENSGALG00000001306	NFRKB	564.586	-0.0414253	0.626877	0.111711	0.175813	0.102809	0.207494	-0.0829976	0.319242	-0.0764678	0.377687	-0.0949078	0.268189	-0.0182467	0.82579	0.0257151	0.75817
ENSGALG00000001309	SNF8	342.128	0.060737	0.533294	0.0274035	0.778222	0.0713159	0.455039	-0.0169635	0.862144	0.0450595	0.651891	0.183786	0.0676331	0.193538	0.0489138	0.0833584	0.393728
ENSGALG00000001310	TRNAU1AP	100.311	0.225812	0.0793944	0.230555	0.0718257	0.201464	0.0970335	0.374093	0.00359041	0.12976	0.311399	0.0613307	0.634773	0.00216984	0.985453	0.0563406	0.646968
ENSGALG00000001313	EIF4H	2668.85	-0.108983	0.182847	-0.106267	0.19168	-0.172901	0.0332119	-0.0989987	0.224127	-0.0629984	0.441201	-0.020143	0.80591	-0.0526674	0.517777	0.122017	0.137636
ENSGALG00000001314	PTGS1	465.002	0.308004	0.0991684	0.446676	0.0170374	0.638032	0.00062551	0.359726	0.0549193	0.4844	0.00996451	0.51431	0.00628387	0.620405	0.000923901	0.514748	0.00588469
ENSGALG00000001315	UBE2Z	629.652	0.0900497	0.121931	0.0495569	0.386367	0.0855423	0.123399	-0.028129	0.624225	0.121541	0.0419038	-0.178746	0.00316572	0.00252614	0.96456	-0.109991	0.0608592
ENSGALG00000001316	CPNE2	1929.51	0.0941969	0.610521	0.234104	0.205428	0.0436485	0.813268	-0.221805	0.230073	0.338813	0.0670859	-0.0998374	0.590012	-0.121966	0.509461	-0.420582	0.0229641
ENSGALG00000001317	LOC428335	1376.82	0.0792221	0.36481	0.0887822	0.309304	0.237429	0.00625554	0.0583421	0.505212	0.16543	0.0609192	0.108198	0.221032	0.0915464	0.294006	-0.0683757	0.432292
ENSGALG00000001328	BSG	7851.17	0.306506	0.0173399	0.270816	0.0355185	0.324566	0.01172	0.124706	0.332991	0.37867	0.0033204	0.154937	0.229741	0.221484	0.0858044	0.0941195	0.465352
ENSGALG00000001329	EPB41	4791.31	-0.0869534	0.640742	0.193721	0.298031	-0.0095016	0.959278	-0.0763908	0.681445	0.118364	0.52507	-0.375552	0.043877	-0.333099	0.0736584	0.0715286	0.701112
ENSGALG00000001331	ST14	463.725	-0.0270694	0.84859	-0.0648226	0.646979	-0.134885	0.338964	0.218752	0.12451	-0.0167731	0.907508	-0.0635065	0.658257	0.429973	0.00248596	0.262711	0.0658308
ENSGALG00000001332	RBL1	775.383	-0.0604105	0.732047	-0.11856	0.498722	-0.184834	0.290923	-0.0345251	0.843853	-0.322225	0.067613	-0.074762	0.671335	-0.0182525	0.917184	0.236959	0.179755
ENSGALG00000001333	MRRFP1	345.828	-0.204041	0.077791	-0.165156	0.153829	-0.172102	0.13422	-0.0805224	0.487698	-0.105409	0.367838	-0.0890587	0.45488	-0.0576832	0.618438	-0.282083	0.0140119
ENSGALG00000001334	GNB1	5265.98	0.0364217	0.601773	-0.0543332	0.434538	-0.0117298	0.865771	-0.0353032	0.611953	-0.0473242	0.498109	-0.0126125	0.856706	-0.0861793	0.214292	0.00273155	0.968761
ENSGALG00000001335	FAM18B1	847.792	-0.0310019	0.622351	-0.176325	0.00472985	0.0290911	0.63518	-0.0716697	0.257386	-0.0796142	0.21591	-0.0747937	0.246959	-0.0875099	0.157495	-0.301825	1.3208e-06
ENSGALG00000001341	ZBTB44	184.926	0.193114	0.36014	0.0676499	0.742323	0.0902436	0.659841	0.0685625	0.738966	-0.061186	0.775023	-0.142402	0.5068	-0.197112	0.351498	0.0838133	0.694288
ENSGALG00000001342	HCN2	8.95614	-0.140353	0.799902	-0.672371	0.185865	0.374265	0.446418	0.131479	0.805091	-0.307056	0.566054	-0.621235	0.236093	-0.810224	0.0520421	-0.598299	0.138264
ENSGALG00000001343	LAMB3	55.9696	1.17803	0.0056583	1.48974	0.000452743	1.16006	0.00601254	1.67238	0.000123643	1.40666	0.00210753	0.834294	0.0530043	1.54799	0.000315795	1.44236	0.00111554
ENSGALG00000001347	LHX6	6.18745	0.540989	0.41473	2.22338	0.000624287	1.0117	0.0883101	1.46725	0.02487	1.53851	0.0333674	-0.13596	0.83425	-0.763858	0.179801	-0.658465	0.251416
ENSGALG00000001348	TEKT3	5.27507	1.55642	0.00353086	0.68497	0.180492	1.31998	0.00783026	0.270926	0.614809	0.945109	0.0927155	0.413752	0.451329	0.278032	0.604674	0.748021	0.156293
ENSGALG00000001350	RSPRY1	1533.78	0.11304	0.290245	0.126485	0.234886	0.0088059	0.933912	-0.0856799	0.420057	0.0580291	0.586056	-0.068119	0.524245	-0.111745	0.29229	0.159547	0.133546
ENSGALG00000001362	CLK3	727.507	0.0515948	0.60607	-0.0683887	0.495243	0.164388	0.0981412	0.0827639	0.408469	0.227407	0.0244222	0.0411993	0.683829	0.169948	0.0899582	0.0740226	0.463217
ENSGALG00000001363	MYBBP1A	560.584	-0.173183	0.0728057	-0.15567	0.100295	-0.268999	0.00423293	-0.101605	0.287455	-0.179867	0.0667173	-0.0859292	0.380771	-0.144923	0.130801	0.128945	0.182556
ENSGALG00000001364	CSNK1A1	4244.12	-0.0149028	0.847223	-0.0946357	0.219902	-0.138482	0.0720396	-0.102522	0.183552	-0.0947811	0.220509	-0.130323	0.0926346	-0.108095	0.160425	-0.00834003	0.914105
ENSGALG00000001366	CASP9	347.592	0.0937753	0.4584	-0.0497669	0.695434	0.241466	0.0549691	0.206659	0.106859	0.21494	0.0953448	0.0531022	0.680051	-0.0120898	0.923353	-0.276565	0.0271094
ENSGALG00000001369	HSD11B1b	22.4034	-1.15459	0.000298282	-0.675799	0.0278841	-0.950131	0.00188962	-0.179453	0.562678	-0.760597	0.0209927	-1.17747	0.000786754	-0.0355031	0.913522	-1.13681	0.000420889
ENSGALG00000001373	TRAF3IP3	2108.8	-0.0124548	0.913017	-0.0227523	0.841894	0.0863416	0.448429	0.0855658	0.453194	0.133576	0.242431	-0.0115846	0.919341	0.342524	0.00271103	0.310546	0.00663158
ENSGALG00000001374	SLC35E2B	1060.8	0.126861	0.0215322	-0.0631925	0.247758	0.0531812	0.321148	-0.0242288	0.65923	-0.00657003	0.907299	0.0273249	0.627325	0.118878	0.029501	0.0976006	0.0774111
ENSGALG00000001375	COX10	319.707	-0.0550792	0.632202	0.0108653	0.924768	0.00940145	0.934067	-0.101526	0.386827	-0.0249042	0.834452	0.0502621	0.673546	-0.018897	0.869668	-0.285364	0.0124708
ENSGALG00000001376	ARID3B	729.353	-0.101362	0.399205	0.0747074	0.535601	0.10052	0.401395	0.0695473	0.563752	0.260296	0.0310215	0.0751294	0.535056	0.0162566	0.892743	0.114045	0.347421
ENSGALG00000001377	POLRMT	717.31	0.074006	0.316547	-0.0061506	0.933385	-0.0130398	0.85792	-0.0655585	0.38077	0.00128763	0.986434	0.0159722	0.832517	0.0809123	0.269671	-0.0407383	0.578669
ENSGALG00000001382	CDC2L1	1069.58	-0.237891	0.0822435	-0.28278	0.0383195	-0.473073	0.000516051	-0.135144	0.32098	-0.28603	0.0364058	-0.311729	0.022985	-0.167534	0.219024	0.0949189	0.489215
ENSGALG00000001383	HTR4	8.50445	1.16619	0.0100312	0.90206	0.0531561	1.0677	0.0209159	0.555365	0.253159	0.472926	0.353541	0.162325	0.731749	1.15661	0.0104896	-0.0353315	0.935774
ENSGALG00000001387	SPNS2	18.7775	0.293637	0.522148	-0.00731648	0.986355	0.80709	0.0578988	0.216635	0.61264	-0.0864142	0.853076	0.647261	0.162632	-0.861305	0.0480897	0.118594	0.782606
ENSGALG00000001389	TTLL11	61.9133	0.407925	0.0106985	0.047164	0.764662	0.0879055	0.56696	0.440053	0.00644551	0.0746844	0.652487	0.25523	0.123425	0.124321	0.426713	0.0147771	0.927296
ENSGALG00000001392	MMP23B	48.8628	-0.0628587	0.847228	-0.0412519	0.899232	-0.391405	0.225466	-0.255309	0.427353	-0.309723	0.339539	-0.650494	0.0493609	0.157175	0.632599	-0.156764	0.651327
ENSGALG00000001394	UBL7	428.542	-0.156462	0.215086	-0.0758796	0.548798	0.0299451	0.811489	-0.133954	0.293286	0.0962901	0.453312	-0.0518354	0.688	0.16403	0.195914	-0.122537	0.328825
ENSGALG00000001405	IRF6	12.6864	0.362453	0.3803	1.37751	0.000895286	0.0339341	0.931651	0.676422	0.0892372	0.0973	0.825965	0.32146	0.445424	1.07432	0.0120416	0.632138	0.157345
ENSGALG00000001407	ADAMTS15	437.07	-0.0920222	0.742735	0.600213	0.032037	0.127962	0.647473	0.527425	0.0604098	0.70306	0.0129173	0.580322	0.0393343	0.769452	0.0063961	0.270338	0.337049
ENSGALG00000001409	IL12B	11.4911	-0.227757	0.615655	0.509762	0.225013	0.197321	0.64009	0.454134	0.300786	0.436157	0.328349	0.644246	0.135537	0.795568	0.0567922	0.659863	0.175903
ENSGALG00000001410	SPNS3	233.489	0.616108	4.26258e-06	0.465417	0.000461141	0.686962	1.50223e-07	0.441791	0.000941831	0.638849	4.37851e-06	0.387362	0.00466642	0.706508	2.00881e-07	0.520643	0.000259307
ENSGALG00000001412	SEMA7A	653.978	0.0889302	0.432386	0.161286	0.156054	0.252179	0.0254266	0.203004	0.0753874	0.151271	0.18725	0.0404811	0.724545	-0.0801613	0.477046	-0.326932	0.00373504
ENSGALG00000001416	ADRA1B	6.77107	-0.0875526	0.897076	0.362982	0.571142	0.832856	0.194158	0.435175	0.512948	0.398445	0.519264	0.121538	0.84789	-0.899596	0.112433	-0.142104	0.80329
ENSGALG00000001419	DAB2IP	653.995	0.396591	0.0169351	0.415287	0.0115768	0.523525	0.00141477	0.358504	0.029574	-0.0572206	0.730491	-0.00929686	0.955376	0.130145	0.430277	0.236386	0.153243
ENSGALG00000001420	RALGAPB	773.647	0.255482	0.263381	0.154541	0.495828	0.129598	0.56756	-0.0691278	0.760753	-0.353672	0.121908	0.00835208	0.970883	-0.0883799	0.698212	0.125068	0.583081
ENSGALG00000001425	SNX19	265.494	0.0949208	0.500906	0.158615	0.26209	-0.042694	0.762241	0.0594166	0.6784	0.123171	0.392314	0.0362533	0.799638	0.0890993	0.524095	0.0270695	0.845039
ENSGALG00000001428	EFHD1	1752.85	0.0612066	0.483639	0.0419431	0.629592	0.127283	0.141637	0.121943	0.163169	-0.00133258	0.98795	0.173913	0.0483787	-0.0250378	0.773022	0.00475525	0.956449
ENSGALG00000001429	TTC1	296.059	-0.272964	0.0290848	-0.312877	0.0110794	-0.479053	9.60234e-05	-0.0946181	0.440194	-0.0687857	0.578939	-0.101258	0.418949	-0.150972	0.216714	0.0673505	0.590042
ENSGALG00000001433	B3GNTL1	65.2375	-0.689694	0.00145509	-0.663876	0.00176821	-0.908439	1.42643e-05	-0.467613	0.0257272	-0.669504	0.00157765	-0.887748	6.83953e-05	-0.598912	0.00391712	-0.554075	0.0111678
ENSGALG00000001434	STOM	3478.3	0.144371	0.161053	0.0390451	0.704147	0.24974	0.0149771	0.00292853	0.977289	-0.0203959	0.843099	-0.0932113	0.365258	0.261726	0.0107884	-0.0892788	0.386051
ENSGALG00000001437	NTM	5.53421	-0.456833	0.50994	-0.0465056	0.944419	0.19451	0.771552	-0.205628	0.773503	-0.111707	0.887737	0.43014	0.555364	1.7123	0.0287569	0.735845	0.297129
ENSGALG00000001439	RANBP10	2338.3	0.117496	0.393913	0.224987	0.102748	0.254457	0.0645441	0.116415	0.397796	0.541852	8.52174e-05	0.043155	0.754874	0.0498958	0.717658	-0.0124259	0.928273
ENSGALG00000001441	UBE2G1	1007.12	0.0175471	0.82627	-0.0874071	0.268486	-0.154442	0.0487133	-0.115583	0.143559	-0.0993315	0.212257	-0.284491	0.000405085	-0.0429111	0.585625	0.0718605	0.368506
ENSGALG00000001442	OPCML	43.5148	0.161782	0.636714	0.0278918	0.935417	0.0654861	0.847005	-0.0427141	0.902747	-0.0798128	0.821752	-0.498371	0.160785	0.236885	0.499525	0.758328	0.0306246
ENSGALG00000001445	FABP6	226.799	0.186255	0.435022	-0.0931906	0.696609	0.24812	0.294661	0.0391482	0.868699	0.574015	0.016056	0.248844	0.300712	0.373595	0.118683	-0.00580107	0.980842
ENSGALG00000001446	GSN	3136.21	0.0564955	0.751948	0.343096	0.054715	0.231078	0.195451	0.14395	0.42069	0.345049	0.0537162	0.157802	0.377753	-0.215257	0.227738	-0.54806	0.00212973
ENSGALG00000001450	IGSF9B	3.69273	-0.647056	0.456974	0.853017	0.174212	0.0368784	0.954415	0.0964226	0.895931	-0.799053	0.342685	-0.329161	0.649471	0.190941	0.797941	1.07389	0.142807
ENSGALG00000001452	ATP5PB	3334.81	-0.0621685	0.425267	-0.0916703	0.239271	-0.00557346	0.942791	-0.209376	0.00720127	-0.018792	0.810228	-0.0763795	0.330153	-0.0360749	0.643477	-0.296226	0.000145021
ENSGALG00000001459	TNNC1	92.8758	0.496517	0.423003	0.524548	0.396065	2.53826	3.78372e-05	1.03727	0.0958702	1.23368	0.047409	-0.35632	0.567163	0.598185	0.342599	0.901377	0.149449
ENSGALG00000001462	ADORA3	67.2354	0.657958	0.000328126	0.515615	0.00480105	0.490752	0.00586461	-0.0284447	0.880146	0.31665	0.102009	0.519136	0.0072764	0.694568	0.000178374	0.743835	0.000122914
ENSGALG00000001465	RPL38	5199.9	0.179657	0.186132	0.0824015	0.544355	0.200784	0.139425	-0.02643	0.845829	0.117086	0.389605	0.15414	0.257683	0.281084	0.0388101	-0.127228	0.349154
ENSGALG00000001467	ANKFY1	1311.16	0.183144	0.35707	0.113979	0.56496	-0.0700605	0.723474	-0.167608	0.397364	-0.00802796	0.967833	0.0312373	0.875369	-0.0491911	0.804424	0.156442	0.43098
ENSGALG00000001470	STOML1	512.156	0.528384	0.00199568	0.427832	0.0126943	0.720656	2.49979e-05	0.270482	0.116823	0.62688	0.000286012	0.575955	0.000825189	0.469847	0.00579997	0.287041	0.0905291
ENSGALG00000001472	JAM3	210.628	-0.20374	0.287027	0.324294	0.0849444	0.0666355	0.720842	-0.0147894	0.938162	0.0965309	0.614635	0.181191	0.344452	-0.378335	0.0417223	-0.542282	0.00370081
ENSGALG00000001473	MIB2	925.455	0.0608355	0.498236	-0.0028526	0.974318	-0.0724742	0.410654	-0.07082	0.425531	-0.121544	0.178044	-0.0526205	0.559945	-0.00199341	0.982106	0.111734	0.212699
ENSGALG00000001474	RAB14	1746.48	-0.0899371	0.295267	-0.0988173	0.247114	-0.118904	0.162331	0.0542556	0.525983	-0.163503	0.0568622	-0.0516379	0.547803	-0.143746	0.08995	-0.0829351	0.331195
ENSGALG00000001475	STMN1	2677.99	0.202215	0.0241127	0.0505893	0.571863	0.272415	0.00229364	-0.0520732	0.560871	0.0631822	0.482175	-0.0903278	0.315595	0.113283	0.206218	-0.00458011	0.959248
ENSGALG00000001476	RAP1A	4517.93	0.0595066	0.590074	0.0450673	0.682961	0.0153655	0.889206	-0.0394763	0.72051	0.298492	0.00689872	0.0269023	0.807805	0.0675487	0.540411	0.15276	0.167157
ENSGALG00000001479	CYB5D2	253.024	0.118107	0.36315	0.260694	0.0438488	0.231223	0.0708403	0.349418	0.00810124	0.290285	0.0289963	0.183986	0.16674	0.278101	0.0314535	-0.0480483	0.709059
ENSGALG00000001480	INKA2	80.2024	-0.385399	0.133912	0.118609	0.646078	-0.40442	0.109936	-0.192942	0.457052	-0.43863	0.0922179	-0.477868	0.0630716	-0.0814539	0.741893	-0.684207	0.00547412
ENSGALG00000001483	LOC419409	273.642	0.128871	0.310156	0.370827	0.00301323	0.2645	0.032935	0.198401	0.117645	0.157347	0.229775	0.154113	0.242516	-0.0660264	0.602557	-0.00818199	0.948743
ENSGALG00000001486	ZAP70	811.416	-0.0842783	0.655774	-0.140778	0.456048	0.000184304	0.999221	-0.183595	0.332512	-0.240363	0.207074	-0.180796	0.34106	0.469385	0.013245	0.540422	0.00444566
ENSGALG00000001489	SSU72	502.418	0.0701662	0.455024	-0.0482329	0.603511	0.0229324	0.802255	0.0573804	0.535729	0.0743557	0.427187	0.018478	0.843732	0.046831	0.606678	0.0174379	0.852014
ENSGALG00000001491	NCAPD3	814.361	0.0658984	0.529678	0.0812511	0.432648	0.0826259	0.424139	-0.0376872	0.71651	0.0356196	0.736092	-0.0264715	0.802362	0.101128	0.333728	0.140745	0.180572
ENSGALG00000001492	NDRG3	1061.47	0.0721528	0.528279	-0.000426242	0.997025	0.1334	0.241644	-0.0331604	0.773153	0.122671	0.290556	0.159827	0.167604	-0.0447809	0.695982	-0.250968	0.0281952
ENSGALG00000001501	MAPK3	1822.27	-0.125761	0.422692	-0.163738	0.294492	-0.233515	0.134574	-0.0100135	0.94891	-0.352321	0.0245522	-0.160338	0.306053	-0.12233	0.43297	0.0359981	0.818056
ENSGALG00000001502	UTP11	508.315	-0.160056	0.0923001	-0.252203	0.00725639	-0.194306	0.0373062	-0.289197	0.00223117	-0.205542	0.0327995	-0.0897811	0.357623	-0.158571	0.0945101	-0.114614	0.232018
ENSGALG00000001503	TBCD	1065.13	-0.205883	0.0292294	-0.142521	0.127655	-0.235943	0.011351	-0.388016	3.54908e-05	-0.267866	0.00496862	-0.283088	0.00306289	-0.217838	0.0204671	-0.297189	0.00151979
ENSGALG00000001504	DDX20	372.324	-0.0883695	0.251156	-0.152643	0.0432298	-0.156939	0.0347884	-0.163406	0.0312144	-0.0663091	0.39531	-0.0952176	0.229251	0.00583647	0.93808	-0.0545741	0.480694
ENSGALG00000001506	PTTG2	641.978	0.0544023	0.659269	0.13115	0.28761	0.167312	0.173095	-0.200134	0.104151	0.294262	0.0180248	0.0745725	0.551212	0.0351831	0.777232	-0.176989	0.154718
ENSGALG00000001513	CNTRL	389.215	-0.789065	0.00136873	-1.07926	1.09635e-05	-1.29085	1.62319e-07	-0.202555	0.408219	-0.75032	0.00220013	-0.40984	0.0948	0.0899013	0.712689	0.363861	0.142089
ENSGALG00000001521	VPS26B	946.605	0.0745696	0.378246	0.160029	0.0581135	0.171282	0.0408854	-0.0472878	0.578554	0.184334	0.0322064	0.126029	0.143006	-0.0505045	0.550347	-0.171298	0.0427778
ENSGALG00000001522	PHF20	530.698	-0.207944	0.201126	-0.410653	0.0107134	-0.486676	0.00244821	0.0520511	0.746702	-0.522108	0.00132726	-0.282837	0.0817463	-0.0736955	0.646432	0.156097	0.335824
ENSGALG00000001525	NA	972.505	-0.248139	0.0730848	-0.227535	0.0983702	-0.315242	0.0217002	-0.229157	0.095616	-0.187945	0.173485	-0.269202	0.0518813	-0.0268234	0.845173	0.236482	0.0888896
ENSGALG00000001527	VWA1	266.068	-0.107041	0.675409	0.780214	0.00216159	-0.251854	0.321664	0.48416	0.0587706	0.131415	0.614814	0.471946	0.070209	-0.0214596	0.933282	-0.443616	0.0830245
ENSGALG00000001529	THYN1	917.175	-0.00235043	0.979528	-0.1998	0.0280946	0.0194409	0.829575	-0.0226709	0.804657	-0.147755	0.111698	0.0535094	0.564361	0.0338705	0.711639	0.151333	0.101308
ENSGALG00000001531	FN3K	34.2361	0.145336	0.66137	0.295931	0.372481	-0.0414255	0.900134	-0.373507	0.25386	-0.103762	0.75598	-0.137091	0.679492	-0.375887	0.246116	-0.267985	0.428228
ENSGALG00000001533	TSNAXIP1	13.0622	0.120882	0.734298	1.04068	0.00339964	0.0248627	0.940042	0.512395	0.124036	0.029587	0.931174	-0.304337	0.399787	-0.482289	0.162049	0.112405	0.741268
ENSGALG00000001536	ARHGAP39L	284.33	-0.161865	0.518757	0.381353	0.125778	0.138524	0.576843	-0.119571	0.634666	-0.227659	0.365997	-2.54353e-05	0.999919	-0.830018	0.000715481	-0.957727	9.13166e-05
ENSGALG00000001538	ST7L	730.379	-0.0654511	0.347579	-0.0174762	0.800253	0.0901098	0.185671	-0.0139263	0.84121	0.0660164	0.355802	0.0737554	0.301149	0.0712398	0.305271	-0.133776	0.0554973
ENSGALG00000001540	SF3A3	925.17	0.0321831	0.701163	-0.0305613	0.712637	-0.0848282	0.303838	-0.0598702	0.471251	0.0723239	0.389821	-0.0280516	0.740046	0.0534573	0.52108	0.160499	0.0576951
ENSGALG00000001542	MRPL20	542.766	0.1163	0.346396	0.107633	0.384924	0.23998	0.0511118	0.0236293	0.84879	0.108583	0.385428	0.201753	0.109347	0.0576612	0.642596	-0.220865	0.0733805
ENSGALG00000001545	RAB40B	12.6615	-0.597447	0.102163	-0.6707	0.0542858	-0.0384754	0.907695	-0.0114205	0.973782	-0.552581	0.143803	0.110452	0.751905	-0.674947	0.0268485	-0.68799	0.0202386
ENSGALG00000001546	ZZEF1	785.153	-0.0570713	0.731652	-0.0515216	0.754844	-0.195681	0.235508	-0.0356989	0.828973	-0.253759	0.127464	0.000417955	0.997997	-0.145613	0.379338	0.10676	0.521285
ENSGALG00000001547	CAPZA1	2275.64	0.055183	0.527687	-0.117091	0.17838	-0.0263381	0.761604	0.023646	0.786411	-0.0557433	0.524555	0.0648247	0.459005	0.185702	0.0326779	0.134165	0.124709
ENSGALG00000001550	RBM23	2728.55	-0.12104	0.204815	-0.234027	0.0139848	-0.278765	0.00336015	-0.122563	0.197704	-0.205122	0.0316516	-0.166564	0.0813923	-0.0678425	0.475747	-0.00488486	0.959219
ENSGALG00000001551	CCNL2	1745.83	-0.196719	0.0967696	-0.196792	0.0962666	-0.253944	0.0316234	0.00641304	0.956691	-0.123271	0.297187	-0.260829	0.0278386	-0.105318	0.372644	0.0555705	0.639902
ENSGALG00000001557	ACAD8	366.637	0.0128459	0.928591	-0.0804034	0.576793	0.173457	0.223947	0.0150982	0.917238	0.0253268	0.862808	0.148446	0.309002	0.037706	0.791462	-0.263866	0.0625675
ENSGALG00000001558	MOV10	1676.38	0.14462	0.493094	0.500628	0.0177891	0.560127	0.00798243	-0.21406	0.310881	0.913506	1.56884e-05	0.545349	0.00995552	0.37209	0.078421	0.389186	0.0655423
ENSGALG00000001559	ZP3	7.58893	0.277583	0.75505	1.94575	0.0340466	1.97152	0.029659	0.367244	0.698661	1.8952	0.0943498	1.28322	0.180065	2.41577	0.0116058	3.11853	0.00114103
ENSGALG00000001561	MXRA8	547.673	-0.443696	0.129241	0.612488	0.035331	0.0112064	0.969252	-0.216679	0.457096	0.0327134	0.910584	0.320979	0.270582	-0.806878	0.0052388	-1.19483	3.50935e-05
ENSGALG00000001563	WDR45B	1137.52	0.139504	0.00770262	0.0433849	0.400398	0.107287	0.0337792	0.0224687	0.664245	0.0964599	0.0701096	0.0710294	0.182521	-0.0387644	0.450575	-0.057718	0.270009
ENSGALG00000001564	ATP2A3	2894.06	0.308763	0.018459	0.404188	0.00198559	0.486777	0.000192775	0.195585	0.135152	0.20814	0.112845	0.132394	0.312378	0.509814	9.6915e-05	0.701405	8.63534e-08
ENSGALG00000001565	C5	9.21184	-0.939452	0.0471346	-0.116385	0.779433	-0.711243	0.10957	-0.186203	0.642846	-0.123383	0.763259	0.432871	0.31303	0.413006	0.330312	0.274678	0.529307
ENSGALG00000001568	NFS1	2460.95	-0.306478	0.00476672	-0.244063	0.0243668	-0.254361	0.0186974	-0.265577	0.0141099	-0.127157	0.241004	-0.491109	6.38355e-06	-0.30192	0.00531698	-0.364557	0.000787662
ENSGALG00000001569	RHOC	158.407	-0.154727	0.480641	0.310144	0.156459	0.230547	0.289328	0.179411	0.416544	0.0413163	0.853834	0.276507	0.215207	-0.0372381	0.863038	-0.490397	0.021519
ENSGALG00000001571	MYO1F	5784.8	0.239156	0.0888684	0.0650071	0.643808	0.278414	0.0475387	0.207519	0.140287	0.16204	0.24977	0.334646	0.017384	0.587788	2.91401e-05	0.38398	0.0063421
ENSGALG00000001572	COMMD4	484.988	0.503993	0.00375458	0.420072	0.0161959	0.57422	0.000984618	0.303357	0.0827317	0.490912	0.00512163	0.339579	0.0530424	0.540368	0.00191771	0.126892	0.462405
ENSGALG00000001573	P2RX1	586.604	0.514371	0.000767764	0.327627	0.0325592	0.625765	3.86899e-05	0.413852	0.00703594	0.394567	0.0105155	0.358087	0.0197995	0.532526	0.000519116	0.456268	0.00330055
ENSGALG00000001577	FOXK2	910.559	-0.289481	0.0245805	-0.245672	0.0547707	-0.294244	0.0211777	-0.153813	0.228577	-0.306719	0.0168298	-0.462888	0.000320774	-0.100568	0.429692	0.154464	0.230414
ENSGALG00000001583	TRAF1	550.827	0.171204	0.0861599	0.0610802	0.539195	0.187678	0.057124	-0.0919595	0.354247	0.243143	0.0166812	0.100751	0.32146	0.144717	0.141414	0.118832	0.228093
ENSGALG00000001586	NEIL1	445.658	0.234619	0.188173	0.203246	0.254937	0.405099	0.0225191	0.109512	0.539932	-0.00932478	0.958348	-0.064982	0.71501	0.160862	0.362866	-0.48488	0.00589504
ENSGALG00000001593	UFD1L	1240.27	0.191616	0.0321623	0.106797	0.232662	0.126037	0.156704	0.0183732	0.837312	0.189566	0.0352923	-0.0258973	0.774543	0.0705363	0.430555	-0.0842404	0.346998
ENSGALG00000001595	PHF19	675.017	0.00736912	0.952348	-0.0101843	0.934473	0.123828	0.314731	-0.0524181	0.674233	0.0419301	0.73738	0.183482	0.141134	0.100817	0.413656	-0.0353442	0.773945
ENSGALG00000001596	MLLT1	616.293	0.0548445	0.626473	0.00376378	0.972858	0.0958998	0.383065	0.0131865	0.905582	-0.197843	0.0800299	-0.307548	0.00626193	0.0728071	0.509039	0.125111	0.260821
ENSGALG00000001597	PSMB3	1180.9	0.32848	0.0261159	0.214173	0.147184	0.312215	0.0342838	0.120465	0.415375	0.329624	0.0264616	0.1013	0.494718	0.536646	0.00028356	0.0882641	0.549715
ENSGALG00000001600	DVL1	840.495	-0.141273	0.164729	0.0554768	0.580184	0.121758	0.221621	-0.0948613	0.345203	0.00677572	0.947018	-0.118852	0.245316	-0.29721	0.0029584	-0.229698	0.0221359
ENSGALG00000001602	NUTF2	1628.79	0.0219754	0.841162	0.00719218	0.947677	0.0460633	0.673943	-0.13299	0.225444	0.262838	0.0171084	0.000439728	0.99683	0.100103	0.363619	-0.15905	0.148654
ENSGALG00000001603	NARF	4299.6	-0.0324854	0.849329	0.0553019	0.746232	-0.180719	0.290207	-0.187587	0.272112	0.233683	0.171684	-0.0858172	0.615954	-0.155723	0.36231	0.00505317	0.97643
ENSGALG00000001604	GLB1L2	46.0503	0.303739	0.26748	0.192886	0.480426	-0.50441	0.0598712	0.582545	0.0401371	0.676488	0.0185867	0.665918	0.0205246	0.182687	0.504224	-0.513328	0.0543455
ENSGALG00000001605	PPM1J	217.275	0.132342	0.475104	0.260792	0.161131	0.389359	0.0354354	-0.0701838	0.708524	0.362211	0.057945	0.459593	0.0155675	0.263987	0.157913	0.393777	0.0343883
ENSGALG00000001606	INPP5B	874.264	0.281553	0.00175334	0.0736966	0.407553	0.199953	0.0236011	0.197166	0.0273313	0.239859	0.00803407	0.08942	0.322263	0.390169	1.17202e-05	0.551492	1.32787e-09
ENSGALG00000001607	CYBC1	1749	0.24047	0.00160348	0.110879	0.143007	0.225416	0.00271886	0.069663	0.357708	0.279322	0.000266834	0.158161	0.038503	0.161001	0.0332664	0.202901	0.00790801
ENSGALG00000001608	SLC9A8	2.88148	1.00788	0.226465	0.7992	0.184683	0.867454	0.136863	-0.0533541	0.928509	0.893385	0.287191	0.959005	0.37192	-0.365781	0.72652	0.739644	0.319681
ENSGALG00000001610	PIP4K2B	462.028	0.0917555	0.287681	0.262578	0.0020506	0.174522	0.037353	0.128993	0.134059	0.241905	0.00573971	0.0418157	0.632452	-0.116042	0.170772	0.0125867	0.882888
ENSGALG00000001613	GNL3	1229.45	-0.213365	0.0369742	-0.304033	0.00281143	-0.373936	0.0002282	-0.0667988	0.511889	-0.228667	0.0255606	-0.064443	0.529519	-0.249581	0.0138905	-0.0892126	0.383566
ENSGALG00000001615	MAN2C1	778.713	0.297297	0.0211469	0.377031	0.00353314	0.281899	0.0286845	0.204486	0.114557	0.19728	0.129278	-0.0297871	0.818539	0.134014	0.296812	-0.115277	0.367851
ENSGALG00000001616	CDC45	609.919	-0.272835	0.111863	-0.289955	0.0890124	-0.461687	0.00675977	-0.338919	0.0463151	-0.233713	0.17131	-0.256568	0.134197	-0.140315	0.410638	0.0633647	0.712047
ENSGALG00000001617	CAMKK1	71.2259	-0.193453	0.321573	-0.0553897	0.766786	-0.0293048	0.87259	0.0203355	0.915131	-0.314327	0.127486	-0.0159694	0.936867	-0.0643818	0.74152	0.0481046	0.805071
ENSGALG00000001618	OGFOD3	409.89	0.0419834	0.64489	0.131878	0.145581	0.277937	0.00188699	0.0560442	0.538682	0.18869	0.0425507	0.208023	0.0260817	-0.0352684	0.697848	0.0648781	0.480223
ENSGALG00000001619	ATG16L1	787.593	0.0834984	0.221018	0.0218901	0.746757	0.0567826	0.398228	0.00109018	0.987321	0.152021	0.0293179	0.0209681	0.764482	0.0795844	0.243166	0.026111	0.701498
ENSGALG00000001620	CUTA	28.0489	0.0547183	0.948857	-0.348474	0.686542	2.71029	0.000654516	0.210464	0.806571	-0.968009	0.228871	-0.497844	0.533507	-1.18383	0.112408	-1.4285	0.0542166
ENSGALG00000001624	CWC25	395.743	-0.000851629	0.991221	0.0123223	0.871768	0.0691686	0.354983	0.00809632	0.9156	0.0713359	0.362345	0.058639	0.464786	0.0244657	0.751184	0.0459899	0.565402
ENSGALG00000001633	DUSP26	37.6881	-0.54421	0.419969	1.38976	0.0285661	1.41209	0.0230603	0.0654954	0.921676	0.338577	0.585716	0.594935	0.34065	-0.578615	0.33097	-0.539909	0.360872
ENSGALG00000001634	RPL23	11744.2	0.151371	0.224205	0.0880354	0.47966	0.196441	0.114615	-0.0260592	0.834278	0.114599	0.357913	0.182244	0.143817	0.171304	0.169208	-0.0616082	0.620859
ENSGALG00000001637	PSMD5	688.471	-0.0354849	0.660213	-0.0573898	0.469605	0.0386849	0.621059	-0.231518	0.00347088	-0.149677	0.0650601	-0.202917	0.0132175	-0.0964334	0.224106	-0.116718	0.146059
ENSGALG00000001639	MTF1	274.967	0.279647	0.160245	0.246382	0.207118	-0.0458662	0.814023	-0.0416622	0.831327	0.128338	0.52528	-0.018704	0.926266	-0.0331259	0.869174	0.1988	0.326652
ENSGALG00000001640	RNF122	91.0544	-0.378259	0.246216	0.467438	0.149419	0.00492083	0.987801	0.130663	0.687579	0.0337889	0.918523	0.378585	0.251766	-0.547249	0.0833719	-1.00271	0.00131836
ENSGALG00000001642	GLT8D1	408.815	-0.0493397	0.752182	-0.0281314	0.856775	-0.00700198	0.963931	-0.0433262	0.782166	0.0597107	0.705209	0.210872	0.180971	-0.222267	0.149304	-0.740449	1.40274e-06
ENSGALG00000001644	SIN3A	1831.03	-0.0644771	0.437619	0.130386	0.116217	0.138049	0.0946805	0.0111025	0.893906	0.0504102	0.54715	-0.043545	0.602347	0.0388848	0.638733	-0.146366	0.0772508
ENSGALG00000001645	KCNT1	7.64417	-1.16744	0.104818	0.647642	0.336853	0.865498	0.199006	0.827528	0.282052	0.906572	0.173022	-0.220005	0.754302	0.690995	0.311189	0.592788	0.405901
ENSGALG00000001647	PSKH1	246.625	0.00470059	0.971671	0.204408	0.117745	0.0401477	0.755535	-0.0448194	0.73415	0.170368	0.207693	-0.0327465	0.806159	-0.0181814	0.888499	-0.00314809	0.980528
ENSGALG00000001651	TTI2	209.26	0.100687	0.52605	0.0368517	0.819422	0.0335054	0.834544	0.0251322	0.876723	0.201418	0.212912	0.0769889	0.636834	0.267269	0.0960618	-0.0234318	0.882635
ENSGALG00000001652	SEPTIN2L	1139.85	0.0446189	0.499813	0.219008	0.000780726	-0.00844423	0.895666	-0.0302112	0.643825	0.158671	0.0176105	0.0571075	0.395386	-0.174326	0.00725778	-0.125872	0.054801
ENSGALG00000001653	MANEAL	10.043	0.264988	0.435761	0.228906	0.490807	0.624511	0.0426737	0.0801882	0.812638	0.838871	0.0308551	0.197065	0.576062	0.472783	0.160703	-0.0866533	0.794199
ENSGALG00000001654	C1QBP	1775.29	0.1188	0.311349	0.0503426	0.668072	0.0998017	0.394212	-0.0311382	0.791313	-0.0321474	0.785609	0.176295	0.135556	0.153388	0.192255	-0.171714	0.143593
ENSGALG00000001655	SPCS1	1100.17	0.255233	0.0299836	0.217925	0.0641551	0.329214	0.00502665	0.122162	0.300552	0.289078	0.014741	0.214163	0.0712	0.366569	0.0019002	-0.0990395	0.399929
ENSGALG00000001658	RPL19	16455	0.275814	0.0452583	0.0326023	0.812921	0.239311	0.0823032	-0.0260841	0.849841	0.102456	0.457243	0.141546	0.304438	0.19378	0.159576	-0.184399	0.180627
ENSGALG00000001663	MAK16	457.31	-0.0169474	0.8357	-0.113578	0.159176	-0.0996416	0.210465	-0.091986	0.259645	-0.245431	0.00362154	0.00400771	0.962372	-0.0758295	0.35399	0.00156144	0.984906
ENSGALG00000001664	PTPN9	560.23	0.113252	0.508037	0.20999	0.22176	0.22961	0.18019	-0.0383974	0.823261	0.227178	0.187446	0.0686436	0.690561	0.110843	0.51774	-0.336315	0.048938
ENSGALG00000001666	RPAIN	145.488	0.165716	0.273794	-0.0298661	0.847255	0.385411	0.0109371	0.224234	0.149543	0.108534	0.485331	0.0318402	0.839245	0.172209	0.258341	-0.07534	0.619731
ENSGALG00000001668	UBE2R2	2375.13	0.0624285	0.61763	0.167085	0.180997	0.101019	0.417945	-0.0292333	0.814714	0.382125	0.00222937	-0.185425	0.13917	-0.0695531	0.578005	0.0104583	0.933546
ENSGALG00000001678	PRKAB2	657.632	0.135589	0.398433	0.253362	0.115078	0.325232	0.0424285	0.0596098	0.710451	0.40051	0.0131602	0.131387	0.417407	0.220915	0.171395	-0.0184329	0.908826
ENSGALG00000001682	FBXL20	1099.46	-0.142859	0.173556	-0.0813006	0.439629	0.0144863	0.890057	0.0109487	0.917154	-0.0566538	0.591251	-0.183792	0.082405	0.0339214	0.746322	-0.231554	0.0271313
ENSGALG00000001684	SEC14L1	4302.51	0.167973	0.0573434	0.105509	0.231607	0.26798	0.00234361	-0.0631062	0.474049	0.179068	0.0430508	-0.0165588	0.851873	-0.101593	0.249822	-0.0896553	0.310372
ENSGALG00000001688	SEPTIN5	4442.14	0.21693	0.0502579	0.127302	0.250157	0.397035	0.000329663	0.266522	0.0161918	0.142879	0.198172	0.123351	0.266212	0.44714	5.42296e-05	0.0511099	0.64547
ENSGALG00000001689	SCAMP2	1455.62	0.102533	0.430965	0.156798	0.228751	0.234357	0.071485	0.021913	0.866645	0.221845	0.0903224	0.208773	0.110923	0.286646	0.0279726	-0.135702	0.296913
ENSGALG00000001691	INTS11	1105.34	0.126111	0.0772576	0.202449	0.00424939	0.224302	0.00141382	0.121408	0.0880959	0.225822	0.00180716	0.144423	0.0462835	0.108484	0.126623	0.0463795	0.518132
ENSGALG00000001692	CAMSAP1	182.633	-0.334779	0.152908	-0.341704	0.13643	-0.673582	0.00332273	-0.226179	0.323587	-0.511137	0.0282136	-0.292909	0.211379	-0.201857	0.380291	0.273806	0.241283
ENSGALG00000001693	SLC18A1	84.6829	0.717228	0.433513	1.23566	0.158176	0.952469	0.25083	-1.48101	0.0919926	-0.163499	0.836109	1.42968	0.0654102	-0.527146	0.491286	-0.67476	0.377714
ENSGALG00000001696	SAG	9.07179	-0.320307	0.410234	-0.0518305	0.887418	0.0494284	0.892821	-0.0766192	0.842513	-0.269644	0.493942	-0.639075	0.112988	-0.418056	0.274965	0.0518555	0.898717
ENSGALG00000001701	LOC114977882	427.232	-0.306799	0.0193261	-0.371261	0.00427945	-0.245974	0.0575264	-0.0916673	0.483415	-0.310394	0.0184641	-0.308027	0.0191914	0.0501005	0.699249	0.0749832	0.567268
ENSGALG00000001702	EXOC3L1	486.924	0.326391	0.187807	0.476471	0.0549613	0.282774	0.253289	0.26686	0.284007	-0.00126712	0.995946	0.0991743	0.691502	-0.0936301	0.706154	-0.0724241	0.769793
ENSGALG00000001708	MED1	1012.74	0.172973	0.228526	0.197678	0.165006	0.0880674	0.535441	-0.0240927	0.86589	-0.0460566	0.749332	-0.0883641	0.539573	-0.122054	0.393369	0.163788	0.252357
ENSGALG00000001709	MUSTN1	20.0937	-1.35414	0.127273	2.17243	0.0102468	2.98106	0.000333047	1.07645	0.226635	0.848432	0.305722	-0.988118	0.242203	-0.226071	0.786859	1.13128	0.17238
ENSGALG00000001711	PPCDC	179.165	-0.0378932	0.762107	-0.0830662	0.509401	0.0956801	0.437022	-0.113899	0.366302	0.0556946	0.668665	-0.0624346	0.63644	0.0747377	0.553497	-0.408739	0.000953535
ENSGALG00000001714	PUSL1	71.3363	0.0961818	0.593663	-0.165914	0.340742	-0.250491	0.14313	0.0666559	0.705834	-0.291707	0.121351	-0.193954	0.286488	0.126385	0.470229	-0.0251995	0.884369
ENSGALG00000001717	SLC16A1	312.45	-0.052732	0.716316	-0.244304	0.0905974	-0.101969	0.475555	0.00303605	0.983514	0.0252524	0.866658	0.0147076	0.920759	-0.0409367	0.779425	-0.047161	0.747857
ENSGALG00000001718	CCNG1	722.141	0.318988	0.0307045	0.296449	0.0438089	-0.144677	0.324903	0.189912	0.198339	-0.0637796	0.668854	0.159818	0.282311	-0.0715142	0.627551	0.123612	0.402741
ENSGALG00000001720	STIMATE	814.256	0.105247	0.315534	0.0861317	0.405127	0.0065011	0.94966	-0.0223684	0.828879	0.129763	0.214068	-0.0562664	0.59159	-0.0425758	0.680502	0.203204	0.0508284
ENSGALG00000001722	E2F4	905.591	0.0291929	0.638913	0.0125415	0.839782	0.128361	0.0356552	-0.0435621	0.486238	0.0654469	0.302341	0.00679798	0.915299	0.151755	0.0143296	0.0862337	0.168723
ENSGALG00000001725	TNRC6C	798.269	-0.139516	0.488031	-0.182907	0.360224	-0.0606452	0.761391	-0.0121355	0.951634	-0.479545	0.0172169	-0.080229	0.690268	0.0460572	0.818675	0.358609	0.0757351
ENSGALG00000001726	NUDCD2	333.883	-0.339965	0.0275851	-0.418374	0.00604306	-0.60674	6.68332e-05	-0.412474	0.00677631	-0.317227	0.0389665	-0.347194	0.024802	-0.336066	0.0263325	-0.0885999	0.564253
ENSGALG00000001727	LZTS1	19.5711	-0.315029	0.459829	1.44624	0.000650247	0.867185	0.0388292	0.673098	0.124856	0.904042	0.0412827	0.596169	0.174959	-0.00520399	0.989989	-0.165276	0.686707
ENSGALG00000001728	NACC2	404.44	-0.181994	0.225361	-0.234562	0.116115	-0.19785	0.180372	0.233689	0.120734	-0.253656	0.0940533	-0.0599888	0.690352	-0.0877558	0.554877	0.0184202	0.902525
ENSGALG00000001729	CD276	507.686	-0.244062	0.409438	0.0743199	0.80134	-0.053148	0.856817	-0.0595004	0.840999	-0.331004	0.263938	0.59437	0.0439521	-0.703828	0.0159036	-0.808133	0.00557506
ENSGALG00000001730	DGKD	401.57	0.410947	0.170322	-0.0197896	0.946925	-0.117754	0.691872	-0.168471	0.571392	-0.683814	0.0237599	0.110931	0.712041	0.07841	0.793826	0.274612	0.359273
ENSGALG00000001731	CDK12	1426.08	-0.00419094	0.947249	0.133442	0.0338565	0.154947	0.0128479	0.0331565	0.600898	0.12664	0.0485002	-0.0407341	0.524622	0.0140291	0.822784	-0.00580134	0.92674
ENSGALG00000001733	LRIG2	309.513	0.0918067	0.674243	0.0977561	0.648761	-0.00376386	0.985976	-0.000306955	0.99886	-0.398204	0.0696375	-0.309943	0.157623	-0.300313	0.166355	-0.211021	0.330039
ENSGALG00000001737	RABEP1	417.835	-0.205654	0.283109	-0.209153	0.270025	-0.463625	0.0145214	-0.0377456	0.841936	-0.270593	0.155969	-0.300148	0.117147	-0.377114	0.0460111	0.00698256	0.970768
ENSGALG00000001740	MGAT5B	1901.9	0.746514	0.0651803	0.468667	0.247101	0.912275	0.0242149	0.474177	0.241638	0.80099	0.0479258	0.522799	0.19658	-0.0678133	0.866879	0.0556491	0.890566
ENSGALG00000001741	NPTN	1348.01	-0.0817575	0.557748	-0.0374932	0.787148	-0.101433	0.463965	-0.0329015	0.812752	-0.0688606	0.62012	-0.103616	0.455726	-0.567993	3.60939e-05	-0.464018	0.000752501
ENSGALG00000001749	ACSBG2	962.173	0.402705	0.000505513	0.100998	0.382255	0.361589	0.00167845	0.109268	0.347296	-0.0435055	0.712102	0.208647	0.0750362	-0.191765	0.096936	-0.509179	1.05375e-05
ENSGALG00000001750	MAT2B	723.89	0.036431	0.743622	-0.143279	0.192459	-0.0977164	0.372063	-0.117495	0.287116	-0.0592334	0.594253	-0.0157554	0.88692	0.0257135	0.813398	0.15098	0.170535
ENSGALG00000001753	SFMBT1	162.183	1.00877	2.43036e-07	0.650472	0.000586998	0.636047	0.000734456	0.448068	0.0185972	0.924405	3.35802e-06	0.736174	0.000194553	0.494222	0.0111899	0.522599	0.00843716
ENSGALG00000001758	QSOX2	364.322	-0.0311046	0.784291	-0.057394	0.605479	-0.111584	0.309041	-0.143129	0.203509	-0.357582	0.00246129	-0.00841204	0.942132	-0.292402	0.00896508	-0.205791	0.0655229
ENSGALG00000001768	TENM2	12.2118	-0.256789	0.633627	0.334817	0.522672	-0.524891	0.337097	0.317282	0.548091	-0.951938	0.0908572	-0.826644	0.136452	-2.21466	1.63215e-05	-2.07053	0.000125162
ENSGALG00000001773	RFX2	221.482	0.0753966	0.552359	-0.0298568	0.816558	0.190581	0.132325	-0.0853794	0.506449	0.164178	0.207769	0.0559056	0.669757	0.23497	0.0674216	-0.0466628	0.718814
ENSGALG00000001774	NEO1	95.5027	-0.229609	0.438212	0.320403	0.260494	0.109381	0.699899	-0.00610457	0.983121	-0.138089	0.638157	0.343686	0.236423	-0.774833	0.00576532	-0.842485	0.00269785
ENSGALG00000001777	MFSD11	908.234	0.164142	0.252754	0.0119531	0.933214	-0.126942	0.37223	-0.0578694	0.685349	-0.148418	0.301222	0.0648241	0.65119	-0.267994	0.0586411	-0.0333222	0.814458
ENSGALG00000001779	MATCAP1	86.8319	0.107899	0.568388	-0.254849	0.189489	0.112462	0.553206	0.205635	0.294927	-0.187183	0.345154	0.299645	0.129669	0.570329	0.00328593	0.526635	0.00649491
ENSGALG00000001780	PROC	12.4815	0.0681652	0.85028	-0.336052	0.386841	-0.122693	0.746373	0.141331	0.717203	-0.879445	0.0267607	-0.636849	0.101418	0.310922	0.421151	0.205026	0.589078
ENSGALG00000001782	PLAA	253.098	-0.123225	0.411355	-0.211673	0.149749	-0.235019	0.108314	-0.0607759	0.677774	-0.12016	0.416767	-0.173957	0.240849	-0.122166	0.400056	0.085158	0.565544
ENSGALG00000001788	ADPGK	627.997	0.103907	0.409585	0.170597	0.173904	0.124815	0.317434	-0.0537734	0.671141	0.062506	0.625776	0.22584	0.0757566	-0.0954575	0.444809	-0.42562	0.000637582
ENSGALG00000001790	METTL23	75.5269	0.03876	0.808641	0.272164	0.0896725	0.248048	0.116756	-0.0270543	0.868551	0.336646	0.0395496	0.0534776	0.747041	0.720758	7.84341e-06	0.0975413	0.54879
ENSGALG00000001791	LOC415664	189.847	0.037446	0.821858	-0.0508536	0.760492	0.373673	0.0232196	0.188025	0.265221	-0.00295213	0.986239	0.0724334	0.669864	0.370327	0.0261048	-0.115892	0.478784
ENSGALG00000001792	MRPS34	858.722	-0.0177919	0.85955	0.126124	0.209424	0.148275	0.138135	-0.171878	0.0883668	0.128149	0.206402	0.0551307	0.588113	0.125323	0.213403	-0.00592229	0.953263
ENSGALG00000001793	MYL10	63.61	-2.29171	0.0128132	-0.652843	0.471957	3.4364	0.000142474	1.47005	0.111482	1.5289	0.0916658	-1.97442	0.0318022	0.399677	0.666052	0.655726	0.476109
ENSGALG00000001797	GPSM1	646.446	0.232799	0.0261001	0.0843887	0.417925	0.18775	0.0685824	0.205989	0.0513607	0.00243232	0.981756	0.254847	0.0158711	-0.0907387	0.377825	-0.122124	0.23859
ENSGALG00000001798	BBS4	424.202	-0.262994	0.0206234	-0.343749	0.00247194	-0.071444	0.52503	-0.236556	0.035892	-0.193009	0.0908336	-0.382044	0.000967456	-0.149061	0.183139	-0.435399	0.000100993
ENSGALG00000001800	DUS3L	409.871	-0.0806533	0.460452	-0.0172361	0.874969	0.0515101	0.634467	0.0184979	0.866819	0.00823985	0.940943	-0.095969	0.391997	0.165738	0.130705	-0.130482	0.234657
ENSGALG00000001801	IFT74	100.354	-0.695257	0.00218241	-0.877486	7.93875e-05	-0.971466	1.34747e-05	-0.254813	0.247141	-0.648179	0.00347183	-0.616347	0.00632874	-0.456159	0.035488	0.137438	0.54625
ENSGALG00000001802	JMJD6	1147.5	0.282419	0.0166125	0.122217	0.3006	0.162701	0.167143	0.0685594	0.562323	-0.0578947	0.626582	0.0233025	0.844541	0.1168	0.323603	0.0246011	0.835359
ENSGALG00000001803	IWS1	1008.3	-0.197536	0.161857	-0.234733	0.0947281	-0.354442	0.0115247	-0.0774627	0.580526	-0.215732	0.1255	-0.223654	0.113045	-0.215944	0.123398	0.122945	0.383351
ENSGALG00000001805	MXRA7	257.252	0.0931874	0.699491	0.614862	0.010034	0.202208	0.395845	0.438263	0.0682958	-0.00522907	0.982901	0.288466	0.232738	-0.927872	8.96762e-05	-0.836002	0.000422949
ENSGALG00000001812	ATCAY	3.27069	0.611856	0.406356	1.32216	0.0733373	0.871603	0.20735	1.17577	0.145927	1.0009	0.198305	0.28614	0.696969	-0.726801	0.248324	-1.90133	0.0072107
ENSGALG00000001816	MAGI3	238.126	-0.164723	0.406932	-0.203857	0.2927	-0.383055	0.0474464	-0.102718	0.598147	-0.390717	0.0500397	-0.0809534	0.68191	-0.0787623	0.684427	-0.028624	0.883328
ENSGALG00000001817	CTCF	1864.5	-0.0103345	0.910083	-0.0308931	0.733681	-0.0715063	0.429593	-0.0986764	0.277446	-0.0684262	0.454503	-0.186634	0.0416363	-0.049477	0.585868	0.143358	0.117509
ENSGALG00000001823	HIKESHI	430.412	0.132449	0.178999	-0.0983527	0.3166	0.0290628	0.765134	0.00887554	0.928409	-0.0108224	0.914134	-0.0387633	0.701757	0.195329	0.0476845	-0.138997	0.158502
ENSGALG00000001824	LOC100857820	28.0561	0.255084	0.309042	0.143647	0.592564	0.490641	0.0535446	0.644271	0.0206444	0.31297	0.254496	-0.0310114	0.907594	0.782736	0.00358222	0.507765	0.0453548
ENSGALG00000001826	WWC1	71.7795	-0.476899	0.0611073	-0.720162	0.00387996	-0.963384	0.000116249	-0.313294	0.207901	-1.04101	6.18858e-05	-0.679681	0.00919824	-0.79974	0.00141729	-0.343778	0.164628
ENSGALG00000001833	PRKRIP1	809.737	-0.00659088	0.934018	-0.099627	0.208443	-0.0255821	0.743635	-0.208457	0.00832606	-0.0323817	0.686733	-0.14108	0.0825309	0.0161684	0.838964	-0.0621937	0.43638
ENSGALG00000001835	SCNN1D	31.6431	-0.171316	0.522379	-0.49107	0.0685358	-0.344717	0.189933	-0.1863	0.506128	-0.539862	0.064768	0.00309442	0.991094	-0.00254372	0.992567	-0.337899	0.262115
ENSGALG00000001837	ORAI3	495.466	0.374324	0.000838869	0.292264	0.0089158	0.555296	5.97466e-07	0.181713	0.107638	0.25828	0.0236154	0.164326	0.148609	0.243843	0.0298225	0.187293	0.0948147
ENSGALG00000001838	XPO7	2208.24	-0.055938	0.484405	0.0437617	0.583534	0.0466288	0.557798	-0.030276	0.704602	0.0662361	0.409173	-0.14525	0.0715054	-0.0193473	0.808835	0.022725	0.777022
ENSGALG00000001840	TEK	547.675	0.340064	0.0142597	0.310921	0.0235769	0.0873202	0.524003	0.395165	0.00431856	0.140929	0.320512	0.107187	0.448042	0.0993186	0.474149	0.279658	0.0451586
ENSGALG00000001841	ROGDI	286.4	0.0300505	0.733827	0.185239	0.0334773	0.216742	0.0114103	0.0944062	0.288296	0.204789	0.0239002	0.118356	0.190072	0.10303	0.236259	-0.0935069	0.285353
ENSGALG00000001844	ALKBH4	101.169	0.170456	0.298176	0.0874208	0.596968	0.164344	0.307544	0.0364436	0.826361	0.29591	0.0814173	0.227463	0.19498	0.103611	0.537713	-0.00142713	0.993095
ENSGALG00000001845	PHTF1	1424.08	-0.415287	0.00343068	-0.391038	0.00589541	-0.434884	0.00217193	-0.246728	0.0814265	-0.205965	0.145642	-0.457702	0.00128184	-0.330619	0.0195562	-0.142283	0.316218
ENSGALG00000001848	UBE2J2	1370.59	-0.0449973	0.470554	-0.152724	0.0130974	-0.129025	0.0342946	-0.114597	0.0623657	-0.132406	0.0336892	-0.128411	0.0409414	-0.170173	0.00553252	-0.105332	0.0914194
ENSGALG00000001849	BSN	94.8006	0.205261	0.28353	0.230212	0.234619	0.212541	0.267445	0.237082	0.248895	0.392468	0.0517087	0.438978	0.0222739	0.308664	0.101903	0.31858	0.0870475
ENSGALG00000001850	RARS	1234.11	0.129849	0.08573	0.0363888	0.629285	0.156686	0.0363123	-0.0574473	0.4483	0.118295	0.124014	0.132121	0.0859922	-0.0194136	0.7976	-0.0853532	0.257983
ENSGALG00000001852	ALKBH4	531.447	-0.0664699	0.308067	-0.196825	0.00188469	0.0199025	0.748143	-0.0406096	0.527869	-0.0479674	0.470489	-0.0337671	0.613234	-0.0996367	0.115492	-0.0537335	0.406078
ENSGALG00000001856	MOB3B	19.4472	0.434678	0.317541	-0.217428	0.579279	-0.0045666	0.990559	-0.0446937	0.911868	-0.0351033	0.934843	0.0477919	0.915879	-0.844913	0.0463486	-0.661549	0.0987712
ENSGALG00000001857	C1QTNF12	18.5294	0.312234	0.347189	-0.269519	0.444953	0.268334	0.424431	0.102064	0.758063	0.890428	0.00827707	0.390446	0.257426	0.302189	0.360937	0.350553	0.317527
ENSGALG00000001860	RSBN1	249.779	-0.0439871	0.733264	0.021332	0.863584	-0.218124	0.0753317	0.0227292	0.855783	-0.149947	0.241257	-0.184675	0.14642	-0.117341	0.336318	0.00193156	0.987498
ENSGALG00000001862	ST6GALNAC1	67.1705	-1.41694	0.00303217	-1.63265	0.000633108	-1.15376	0.0147616	-1.25159	0.0084034	0.270417	0.568139	-0.455464	0.347838	-0.949638	0.0533012	-0.853487	0.0796629
ENSGALG00000001864	C9orf72	254.283	-0.54143	0.000486167	-0.590896	0.000107349	-0.732967	1.36883e-06	-0.328734	0.0303908	-0.689688	7.34612e-06	-0.476681	0.00209822	-0.188394	0.210528	-0.26036	0.0881074
ENSGALG00000001866	MCHR2	5.69731	1.23308	0.253494	-1.08532	0.436503	-0.360183	0.733515	-0.462787	0.685711	-0.574835	0.543074	-0.114401	0.898828	0.00376358	0.996466	-0.660679	0.45228
ENSGALG00000001872	SDF4	823.727	-0.0274325	0.822233	-0.000617782	0.995919	-0.108083	0.368634	0.0684472	0.571242	-0.10892	0.37174	-0.0385231	0.751622	-0.0963914	0.42186	0.0416216	0.730791
ENSGALG00000001876	RASA4B	168.025	-0.0924333	0.764352	0.315857	0.307102	0.337662	0.277231	0.0055553	0.985899	-0.199155	0.518487	0.844288	0.00588328	-1.31074	9.70085e-06	-1.65445	1.77232e-08
ENSGALG00000001882	TNFRSF18	305.401	-0.0291892	0.882167	0.0187762	0.923385	0.167644	0.389084	-0.133448	0.49905	-0.111845	0.576314	0.141455	0.474966	-0.665193	0.000523523	-0.475826	0.0129595
ENSGALG00000001883	ST6GALNAC2	14.9262	-0.339912	0.377353	0.496593	0.188319	0.85488	0.0182308	0.3597	0.356417	0.888031	0.0318148	0.826481	0.0364368	-0.361574	0.333629	0.0542517	0.882872
ENSGALG00000001889	CARD9	584.227	0.448948	0.0036853	0.287383	0.0636722	0.665228	1.56162e-05	0.396263	0.0108928	0.153979	0.324179	0.465775	0.00281509	0.15818	0.304416	0.0222887	0.884908
ENSGALG00000001894	ENSGALG00000001894	167.938	0.0611986	0.741951	-0.236034	0.203844	0.0277672	0.880588	-0.0470478	0.801584	-0.0619165	0.742941	0.0287461	0.878687	0.448266	0.0166167	0.834296	1.95318e-05
ENSGALG00000001895	PANK3	1454.63	-0.00594083	0.971437	-0.0742994	0.652706	-0.183778	0.265359	-0.0211258	0.898196	-0.279917	0.0906514	-0.0876661	0.595825	-0.0343484	0.834716	0.104249	0.527612
ENSGALG00000001901	ARIH1	2519.6	-0.187904	0.0955843	-0.0263085	0.815177	-0.0256892	0.819076	-0.198816	0.0766863	0.0613676	0.585563	-0.406456	0.000321863	-0.15257	0.175132	-0.245446	0.0296861
ENSGALG00000001905	DTX2	731.385	0.0809852	0.506648	0.0773213	0.526549	0.21282	0.0802967	-0.0512514	0.675179	0.0918657	0.456195	-0.0938207	0.447649	0.102467	0.402707	-0.208392	0.0874396
ENSGALG00000001907	WAPL	1523.85	-0.138548	0.499252	-0.154673	0.449335	-0.432776	0.0342427	-0.160776	0.431475	-0.250588	0.221343	-0.158102	0.440583	-0.207484	0.310348	0.233549	0.254557
ENSGALG00000001916	SLIT3	96.0368	0.37942	0.288554	1.24905	0.000320866	0.579233	0.0936274	0.129616	0.712432	0.168461	0.638532	1.2359	0.000584057	-0.757881	0.028039	-0.776424	0.0242029
ENSGALG00000001918	DNAJB5	69.0212	0.341604	0.0990333	0.359347	0.0898337	0.471012	0.0219361	0.331142	0.129027	0.229792	0.282758	-0.0272408	0.898806	-0.226369	0.259213	-0.300659	0.133072
ENSGALG00000001921	SDCCAG3	108	-0.244854	0.108969	0.206258	0.177783	0.206873	0.16888	-0.0126987	0.934288	0.145069	0.366905	0.0737959	0.643243	0.269854	0.0814228	-0.100646	0.500125
ENSGALG00000001925	GNB1L	213.504	0.083865	0.326732	0.115774	0.171056	0.0890617	0.280963	0.0422906	0.623084	0.0296477	0.734555	-0.0192302	0.829997	-0.115327	0.16548	-0.0577103	0.491153
ENSGALG00000001926	HSPB1	119.587	-0.87658	0.0499882	1.01852	0.0222985	1.5252	0.000587372	0.0463756	0.918092	1.14154	0.010551	-0.646478	0.149976	0.372119	0.408132	0.458277	0.304859
ENSGALG00000001932	SRRM3	4.09511	2.77761	0.00101989	2.57506	0.00500746	2.51123	0.00298787	1.15573	0.172699	0.943695	0.29133	1.65482	0.0432867	1.95883	0.0171001	3.43687	0.00162148
ENSGALG00000001933	CORO2A	6.46132	0.160788	0.722896	0.271756	0.507201	-0.180907	0.647319	0.728008	0.110859	-0.478145	0.350764	0.0257287	0.958183	0.379025	0.413815	0.732698	0.149585
ENSGALG00000001938	SLC25A24	1028.54	-0.122321	0.466165	-0.0794928	0.633961	-0.285131	0.0872432	-0.120705	0.469387	-0.350752	0.0359788	-0.348667	0.037226	-0.126576	0.447752	0.163312	0.329699
ENSGALG00000001939	HIPK1	2058.06	0.0904402	0.791081	0.168356	0.621491	-0.0521514	0.878437	-0.0541265	0.873871	-0.24769	0.468406	-0.0928374	0.785821	-0.326858	0.338527	-0.00645532	0.984918
ENSGALG00000001942	SPDL1	345.729	-0.150265	0.469924	-0.392193	0.0585012	-0.600707	0.0037471	-0.0109921	0.957506	-0.250038	0.226319	-0.167685	0.419212	-0.19167	0.351258	0.247116	0.236892
ENSGALG00000001943	RHBDF2	2253.43	0.176743	0.301135	0.156904	0.359344	0.316852	0.0639363	0.00205658	0.990412	0.509392	0.00292329	0.16178	0.34501	0.217237	0.204461	-0.0284649	0.867873
ENSGALG00000001944	TBC1D2	184.333	0.56076	4.96879e-05	0.580489	2.06164e-05	0.717356	8.26911e-08	0.625262	5.98272e-06	0.615218	1.35284e-05	0.575023	4.36578e-05	0.231742	0.0860969	0.317102	0.0202093
ENSGALG00000001945	RFT1	411.909	-0.279428	0.036682	-0.302792	0.0235324	-0.411989	0.00197158	-0.215298	0.107342	-0.233137	0.0828299	-0.141633	0.293135	-0.0639717	0.629543	-0.20935	0.116465
ENSGALG00000001946	RSPO1	21.7315	-0.0511492	0.899739	0.178097	0.646345	-0.178129	0.636756	-0.193798	0.605935	-0.390139	0.293457	-1.56316	4.30173e-05	-0.566245	0.108728	-0.431377	0.234211
ENSGALG00000001947	ELP1	612.913	0.254725	0.00261761	0.145541	0.0795923	0.0955826	0.24525	0.145387	0.0835031	-0.000271572	0.997507	0.275894	0.0014007	0.0808568	0.334605	0.31102	0.000226947
ENSGALG00000001948	SAFB2	1310.04	-0.104464	0.266272	-0.169573	0.0709554	-0.264014	0.00476233	0.0935612	0.319047	-0.151542	0.106853	-0.170291	0.0706164	-0.151243	0.104747	-0.0356221	0.703061
ENSGALG00000001949	MDH2	3724.22	0.203032	0.0996768	0.184586	0.134425	0.274922	0.0256467	-0.0289912	0.814215	0.408774	0.000946706	0.304642	0.0137377	0.159882	0.195176	-0.199262	0.106125
ENSGALG00000001950	PMPCA	1222.18	-0.0169848	0.769685	-0.114062	0.0480872	-0.0392864	0.490746	-0.0458967	0.430335	-0.0896589	0.129013	-0.0464445	0.432844	-0.0522046	0.363574	-0.145796	0.0120845
ENSGALG00000001951	EEIG2	199.551	0.74938	0.000190793	0.455046	0.0216171	0.52725	0.00760843	0.198567	0.316281	0.298869	0.134931	0.337683	0.090287	0.33451	0.0877901	0.543088	0.00625714
ENSGALG00000001954	APTX	176.982	0.071009	0.553604	-0.0712502	0.544977	-0.0754806	0.517011	0.00658275	0.955644	-0.210936	0.0833006	0.0261958	0.831834	0.0285914	0.81007	0.0275362	0.824177
ENSGALG00000001959	HENMT1	8.87138	0.400603	0.283466	-0.107368	0.773329	0.216941	0.561302	0.241856	0.519687	0.480999	0.203022	0.0703011	0.865497	-0.22877	0.53662	-0.180167	0.629314
ENSGALG00000001962	PTBP1	4150.62	0.0162467	0.852544	-0.10958	0.208494	-0.12479	0.151671	-0.0287281	0.741943	-0.0734743	0.401156	-0.0398069	0.64942	0.0018314	0.983247	0.145747	0.0958528
ENSGALG00000001963	ENSGALG00000001963	9.03098	1.18813	0.00459435	1.46272	0.00108999	1.16766	0.00440093	0.18731	0.674139	1.72752	0.000457135	0.593692	0.176762	1.10631	0.0129262	1.39622	0.00102568
ENSGALG00000001964	INPP5E	414.287	0.00199951	0.980337	-0.117681	0.143515	-0.0494771	0.530064	-0.110933	0.17334	-0.19385	0.0202612	-0.0885328	0.290441	-0.217644	0.00570794	-0.308342	8.51599e-05
ENSGALG00000001965	AARS1	2174.64	0.0986724	0.435928	0.17973	0.155942	0.223927	0.076635	0.00160114	0.989919	0.349114	0.00605234	0.348824	0.00609957	0.0119692	0.924817	-0.087226	0.490782
ENSGALG00000001968	SYT6	7.54155	-0.177159	0.79828	1.07531	0.0882845	0.0414813	0.946891	1.20607	0.0672067	0.0241615	0.970066	-0.579605	0.437467	-1.11721	0.042655	-1.28508	0.0173071
ENSGALG00000001971	UBE2O	1113.86	0.0266768	0.75916	0.160868	0.0620453	0.0629335	0.462373	-0.0347102	0.688303	0.0355755	0.684829	-0.218883	0.0128011	-0.104581	0.226626	-0.0740027	0.396342
ENSGALG00000001972	PRPF38B	877.147	-0.45117	0.0104481	-0.387357	0.0271489	-0.514749	0.00330334	-0.157778	0.367583	-0.508023	0.00381121	-0.335275	0.0567047	-0.170129	0.330882	0.232654	0.18845
ENSGALG00000001973	GNL2	421.752	-0.476469	0.00162252	-0.424088	0.00456368	-0.551519	0.000220827	-0.1152	0.439672	-0.452561	0.00255423	-0.33902	0.0246919	-0.288246	0.0516434	0.0484869	0.7473
ENSGALG00000001975	TMEM120A	401.831	0.158459	0.271006	0.038937	0.787532	0.259582	0.070587	0.244687	0.09294	0.245626	0.0950326	0.139789	0.337957	0.172513	0.230443	-0.188521	0.186217
ENSGALG00000001976	TRIM33	666.5	-0.10408	0.493088	-0.177443	0.238365	-0.394554	0.00868571	-0.133435	0.375158	-0.125386	0.408413	-0.181497	0.232535	-0.160019	0.287961	0.145247	0.339341
ENSGALG00000001978	MED16	1112.83	-0.177214	0.165002	-0.0390105	0.760254	0.0311731	0.806767	-0.0356701	0.780261	0.00448168	0.97214	-0.260227	0.0431373	0.00563775	0.964871	-0.259523	0.0424349
ENSGALG00000001981	PARP6	210.204	-0.125041	0.456791	-0.120218	0.484012	-0.078168	0.646188	0.454782	0.0093286	0.0143904	0.933243	0.0524196	0.759426	0.177297	0.292498	0.0836475	0.619221
ENSGALG00000001985	PIGQ	1750.96	-0.0103131	0.943524	0.058017	0.690326	0.0596498	0.68179	-0.209665	0.149476	0.386612	0.0080508	0.00955414	0.947936	0.0326885	0.823006	-0.101714	0.486053
ENSGALG00000001986	VCP	3842.75	-0.0242037	0.783192	0.0135624	0.877409	0.0594875	0.497721	-0.0870365	0.322657	0.135092	0.126047	0.0909053	0.303253	-0.00363514	0.967044	-0.0964255	0.27321
ENSGALG00000001988	TXNRD2	76.1705	-0.425271	0.059599	-0.0600343	0.779637	-0.470842	0.0275435	-0.209744	0.325427	-0.249586	0.269729	-0.205997	0.356825	-0.316584	0.13795	0.0352004	0.871141
ENSGALG00000001992	PKLR	13777.9	0.113325	0.414837	0.0334926	0.809572	0.229822	0.0981334	0.0995006	0.474195	0.0422156	0.7615	0.161219	0.246292	0.311621	0.0249727	-0.111044	0.424298
ENSGALG00000001995	LIMS2	1763.22	0.130171	0.169076	0.294288	0.00177065	0.258436	0.00587479	0.0754027	0.422522	0.17951	0.0581419	0.0248261	0.794279	-0.0278455	0.768144	0.0493464	0.602911
ENSGALG00000001996	DNALI1	17.0062	0.426623	0.192806	-0.0982747	0.748964	0.211244	0.469176	0.1351	0.674514	0.0556769	0.856032	0.683771	0.0283259	-0.227674	0.401967	-0.396946	0.150879
ENSGALG00000001998	R3HDM4	4407.82	-0.204528	0.267843	-0.125539	0.496617	0.0263757	0.886385	-0.166854	0.365993	0.114397	0.53554	-0.388881	0.0353552	-0.0345669	0.851576	-0.552493	0.00278141
ENSGALG00000002000	GRAMD2	160.2	0.0949049	0.578698	0.158472	0.360513	0.367272	0.032724	0.344177	0.0492129	0.277571	0.111593	0.022204	0.8989	0.594895	0.000500586	0.139429	0.413661
ENSGALG00000002001	STXBP3	331.744	-0.332928	0.102974	-0.29721	0.141991	-0.667201	0.000986361	-0.187198	0.352203	-0.0416097	0.837139	-0.283447	0.163012	-0.313237	0.120245	0.13427	0.511183
ENSGALG00000002002	BCAS2	528.414	-0.0125543	0.913477	0.066111	0.568032	0.158165	0.170021	0.0184528	0.873997	0.0813893	0.487092	0.170768	0.14679	0.153436	0.186631	-0.0823366	0.475647
ENSGALG00000002003	BMPR1A	39.1894	-0.693313	0.108724	-0.107446	0.790137	-0.855411	0.0346553	-0.131317	0.749283	-0.716954	0.0917849	0.227533	0.585039	-0.407717	0.293089	-0.0994703	0.798558
ENSGALG00000002008	RNF157	412.401	-0.112136	0.592593	-0.299474	0.153754	-0.0604511	0.772195	0.118743	0.573801	-0.069147	0.742969	0.308995	0.142146	0.342804	0.102407	-0.0656004	0.754388
ENSGALG00000002009	FANCG	251.351	-0.382406	0.00476565	-0.464643	0.000669007	-0.263159	0.052221	-0.240911	0.0797013	-0.27017	0.0508486	-0.0836941	0.549015	0.0196058	0.886851	-0.371142	0.00638809
ENSGALG00000002010	SNIP1	547.457	-0.0629947	0.325234	-0.125109	0.0478724	-0.0417128	0.495732	-0.0906025	0.15031	-0.053921	0.404687	-0.0994616	0.130633	-0.0304325	0.628427	-0.00768448	0.905046
ENSGALG00000002012	MMRN2	138.195	-0.313529	0.218193	-0.0323439	0.896772	-0.255695	0.304575	0.183778	0.463453	-0.114928	0.653487	-0.0425791	0.86766	0.0182807	0.94121	0.0663343	0.791626
ENSGALG00000002013	MEAF6	1451.03	0.0480277	0.513007	0.0208971	0.775951	0.168055	0.0211668	0.0663508	0.367221	0.0954967	0.198099	-0.0297951	0.688285	0.097509	0.183547	-0.0262066	0.721447
ENSGALG00000002014	SMU1	1550.5	-0.0735176	0.297734	-0.0748251	0.282893	-0.0433984	0.53107	-0.15217	0.0295008	-0.00944882	0.894018	-0.0955314	0.178964	-0.0821973	0.23959	0.0211715	0.764028
ENSGALG00000002015	SNCG	5.47127	0.579247	0.344369	0.473655	0.428688	0.0402352	0.942754	-0.00414097	0.994709	0.69711	0.264677	0.064223	0.91485	1.04002	0.0904095	0.443358	0.45411
ENSGALG00000002016	PRKCD	668.717	0.12132	0.271038	-0.162359	0.137419	-0.0141423	0.896244	0.149089	0.174852	-0.199179	0.0725958	-0.0758656	0.491967	0.0393847	0.717252	0.104082	0.347774
ENSGALG00000002018	CAPN15	2777.09	0.0136721	0.919665	0.0630914	0.64203	0.114129	0.399873	-0.0110759	0.934966	0.223546	0.0999049	-0.0767322	0.572377	0.151774	0.263117	-0.246166	0.0692639
ENSGALG00000002021	ZC3H12A	614.369	0.0325066	0.616887	-0.0317447	0.620791	0.223139	0.000387606	-0.047035	0.469982	-0.0458401	0.494627	0.0473048	0.474155	0.0736352	0.243713	0.0741691	0.25056
ENSGALG00000002022	B4GALT1	1055.53	0.0969239	0.348004	0.298522	0.00394035	0.294874	0.00419464	0.180599	0.0815809	0.20513	0.0491087	0.21264	0.0415424	0.115565	0.263837	-0.0385189	0.709386
ENSGALG00000002023	PIGO	292.955	0.289474	0.0417012	0.452634	0.00112953	0.469583	0.00066303	0.1854	0.188952	0.284005	0.0489681	0.0871278	0.540955	0.349933	0.0123218	0.43691	0.00169287
ENSGALG00000002024	COMT	870.73	-0.38444	0.00210807	-0.638244	2.71267e-07	-0.612942	7.11458e-07	-0.252743	0.0420255	-0.589914	2.33211e-06	-0.204165	0.101866	-0.133729	0.278758	-0.0576178	0.645239
ENSGALG00000002028	GPRC5B	11.0185	-0.812287	0.273004	-0.151643	0.806113	0.12512	0.824496	0.0828434	0.892044	-0.585929	0.38244	0.819885	0.207786	-1.11427	0.0332125	-0.247636	0.636105
ENSGALG00000002029	TMEM259	1115.69	0.00798771	0.941561	0.11896	0.274884	0.116206	0.284581	-0.00327562	0.976067	0.115654	0.293044	0.00317856	0.976902	0.0246883	0.820738	-0.0955936	0.379235
ENSGALG00000002033	NDUFB6	985.792	-0.00702598	0.965843	0.0627656	0.70272	0.187409	0.253388	-0.0231976	0.887699	0.219616	0.182598	0.0422668	0.797966	0.217342	0.186188	-0.295275	0.0709627
ENSGALG00000002038	DENND2C	315.61	-0.0648947	0.564952	0.127431	0.250418	0.17918	0.1013	0.294395	0.00963748	-0.0529043	0.645015	0.14045	0.21826	-0.00293004	0.978624	-0.0710926	0.514837
ENSGALG00000002042	KNOP1	105.315	-0.744666	0.0023724	-0.809674	0.000718349	-0.904067	0.00015242	-0.181904	0.44443	-0.529455	0.0263871	-0.52056	0.031336	-0.21261	0.365804	0.490898	0.0493213
ENSGALG00000002043	WDR33	1424.79	0.0911165	0.160925	0.0506275	0.431436	0.109269	0.0869098	0.0734133	0.254614	0.183041	0.00504321	-0.0430453	0.511061	-0.0208825	0.74568	0.0922272	0.156604
ENSGALG00000002044	EEF2KMT	403.102	0.152591	0.258125	0.266228	0.0495387	0.319626	0.0175175	0.248763	0.0649627	0.505874	0.00017444	0.196642	0.146968	0.193934	0.148286	0.146642	0.277733
ENSGALG00000002046	SYT15	26.4714	-1.12205	0.000185542	-1.11276	0.000118113	-1.14026	5.75657e-05	-0.376263	0.1959	-0.829955	0.00684822	-0.742739	0.0191654	-0.763053	0.00765908	-0.483304	0.104721
ENSGALG00000002048	GPRIN2	36.9041	1.71459	0.000425682	2.00205	3.29103e-05	1.15486	0.0154889	0.895823	0.0594134	2.11959	1.90838e-05	1.27204	0.00770189	0.441974	0.347438	2.12598	1.87809e-05
ENSGALG00000002050	EXOC7	1566.95	0.186816	0.00872574	0.11173	0.116096	0.159421	0.0240363	0.020424	0.773899	0.187759	0.00908306	0.06808	0.34655	0.196204	0.00587132	0.027954	0.695575
ENSGALG00000002053	POR	1138.46	0.0509479	0.718242	0.11459	0.416335	-0.0353782	0.801504	0.174449	0.217993	0.120048	0.398663	0.103344	0.465286	-0.0477693	0.734095	-0.29251	0.037319
ENSGALG00000002055	HES4	147.815	0.615403	0.0274079	0.909981	0.00106927	0.733898	0.00846862	0.557946	0.0469926	1.04818	0.000215622	0.826852	0.00324564	0.304525	0.272128	-0.121036	0.660913
ENSGALG00000002056	TANGO2	401.263	-0.271083	0.0587883	-0.246284	0.0828195	-0.327514	0.0204814	-0.201211	0.154062	-0.320387	0.0251617	-0.0860193	0.547746	-0.177834	0.207228	-0.153138	0.285029
ENSGALG00000002057	POLR2D	352.072	0.158686	0.130466	0.110292	0.293035	0.188019	0.0691338	0.0354784	0.738681	0.158717	0.141538	0.178291	0.1014	0.152549	0.14796	-0.0445767	0.671178
ENSGALG00000002060	TAF15	750.155	-0.0269768	0.689155	-0.0465859	0.481976	0.022899	0.726021	-0.0821524	0.220217	0.0509666	0.457251	-0.00408343	0.952679	0.0870495	0.191097	0.086067	0.202768
ENSGALG00000002062	SRP68	1333.35	0.0532552	0.310567	-0.0232508	0.656257	0.0506113	0.325371	-0.0864384	0.101925	-0.019615	0.716219	0.0941843	0.0802464	0.0340605	0.51501	-0.0438313	0.404031
ENSGALG00000002064	STOML2	1021	0.148766	0.246735	0.0833755	0.51645	0.183228	0.153049	-0.0820016	0.524531	0.30857	0.0171233	0.160336	0.216712	0.25695	0.0466175	-0.0133542	0.917359
ENSGALG00000002066	NCOA4	14104	-0.00807177	0.955158	0.121714	0.396428	0.107916	0.452014	-0.00175257	0.990255	0.459072	0.00138365	-0.0395516	0.78301	-0.15396	0.28357	-0.0530075	0.712097
ENSGALG00000002067	ALG1	301.438	-0.242065	0.0111404	-0.329722	0.000482643	-0.201236	0.0301861	-0.0265686	0.777648	-0.188961	0.0517426	-0.15112	0.121797	-0.191895	0.0388884	-0.316799	0.000808573
ENSGALG00000002069	ATOSB	635.405	-0.0557075	0.688098	0.0839555	0.547113	0.107097	0.440565	-0.03863	0.781796	0.340436	0.0147232	0.0591996	0.672208	-0.00619718	0.964464	-0.339431	0.0144687
ENSGALG00000002070	SAP130	1170.36	0.0479813	0.557914	0.158958	0.0517518	0.196927	0.0151412	0.110898	0.176322	0.258774	0.0017287	0.127213	0.123016	0.075804	0.351421	0.0134763	0.869113
ENSGALG00000002080	DOCK2	919.802	-0.385605	0.120024	-0.912412	0.000226162	-1.08153	1.24892e-05	-0.217954	0.378309	-0.75803	0.00223245	-0.242317	0.327756	0.0335536	0.891979	0.59072	0.0171572
ENSGALG00000002081	MMP28	139.214	-0.285306	0.176828	0.188357	0.36995	-0.157066	0.452321	0.168437	0.434166	0.187908	0.381838	0.269573	0.210057	-0.0119276	0.954081	-0.114159	0.57926
ENSGALG00000002082	AMPD1	13.8038	0.44436	0.319247	0.578585	0.191519	2.29815	4.06539e-08	0.310821	0.499381	0.386064	0.397108	0.0816108	0.856512	0.254274	0.588679	0.272909	0.547622
ENSGALG00000002085	FZR1	1717.29	-0.0386203	0.683018	-0.0118131	0.900656	0.115503	0.220583	-0.0816846	0.388788	0.14015	0.141056	-0.0496577	0.601849	0.178463	0.0592901	-0.0390802	0.679623
ENSGALG00000002086	RASL10B	65.0527	-0.326076	0.182713	-0.137955	0.580094	-0.239344	0.330178	-0.195498	0.433872	-0.473554	0.0549905	-0.708149	0.0052905	-0.442833	0.0614697	-0.870862	0.000215484
ENSGALG00000002087	NCBP1	844.971	-0.262727	0.0615199	-0.313305	0.0245971	-0.395136	0.00451807	-0.309509	0.0264509	-0.241318	0.0857286	-0.184422	0.189105	-0.203476	0.144544	0.0351215	0.801923
ENSGALG00000002089	TIMM23B	964.008	0.0641836	0.490974	0.173957	0.061217	0.187003	0.0430803	0.0392507	0.673495	0.188941	0.0451037	0.198524	0.0355509	0.15413	0.0980295	-0.180945	0.0514851
ENSGALG00000002090	GPSM2	1066.92	-0.095786	0.264058	-0.0616075	0.468214	-0.0288074	0.73318	-0.221019	0.00912999	0.0844929	0.324672	-0.172216	0.0457145	-0.0272532	0.748061	-0.1141	0.181507
ENSGALG00000002094	TRMT2A	520.458	-0.0254865	0.735161	-0.00791135	0.916186	0.0103764	0.888882	0.0264291	0.727283	0.0588103	0.443259	0.0839982	0.277474	0.136187	0.0694976	-0.0275599	0.716464
ENSGALG00000002095	CHMP4B	1116.39	-0.0448587	0.463694	-0.131921	0.0284924	-0.0541119	0.361528	-0.103161	0.0874905	-0.0598846	0.328929	-0.135213	0.0290568	-0.205575	0.000606192	-0.169241	0.0058796
ENSGALG00000002098	GRIK3	6.82695	1.44926	0.264665	2.32357	0.0624716	-1.68823	0.105209	0.68156	0.54011	-2.38983	0.00846573	0.323566	0.719958	-2.53363	0.00133809	-2.4739	0.00155243
ENSGALG00000002099	PFKFB4	647.222	-0.0236822	0.836618	-0.133557	0.242469	-0.135108	0.233771	0.256462	0.0257232	-0.0557576	0.630319	0.16155	0.161534	0.0335604	0.767251	-0.0808399	0.479811
ENSGALG00000002102	NA	97.8549	1.30897	0.0336285	0.622953	0.313811	0.525083	0.392563	1.16244	0.0593669	0.901242	0.14581	0.976607	0.113188	1.958	0.00150763	1.25645	0.0432593
ENSGALG00000002103	TPPP3	8.69619	0.176463	0.758195	0.207988	0.720615	0.67328	0.234914	-0.722007	0.248165	0.219417	0.730187	1.41453	0.0270942	0.757907	0.195256	0.873208	0.112538
ENSGALG00000002105	FOXI1	45.4751	-0.326148	0.243141	-1.0836	0.000268061	-0.945029	0.00142743	-0.130311	0.656872	-0.283299	0.31166	-0.0150674	0.957105	0.646541	0.0193815	0.864688	0.00388163
ENSGALG00000002107	RANBP1	1730.94	-0.103838	0.332317	-0.230101	0.0309981	-0.347975	0.00109163	-0.21457	0.0444858	-0.222825	0.037719	-0.078589	0.46419	-0.0948328	0.37418	0.1043	0.330995
ENSGALG00000002110	TSTD2	258.474	0.00680671	0.971976	0.0404122	0.831054	0.0842022	0.655773	-0.115329	0.542734	-0.162256	0.408622	-0.233256	0.237097	-0.241541	0.214364	-0.209503	0.278366
ENSGALG00000002112	CSF3R	7731.6	0.337698	0.0525634	0.0250462	0.885729	0.290065	0.0959361	0.371051	0.0333227	0.159403	0.36056	0.352546	0.0431273	0.757019	1.40009e-05	0.315311	0.0704331
ENSGALG00000002113	LCP2	1046.07	-0.294174	0.124223	-0.531621	0.00532975	-0.549364	0.00398077	-0.119261	0.532149	-0.536843	0.00497609	-0.247054	0.1959	0.0742198	0.696511	0.541539	0.00468524
ENSGALG00000002116	TEN1	37.3797	0.326806	0.0791396	-0.287472	0.11898	0.312351	0.0782812	-0.0683769	0.721316	0.0842795	0.670829	-0.0793074	0.699207	0.413256	0.0353871	0.111378	0.579459
ENSGALG00000002117	PARG	650.416	-0.0299809	0.876506	-0.140894	0.461879	-0.308183	0.107187	-0.167772	0.380759	-0.198936	0.302232	-0.131943	0.493674	-0.228998	0.231904	0.228346	0.234479
ENSGALG00000002118	KCNMB1	240.675	-0.124017	0.573443	-0.475042	0.0310523	-0.357576	0.102869	-0.511708	0.0210587	-0.540224	0.0156993	-0.284158	0.204359	0.307126	0.167177	0.028037	0.900946
ENSGALG00000002119	VPS35L	647.671	-0.103555	0.510286	-0.210535	0.177356	-0.421515	0.00679154	-0.148808	0.340504	-0.326808	0.0374673	-0.108251	0.489686	-0.251172	0.105793	-0.0918637	0.555218
ENSGALG00000002121	PLEKHN1	133.193	-0.452631	0.244869	0.427817	0.266702	-0.161878	0.673735	0.781695	0.0429774	0.116907	0.766387	0.947107	0.0143797	-1.1074	0.00343583	-0.804239	0.0330261
ENSGALG00000002123	OSCP1	24.3801	0.0787129	0.752068	0.0877219	0.737304	0.00704178	0.977251	-0.254487	0.373376	-0.397264	0.161401	-0.35395	0.200828	-0.0353219	0.883842	-0.592579	0.00909089
ENSGALG00000002124	ZDHHC8	58.8072	0.0912368	0.834051	0.0079908	0.984739	-0.245555	0.557359	-0.0055247	0.989496	-0.274448	0.529491	0.535008	0.217804	-0.783222	0.0647727	-0.147964	0.725005
ENSGALG00000002125	TMOD1	427.683	0.852903	1.53865e-07	0.874607	7.00471e-08	0.935705	6.34572e-09	0.0959196	0.551386	0.731126	6.11982e-06	0.193519	0.232874	0.258564	0.108584	0.420398	0.00940789
ENSGALG00000002127	LSM10	76.7152	-0.0936361	0.632264	0.0545135	0.785323	-0.05873	0.764611	-0.276624	0.175216	-0.206941	0.313678	-0.0527829	0.795494	0.0641747	0.746328	-0.109544	0.565624
ENSGALG00000002129	WDR47	273.183	-0.336248	0.0205862	-0.306948	0.030441	-0.566336	5.93495e-05	-0.290023	0.0415164	-0.168777	0.243148	-0.244231	0.0926067	-0.318368	0.0241484	-0.2294	0.110951
ENSGALG00000002132	KCNIP1	10.2603	1.12443	0.00445998	0.368237	0.326657	0.201165	0.577298	0.547418	0.153397	-0.113689	0.793695	0.59246	0.131057	0.664796	0.0981647	0.910054	0.0260673
ENSGALG00000002137	PGAM5	1142.54	0.130081	0.117703	0.145983	0.0787765	0.126364	0.125789	0.0544641	0.514941	0.0989408	0.242117	0.0803981	0.341478	0.0535642	0.51984	-0.0197295	0.812872
ENSGALG00000002138	HYAL2	226.023	0.148516	0.534154	0.470179	0.049154	0.209672	0.379404	0.18884	0.434906	0.504798	0.0386222	0.499892	0.0390498	-0.154912	0.516208	-0.519867	0.0281955
ENSGALG00000002139	CSDE1	5082.99	-0.136371	0.327859	-0.250637	0.0717977	-0.407012	0.00344808	-0.123266	0.375836	-0.329653	0.0179564	-0.199327	0.152488	-0.240354	0.083965	0.00972371	0.944334
ENSGALG00000002141	UGGT1	998.76	-0.251358	0.192271	-0.389222	0.0423833	-0.591937	0.00201345	-0.283557	0.139445	-0.655098	0.00069399	-0.240586	0.212229	-0.235131	0.220926	-0.0985267	0.608567
ENSGALG00000002142	FAR1	25.8329	0.893949	0.157268	-0.189607	0.755421	-0.383362	0.529236	-0.257993	0.672523	-0.160896	0.81745	0.563702	0.391148	-0.223621	0.773094	-0.0593543	0.933538
ENSGALG00000002143	ANKLE2	791.222	-0.188491	0.115079	-0.0944967	0.424535	-0.290409	0.0138523	-0.113775	0.336884	-0.367048	0.00220019	-0.168869	0.15938	-0.231224	0.0511292	0.0640149	0.591866
ENSGALG00000002144	THRAP3	3139.4	-0.133321	0.12596	-0.207008	0.0171608	-0.210937	0.0149304	-0.0711849	0.412302	-0.196578	0.0241543	-0.0817432	0.348786	-0.159419	0.0661037	-0.00468026	0.957131
ENSGALG00000002145	CAMSAP2	163.681	-0.728203	0.0392832	-0.606396	0.0797155	-1.1032	0.00146621	-0.497616	0.14938	-0.933226	0.00799246	-0.473357	0.177296	-0.408334	0.240086	-0.0277499	0.93692
ENSGALG00000002147	SIKE1	1297.39	0.237339	0.0041371	0.141061	0.0865924	0.22989	0.00500303	-0.07408	0.370574	0.212506	0.0108992	0.136056	0.102852	0.216465	0.00880683	0.0396424	0.631732
ENSGALG00000002150	CPEB1	59.0951	1.47886	0.000185417	1.69361	1.96161e-05	1.03101	0.00848994	0.352087	0.372278	1.29117	0.0010398	0.697849	0.0765502	0.740901	0.0524897	0.359398	0.345518
ENSGALG00000002151	PEX12	116.946	-0.170221	0.22602	-0.160129	0.253497	0.010228	0.940578	-0.0750054	0.599777	-0.0400571	0.78516	-0.101089	0.495028	0.0854994	0.547325	-0.453475	0.0013278
ENSGALG00000002155	HS6ST1	467.836	0.129903	0.215273	0.299261	0.00370099	0.158576	0.12056	0.0136091	0.896246	0.0208161	0.845632	0.0753465	0.483705	0.237331	0.0237001	0.22765	0.0318861
ENSGALG00000002157	RPS17	14138.7	0.317724	0.0353323	0.156276	0.30066	0.273369	0.0701536	0.0128327	0.932268	0.182326	0.227419	0.10259	0.497076	0.39189	0.00945714	-0.0421758	0.779952
ENSGALG00000002158	GOLGA3	437.307	-0.0628268	0.775797	-0.288899	0.186106	-0.37107	0.0896093	-0.106768	0.625128	-0.326604	0.138518	-0.0791413	0.719653	-0.239245	0.27411	0.260925	0.235082
ENSGALG00000002159	ACOX1	1417.07	0.20845	0.0123412	0.0718618	0.384437	0.0871609	0.288542	0.1848	0.0259591	0.0834168	0.319854	0.217727	0.00922314	0.0134546	0.870182	0.0207135	0.803198
ENSGALG00000002160	B2M	59182	0.188856	0.146724	0.263039	0.0432598	0.450259	0.000540124	0.0740292	0.569459	0.296641	0.0226545	0.0220047	0.865743	0.573816	1.03796e-05	0.225545	0.0830938
ENSGALG00000002162	ACO1	876.47	-0.188663	0.0231723	-0.358167	1.27918e-05	-0.293945	0.000307388	-0.229527	0.00559643	-0.415688	9.30397e-07	-0.219674	0.00935773	-0.31045	0.00015869	-0.252992	0.00227456
ENSGALG00000002164	DDX59	318.439	-0.358361	0.0408819	-0.444443	0.0107786	-0.466723	0.00705239	-0.219279	0.204671	-0.192115	0.270173	-0.432076	0.0139718	-0.441341	0.0112947	-0.297018	0.0924487
ENSGALG00000002165	UNC13B	11.6301	0.420428	0.259269	-0.5924	0.1049	0.184015	0.594147	-0.0212579	0.955416	-0.477011	0.289753	1.09098	0.0110004	-0.235151	0.592768	-0.595327	0.183122
ENSGALG00000002167	PATL2	602.304	0.172159	0.331477	0.190195	0.285923	0.310155	0.0818207	0.0162557	0.927508	0.424079	0.017194	0.297969	0.0947876	0.327724	0.0656665	0.245952	0.166877
ENSGALG00000002169	PLEKHB2	1483.92	0.199347	0.211711	0.166387	0.29549	0.254182	0.109319	0.166512	0.296173	-0.0442814	0.781696	0.172648	0.279368	-0.652018	3.75158e-05	-0.50096	0.00155088
ENSGALG00000002172	FAM168B	458.766	-0.160315	0.512566	-0.158946	0.512691	-0.38121	0.11603	-0.313749	0.196015	-0.534801	0.0290509	-0.261858	0.285321	-0.383129	0.115793	-0.0387793	0.873814
ENSGALG00000002175	KIF14	113.233	-0.28203	0.413522	-0.421952	0.212278	-0.730668	0.0314036	-0.294385	0.382339	-0.350404	0.307936	0.00790762	0.981669	0.00434187	0.98987	0.47192	0.174236
ENSGALG00000002179	FBF1	573.131	-0.169978	0.167179	-0.116471	0.344818	-0.133098	0.277645	0.151438	0.223827	-0.08519	0.493969	-0.0715522	0.564619	0.0893929	0.466291	-0.256256	0.0360738
ENSGALG00000002180	CHFR	575.943	-0.310838	0.0705754	-0.361536	0.0342936	-0.65924	0.00011131	-0.283034	0.0968076	-0.446501	0.00908951	-0.168947	0.324142	-0.210074	0.215894	0.0749489	0.661521
ENSGALG00000002182	NR5A2	13.6326	0.122189	0.755055	0.508608	0.145437	0.107275	0.76055	0.42237	0.244868	0.0770191	0.841125	0.537448	0.154401	0.175552	0.608523	1.07083	0.00813893
ENSGALG00000002183	PRR16	23.264	-1.28894	0.000158875	-0.280451	0.368953	-1.03387	0.000759145	-0.686867	0.0303666	-0.572497	0.0837857	-0.564892	0.0922023	-0.770658	0.0134949	-0.572607	0.0716269
ENSGALG00000002186	UNC45B	2.30467	-2.32704	0.190262	0.100716	0.9503	4.23098	0.00759393	2.05284	0.250015	0.693809	0.687364	-3.41029	0.0502512	-1.21085	0.514765	0.920532	0.604435
ENSGALG00000002187	HSD17B4	917.412	-0.131117	0.0453815	-0.141988	0.0271031	-0.118382	0.0611073	-0.084177	0.191085	-0.193955	0.00343453	-0.213848	0.00122756	-0.150429	0.0182992	-0.0904861	0.16283
ENSGALG00000002189	SNX1	2635.26	0.0215126	0.76533	0.0388417	0.589517	-0.00241966	0.973087	-0.069715	0.333853	0.220665	0.00233339	0.00596141	0.934637	0.0705834	0.327416	0.0394152	0.585251
ENSGALG00000002192	PTPRC	3205.62	-0.451347	0.0781965	-0.841924	0.00101049	-0.992488	0.000106687	-0.246114	0.336525	-0.748905	0.00345907	-0.37699	0.140966	0.131286	0.607945	0.678182	0.00812732
ENSGALG00000002193	ENSGALG00000002193	13.7586	-0.191314	0.696712	1.18494	0.0137208	0.385883	0.418625	0.678088	0.16963	0.773303	0.114145	0.961351	0.0524643	1.14171	0.0237574	0.886372	0.0932182
ENSGALG00000002194	MRPL38	750.332	0.0580517	0.677146	0.0283777	0.83907	0.0864977	0.533716	-0.164107	0.240839	0.0867018	0.536868	0.110139	0.433575	0.0645731	0.64362	-0.0258605	0.852411
ENSGALG00000002197	NPM1	8435.35	0.00291566	0.970817	-0.104529	0.188922	-0.167614	0.0350065	-0.0844703	0.288581	-0.242983	0.00230285	-0.150635	0.0588881	-0.0450532	0.571212	-0.00182257	0.98174
ENSGALG00000002198	FHOD1	1269.95	0.267556	0.0752442	0.123519	0.412662	0.413674	0.00592924	0.360799	0.0169844	0.261069	0.0843087	0.25677	0.089081	0.37225	0.0133517	0.138229	0.357193
ENSGALG00000002199	KLHL17	70.0129	0.0439383	0.85182	0.130093	0.578288	0.145892	0.528066	0.600174	0.012542	0.113204	0.636211	0.281985	0.221877	-0.482705	0.0268371	-0.608566	0.00435658
ENSGALG00000002201	PPL	172.477	-0.769594	0.0446477	-0.361902	0.341924	-0.948284	0.012605	0.547919	0.150864	0.646988	0.0993383	0.383395	0.322032	-0.129547	0.737936	0.95518	0.014041
ENSGALG00000002203	FGF18	24.7036	0.3844	0.678497	2.46744	0.00762084	1.34175	0.0630211	1.11304	0.0507057	0.232275	0.629521	-0.656295	0.173743	0.378827	0.423486	-0.0916824	0.848023
ENSGALG00000002204	SLC7A4	304.865	0.455903	0.0197268	0.289431	0.141324	0.631195	0.00124669	0.235927	0.231253	0.26823	0.177809	0.177025	0.370407	0.806032	4.15431e-05	-0.00902373	0.96369
ENSGALG00000002205	FBRSL1	386.152	0.0406979	0.768553	0.144029	0.293245	0.184973	0.174636	0.272466	0.048342	0.000402292	0.997685	-0.073866	0.595018	0.349205	0.010633	0.774114	4.95969e-08
ENSGALG00000002207	ATP6V1G3	12.348	0.609911	0.388175	-0.9724	0.147577	0.631866	0.329026	-1.00628	0.150556	-0.530701	0.373576	0.699839	0.248382	-1.18052	0.0321021	-1.99193	0.000280864
ENSGALG00000002210	PPIB	9399.89	0.0187561	0.90642	-0.0393804	0.805091	0.0924249	0.562374	-0.0540757	0.734761	-0.0164836	0.917772	0.158116	0.322015	0.254064	0.111375	-0.242136	0.12906
ENSGALG00000002216	NEK7	216.084	-0.217682	0.171747	-0.214959	0.166534	-0.473811	0.00209546	0.0347422	0.823064	-0.527918	0.000906712	-0.283224	0.0732125	-0.277012	0.0690161	-0.0370168	0.810965
ENSGALG00000002219	WBP2	1530.03	-0.139756	0.152738	-0.0225053	0.817521	0.0139212	0.886075	-0.127083	0.191049	0.184331	0.0595203	-0.275014	0.00521674	-0.240512	0.013683	-0.277134	0.0047472
ENSGALG00000002222	NOC2L	945.22	0.172967	0.00643993	0.0596919	0.342383	0.0498555	0.422943	-0.0765044	0.231654	0.040382	0.53515	0.166466	0.010456	0.0255279	0.687571	0.103753	0.102261
ENSGALG00000002225	RFFL	1266.77	-0.0771815	0.501931	-0.0679027	0.553327	-0.0652774	0.567619	-0.0975885	0.392971	0.101988	0.374621	-0.171622	0.137034	0.038529	0.73697	0.190808	0.0995381
ENSGALG00000002227	DMXL1	203.357	-0.764838	0.0642889	-0.668768	0.101631	-1.33421	0.001121	-0.459803	0.260397	-0.803618	0.0516036	-0.265351	0.519106	-0.485195	0.23675	0.0237141	0.954005
ENSGALG00000002229	FBXW11	1099.4	-0.0877688	0.268285	-0.101782	0.192898	-0.156287	0.044114	-0.14426	0.0657804	-0.183224	0.0206334	-0.118049	0.134627	-0.134704	0.0817935	-0.00746527	0.923831
ENSGALG00000002232	RERE	963.15	0.263525	0.04893	0.30956	0.0195809	0.346148	0.00872334	0.259848	0.0512557	0.058447	0.662407	0.043948	0.741147	0.0842838	0.523082	0.103031	0.437522
ENSGALG00000002234	UNC13D	2386.42	0.579495	0.000104933	0.27165	0.0695302	0.591559	7.5731e-05	0.465617	0.00189416	0.496405	0.00092374	0.446745	0.00284602	0.320663	0.0317609	0.0754705	0.613102
ENSGALG00000002237	ATP6V0D1	2491.15	0.0109896	0.927752	-0.0143059	0.906075	0.115356	0.340731	-0.0479637	0.692819	0.0515988	0.67147	0.128065	0.292292	0.159538	0.18802	-0.176319	0.14514
ENSGALG00000002239	REXO5	350.425	-0.127733	0.236083	-0.121422	0.254301	-0.168655	0.11049	0.00308301	0.976971	0.0196963	0.855499	-0.0788132	0.472114	0.0526206	0.623685	0.0905092	0.408028
ENSGALG00000002240	C3orf18	186.216	0.364988	0.0456943	0.528386	0.00333776	0.491676	0.00599182	0.649061	0.00032803	0.632797	0.000489257	0.452225	0.0133568	0.509788	0.00465166	0.528058	0.00349169
ENSGALG00000002242	GALNT9	7.31733	0.567108	0.19117	-0.310475	0.433644	0.0440698	0.907143	0.548114	0.186581	-0.518652	0.260819	-0.0760742	0.863253	-0.158703	0.70546	1.05596	0.0290161
ENSGALG00000002244	Agrp	18.3039	0.322881	0.343785	0.345321	0.316819	-0.241044	0.488035	0.612442	0.0895448	0.0947317	0.791208	0.507862	0.159028	1.25285	0.000314978	0.426791	0.202148
ENSGALG00000002246	DENND1B	81.1963	-0.389079	0.273642	-0.422378	0.219892	-0.706533	0.0406439	-0.262973	0.446712	-0.82372	0.0230479	-0.0840538	0.812942	-0.324303	0.360489	-8.04097e-05	0.999822
ENSGALG00000002247	SETD6	459.222	-0.0360309	0.813231	-0.101545	0.507449	-0.0985428	0.518478	-0.107513	0.486562	0.0318743	0.836689	0.191875	0.213535	-0.110581	0.466686	-0.380947	0.0117872
ENSGALG00000002249	AGO1	432.284	0.0907607	0.303722	0.0560447	0.510078	0.0406569	0.626477	0.10614	0.216817	-0.0945148	0.279258	-0.00343998	0.968628	-0.0348904	0.677167	-0.0282916	0.739248
ENSGALG00000002250	DTWD2	27.8795	-0.267902	0.27951	-0.1509	0.50726	-0.348116	0.113456	-0.353189	0.121566	-0.486996	0.0391325	-0.0671122	0.775079	-0.303095	0.157034	-0.0731286	0.75171
ENSGALG00000002253	HEMK1	94.4578	0.0489703	0.721734	0.158608	0.239993	0.23732	0.0739624	0.183413	0.189125	0.138205	0.349021	0.218113	0.135112	-0.100321	0.466548	-0.0837598	0.540661
ENSGALG00000002262	ETF1	2280.73	-0.0482239	0.611615	-0.19382	0.0404749	-0.170035	0.0714812	-0.254466	0.0071503	-0.0869344	0.359456	-0.216685	0.0224775	-0.145675	0.122295	-0.0851095	0.368192
ENSGALG00000002263	KLHL6	1222.49	0.383651	1.08979e-05	0.187387	0.0312039	0.42244	9.92031e-07	0.16769	0.0543714	0.228164	0.00963583	0.0979854	0.265567	0.562566	1.0982e-10	0.582185	3.81859e-11
ENSGALG00000002267	DCUN1D3	164.098	-0.0492272	0.716698	0.0787421	0.539604	0.1012	0.422253	-0.194528	0.130715	-0.124979	0.359949	-0.189586	0.171239	-0.16733	0.21239	-0.11031	0.420883
ENSGALG00000002272	NOC4L	735.531	0.112873	0.311761	0.051641	0.64214	0.0064176	0.953828	-0.0396964	0.72278	-0.0242938	0.829935	0.194851	0.0845019	0.0408689	0.713259	-0.162685	0.143637
ENSGALG00000002276	EME2	119.678	-0.0770608	0.600629	-0.136317	0.364127	0.0190183	0.896433	0.100163	0.504742	0.125852	0.405763	0.00936323	0.950901	0.0368253	0.799949	-0.237232	0.0956352
ENSGALG00000002277	KLHL24	306.178	-0.0298197	0.870394	0.112974	0.526916	0.0624418	0.725268	-0.0644811	0.718574	-0.320934	0.0816912	-0.219156	0.232358	-0.34043	0.0591533	-0.0269744	0.881075
ENSGALG00000002278	UNK	806.059	0.0670596	0.469948	0.278647	0.0024566	0.111291	0.223423	-0.0564229	0.538755	0.225109	0.0157208	-0.11751	0.209923	-0.0223555	0.809024	-0.0249275	0.78852
ENSGALG00000002283	MAPKAPK3	191.03	-0.0608142	0.765562	-0.230603	0.258539	-0.028682	0.887822	-0.112867	0.582889	0.658051	0.00217151	0.464903	0.0324488	0.00049741	0.998144	0.636019	0.0033945
ENSGALG00000002284	TRAPPC3	1148.59	0.075546	0.410087	0.0402291	0.660143	0.218304	0.0163835	0.0822421	0.370961	0.122363	0.187256	0.155994	0.0924143	0.131699	0.150048	-0.141032	0.122713
ENSGALG00000002285	SPSB3	578.116	-0.0713524	0.540235	0.0578567	0.62001	0.189977	0.100477	0.0145963	0.899866	0.115988	0.323502	-0.0376277	0.750226	0.0900708	0.441349	-0.132985	0.256812
ENSGALG00000002286	H3F3B	11392.7	0.184318	0.0458809	0.171108	0.063818	0.330149	0.000345979	0.04777	0.604836	0.408488	9.8488e-06	0.185237	0.0451154	0.306369	0.00091098	0.0551435	0.550634
ENSGALG00000002288	LIG3	1080.03	0.0187167	0.8135	0.0492475	0.533406	0.113503	0.148325	-0.0301634	0.703456	0.225688	0.00495197	0.122419	0.129746	0.0508206	0.523618	-0.0516015	0.521463
ENSGALG00000002294	SEMA6A	80.1825	0.0580835	0.796313	-0.013442	0.951098	-0.129054	0.552246	0.32358	0.148124	-0.170565	0.468306	-0.0775026	0.741667	-0.422354	0.0560007	-0.0173973	0.937692
ENSGALG00000002298	COL8A2	1466.15	-0.287989	0.269468	0.7797	0.00274299	0.0388906	0.881223	0.441655	0.0901498	0.142868	0.584772	-0.039798	0.878818	-0.264735	0.309479	-0.374605	0.150418
ENSGALG00000002301	CNOT1	3914.45	0.103233	0.313065	0.100025	0.326873	0.0346566	0.733909	-0.0462623	0.650412	0.0247336	0.809526	0.0755177	0.461676	0.0309604	0.762274	0.0968257	0.344657
ENSGALG00000002304	ADPRHL2	625.046	0.123343	0.122434	-0.0877337	0.269157	0.012169	0.876423	-0.0992854	0.214006	0.0839859	0.303522	0.0229368	0.7799	-0.0931369	0.239933	-0.141747	0.0749878
ENSGALG00000002305	ZBTB41	129.771	-0.146442	0.610643	-0.225077	0.421885	-0.805838	0.0041309	-0.39383	0.160156	-0.251349	0.379713	-0.226101	0.430779	-0.273033	0.336297	0.228397	0.428248
ENSGALG00000002308	COMMD10	277.27	-0.223539	0.0139934	-0.203719	0.0211607	-0.204611	0.0177164	-0.177297	0.0451892	-0.312388	0.000493741	-0.129241	0.158887	-0.066644	0.436938	-0.234276	0.00660069
ENSGALG00000002311	GALK1	310.037	0.318723	0.0290435	0.467486	0.00144128	0.616107	2.33034e-05	0.275122	0.0620303	0.651122	1.06189e-05	0.307489	0.0390859	0.37614	0.0100119	0.244808	0.095137
ENSGALG00000002312	TMEM132E	17.2109	-0.466423	0.235552	0.699014	0.0701748	1.06874	0.00711052	-0.0242146	0.952908	1.53251	0.000276145	0.451554	0.308079	1.16247	0.00460702	1.30289	0.00256671
ENSGALG00000002313	SLC38A7	311.131	-0.00613124	0.972773	0.273472	0.128711	0.0864006	0.629855	0.136506	0.456174	0.180097	0.324416	0.388173	0.0325178	-0.069204	0.69906	-0.155153	0.383084
ENSGALG00000002315	PARL	718.967	-0.0236031	0.820894	-0.0679443	0.513859	-0.0268734	0.795127	-0.0787842	0.449669	0.0621066	0.55497	0.0136357	0.897464	0.10889	0.297202	-0.144275	0.165902
ENSGALG00000002316	NUBP2	647.752	0.100182	0.41432	0.190499	0.121159	0.330742	0.00690266	-0.0219643	0.858867	0.157197	0.205074	0.0554148	0.654591	0.297261	0.0155205	-0.0255178	0.834506
ENSGALG00000002318	LVRN	370.324	0.444072	0.10609	0.473704	0.0807943	0.253068	0.348344	0.239075	0.375547	-0.195797	0.466318	-0.0812693	0.762171	-1.13723	1.81278e-05	-0.715109	0.00707859
ENSGALG00000002319	TEKT2	6.34519	-0.469547	0.234822	-0.53652	0.267318	0.446928	0.289287	0.622516	0.199859	0.28071	0.506231	-0.3905	0.379397	0.211973	0.615418	-0.205736	0.622268
ENSGALG00000002321	GOT2	1979.53	0.055525	0.710249	-0.0447793	0.764603	0.0505372	0.735165	-0.105066	0.483128	0.0465232	0.756384	0.13871	0.355216	-0.0161511	0.913979	-0.349958	0.0189905
ENSGALG00000002325	IGFALS	19.9852	0.722426	0.0551563	0.899229	0.0169976	0.206083	0.577005	1.03588	0.00768923	0.898844	0.0431129	1.41209	0.000903649	0.52376	0.259366	0.561024	0.207076
ENSGALG00000002326	ATP8B4	193.523	0.310372	0.156783	0.252209	0.239473	0.372404	0.0803395	0.301761	0.163529	0.0602401	0.786195	0.239705	0.277334	-0.137498	0.525487	0.109006	0.615218
ENSGALG00000002335	DOCK3	18.249	0.2501	0.518056	0.0324942	0.927881	0.713214	0.0460493	0.643806	0.0859388	0.473547	0.255757	1.33072	0.000914244	-0.0430694	0.911813	1.27398	0.00197185
ENSGALG00000002336	EP400	1012.71	-0.0855595	0.596332	-0.116106	0.469402	-0.318273	0.0473851	-0.113073	0.481466	-0.254505	0.115169	-0.225977	0.161738	-0.185933	0.247549	0.019502	0.903741
ENSGALG00000002341	AP3S1	436.594	-0.118867	0.388303	-0.220977	0.104276	-0.346061	0.0105228	-0.116181	0.39307	-0.400568	0.00335889	-0.136163	0.318161	-0.303811	0.0233152	-0.213775	0.113822
ENSGALG00000002345	ATG12	557.943	0.16179	0.0584217	0.116643	0.16996	0.22848	0.00632224	-0.0246363	0.772322	0.222071	0.010377	0.119943	0.169377	0.0328592	0.69676	-0.0740194	0.381974
ENSGALG00000002346	CLSPN	217.04	-0.306219	0.103327	-0.272879	0.138509	-0.47221	0.0103625	-0.119617	0.514104	-0.448559	0.0160594	-0.209284	0.262874	-0.163748	0.373791	-0.00401752	0.982894
ENSGALG00000002347	C9H3orf58	445.04	-0.0724239	0.68831	0.107074	0.550115	-0.214244	0.230061	0.166671	0.352027	-0.0626664	0.727878	0.098717	0.583733	-0.259775	0.144597	0.128346	0.47509
ENSGALG00000002350	DNAH3	33.3062	0.258305	0.369681	0.589381	0.0298258	0.131736	0.6291	0.452662	0.104075	0.280358	0.332704	0.5471	0.0494097	0.409754	0.125966	0.561531	0.0418207
ENSGALG00000002354	PUS1	339.043	0.025748	0.761064	0.075596	0.364108	-0.081924	0.316817	0.00394436	0.963236	-0.0563469	0.515048	0.0286127	0.743598	0.00425623	0.958787	-0.0899695	0.282686
ENSGALG00000002356	CMTR2	506.001	0.0766302	0.565404	-0.0675698	0.608286	-0.0891409	0.496193	-0.117096	0.372574	0.14387	0.283637	0.0266846	0.843464	-0.0704322	0.597777	0.0608128	0.64989
ENSGALG00000002358	CDO1	17.8784	-1.181	0.0534101	1.00234	0.0639239	0.00346008	0.994856	0.188288	0.740711	0.0800672	0.88347	0.235841	0.674995	-1.27138	0.014557	-1.49655	0.00366923
ENSGALG00000002362	MANF	1455.2	-0.0419712	0.782686	-0.0677892	0.656408	-0.0424412	0.780227	-0.0421148	0.782656	0.000296823	0.998453	0.188614	0.217793	0.357874	0.0191135	-0.0782712	0.607529
ENSGALG00000002363	HSPA9	3345.47	0.086094	0.166896	0.0170883	0.782837	-0.00140961	0.981793	-0.142357	0.022084	-0.0922493	0.141594	-0.0790088	0.208297	-0.108813	0.0797272	-0.0124643	0.841602
ENSGALG00000002364	SEC16A	2082.8	-0.0539274	0.684653	0.0586578	0.657424	-0.0754725	0.567867	0.00652526	0.960655	-0.0743947	0.575594	-0.160377	0.227877	-0.170025	0.19968	-0.0799511	0.547085
ENSGALG00000002371	RUSC2	137.198	-0.295638	0.372857	0.726299	0.0268275	0.179529	0.582479	0.442696	0.182276	0.357954	0.283262	0.560145	0.0904043	-0.932504	0.00358076	-1.1352	0.000374335
ENSGALG00000002374	SLC9A9	176.952	-0.11637	0.52932	-0.271129	0.134173	-0.29445	0.101919	0.000445379	0.998047	-0.246546	0.181982	-0.143245	0.435601	0.153169	0.390422	0.554599	0.00260499
ENSGALG00000002375	NOTCH1	1301.81	0.160892	0.254883	0.416844	0.00302822	0.403806	0.00398539	0.354069	0.0121568	0.0745356	0.598679	0.153043	0.278219	0.20749	0.139295	0.438472	0.00187806
ENSGALG00000002377	ENO1	15077.6	0.137431	0.222499	-0.00874763	0.938101	0.276907	0.0139251	-0.00962984	0.931892	-0.104705	0.353054	0.174169	0.122291	0.0194852	0.862637	-0.300509	0.00761452
ENSGALG00000002379	MRPS17	789.542	-0.0839115	0.286811	-0.136574	0.0811241	-0.14121	0.068028	-0.158799	0.0425288	-0.0867074	0.275075	-0.225351	0.0050359	-0.233932	0.00265836	-0.288179	0.000235434
ENSGALG00000002383	CD72L1	76.7636	-0.0699189	0.790109	-0.607306	0.0206127	-0.123181	0.633825	-0.181664	0.48712	-0.837839	0.00176727	-0.329956	0.204424	0.8934	0.000498959	0.308606	0.228617
ENSGALG00000002386	TMEM8B	32.3142	0.077028	0.750463	-0.107758	0.673898	0.523788	0.0364412	0.253092	0.333067	0.102804	0.687196	0.537406	0.036137	0.523949	0.0320693	-0.0267334	0.909676
ENSGALG00000002388	NIPSNAP2	798.392	-0.0394725	0.588086	-0.0854169	0.231867	-0.0733368	0.301662	-0.0047206	0.947428	-0.144869	0.0473642	-0.0130052	0.859383	-0.146314	0.0401778	-0.0310147	0.666424
ENSGALG00000002389	ITGB4	101.9	-0.375146	0.303639	0.528142	0.144531	0.0764665	0.832967	-0.0162358	0.964954	-0.0401556	0.913668	0.0781402	0.832908	-0.800483	0.0258378	-0.956926	0.00769462
ENSGALG00000002390	CA6	4.58943	2.31666	0.000808213	1.46317	0.049011	1.44107	0.0470685	1.4818	0.0466964	1.93142	0.0124231	1.41795	0.0505079	0.797205	0.250297	1.53532	0.0372369
ENSGALG00000002394	RGP1	359.589	0.106332	0.31591	0.00529151	0.960443	0.164901	0.117249	0.0314607	0.769468	0.145327	0.181018	0.0677757	0.531616	0.228369	0.0320187	-0.12623	0.232
ENSGALG00000002395	RAP1GDS1L	4.6063	0	1	0	1	0	1	0	1	-1.8611	0.244022	1.97949	0.176157	-1.13498	0.39722	-1.41171	0.291577
ENSGALG00000002397	PSPH	57.524	0.201292	0.443354	0.0331652	0.899646	0.281131	0.281315	-0.31015	0.239012	0.303229	0.265099	-0.0772087	0.779677	-0.696052	0.00790561	-0.752474	0.00460722
ENSGALG00000002399	GTF2H2	207.839	-0.0668477	0.409134	-0.213533	0.00717845	-0.132555	0.0825198	-0.0737699	0.351577	-0.111574	0.178539	-0.15837	0.0607963	0.0657356	0.392681	0.121497	0.140783
ENSGALG00000002403	ULK1	1436.77	-0.027354	0.844745	0.219357	0.114991	0.0956368	0.491108	-0.00944585	0.945799	0.0897989	0.519843	-0.218994	0.11741	-0.109454	0.432173	0.0242515	0.862138
ENSGALG00000002407	HYDIN	46.4824	0.0397467	0.913891	-0.570328	0.121704	0.0487317	0.892678	-0.536033	0.141205	-0.078687	0.828149	0.289789	0.426648	-0.991565	0.00512094	-0.914038	0.00837424
ENSGALG00000002408	NCDN	508.267	-0.0716568	0.557394	0.0539979	0.658234	0.0848667	0.48524	-0.157429	0.199207	0.146935	0.23909	-0.0916868	0.461176	0.229618	0.0613914	-0.0511171	0.674634
ENSGALG00000002412	GBA2	438.521	0.139925	0.264982	0.125349	0.318779	0.118097	0.344194	0.130856	0.304175	0.152808	0.231505	-0.0407435	0.748964	0.192921	0.124476	-0.112473	0.366009
ENSGALG00000002414	TSPAN14	767.431	0.296418	0.0135074	0.0737382	0.53437	0.14913	0.205828	0.192793	0.104853	0.0312103	0.79486	0.192806	0.107538	0.245141	0.0383913	0.354843	0.0029948
ENSGALG00000002415	SAP30BP	641.588	-0.0376341	0.55441	-0.0555047	0.376681	-0.0836057	0.17212	-0.101778	0.101544	0.0227887	0.724294	-0.0673107	0.306803	-0.0924205	0.144354	-0.106735	0.0989604
ENSGALG00000002417	GMPPA	1346.89	0.119568	0.358468	0.139914	0.283099	0.212763	0.102139	0.118564	0.363995	0.355107	0.00664905	0.244779	0.0616521	0.277727	0.0332585	-0.0979766	0.451111
ENSGALG00000002419	KIAA1328	124.644	-0.0955754	0.584473	-0.0350628	0.836624	-0.151111	0.366446	-0.220334	0.198061	-0.106783	0.540968	-0.113858	0.516064	-0.656984	5.74705e-05	-0.2552	0.123901
ENSGALG00000002421	PRXL2A	714.29	-0.0672054	0.758614	0.393298	0.0714422	-0.376321	0.0844463	0.401911	0.0659122	-0.009453	0.965849	0.0439051	0.841644	0.0290164	0.894714	-0.251932	0.250042
ENSGALG00000002424	RECQL5	295.905	0.204024	0.0679741	-0.0143085	0.896493	0.183188	0.0912667	0.025086	0.819649	0.0250418	0.825527	-0.0472122	0.675326	0.101355	0.354746	0.106118	0.345394
ENSGALG00000002426	EXOSC3	105.251	-0.0301034	0.80669	0.180893	0.145332	0.162409	0.172433	0.0850852	0.495142	-0.0354531	0.782446	0.086974	0.504033	-0.0353153	0.778515	0.0991603	0.434377
ENSGALG00000002427	SMIM5	148.929	0.710296	3.06168e-06	0.647044	1.60624e-05	0.937154	2.435e-10	0.453503	0.00278168	0.331203	0.0358753	0.690483	7.08582e-06	0.681464	8.06327e-06	0.658422	3.31777e-05
ENSGALG00000002430	SMN	965.213	0.0705957	0.204608	-0.0896078	0.103717	0.00318797	0.953049	-0.0640964	0.24699	-0.0625148	0.266872	-0.0617197	0.279217	-0.0358757	0.513786	-0.0583367	0.293427
ENSGALG00000002431	CFH	4574.7	0.357673	0.123658	0.104305	0.653261	0.0597834	0.796766	0.165901	0.474953	-0.243955	0.293936	-0.0954331	0.681195	-0.610274	0.00852169	-0.710651	0.00219312
ENSGALG00000002437	DIPK1B	56.5791	0.0837895	0.730188	0.0961038	0.690336	0.242186	0.302072	0.237658	0.34254	0.235103	0.359564	-0.00348208	0.989042	-0.327995	0.145721	-0.52152	0.0196105
ENSGALG00000002439	BDP1	223.482	-0.431936	0.0686538	-0.777736	0.000963038	-1.1968	4.82451e-07	-0.228986	0.329195	-0.270373	0.248575	-0.190781	0.416135	-0.171443	0.46012	0.261485	0.265173
ENSGALG00000002445	KIAA0319L	1326.31	0.0447241	0.582375	0.137772	0.0894527	0.228534	0.00454188	0.0816716	0.315538	-0.150447	0.0660693	-0.125289	0.127135	-0.121827	0.131363	-0.127865	0.113167
ENSGALG00000002447	CTNNA1	2987.45	0.0729704	0.333764	0.140408	0.0619042	0.138163	0.0651379	0.0572289	0.448136	0.0161815	0.831565	0.124821	0.100043	-0.206971	0.00576821	-0.146132	0.051458
ENSGALG00000002448	CCT6A	3229.49	0.0415199	0.586872	-0.139986	0.0666701	-0.0421328	0.580183	-0.220818	0.00388556	-0.0321315	0.676304	-0.00561606	0.941867	-0.0196454	0.797552	-0.0893484	0.243732
ENSGALG00000002450	WDR24	773.419	0.0252827	0.875009	0.132434	0.411272	0.211943	0.187313	0.0289723	0.857453	0.3183	0.0489831	0.153303	0.343626	0.120838	0.453408	-0.202507	0.20779
ENSGALG00000002452	AQP3	25.2882	0.506827	0.180233	0.575156	0.106664	1.07806	0.00201092	0.49048	0.184731	-0.3413	0.368587	-0.660769	0.0746226	-0.0973927	0.783102	-0.610046	0.0812206
ENSGALG00000002457	SIL1	302.595	-0.132992	0.206315	-0.0147373	0.88884	0.0449386	0.663929	-0.0556791	0.601997	-0.257613	0.0203661	0.00678664	0.950625	-0.00612174	0.954046	-0.177083	0.0952445
ENSGALG00000002458	VAC14	966.896	0.064204	0.676135	0.112084	0.466005	0.138433	0.366785	0.0951875	0.537129	0.0997298	0.515959	0.0698731	0.648631	0.138617	0.36327	-0.017854	0.906558
ENSGALG00000002461	MMP17	8.94896	0.367687	0.622959	1.02192	0.164885	1.42714	0.0419296	0.400689	0.613066	2.08713	0.0114365	1.39221	0.0484579	0.114012	0.85313	-0.204145	0.736999
ENSGALG00000002463	PHKG1	1081.54	0.114789	0.388153	0.033026	0.804324	0.24856	0.0614937	-0.0254456	0.848745	0.158403	0.237153	0.146299	0.27603	0.217545	0.103421	-0.157509	0.23628
ENSGALG00000002466	SLC2A5	149.078	-0.0425214	0.784561	-0.0350402	0.819795	-0.128831	0.394698	0.182501	0.241548	-0.315062	0.0538387	-0.0192224	0.903848	0.162869	0.291929	0.0312632	0.839188
ENSGALG00000002467	MTSS2	383.787	-0.0858471	0.744859	0.487387	0.0648337	0.102344	0.697706	0.514586	0.0525309	0.548703	0.0389029	0.34436	0.193966	-0.350724	0.183417	-0.576419	0.0284947
ENSGALG00000002469	CDC73	592.506	-0.404979	0.0137192	-0.319014	0.0502348	-0.546572	0.00077537	-0.242208	0.135903	-0.251086	0.124299	-0.306558	0.0611516	-0.290549	0.0733227	0.0728904	0.655555
ENSGALG00000002470	CYP27A1	24.849	-0.29783	0.324371	0.147102	0.614583	0.334694	0.243724	0.388557	0.234289	0.105978	0.762118	0.290349	0.389039	-0.384848	0.191942	-0.965012	0.000370411
ENSGALG00000002473	ENSGALG00000002473	47.4321	-0.403177	0.0568813	-0.380669	0.0838617	-0.277325	0.194919	0.142358	0.507817	-0.395034	0.0892213	-0.232016	0.300029	0.431798	0.0460193	-0.110492	0.601663
ENSGALG00000002478	MATR3	2574.54	-0.340528	0.0850708	-0.328266	0.0963672	-0.578618	0.00337974	-0.138382	0.483277	-0.458837	0.0202469	-0.403788	0.0411	-0.186799	0.343889	0.187605	0.342714
ENSGALG00000002479	MAT1A	73.1776	0.412451	0.0216344	0.228828	0.196127	0.150631	0.380821	-0.0585586	0.738484	0.264341	0.136482	0.0311321	0.86368	0.0294233	0.86483	0.353423	0.0470765
ENSGALG00000002484	CRYM	546.834	0.219782	0.176427	-0.0767121	0.637761	0.0239068	0.88299	0.226444	0.166497	0.0627882	0.702221	0.258133	0.115614	-0.0816704	0.614318	-0.487477	0.00252316
ENSGALG00000002486	RNF123	609.831	0.0244079	0.846768	0.0706435	0.576406	0.279352	0.0261887	0.0761547	0.549314	0.385991	0.00265947	0.341306	0.00751879	0.010383	0.934526	-0.0533046	0.670556
ENSGALG00000002487	SFSWAP	662.133	-0.439857	0.0127786	-0.503198	0.00423261	-0.667491	0.000148085	-0.0450192	0.797609	-0.395031	0.0247565	-0.265639	0.132	-0.164195	0.349265	0.238726	0.178513
ENSGALG00000002488	PAIP2B	1735.72	-0.0236286	0.640009	-0.0408183	0.412955	0.000710539	0.988489	-0.0512282	0.303596	-0.00411174	0.935223	-0.0994791	0.0518688	0.0310907	0.533369	-0.0130858	0.796854
ENSGALG00000002489	PPP1R26	426.061	-0.162752	0.285241	-0.271188	0.072165	-0.423124	0.00495165	-0.171758	0.253377	-0.262453	0.0843849	0.0743133	0.625285	-0.0734571	0.625013	-0.129383	0.393696
ENSGALG00000002490	UQCRC2	2644.58	0.0199429	0.860118	-0.00818264	0.942351	0.0849163	0.452192	-0.131125	0.24698	0.0839702	0.460179	0.0929167	0.413633	-0.0529182	0.640031	-0.338357	0.00275145
ENSGALG00000002492	H6PD	649.708	0.305666	0.0299411	0.264147	0.0579735	0.434806	0.00170896	0.0818329	0.558018	0.12152	0.390813	0.027188	0.848006	0.127145	0.365101	0.253591	0.0729063
ENSGALG00000002495	CHCHD2	2355.98	0.092333	0.559816	0.107224	0.498512	0.214868	0.174684	-0.0563824	0.722096	0.150129	0.344275	0.181762	0.252388	0.107269	0.498346	-0.290367	0.0662688
ENSGALG00000002497	RHOT2	982.839	0.132799	0.314338	0.0879	0.50692	0.148346	0.261388	0.0623914	0.638414	0.352077	0.00796387	0.176426	0.18378	0.146684	0.266776	0.0466317	0.723347
ENSGALG00000002499	ZMYM4	391.462	-0.0134914	0.936297	-0.05938	0.720481	-0.143176	0.387138	-0.0771461	0.642005	-0.264704	0.117993	-0.0343313	0.83902	-0.126626	0.448308	0.0455343	0.786633
ENSGALG00000002500	GMPPB	471.403	0.0260874	0.880242	0.0602884	0.729723	0.0575664	0.740118	0.164115	0.348237	0.137512	0.431986	0.417838	0.0167993	0.178215	0.303628	-0.314421	0.0674277
ENSGALG00000002501	VKORC1L1	236.699	0.00940675	0.946719	-0.287769	0.0356239	-0.357895	0.0086237	-0.130104	0.345332	-0.1973	0.16474	-0.0701883	0.619019	-0.141601	0.303013	-0.201185	0.150368
ENSGALG00000002504	RO60	83.8654	-0.0825209	0.799369	-0.479374	0.126382	-0.543124	0.0836104	-0.0857116	0.784471	-0.176507	0.591076	0.0875902	0.789399	0.00899415	0.977934	0.10253	0.753347
ENSGALG00000002506	SPSB1	444.307	0.137467	0.129287	0.0868211	0.333875	0.232648	0.00840377	0.209576	0.0216213	0.179889	0.0532016	0.122024	0.18866	0.0840128	0.345333	-0.000899874	0.992186
ENSGALG00000002510	IP6K1	2402.55	0.025947	0.867274	0.0991561	0.523512	0.149528	0.335558	-0.0719117	0.643615	0.165906	0.286085	-0.0602953	0.698278	0.133275	0.390965	-0.226388	0.144655
ENSGALG00000002514	SFPQ	2728.62	0.0862562	0.23787	0.0313162	0.666337	-0.0625159	0.388027	-0.0634466	0.383211	0.058311	0.427483	0.0260608	0.723015	0.0551619	0.450424	0.110503	0.13239
ENSGALG00000002515	OLFM1	169.29	-0.316358	0.695119	2.36374	0.00214964	2.81375	0.000218061	1.80571	0.018547	0.64815	0.38723	0.981127	0.190657	-1.04721	0.15929	-1.13688	0.12659
ENSGALG00000002517	TMEM35B	59.692	-0.2226	0.349149	-0.16407	0.49624	-0.284848	0.226865	0.16622	0.492035	-0.332409	0.186892	-0.110221	0.660579	0.133142	0.571071	-0.575204	0.0112785
ENSGALG00000002519	SLC25A33	49.8562	-0.0690762	0.691211	0.136298	0.429514	0.0970913	0.555186	-0.195445	0.274945	-0.508482	0.00753297	0.0125216	0.946606	0.208013	0.216074	-0.372666	0.0286592
ENSGALG00000002523	CREB3	1738.23	0.222781	0.0757007	0.164626	0.189736	0.296893	0.0178092	0.0968562	0.440879	0.304676	0.0156772	0.197179	0.117617	0.291375	0.0202864	-0.0488067	0.697069
ENSGALG00000002524	UCHL5	450.972	-0.414696	0.00214257	-0.532354	6.75122e-05	-0.576442	1.37884e-05	-0.270558	0.0418861	-0.273176	0.0411086	-0.187956	0.163835	-0.0798407	0.547179	-0.132573	0.328504
ENSGALG00000002525	RASGEF1A	359.679	0.255729	0.0828862	0.145054	0.317096	0.0384378	0.78986	0.10489	0.469283	0.0587374	0.690166	0.0466231	0.751211	0.0667406	0.644673	0.309542	0.0371903
ENSGALG00000002527	TMEM201	333.534	0.048357	0.721005	0.220057	0.0946323	0.295584	0.0236677	0.185261	0.16425	-0.113217	0.409922	0.0287113	0.833675	-0.254497	0.0556302	-0.204318	0.123075
ENSGALG00000002528	DNAJC18	767.22	-0.0578394	0.481368	-0.20434	0.0135149	-0.00204246	0.980007	-0.10477	0.202387	-0.0519858	0.530611	-0.0998053	0.231848	-0.158689	0.0514604	-0.276753	0.00075316
ENSGALG00000002529	MCCC2	215.275	0.169503	0.357232	0.0643298	0.722829	-0.0349144	0.846277	0.0498354	0.782485	0.0799344	0.662743	0.18575	0.310627	-0.551656	0.00179826	-0.226744	0.200582
ENSGALG00000002531	SF3B3	4385.46	0.105687	0.172426	0.163399	0.0346149	0.170361	0.0273198	-0.0522138	0.500331	0.124308	0.110734	0.06633	0.394386	0.116507	0.133001	-0.0116214	0.880802
ENSGALG00000002532	GJA4	268.393	0.665918	0.0034871	0.532955	0.02001	0.887242	0.000100136	0.401667	0.0805825	0.712157	0.00205933	0.49591	0.031806	0.556083	0.0154798	0.135511	0.551505
ENSGALG00000002536	STX2	361.26	-0.718488	0.00416118	-0.515014	0.0375512	-0.869174	0.000447611	-0.175346	0.477912	-0.535634	0.0304753	-0.340299	0.16911	-0.312566	0.202532	0.0642529	0.795543
ENSGALG00000002539	KCNN2	38.3359	-0.369356	0.0755002	0.159534	0.420171	-0.366568	0.0638267	0.10466	0.599772	0.270416	0.184255	-0.342523	0.108323	-0.567318	0.00356502	-0.492794	0.0194373
ENSGALG00000002542	GUSB	1679.27	-0.0177464	0.924481	-0.00756861	0.967711	-0.0246144	0.8951	0.136528	0.465891	-0.225101	0.230387	0.266656	0.154383	-0.648274	0.000495029	-0.719875	0.000109447
ENSGALG00000002543	CSGALNACT2	768.554	0.0499519	0.61203	-0.0749515	0.441886	0.0703288	0.46626	0.0391028	0.688778	-0.127181	0.19925	-0.038836	0.693808	0.21326	0.0281434	0.0920265	0.35238
ENSGALG00000002544	PCDH12	121.386	-0.138114	0.594745	0.647687	0.0114946	0.349238	0.172267	0.240529	0.357767	0.210419	0.427864	0.160117	0.542309	-0.339258	0.186368	-0.771324	0.00233326
ENSGALG00000002546	COL5A1	906.377	-0.618723	0.160092	0.551262	0.208457	-0.247258	0.572396	-0.203054	0.643528	-0.454543	0.300381	0.396534	0.365487	-1.15461	0.00826805	-1.06919	0.0144371
ENSGALG00000002548	TLN1	17299.8	0.214673	0.0775963	0.415416	0.000637463	0.465421	0.000129649	0.183245	0.132043	0.435245	0.000349109	0.270335	0.0263041	0.288049	0.0178726	0.163907	0.177744
ENSGALG00000002549	RGS1	77.2464	0.1358	0.592391	-0.13251	0.59978	0.141031	0.575571	0.142386	0.574392	0.136258	0.595342	0.156023	0.542722	0.109721	0.650751	0.562464	0.0238649
ENSGALG00000002551	CFAP70	61.14	0.524058	0.0202892	0.822095	0.00010234	0.58282	0.00474798	0.420915	0.0445409	0.57454	0.00740927	0.242872	0.255479	0.344423	0.10082	0.802001	0.000100477
ENSGALG00000002553	PCDH1	165.888	0.190816	0.557797	0.475104	0.144111	0.444335	0.170713	0.57748	0.0788862	0.623241	0.0601838	0.778711	0.0179528	-0.93097	0.00379873	-1.16375	0.000282615
ENSGALG00000002554	TSPAN2	838.936	-0.0197284	0.836189	-0.0332605	0.724277	0.11807	0.207236	0.0753924	0.426658	-0.114379	0.232299	-0.0968566	0.314279	-0.0143236	0.879631	0.200037	0.0364162
ENSGALG00000002555	RET	182.907	0.374136	0.234996	0.693777	0.026899	-0.0215618	0.945081	0.52653	0.0939231	0.321588	0.320418	0.747949	0.019333	0.66746	0.0376212	0.963992	0.00345902
ENSGALG00000002556	NGF	21.2258	-0.333943	0.379864	0.767239	0.0348886	-0.112376	0.757121	0.0391178	0.918017	0.786285	0.042308	-0.370844	0.347982	0.056477	0.877087	-0.0290887	0.937419
ENSGALG00000002557	ADGRD1	62.5504	-0.317594	0.725479	0.356479	0.676596	-0.756095	0.375337	-0.847446	0.315818	-1.55501	0.0650467	0.986237	0.235619	-1.40395	0.0856989	-1.50247	0.0655769
ENSGALG00000002558	ASL1	519.779	0.0427516	0.835753	-0.341311	0.098438	0.098312	0.632829	-0.135909	0.511547	-0.204847	0.323996	0.227623	0.272395	0.126518	0.540761	-0.184322	0.372538
ENSGALG00000002561	FANCE	392.124	0.445625	0.00220199	0.351245	0.0166802	0.30033	0.0395681	0.150676	0.308059	0.323726	0.0281619	0.314709	0.0325188	0.52681	0.000332028	0.13537	0.34966
ENSGALG00000002562	ARAP3	1549.8	0.335612	0.0398001	0.415993	0.0109053	0.42735	0.00879489	0.377218	0.0214885	0.306085	0.0622977	0.476172	0.0036477	0.136275	0.403189	-0.320697	0.0490241
ENSGALG00000002563	TPM4	1101.95	0.0355338	0.754729	0.000764784	0.994627	0.180547	0.110419	0.146098	0.199673	-0.0044965	0.968685	0.0920105	0.422522	0.0539469	0.63542	-0.182503	0.108637
ENSGALG00000002564	RGS4	391.526	-0.0901102	0.72849	0.702753	0.00668802	0.274384	0.287856	0.181204	0.483825	0.14202	0.583428	0.159268	0.537886	0.0392252	0.878232	-0.414263	0.105371
ENSGALG00000002569	RAN	4755.91	0.0970182	0.193816	0.0976122	0.190602	0.114621	0.123907	-0.111238	0.136375	0.187224	0.0125381	0.182187	0.0152209	0.11236	0.133098	-0.0696873	0.351651
ENSGALG00000002570	LOC416197	46.307	0.037	0.890394	0.617793	0.0216868	0.0206999	0.939306	-0.0596787	0.830378	0.102285	0.722985	0.139409	0.613053	0.45084	0.0848359	0.609249	0.0191619
ENSGALG00000002578	APH1AL	341.159	0.139875	0.330211	0.205084	0.155923	0.270302	0.0592373	0.133892	0.355634	0.33133	0.0230072	0.256656	0.0779992	0.399831	0.00552503	-0.0935038	0.512554
ENSGALG00000002579	RIMBP2	24.8838	-0.20443	0.579876	-0.395115	0.26938	-0.220175	0.523164	-0.181877	0.602344	-0.200138	0.571041	-0.252677	0.468758	-0.497778	0.134337	0.560054	0.109746
ENSGALG00000002581	HTATIP2	715.664	0.414255	0.0127476	0.349472	0.0358301	0.467871	0.00477915	0.317648	0.0558332	0.56678	0.000672695	0.0642311	0.699551	0.328357	0.0475066	-0.113808	0.490626
ENSGALG00000002583	PIK3CD	810.207	0.247634	0.436815	0.0867101	0.784647	0.251016	0.428777	0.0285752	0.928283	-0.452464	0.156118	0.154016	0.628668	0.0723584	0.820141	0.558712	0.0792907
ENSGALG00000002587	CRCP	532.919	-0.0167585	0.843043	-0.150056	0.0733133	-0.178219	0.0313059	-0.107008	0.205437	-0.144219	0.0909377	-0.158286	0.0664076	-0.158721	0.0556809	-0.171316	0.0407666
ENSGALG00000002588	PPARD	408.842	0.39126	0.00825021	0.256578	0.084219	0.323891	0.0278938	0.359416	0.0159882	0.12714	0.396911	0.294435	0.0480399	0.00383388	0.979057	-0.306255	0.0355003
ENSGALG00000002591	POLR2E	1472.44	0.0869192	0.48543	0.0748437	0.548378	0.22444	0.0713176	0.0310123	0.803999	0.054376	0.664485	0.119276	0.342002	0.286983	0.0216237	-0.0591715	0.634676
ENSGALG00000002594	DDX10	126.461	0.0997839	0.626784	-0.172255	0.391145	0.0333194	0.866428	0.0629083	0.751205	0.167644	0.396735	0.150279	0.449675	-0.174136	0.361668	0.0763635	0.694438
ENSGALG00000002595	GPX4	1525.26	0.076505	0.643726	0.199521	0.227894	0.107319	0.516125	0.112513	0.49667	0.0521322	0.75368	0.171458	0.302277	0.0556452	0.73707	-0.302549	0.0671696
ENSGALG00000002597	MSS51	8.05609	-0.183547	0.725757	0.335763	0.542304	1.19588	0.0144863	-0.240526	0.642305	0.205319	0.687573	0.233583	0.645714	0.559176	0.275252	0.0439363	0.930733
ENSGALG00000002598	RBM3	677.564	-0.0594884	0.561789	-0.1644	0.106725	0.0164274	0.870756	0.186626	0.0694093	-0.146814	0.158042	0.0131546	0.899358	0.197369	0.0539084	-0.151484	0.150425
ENSGALG00000002599	ARHGEF39	769.995	-0.218135	0.0339968	-0.090898	0.376337	-0.00422272	0.967039	-0.353692	0.000566387	-0.0152014	0.883298	-0.237992	0.0227402	-0.0288158	0.780126	-0.277565	0.0072715
ENSGALG00000002603	COG4	1159.09	0.101326	0.249324	0.0400583	0.64929	0.133524	0.127505	0.0141789	0.872566	0.146595	0.100252	0.0925503	0.299912	0.0471704	0.59222	-0.0963982	0.271647
ENSGALG00000002605	MRPL17	417.557	0.287496	0.0607836	0.277777	0.0717327	0.437818	0.00426602	0.0970111	0.529525	0.321979	0.0386215	0.339163	0.0291908	0.511401	0.000921926	0.103641	0.496727
ENSGALG00000002606	CLSTN1	333.919	-0.111579	0.528644	-0.414971	0.0178359	-0.350384	0.0434365	-0.177726	0.310766	-0.473996	0.00754736	-0.261529	0.137846	-0.446418	0.00965192	-0.475883	0.00590076
ENSGALG00000002610	ENSGALG00000002610	299.213	0.355215	0.077462	0.357312	0.0771513	0.494517	0.0138266	0.318093	0.114671	0.521625	0.0100863	0.364113	0.0732666	0.700718	0.000576399	0.562109	0.00531967
ENSGALG00000002612	U2SURP	950.662	-0.636036	0.00115787	-0.621524	0.00144394	-0.85466	1.19108e-05	-0.18502	0.342233	-0.605865	0.00190325	-0.385008	0.0489455	-0.23506	0.227397	0.215764	0.271293
ENSGALG00000002615	DEF6	1903.53	0.0771831	0.551037	0.0927276	0.473823	0.236704	0.0671122	0.0770372	0.55288	0.104111	0.423492	0.0538202	0.678607	0.495173	0.000133743	0.403624	0.00187349
ENSGALG00000002616	LZIC	912.154	0.148819	0.22104	0.0799507	0.507622	-0.0818554	0.496246	-0.0633037	0.599019	0.239169	0.0483127	0.0296624	0.807271	-0.113382	0.345881	0.189905	0.117348
ENSGALG00000002618	KCTD7	109.358	1.88821	3.6474e-06	1.78011	1.18465e-05	1.75771	1.38685e-05	1.02128	0.0117782	2.03672	6.9655e-07	0.864193	0.0332581	1.21644	0.00250435	1.7505	1.94566e-05
ENSGALG00000002621	SLC25A42	521.566	0.178455	0.138332	0.126824	0.290211	0.190416	0.110789	-0.111494	0.354346	0.123394	0.312859	0.0512547	0.675047	0.0100177	0.933768	-0.025032	0.834951
ENSGALG00000002622	FCHSD1	219.92	0.200988	0.210826	0.12172	0.455905	0.312824	0.0521705	0.359609	0.0298171	0.450395	0.00621969	0.233358	0.156808	0.334467	0.0382058	0.216149	0.175816
ENSGALG00000002623	PCOLCE2	63.4429	-0.782585	0.306384	-0.303775	0.67909	-0.485543	0.500575	-0.546683	0.456463	-0.69475	0.326486	0.582358	0.408738	-1.15227	0.0968657	-1.16462	0.0936704
ENSGALG00000002624	BMS1	514.162	-0.318426	0.0901305	-0.352531	0.0587167	-0.623581	0.00083078	-0.125674	0.500365	-0.383257	0.0408292	-0.259816	0.166147	-0.113026	0.543691	0.240235	0.201786
ENSGALG00000002630	ZNF76	262.589	-0.0450474	0.671726	-0.0183635	0.865521	0.0731924	0.49167	0.00300442	0.97811	0.122844	0.259555	0.0219068	0.841007	0.00130055	0.990221	-0.0266934	0.799226
ENSGALG00000002632	CALCRL	115.93	-0.302598	0.162482	-0.115602	0.581982	-0.466447	0.0257578	-0.201238	0.342493	-0.545145	0.0123303	0.231732	0.286712	-0.501079	0.0178078	0.132629	0.535384
ENSGALG00000002634	HDAC3	726.3	0.219429	0.0194022	0.139824	0.136301	0.2451	0.00840307	0.0952642	0.313925	0.252668	0.00832477	0.200071	0.035838	0.149957	0.109393	-0.0131666	0.887695
ENSGALG00000002638	SRRL	19.1947	-0.482836	0.166821	-0.095003	0.788291	0.95349	0.00317963	0.383438	0.276118	0.203763	0.549848	0.0910351	0.795709	0.207441	0.545104	0.491956	0.163499
ENSGALG00000002639	TRPC1	415.413	-0.394711	0.0501251	-0.42322	0.0339358	-0.645771	0.00118627	-0.048839	0.806418	-0.454902	0.0231358	-0.408206	0.0421648	-0.456218	0.0218692	-0.291973	0.145894
ENSGALG00000002643	ENSGALG00000002643	4551.5	0.150735	0.347507	-0.136859	0.393946	0.122865	0.443763	0.124435	0.438613	0.022845	0.886985	0.135222	0.399813	0.756043	2.46753e-06	0.347118	0.0305191
ENSGALG00000002644	RPL10A	10837	0.313321	0.0159746	0.145594	0.262908	0.278367	0.0322815	-0.0244573	0.850862	0.16875	0.194801	0.216999	0.0955099	0.264319	0.0421851	-0.0665548	0.608736
ENSGALG00000002645	PIWIL1	9.02843	-1.11173	0.0281265	-0.972102	0.0393018	-1.45378	0.00122762	-0.763569	0.101581	-1.08679	0.0292871	-1.90171	0.000816457	-0.359739	0.452827	-0.647012	0.182114
ENSGALG00000002646	FAM171B	14.626	-0.511376	0.279971	-0.14738	0.720992	-0.0748459	0.852882	-0.336182	0.426646	-0.00131469	0.997691	0.178074	0.688378	-0.816987	0.034354	-0.316132	0.406804
ENSGALG00000002647	PLS1	488.729	-0.443146	0.0972259	-0.349153	0.189332	-0.825976	0.00194146	-0.135524	0.609507	-0.334114	0.207734	-0.429113	0.105714	-0.213113	0.419965	0.237367	0.371178
ENSGALG00000002649	UBE4B	1006.28	0.162978	0.18878	0.149147	0.22533	0.0583504	0.634521	0.0172321	0.88855	0.128011	0.301168	-0.0333994	0.787775	-0.100863	0.412088	0.211173	0.0874679
ENSGALG00000002651	ST3GAL2	441.667	0.134544	0.411948	0.458489	0.00514361	0.34886	0.0324868	0.256912	0.119693	0.386117	0.0201504	0.402803	0.014607	0.553342	0.000727657	0.252248	0.122111
ENSGALG00000002653	NCBP3	345.629	-0.259394	0.0651583	-0.385337	0.00548555	-0.502685	0.000268706	-0.273743	0.047963	-0.302923	0.0306572	-0.281559	0.0451223	-0.283928	0.0376798	-0.183398	0.186757
ENSGALG00000002655	ITGAV	647.169	0.159834	0.690449	-0.14338	0.719936	-0.261895	0.512442	-0.0621468	0.876522	-0.426655	0.288329	0.154598	0.699948	-0.908694	0.0231521	0.181484	0.650223
ENSGALG00000002656	CRK	796.508	-0.11447	0.253917	-0.0298635	0.763492	-0.192988	0.0503264	-0.0809084	0.413503	-0.211198	0.0347774	-0.109977	0.273759	-0.265425	0.00704377	-0.0907144	0.363755
ENSGALG00000002659	WDR5B	1017.89	0.230885	0.00169855	0.196241	0.00695295	0.176226	0.0143365	0.132932	0.0682808	0.0886095	0.229601	0.0685593	0.356605	0.138448	0.0583009	0.266176	0.000348858
ENSGALG00000002661	YWHAE	3660.19	-0.0211486	0.68247	0.0683557	0.182699	0.0362268	0.477871	-0.032902	0.523018	0.00803952	0.877011	0.0751245	0.148659	-0.0236666	0.645229	-0.0673471	0.193496
ENSGALG00000002663	ATR	384.658	-0.217439	0.363504	-0.364888	0.124085	-0.731641	0.00208758	-0.218833	0.355903	-0.322479	0.175945	-0.11088	0.641681	-0.106022	0.655191	0.0616966	0.795443
ENSGALG00000002666	RAB11FIP3	305.129	0.323505	0.0364401	0.521258	0.000749356	0.510492	0.000810424	0.272347	0.0804789	-0.0134542	0.92994	-0.132107	0.387131	-0.138428	0.35401	-0.154729	0.299058
ENSGALG00000002667	OLFML2B	2257.17	-0.458332	0.113055	0.550183	0.0570466	-0.0819444	0.77679	0.441667	0.126822	0.378937	0.191154	0.72486	0.0122782	-0.511136	0.0770699	-0.71735	0.0130465
ENSGALG00000002671	TMEM132D	293.787	0.0723151	0.697927	-0.0780504	0.670894	-0.327252	0.0730441	0.133984	0.467536	-0.553087	0.00298166	-0.483627	0.00988461	0.434305	0.0186901	0.400846	0.0334027
ENSGALG00000002675	SCUBE3	4.09306	-1.15415	0.0833828	1.50317	0.0161542	0.072765	0.90477	-0.124376	0.840874	1.14425	0.0527727	0.622974	0.30559	0.639104	0.289296	0.692892	0.329599
ENSGALG00000002678	CSPG4	693.741	-0.759953	0.144679	1.35123	0.00938587	0.34726	0.504458	0.17505	0.738061	0.387068	0.455781	0.502243	0.33291	-1.84132	0.000366544	-2.14924	3.16841e-05
ENSGALG00000002679	GLT1D1	111.578	-0.291975	0.103601	-0.565078	0.0012334	-0.284539	0.0976679	-0.155135	0.375665	-0.439672	0.0140768	-0.410109	0.0210072	-0.0687589	0.689846	0.177762	0.336709
ENSGALG00000002682	BRD3	727.491	-0.144267	0.336042	-0.0128165	0.931241	-0.0639357	0.665876	-0.0483968	0.744767	-0.340494	0.0231852	-0.349226	0.0203776	-0.263359	0.0776744	-0.0185609	0.901683
ENSGALG00000002683	DECR2	919.16	-0.0810373	0.533126	-0.00901023	0.944836	0.0787169	0.544408	-0.00848584	0.948162	-0.0183506	0.888568	0.115503	0.377952	0.173565	0.182561	-0.221539	0.0869399
ENSGALG00000002686	ECD	248.747	0.114409	0.281481	-0.0369295	0.720295	0.006156	0.951259	0.0984238	0.347633	0.206116	0.0532758	0.123596	0.245496	-0.000312776	0.997543	0.141236	0.172271
ENSGALG00000002689	NUP35	353.039	0.0580531	0.50305	-0.017217	0.842441	0.00624924	0.941032	-0.163105	0.0581837	0.19172	0.0287665	-0.0264698	0.766859	0.0482608	0.582293	-0.163882	0.0597862
ENSGALG00000002690	PDPR	427.312	0.0824899	0.471174	0.420852	0.000177195	0.257628	0.0206732	0.0453412	0.689207	0.101139	0.384634	0.110342	0.338059	0.13804	0.219069	0.00325073	0.976763
ENSGALG00000002692	TCP11	7.39214	0.597435	0.186421	1.18194	0.00901501	0.201521	0.6638	-0.36951	0.36738	0.833473	0.0717375	1.17235	0.0126793	-0.117149	0.812194	0.380603	0.40684
ENSGALG00000002693	FAM149B1	455.022	-0.189804	0.219468	-0.0890395	0.560754	-0.250193	0.101322	0.0206639	0.892766	-0.239013	0.12074	-0.18522	0.230741	-0.0506091	0.739455	0.0321376	0.834014
ENSGALG00000002695	SLC15A4	612.112	0.189551	0.103019	-0.00207208	0.985633	0.0133752	0.906673	0.0501153	0.663531	-0.157964	0.175881	-0.0136198	0.906556	-0.0643734	0.570619	0.211252	0.0658349
ENSGALG00000002699	VAV2	364.67	0.13042	0.366891	0.222359	0.120829	0.0715123	0.614273	0.121829	0.398169	-0.0170638	0.907011	0.0949917	0.50849	0.187389	0.185773	0.0388191	0.784939
ENSGALG00000002701	DNAJC9	638.636	-0.0415233	0.651899	-0.191423	0.0359706	-0.00765342	0.932304	-0.186609	0.040345	-0.0447801	0.629327	-0.0956404	0.306987	-0.114723	0.214589	-0.0599973	0.517055
ENSGALG00000002703	TFAM	483.629	-0.0457224	0.557018	-0.0340078	0.656414	0.0829769	0.271477	-0.00812321	0.916958	-0.12702	0.113411	-0.0777362	0.332226	0.0272485	0.722967	-0.0874133	0.259248
ENSGALG00000002705	CISD1	768.022	-0.109003	0.17656	-0.0820104	0.305896	-0.128662	0.102933	-0.189132	0.0178961	-0.148008	0.0672643	-0.14958	0.0673775	-0.343996	1.3282e-05	-0.421064	1.08075e-07
ENSGALG00000002706	XRN1	268.453	-0.467738	0.109988	-0.485063	0.0933346	-0.841214	0.00367309	-0.314807	0.275556	-0.379843	0.194478	-0.205338	0.483337	-0.314928	0.279541	0.227969	0.436865
ENSGALG00000002707	CHRNB2	42.8541	0.171873	0.458299	0.212742	0.367338	0.162992	0.474317	0.233868	0.343145	0.0131653	0.957482	0.250584	0.308614	0.373388	0.105479	-0.0646437	0.772888
ENSGALG00000002708	LINGO1	224.298	-0.933651	0.232345	1.18101	0.119794	2.47622	0.00101204	0.369625	0.634067	-0.188834	0.800179	1.00286	0.17801	-0.995577	0.178001	-0.713535	0.334224
ENSGALG00000002709	MYO1C	1563.9	0.108828	0.407603	0.267845	0.0404098	0.000758584	0.995364	0.0837838	0.52177	0.0802291	0.541059	0.0271359	0.836135	-0.475771	0.00025295	-0.324144	0.0127099
ENSGALG00000002710	IPMK	5210.83	-0.200747	0.26498	-0.0317497	0.859949	-0.201698	0.262216	-0.198023	0.270917	-0.0130168	0.942358	-0.417297	0.0205453	-0.298075	0.0978152	-0.0559681	0.756075
ENSGALG00000002719	CSNK1D	879.889	-0.21777	0.0334864	-0.240064	0.0176829	-0.425239	2.4882e-05	-0.153934	0.128995	-0.395829	0.000108002	-0.406251	7.39395e-05	-0.230888	0.0218035	-0.160661	0.113517
ENSGALG00000002722	MST1	246.505	0.376757	0.254038	-0.466531	0.162225	-0.547551	0.0996372	-0.358585	0.28438	-0.562817	0.0932785	0.52707	0.112837	-0.258303	0.435183	-0.631798	0.0556855
ENSGALG00000002723	ANKS1A	300.775	-0.0619312	0.669296	0.0649114	0.646127	0.104238	0.457716	0.0443627	0.754913	-0.210538	0.148492	0.0169444	0.907117	0.10837	0.448611	0.166292	0.251234
ENSGALG00000002725	UAP1	506.352	-0.363949	0.0164118	-0.322875	0.0340246	-0.147872	0.328284	-0.281745	0.0642088	-0.217936	0.153051	-0.137426	0.368526	-0.161137	0.287511	-0.568591	0.000162014
ENSGALG00000002726	KIF1B	346.672	0.0474315	0.856951	0.229076	0.377073	-0.111052	0.668224	-0.0152661	0.953145	-0.284128	0.284146	0.284646	0.280913	-0.319046	0.223144	-0.105509	0.686755
ENSGALG00000002728	SLC16A3	1230.98	0.178762	0.135847	0.13583	0.255478	0.243354	0.0409507	-0.0519723	0.663356	0.125503	0.296176	0.116071	0.334329	0.227781	0.056419	0.427772	0.000383596
ENSGALG00000002729	GK5	193.629	0.228345	0.0781886	0.0730846	0.564372	0.00438111	0.971829	0.164701	0.19086	0.278906	0.0310812	0.215457	0.0930365	0.0959966	0.444101	0.0143979	0.911057
ENSGALG00000002734	UHMK1	7484.29	0.0305657	0.802932	0.113575	0.353822	0.206348	0.0918658	-0.0705727	0.564422	0.187948	0.125071	-0.104474	0.394154	0.0378474	0.757359	-0.177909	0.146368
ENSGALG00000002735	TAF11	352.524	0.122776	0.310713	0.20543	0.0910909	0.281703	0.0196599	0.147727	0.228559	0.224453	0.0680712	0.11983	0.333504	0.282889	0.0200741	-0.000213125	0.998592
ENSGALG00000002739	INPP5K	974.896	-0.0368018	0.824281	-0.051322	0.755556	-0.266341	0.105969	-0.0721128	0.66173	-0.19433	0.239844	-0.0996205	0.546899	-0.0478084	0.771387	0.223446	0.175782
ENSGALG00000002742	TMEM132B	3.23323	-1.70082	0.0938556	-0.0450639	0.953892	-0.705698	0.351232	-0.50711	0.517884	-1.32128	0.0586139	-1.89242	0.0101867	-0.00789066	0.988778	-0.831418	0.171884
ENSGALG00000002750	NCKAP1	413.915	-0.398465	0.0456757	-0.174823	0.374719	-0.579421	0.00324927	-0.238425	0.225936	-0.449589	0.023439	-0.125929	0.525769	-0.595449	0.00228448	-0.490031	0.0122066
ENSGALG00000002759	PEAK1	155.217	0.357396	0.431756	0.372154	0.406622	0.0185747	0.96695	-0.0455025	0.919354	-0.393998	0.395832	0.865937	0.0581658	-0.262675	0.56467	0.268882	0.552929
ENSGALG00000002761	SIRT1	917.419	-0.22522	0.109833	-0.121913	0.38306	-0.358837	0.010148	-0.116968	0.401952	-0.390146	0.00540552	-0.553764	8.38626e-05	-0.320525	0.0215507	0.0102964	0.94163
ENSGALG00000002762	BLTP3A	837.593	0.154298	0.417973	0.354538	0.0607875	0.241162	0.201575	-0.0963076	0.610668	-0.181839	0.33905	-0.143812	0.450371	-0.181816	0.337913	-0.0392555	0.835779
ENSGALG00000002763	FRZB	1088.97	-0.317881	0.0848497	-0.22042	0.231176	-0.435028	0.0180861	0.119854	0.516251	-0.409776	0.0277099	-0.237997	0.200484	-0.190021	0.304817	-0.034261	0.85355
ENSGALG00000002764	ATP1B3	1532.87	-0.230104	0.158338	-0.253123	0.119394	-0.464727	0.00420735	-0.168608	0.299911	-0.451092	0.00561663	-0.100295	0.537777	-0.555725	0.000591022	-0.386368	0.0170496
ENSGALG00000002765	NBR1	918.843	-0.237024	0.112347	-0.28666	0.0533445	-0.464373	0.00171956	-0.226064	0.127312	-0.360235	0.0156455	-0.274007	0.0660251	-0.222504	0.132532	-0.0067415	0.963866
ENSGALG00000002766	MLKL	117.338	0.606381	0.0502216	0.0875492	0.77942	0.401095	0.195091	0.287446	0.358671	0.296563	0.347641	0.640667	0.0393287	0.652251	0.0367721	-0.45981	0.145897
ENSGALG00000002769	DNAJC12	129.496	0.216847	0.353917	-0.00682398	0.976428	-0.209186	0.361574	0.365037	0.114496	-0.0647348	0.780499	-0.178789	0.442946	-0.0530437	0.81658	0.521399	0.0261463
ENSGALG00000002771	CRIP1	3392.93	0.0588697	0.704398	-0.0150998	0.922461	0.105083	0.497883	0.107137	0.490174	0.0518659	0.738579	0.101398	0.514092	0.576163	0.000206994	0.189994	0.221022
ENSGALG00000002773	SNRPC	1409.52	0.022503	0.812403	-0.0271685	0.774657	0.144682	0.125858	-0.0239519	0.801023	0.11401	0.232321	-0.00797626	0.933617	0.115619	0.224092	-0.0338567	0.720851
ENSGALG00000002774	TSPAN3	1188.55	0.0553557	0.592651	0.0851133	0.40863	0.15104	0.140664	0.12849	0.214199	0.0385742	0.711518	0.065195	0.530406	-0.186304	0.0684288	-0.322519	0.00167406
ENSGALG00000002775	FA2H	8.53231	0.600743	0.109206	0.146482	0.743622	0.0357424	0.927088	-0.235828	0.603794	0.0961694	0.836448	0.781207	0.0686696	0.420815	0.358158	0.456386	0.308961
ENSGALG00000002781	BRCA1	652.966	-0.344992	0.100375	-0.63421	0.00245549	-1.06679	3.7014e-07	-0.355224	0.0891027	-0.285798	0.17264	-0.144434	0.49161	-0.118674	0.570923	0.089755	0.669942
ENSGALG00000002783	SLC43A2	1530.67	-0.61611	2.28851e-05	-0.272043	0.0611734	-0.370817	0.0106241	-0.156822	0.280889	-0.476782	0.00111908	-0.21183	0.14697	0.111004	0.445451	-0.289196	0.0467593
ENSGALG00000002784	APEH	589.366	-0.10758	0.533827	-0.131867	0.447451	0.077858	0.653073	-0.144689	0.405862	0.110922	0.523726	0.115819	0.505403	0.166589	0.335375	-0.162964	0.343398
ENSGALG00000002786	PSTPIP1	737.507	-0.0216213	0.888984	-0.28989	0.059296	-0.202069	0.187596	0.0322004	0.834491	-0.414007	0.00769948	-0.18966	0.220326	0.136782	0.373333	0.352072	0.0230219
ENSGALG00000002789	MAP2	18.6049	-0.538813	0.255996	0.498183	0.261126	-0.582064	0.187674	-0.182933	0.682024	-0.400727	0.363086	-0.107487	0.805594	-0.536284	0.177713	-0.43244	0.283573
ENSGALG00000002790	ABLIM3	54.042	-0.406253	0.151152	0.127638	0.652819	-0.2194	0.438249	-0.110484	0.708074	-0.0522163	0.858551	-0.24318	0.406809	-0.164842	0.55933	-0.800608	0.00440714
ENSGALG00000002792	SPDEF	9.00344	-0.0953179	0.843314	-0.204853	0.695105	0.311807	0.53427	-0.0399053	0.939719	0.137119	0.772094	-0.693605	0.141848	0.0996275	0.816294	-0.0238166	0.956473
ENSGALG00000002797	PGD	3588.01	0.287426	0.0263407	0.0635166	0.623369	0.373629	0.00382303	0.223075	0.0849134	0.230902	0.0749705	0.270136	0.0371556	0.405099	0.00174619	0.059501	0.646353
ENSGALG00000002798	WDR59	514.15	0.0308479	0.764916	0.0367768	0.721354	0.152602	0.135524	0.0386713	0.708541	0.306529	0.00355311	0.179692	0.0870121	0.108302	0.294262	0.0174528	0.865052
ENSGALG00000002800	GRK7	9.26727	-0.057786	0.904769	-0.306433	0.470382	-0.343927	0.413572	-0.00747152	0.98594	0.0985497	0.817528	-0.472311	0.282773	-0.211863	0.613212	-1.04409	0.030285
ENSGALG00000002802	PACSIN1	39.9829	0.745855	0.37852	1.21444	0.0725661	1.31215	0.0556783	0.863372	0.13492	0.0109674	0.9821	0.675819	0.161925	0.0827715	0.861133	0.343805	0.466769
ENSGALG00000002803	MTA1	1223.7	-0.0663985	0.368842	-0.0728594	0.320152	-0.102395	0.158903	-0.0689745	0.347841	-0.192907	0.00950347	-0.109288	0.141473	-0.0984327	0.177103	-0.0977567	0.182904
ENSGALG00000002813	RPS10	16803.1	0.234726	0.0928053	0.0604611	0.665087	0.237479	0.0890029	0.00469404	0.973189	0.133299	0.340046	0.139722	0.317358	0.278548	0.0461472	-0.0703693	0.61434
ENSGALG00000002816	STK10	4729.37	-0.0188976	0.800748	0.0107643	0.885463	0.04617	0.535974	0.0140199	0.851424	0.0413613	0.58191	-0.113585	0.130659	0.134894	0.0713742	0.0391325	0.60163
ENSGALG00000002818	VAT1	527.102	0.030418	0.786676	0.23212	0.0358024	0.182918	0.0957853	0.0651261	0.560338	0.121749	0.288462	0.212195	0.0636361	-0.192795	0.083268	-0.0874486	0.431556
ENSGALG00000002820	DFFA	267.895	-0.264959	0.0418357	-0.192484	0.133952	-0.349567	0.00624109	-0.308664	0.0181994	-0.20443	0.121637	-0.179885	0.177129	-0.162256	0.20809	-0.344289	0.00817683
ENSGALG00000002827	GPS1	985.052	-0.0528523	0.49599	-0.0747324	0.33247	0.0599307	0.433807	-0.0372929	0.629609	0.0581232	0.459796	-0.0344751	0.663281	-0.0401052	0.605386	-0.133411	0.0855988
ENSGALG00000002830	NUDT3	971.235	0.0342967	0.708527	0.0737894	0.419962	0.128285	0.158164	-0.16318	0.0739882	0.180943	0.049833	-0.0275048	0.767621	0.0496262	0.589268	-0.0510705	0.581284
ENSGALG00000002831	SH3PXD2B	292.461	-0.155119	0.560062	0.18909	0.474347	0.0598116	0.820454	-0.10097	0.705978	-0.395571	0.137963	0.183112	0.48775	-0.762062	0.00329583	-0.958478	0.000216359
ENSGALG00000002832	IFI35	1893.59	0.208997	0.099038	0.318449	0.0119394	0.440285	0.000497432	0.0638994	0.613675	0.421637	0.000892293	0.147182	0.247271	0.22735	0.0730022	0.217038	0.0869526
ENSGALG00000002836	DFFA	313.975	0.169891	0.0605508	0.168665	0.0563673	0.223913	0.0096809	0.248592	0.00586102	0.178866	0.0537699	0.189451	0.0415736	0.0677292	0.442438	0.153235	0.0860942
ENSGALG00000002837	RPL27	11131.8	0.25409	0.0427943	0.0834921	0.505666	0.260975	0.0374114	0.0224474	0.857994	0.136238	0.27782	0.157277	0.210342	0.248069	0.0480595	-0.0496474	0.692294
ENSGALG00000002840	GRM4	7.97024	0.984627	0.308659	1.22144	0.236749	0.98233	0.2863	-1.45031	0.153631	0.505562	0.583247	-0.765583	0.415316	-1.08834	0.196707	-0.521705	0.532757
ENSGALG00000002841	RFNG	470.427	-0.0815041	0.219185	-0.00451638	0.944623	-0.0509894	0.417783	-0.0905782	0.163078	-0.210269	0.00192595	-0.194472	0.00450177	-0.119758	0.0636497	-0.125506	0.0548175
ENSGALG00000002843	RILP	218.668	0.198393	0.230158	0.26194	0.11839	0.323402	0.0521286	0.223744	0.184827	0.287967	0.0900543	0.139528	0.410617	0.15344	0.357712	-0.140838	0.390795
ENSGALG00000002846	NEURL1B	134.451	0.403623	0.0750548	1.15086	3.60908e-07	1.069	1.93244e-06	0.683522	0.00284266	0.989547	1.97392e-05	0.558588	0.014621	0.667982	0.00307375	0.268878	0.235726
ENSGALG00000002849	DCXR	116.927	-0.294017	0.122355	-0.250681	0.188716	-0.274833	0.143554	-0.125059	0.515534	-0.337119	0.0865387	-0.417529	0.0350154	-0.211124	0.265118	-0.636279	0.000741039
ENSGALG00000002850	RASA2	285.373	-0.639297	0.0275735	-0.619453	0.0308997	-0.959562	0.000828765	-0.497413	0.082529	-0.581034	0.0433536	-0.595765	0.0386523	-0.304927	0.28497	0.215506	0.453732
ENSGALG00000002853	CFDP1	607.353	0.107192	0.275534	-0.0294399	0.765337	0.167711	0.0854359	0.0586532	0.554948	-0.0180223	0.857346	0.121127	0.228532	0.0865011	0.38045	-0.0729148	0.455658
ENSGALG00000002854	PDZD2	18.44	0.391703	0.375886	0.898361	0.0211364	0.029928	0.937606	0.906813	0.0212967	0.653789	0.189072	0.891164	0.0608325	-0.388593	0.371992	-0.453785	0.283934
ENSGALG00000002855	SARDH	39.489	0.228942	0.466922	0.301562	0.33375	-0.4167	0.18455	-0.210693	0.513488	0.181628	0.573523	0.577104	0.0733693	-0.155599	0.612973	-0.529666	0.0764091
ENSGALG00000002856	RUNDC1	1576.78	0.0544966	0.614311	0.109061	0.313028	0.143809	0.182305	-0.0786412	0.466783	0.224806	0.0385475	-0.0197367	0.856269	0.140452	0.19533	-0.0442201	0.683421
ENSGALG00000002863	ERGIC1	1558.09	0.0715066	0.456571	-0.0349333	0.715167	-0.0831474	0.382949	-0.0714069	0.457153	-0.176885	0.0677949	0.0587645	0.543067	0.061921	0.518206	0.215167	0.0256969
ENSGALG00000002866	KANSL1L	779.804	0.125279	0.276931	0.0676607	0.554908	0.0155043	0.892004	0.00557663	0.961072	0.0790943	0.492938	-0.0154423	0.893914	-0.102406	0.371286	0.0682895	0.554384
ENSGALG00000002868	RPL26L1	12193.3	0.278276	0.0236035	0.0795684	0.517533	0.24153	0.0494123	-0.00145069	0.990587	0.150184	0.222282	0.16148	0.189492	0.278696	0.0234825	-0.0438876	0.721169
ENSGALG00000002870	LEMD2	1543.42	0.0208296	0.686232	0.0291351	0.567219	0.00884475	0.859699	-0.0225135	0.659154	0.0126358	0.808101	-0.0732038	0.161319	-0.0735719	0.14644	-0.0724218	0.15946
ENSGALG00000002877	LRRC45	389.014	0.172369	0.0365337	0.132341	0.105204	0.135526	0.090732	0.133596	0.105653	0.267437	0.00154006	0.179496	0.0344123	0.00658334	0.935538	0.164703	0.0447021
ENSGALG00000002878	CREBRF	249.525	-0.400066	0.259999	-0.266365	0.448671	-0.583561	0.0967263	-0.19704	0.574403	-0.821745	0.0205827	-0.727122	0.0410597	-0.396967	0.262609	0.368384	0.301561
ENSGALG00000002880	AARSD1	711.287	0.0337043	0.726079	-0.0525784	0.585907	0.0329484	0.730565	0.0308453	0.749871	0.111161	0.252535	0.0231568	0.812714	0.122212	0.205999	-0.0690101	0.47519
ENSGALG00000002881	C26H6ORF125	270.476	-0.0257982	0.811516	-0.0718634	0.505375	-0.0248547	0.81434	-0.202748	0.0596354	-0.142142	0.202021	0.228959	0.0436424	0.0740636	0.500049	-0.160603	0.143361
ENSGALG00000002882	BNIP1	178.881	0.0147108	0.889561	-0.0953709	0.366345	0.0568672	0.575542	0.0659769	0.529419	0.178189	0.103983	0.132056	0.23283	0.0126014	0.904283	0.0716405	0.501095
ENSGALG00000002883	SCAPER	223.455	-0.139897	0.360653	-0.348581	0.0197994	-0.521668	0.000480733	-0.211824	0.157696	-0.305066	0.0470013	-0.235816	0.123336	-0.121008	0.419795	0.118312	0.440915
ENSGALG00000002888	CASZ1	13.0239	0.0714286	0.878175	0.135082	0.742531	0.0983856	0.811148	-0.0325593	0.939213	-1.11233	0.023975	-0.363117	0.417127	-0.0517245	0.909451	0.336834	0.482995
ENSGALG00000002891	ACADL	2863.06	0.0741021	0.334226	0.055287	0.470823	0.0957968	0.210077	-0.0466563	0.543139	0.0865046	0.262309	-0.0518532	0.502085	-0.0119281	0.876347	-0.130262	0.0887264
ENSGALG00000002892	SLC22A15L	123.283	0.0710029	0.628052	0.0362261	0.803623	0.0913087	0.523604	0.22598	0.117229	0.166484	0.261684	0.155137	0.300869	-0.0539227	0.705262	0.128252	0.389595
ENSGALG00000002893	STC2	76.6744	-0.293862	0.556015	-0.0906763	0.855158	-1.06414	0.0358203	-0.0234465	0.963594	-1.3451	0.00704865	0.246021	0.610674	-0.967818	0.0415324	-0.635578	0.180952
ENSGALG00000002899	AACS	614.988	0.0212558	0.907346	-0.041521	0.818374	0.159773	0.375332	0.161637	0.370654	-0.217169	0.228115	-0.448833	0.0123715	0.145676	0.412856	0.0282368	0.874254
ENSGALG00000002900	NOTUM	58.6309	0.484107	0.128201	0.766469	0.0163587	0.239252	0.447382	-0.0258425	0.935658	0.181003	0.586862	1.06699	0.00178054	-1.28206	8.78715e-05	-1.33046	3.23682e-05
ENSGALG00000002904	REEP3	1221.99	-0.157413	0.30747	-0.181267	0.238352	-0.379166	0.0135293	-0.304584	0.0474137	-0.126534	0.412003	-0.111409	0.470324	-0.174879	0.254497	-0.142723	0.353693
ENSGALG00000002906	TARDBP	1835.34	-0.012776	0.863782	-0.00760008	0.918409	-0.075589	0.305206	-0.0756529	0.307427	-0.0526001	0.480889	-0.18972	0.0113071	-0.0100753	0.891933	0.0297172	0.691995
ENSGALG00000002907	MYL1	126.025	-1.14628	0.420268	2.41211	0.0793126	6.15625	7.47631e-06	-0.158465	0.908251	0.423407	0.757479	-3.10652	0.0241293	-1.65896	0.228633	-1.13313	0.409038
ENSGALG00000002908	TRAIP	445.734	-0.0701699	0.569152	0.0436823	0.723711	0.0545081	0.657301	-0.24552	0.0475094	0.19878	0.112359	0.12205	0.334254	0.0520798	0.677412	-0.195609	0.114758
ENSGALG00000002911	MOXD1	158.472	0.744974	0.247028	1.49553	0.0194797	1.00885	0.11263	0.0951752	0.883176	-0.112841	0.858402	0.739402	0.241449	-1.36442	0.0284301	-1.31837	0.0341764
ENSGALG00000002913	BRI3BP	1041.92	-0.0537117	0.690497	-0.087947	0.511213	-0.185918	0.163641	-0.120219	0.370463	-0.247886	0.0668878	-0.213249	0.113722	-0.174739	0.190624	-0.021488	0.872789
ENSGALG00000002919	MON1A	753.296	0.0766574	0.568312	0.0993052	0.460444	0.154259	0.250306	-0.0608684	0.651376	0.0489401	0.71809	-0.0596193	0.660228	0.223503	0.0971208	-0.203783	0.128831
ENSGALG00000002921	LANCL1	687.9	0.15901	0.196896	0.0924047	0.453567	0.0764018	0.533383	-0.0228026	0.853591	0.312974	0.0120332	0.147168	0.238215	0.112693	0.360554	-0.00373111	0.975786
ENSGALG00000002922	NOTCH2	3302.21	0.348476	0.00505203	0.479313	0.000110857	0.404819	0.00108036	0.256903	0.0386553	0.157994	0.205384	0.315866	0.0112036	0.140965	0.255976	-0.101116	0.415141
ENSGALG00000002925	ETFA	1171.6	-0.00757039	0.940151	-0.0461171	0.647624	0.0441936	0.660163	-0.0319506	0.752181	0.023496	0.817443	0.174073	0.0874563	-0.0159486	0.87442	-0.275786	0.00617429
ENSGALG00000002929	TRIP12	1702	-0.260611	0.183561	-0.224501	0.250513	-0.437328	0.025178	-0.0857073	0.660846	-0.355395	0.0696868	-0.282589	0.14934	-0.297116	0.128653	-0.0445495	0.820089
ENSGALG00000002931	REG4	5.86462	0.226762	0.659943	-0.670824	0.246506	0.0122131	0.981399	0.341415	0.559769	0.749049	0.19748	0.572607	0.273459	0.347854	0.488557	0.511919	0.341428
ENSGALG00000002932	NME2	5764.95	0.257485	0.0623879	0.161938	0.241296	0.286484	0.0380735	0.042615	0.757899	0.105995	0.443807	0.336498	0.0150468	0.192669	0.163407	-0.122791	0.37396
ENSGALG00000002937	PSME3	2036.19	0.128345	0.099291	0.102827	0.185864	0.225611	0.00356232	0.0632506	0.417512	0.166793	0.0335424	0.16286	0.038047	0.159011	0.0410288	-0.0419863	0.589627
ENSGALG00000002942	JMJD1C	595.811	-0.392975	0.119332	-0.346131	0.167048	-0.624629	0.0126705	-0.0955857	0.70281	-0.476994	0.0580444	-0.129203	0.607061	-0.1084	0.665256	0.387144	0.125046
ENSGALG00000002943	PRPF8	6912.77	0.243174	0.00929731	0.282469	0.00247913	0.316979	0.000678958	0.0170353	0.855308	0.162193	0.083584	0.154571	0.0990544	0.151075	0.106329	0.0376361	0.687155
ENSGALG00000002944	CPS1	15.3467	0.721678	0.0727455	0.482119	0.176254	0.840579	0.0144567	0.373366	0.281503	0.843448	0.0391321	0.614909	0.100045	0.596454	0.0995493	0.973122	0.00833013
ENSGALG00000002945	TMEM266	63.9546	0.226014	0.216789	0.407165	0.021799	0.232623	0.180285	0.305168	0.0987062	-0.336705	0.0790481	0.16973	0.37087	0.164816	0.359248	0.246378	0.173877
ENSGALG00000002952	NRG4	79.2764	-0.113527	0.539545	-0.155707	0.385925	-0.0669233	0.700272	0.0466176	0.794636	-0.282217	0.123437	0.0579071	0.75234	0.193832	0.274895	0.364637	0.0566607
ENSGALG00000002954	MBTD1	188.473	-0.0276141	0.92388	-0.121295	0.668985	-0.247404	0.382792	-0.0809249	0.775584	-0.684396	0.0185658	-0.217624	0.453079	-0.343249	0.232215	0.0913086	0.751137
ENSGALG00000002955	ADAMTSL2	469.898	-0.674109	0.00583877	-0.0936175	0.701863	-0.566911	0.0204227	0.482587	0.0482387	-0.531534	0.0301843	-0.299512	0.221212	-0.088493	0.717135	-0.274013	0.262822
ENSGALG00000002957	SLC12A3	7.38098	2.21149	0.00428175	1.74986	0.0253613	1.48517	0.0522732	2.43842	0.00527548	2.35662	0.00338031	2.24575	0.00438215	1.57954	0.0353911	2.57036	0.0010337
ENSGALG00000002958	DNER	3.52269	-0.856976	0.191895	0.315198	0.605218	-0.678937	0.258164	0.523246	0.45975	-2.34288	0.0190119	0.381576	0.663905	-1.25962	0.0765924	-0.77029	0.305756
ENSGALG00000002959	NRBF2	699.971	-0.113818	0.33218	-0.185482	0.111668	-0.169751	0.143087	-0.156308	0.178355	-0.10345	0.376098	-0.181195	0.12287	-0.138782	0.230165	-0.0384614	0.742819
ENSGALG00000002960	HMGCS2	9.22474	0.0308428	0.945644	-0.0693359	0.888309	0.266988	0.584674	0.673927	0.18931	0.294997	0.527516	1.08453	0.0268281	0.190191	0.665853	0.416585	0.354282
ENSGALG00000002963	PID1	487.084	0.173914	0.157619	0.0262318	0.829949	-0.0531155	0.660397	0.226545	0.0664888	-0.0912302	0.46056	0.181297	0.14216	0.133526	0.271838	0.225756	0.065854
ENSGALG00000002964	DHX37	726.638	0.204912	0.00248536	0.0217556	0.745562	0.123126	0.0624583	0.11914	0.0801379	0.0503417	0.467232	0.10417	0.131874	0.18995	0.00455876	0.170596	0.0115261
ENSGALG00000002967	ZNF365	335.076	-0.209795	0.0426292	-0.306947	0.00231843	-0.278374	0.00512968	-0.282361	0.00556832	-0.0161478	0.876689	-0.0488341	0.638977	-0.10285	0.303908	-0.126905	0.216962
ENSGALG00000002968	ZNF341	369.031	0.526673	0.00020736	0.476138	0.000864833	0.543182	0.000129628	0.401516	0.00492013	0.746233	2.18365e-07	0.337248	0.0194848	0.411096	0.00405817	0.281651	0.0487675
ENSGALG00000002969	MAU2	443.294	0.0326005	0.791099	0.078045	0.518989	0.0534668	0.655683	-0.0606958	0.615598	-0.112312	0.363827	-0.249803	0.0432066	-0.0690674	0.568114	0.0245917	0.840646
ENSGALG00000002971	NSD1	1529.22	-0.0543761	0.623162	0.0982415	0.372243	0.0893947	0.415627	-0.119744	0.277344	-0.115917	0.296254	-0.0436505	0.694416	-0.1496	0.176038	-0.0870199	0.431331
ENSGALG00000002980	RTKN2	190.943	-0.0940156	0.5751	-0.164535	0.318082	-0.297273	0.0710214	0.122243	0.456948	0.0666335	0.68705	0.1025	0.538848	0.104649	0.52665	0.37122	0.0287397
ENSGALG00000002981	ERCC4	233.664	-0.38434	0.0777878	-0.34291	0.110097	-0.566746	0.00828041	-0.185524	0.386682	-0.280508	0.194076	-0.289738	0.182375	-0.214137	0.31692	0.161395	0.456938
ENSGALG00000002982	SLC2A6	412.604	-0.000218096	0.998966	-0.175005	0.300946	-0.0439024	0.794246	-0.109337	0.520115	-0.31064	0.0703769	0.259795	0.127365	0.42469	0.0121814	0.151162	0.371209
ENSGALG00000002984	RAB24	416.171	0.130369	0.361938	0.0527518	0.714102	0.172521	0.229064	-0.0418103	0.772038	0.193195	0.182235	0.199489	0.169664	0.228377	0.110224	-0.127842	0.36775
ENSGALG00000002985	UTP18	426.526	-0.32776	0.000926672	-0.362766	0.000197739	-0.527621	5.14138e-08	-0.187102	0.0554664	-0.255186	0.0101273	-0.0936595	0.346627	-0.183726	0.0584171	-0.060284	0.542034
ENSGALG00000002987	SERPINF2	94.3455	1.18737	0.0013893	1.59955	1.66631e-05	1.57745	1.74628e-05	1.23779	0.000821552	0.772432	0.0344848	1.04636	0.0038166	-0.152466	0.664543	-0.00257421	0.994169
ENSGALG00000002988	PHGDH	26.8175	0.288381	0.7858	0.419511	0.671856	1.44493	0.139058	-1.10582	0.246387	-0.549619	0.52606	1.28204	0.145678	-1.51284	0.057226	-1.92638	0.0151123
ENSGALG00000002990	PRELID1	2381.16	0.100359	0.411964	0.0922343	0.45098	0.126781	0.299433	-0.0866143	0.479568	0.123366	0.314763	0.233116	0.0576666	0.0589519	0.629964	-0.152971	0.210363
ENSGALG00000002992	DAW1	5.8024	-0.974376	0.0511273	-0.449424	0.364878	-0.45552	0.334906	-0.0124809	0.980447	-0.709215	0.258799	0.348677	0.534183	0.0907398	0.855217	0.188961	0.713995
ENSGALG00000002993	CA10	16.4504	1.7958	0.107878	3.32527	0.00152954	1.79409	0.0856474	0.57	0.430476	0.0297342	0.963021	-0.44719	0.48458	0.306463	0.621254	0.895544	0.152269
ENSGALG00000003005	CHRNB4	3.6324	0.588584	0.432587	1.82101	0.0230706	2.42435	0.00224122	-0.795953	0.371735	1.7425	0.0345152	1.32745	0.0605058	0.388926	0.58335	1.78474	0.016466
ENSGALG00000003010	NUP93	757.487	0.0241553	0.755607	0.066814	0.385621	0.0489925	0.521997	-0.166701	0.0325802	0.1055	0.186606	0.0386396	0.628676	0.0725499	0.351467	-0.0723931	0.353842
ENSGALG00000003011	TOM1L1	5.9127	-0.82827	0.38642	-0.376706	0.655583	-0.198316	0.815307	-0.370627	0.692861	-1.36057	0.137075	1.10747	0.178892	-0.659048	0.374672	-0.957613	0.197132
ENSGALG00000003015	SERPINF1	1283.95	-0.640905	0.302413	0.94983	0.125545	0.657561	0.288844	0.012019	0.984544	0.30415	0.623549	2.18026	0.000436005	-0.784334	0.204983	-0.665716	0.281955
ENSGALG00000003021	CHRNA5	59.4984	-0.601545	0.07851	-0.188756	0.573333	-0.752527	0.0245554	-0.498221	0.133075	-0.754301	0.0271205	0.0796904	0.815242	-0.18265	0.586348	-0.746235	0.0295111
ENSGALG00000003022	DM5L	77.3581	-0.0285639	0.90454	-0.0680206	0.776365	-0.186748	0.431823	-0.324899	0.180545	-0.229889	0.353372	0.0180497	0.941411	-0.55752	0.0172456	-0.920862	6.38356e-05
ENSGALG00000003024	ARMC6	1121.53	-0.0223756	0.864458	-0.0413954	0.752336	0.0849123	0.516234	-0.122602	0.350062	0.187506	0.154804	-0.0216737	0.869574	0.0324714	0.804743	-0.231496	0.077382
ENSGALG00000003025	ENSGALG00000003025	15.7101	-0.444317	0.14555	-0.413236	0.172399	-0.333417	0.25668	0.711201	0.0187236	-0.756785	0.0179683	0.115647	0.707324	-0.111737	0.708114	-0.633944	0.069362
ENSGALG00000003026	MRTFB	141.094	-0.378964	0.218344	-0.352341	0.240496	-0.605415	0.0441067	-0.122768	0.682638	-0.590405	0.0558853	0.234409	0.443715	-0.150431	0.619814	0.388849	0.206063
ENSGALG00000003029	PLPP6	164.763	0.112868	0.475639	-0.0775414	0.629645	0.236585	0.136945	-0.134649	0.405555	0.268405	0.0986723	0.0984908	0.547273	0.193974	0.226122	-0.126561	0.420616
ENSGALG00000003031	SMYD4	282.447	0.0682608	0.434121	-0.0798962	0.359856	0.0576926	0.496418	-0.0122034	0.888052	0.0398024	0.656764	-0.11724	0.201925	0.0347419	0.692103	0.0321044	0.719056
ENSGALG00000003033	STXBP4	83.2683	0.683952	0.0616186	0.510174	0.145107	0.0109514	0.974848	0.0872066	0.804446	-0.365481	0.321656	0.38456	0.286681	-0.95698	0.00529985	-0.605586	0.0767555
ENSGALG00000003034	SST7	4.33132	-0.370614	0.467248	-0.479324	0.351723	0.477766	0.331582	0.522408	0.304071	0.0372809	0.946411	-1.11381	0.0665798	-0.95897	0.113871	-0.0497603	0.925619
ENSGALG00000003039	SRM	390.588	0.073522	0.565415	0.035	0.785336	-0.0431237	0.735116	-0.0136119	0.916437	0.00212028	0.987048	0.122288	0.349867	0.0105078	0.934832	-0.33134	0.0096628
ENSGALG00000003045	E2F1	4614.42	0.179863	0.310762	0.252255	0.15526	0.358177	0.0435401	-0.0297789	0.866732	0.709756	6.42484e-05	0.348211	0.0500158	0.207571	0.242607	-0.0593248	0.738305
ENSGALG00000003046	PSMA4	1539.47	-0.0107586	0.897872	-0.0358774	0.667117	0.0188726	0.820175	-0.0177068	0.831815	0.0593879	0.479792	0.0107366	0.898767	0.0431188	0.606309	-0.0967769	0.249583
ENSGALG00000003047	SUGP2	443.977	0.109766	0.589762	0.118674	0.555256	-0.0517671	0.796794	0.0067906	0.973069	0.177945	0.382263	0.0827913	0.684375	0.0223615	0.912093	0.258955	0.20285
ENSGALG00000003052	AGFG1	2984.54	0.0284425	0.716236	0.046922	0.547672	0.145933	0.0606355	-0.0194661	0.802781	0.194308	0.0130665	-0.0293461	0.708948	-0.0168077	0.829634	-0.0381636	0.626551
ENSGALG00000003053	PRDX6	2477.21	0.211335	0.156031	0.271551	0.068402	0.279803	0.0602088	0.141786	0.341889	0.118247	0.428724	0.243114	0.103718	0.397668	0.00769206	0.0735333	0.621628
ENSGALG00000003058	HOMER3	19.9547	0.262748	0.46915	0.124518	0.726901	0.178332	0.611405	-0.0847037	0.806506	0.600698	0.08769	0.392828	0.280278	0.348354	0.313216	0.457028	0.219564
ENSGALG00000003059	HLF	43.7222	-0.119207	0.599226	0.576307	0.00677765	-0.00275278	0.989665	0.0670465	0.760435	0.198578	0.391349	0.0291456	0.901133	-0.0351442	0.871809	-0.0438948	0.84407
ENSGALG00000003063	HYKK	73.8114	-0.357363	0.0481118	-0.206149	0.257635	0.0592038	0.735551	0.0356999	0.842954	0.00667411	0.970761	-0.135698	0.472241	-0.290008	0.102582	0.00988798	0.954911
ENSGALG00000003065	NECAB3	378.212	-0.104402	0.431879	0.002053	0.987661	0.0961853	0.467714	-0.099112	0.45593	0.376266	0.00528336	-0.0895738	0.508487	-0.0186675	0.889063	-0.225737	0.0902344
ENSGALG00000003067	MRPL44	713.33	0.18504	0.135466	0.126677	0.307813	0.253417	0.0400675	0.128687	0.300907	0.279617	0.0256373	0.150014	0.232075	0.194476	0.118343	-0.140548	0.256996
ENSGALG00000003068	EZH1	926.122	-0.0518693	0.51667	-0.0206044	0.796746	0.0390323	0.622965	0.129045	0.10831	-0.0161312	0.841572	-0.0761823	0.346431	-0.0407289	0.608115	-0.115543	0.145812
ENSGALG00000003071	OGFOD1	485.067	-0.0101295	0.937879	-0.0161096	0.901805	0.0937171	0.470606	-0.11689	0.37323	0.0544572	0.676818	-0.100318	0.444551	0.207411	0.109632	0.0404536	0.75447
ENSGALG00000003072	RPA1	1324.07	-0.0692128	0.346989	-0.191528	0.00856775	-0.125146	0.0836304	-0.189354	0.00953814	-0.0610054	0.410406	-0.119891	0.105639	-0.0191812	0.792862	0.0158421	0.829526
ENSGALG00000003073	RHOBTB1	66.2419	-0.933813	0.0506654	-0.527881	0.265334	-0.84763	0.0732558	-0.702947	0.136294	-1.14331	0.0163738	-0.99638	0.0386035	-0.705793	0.134351	-0.765672	0.108436
ENSGALG00000003074	HOMER3	1223.93	0.0343866	0.746344	0.213904	0.0434109	0.085758	0.41654	-0.204029	0.0541298	0.288225	0.00702592	0.0391723	0.71514	-0.143929	0.175261	-0.150501	0.15661
ENSGALG00000003075	SLC34A1	6.60391	0.505874	0.389931	1.07617	0.0773898	1.1002	0.0467837	1.26012	0.0767193	1.52347	0.00836501	-0.0751829	0.905614	0.652975	0.263639	1.47376	0.016127
ENSGALG00000003076	FASLG	50.7606	-0.081272	0.741325	-0.220254	0.362308	0.100184	0.676776	0.0846376	0.730809	-0.212576	0.407467	-0.113574	0.656194	0.117923	0.634713	0.00109012	0.996488
ENSGALG00000003078	MMD	1315.79	-0.0231177	0.850711	-0.0949132	0.43734	-0.0878572	0.47114	-0.0419269	0.731861	-0.148643	0.227126	-0.117744	0.338214	0.108653	0.374072	0.472653	0.000123611
ENSGALG00000003079	MFF	1064.79	0.10087	0.134331	0.0932165	0.163628	0.191988	0.0036754	0.0783898	0.241675	0.187506	0.00583237	0.00363867	0.957751	0.0988298	0.141742	0.0578439	0.398455
ENSGALG00000003081	SUCO	787.271	-0.0938133	0.597699	0.00252787	0.988558	-0.219664	0.21217	0.0523501	0.766143	-0.0663302	0.706906	-0.171391	0.331512	-0.0529443	0.763033	0.402579	0.0223522
ENSGALG00000003082	DPH1	170.03	0.0272707	0.874675	-0.0178529	0.918813	-0.217113	0.211196	0.0355397	0.841261	0.271994	0.129533	0.126596	0.475261	0.166852	0.339676	-0.0163041	0.92458
ENSGALG00000003084	NUDT21	1273.81	-0.0331835	0.757395	0.0741911	0.489119	0.069934	0.513013	-0.0537415	0.617054	0.126095	0.242505	0.0581109	0.590612	0.179782	0.0940037	-0.0080108	0.940476
ENSGALG00000003085	CDK1	2438.93	-0.00031242	0.997333	0.0311118	0.738932	0.0495335	0.595063	-0.259803	0.00537038	0.234791	0.0123577	0.049181	0.601343	0.0637112	0.497318	-0.0840176	0.371864
ENSGALG00000003086	EXOSC10	956.287	0.0939039	0.066308	0.0022462	0.964279	0.0118008	0.809801	0.0182627	0.718573	0.0351934	0.502523	-0.0504628	0.335762	-0.0779613	0.11683	-0.0271585	0.589478
ENSGALG00000003091	PARN	399.828	-0.0353705	0.824356	-0.215114	0.172036	-0.301086	0.0552675	0.0490407	0.755668	-0.203153	0.200715	-0.134931	0.396452	0.0706747	0.652067	0.265283	0.0963614
ENSGALG00000003092	ERLIN2	2028.22	0.0253192	0.782949	0.0757063	0.406588	-0.153812	0.090807	-0.0573598	0.529877	-0.157916	0.0850461	-0.0929548	0.311304	-0.252614	0.00544481	-0.0146611	0.872399
ENSGALG00000003096	CBFA2T2	396.037	0.125636	0.334602	0.0676004	0.605791	0.212253	0.101826	0.105064	0.425982	0.281602	0.0353596	0.141698	0.28557	0.435612	0.000959505	0.306724	0.0204932
ENSGALG00000003099	PCTP	73.442	0.609069	0.000858035	0.348025	0.0476865	0.404931	0.0175197	0.448791	0.0107027	0.366606	0.0484657	0.362497	0.0460821	0.263743	0.134454	0.417866	0.0266959
ENSGALG00000003101	PLPBP	768.208	-0.0209345	0.785016	0.0149847	0.844696	0.111716	0.140466	-0.0705195	0.360506	0.0322376	0.680629	0.0226091	0.773393	-0.0285878	0.707648	-0.182551	0.0170996
ENSGALG00000003103	MST1R	512.808	0.245319	0.212693	-0.0432218	0.826977	0.0682048	0.728941	0.335095	0.0913676	0.0623984	0.753041	0.366888	0.0639411	0.510624	0.00979633	0.113691	0.565233
ENSGALG00000003106	TOX2	135.502	-0.401136	0.0701976	-0.322536	0.138433	-0.349302	0.107958	-0.374608	0.0892414	-0.644259	0.00413875	-0.364133	0.104987	0.00155698	0.994328	0.0677042	0.763398
ENSGALG00000003107	AMFR	3419.87	0.0899315	0.446926	0.18333	0.121088	0.177291	0.133344	0.0403096	0.733091	0.201789	0.088361	-0.121793	0.304015	-0.0979208	0.407276	-0.36841	0.00180946
ENSGALG00000003108	SMG6	1703.18	0.0454581	0.620656	0.0943882	0.304473	0.0937964	0.305835	-0.0543464	0.555418	0.157804	0.0884232	0.0305238	0.741585	0.0952939	0.300057	0.00468787	0.95928
ENSGALG00000003111	BFAR	579.649	-0.0967593	0.392923	-0.190312	0.0889295	-0.267715	0.016182	-0.136782	0.221236	-0.0859855	0.445302	-0.240288	0.0336269	-0.0425466	0.701569	0.181183	0.109442
ENSGALG00000003113	RGS14	2246.58	0.24745	0.0635211	0.02983	0.823272	0.325914	0.0145311	0.285703	0.0327351	0.21288	0.111762	0.297094	0.0263734	0.53323	6.48124e-05	0.121837	0.360961
ENSGALG00000003114	NOG	22.7111	-0.475394	0.344407	0.28349	0.572823	-0.0975995	0.845828	0.245107	0.638519	-0.869152	0.0972773	-0.486644	0.3231	-1.38575	0.00197926	-1.87848	2.46692e-05
ENSGALG00000003118	ADGRA2	325.407	-0.0655829	0.746803	0.688969	0.000667379	0.183132	0.364274	0.43291	0.03395	0.291202	0.157347	0.205183	0.315252	-0.331225	0.100481	-0.332159	0.0992387
ENSGALG00000003120	NCOR2	1337.7	0.0519936	0.694745	0.161732	0.21944	0.0249911	0.849051	0.158898	0.230127	-0.148639	0.259734	-0.0948836	0.470505	-0.0534275	0.682575	0.193032	0.140604
ENSGALG00000003122	ZFAND2A	362.385	-0.00394062	0.980723	0.0762137	0.640258	0.225957	0.164269	-0.030263	0.852284	0.490727	0.00271323	-0.0283032	0.864671	-0.0293825	0.858642	-0.0718422	0.663253
ENSGALG00000003123	CNTNAP1	300.925	0.300933	0.278181	0.741902	0.00759413	-0.0307885	0.911659	0.177594	0.525425	0.448561	0.111148	0.173052	0.535637	0.750175	0.00711865	0.811361	0.0036066
ENSGALG00000003124	BRF2	159.089	0.244982	0.0382828	0.232332	0.0521114	0.183419	0.117005	0.0825849	0.495745	0.220377	0.0783439	0.092226	0.463656	0.116136	0.338229	-0.00313135	0.979436
ENSGALG00000003126	ERBB4	8.21181	1.55263	0.0525345	3.00632	2.01827e-05	2.72302	2.28193e-05	1.38163	0.0308416	0.322145	0.668596	1.03078	0.145255	0.353349	0.587589	3.10154	0.000125277
ENSGALG00000003128	EDEM2	473.345	0.400979	0.000499014	0.118159	0.307072	0.393855	0.00058752	0.210002	0.0707234	0.320673	0.00613175	0.301607	0.0100652	0.48208	3.0358e-05	0.537818	3.98576e-06
ENSGALG00000003129	RAB11FIP1	50.2702	-0.374792	0.0506228	-0.182673	0.289377	-0.281436	0.094721	-0.240824	0.17734	-0.0197462	0.920537	-0.0159269	0.935664	-0.348362	0.0446235	-0.169369	0.319733
ENSGALG00000003130	DDX49	525.64	0.042697	0.639966	0.0376208	0.679584	0.163649	0.0689755	0.0465518	0.611934	0.0839892	0.368953	0.119406	0.203993	0.147831	0.106615	0.053404	0.561876
ENSGALG00000003131	DGKE	291.996	0.235358	0.112366	0.0495357	0.732745	-0.146281	0.312074	0.0705488	0.627514	0.0192058	0.897454	0.129554	0.387013	0.0641102	0.662835	0.27238	0.0663266
ENSGALG00000003135	ANK3	59.9921	-0.623816	0.0332118	0.0217236	0.937828	-0.709584	0.0106393	0.456989	0.0994597	-0.459851	0.120964	-0.242459	0.40305	-0.367	0.194492	-0.0971249	0.746844
ENSGALG00000003136	IKZF2	28.5523	0.736575	0.0104053	0.343405	0.200922	0.0143045	0.957508	0.213931	0.447965	0.467617	0.164779	1.4256	1.24137e-05	0.485729	0.132767	0.197561	0.52829
ENSGALG00000003138	OXTR	11.1176	0.169271	0.805325	2.07	0.00462764	-0.507154	0.461171	0.934804	0.266341	0.135347	0.83658	0.169644	0.80439	-1.04161	0.0905466	-0.950316	0.118169
ENSGALG00000003143	ZC3H7A	676.482	-0.358334	0.0505316	-0.293349	0.106824	-0.448079	0.0137753	-0.171517	0.345202	-0.270306	0.137753	-0.310515	0.0887885	-0.259392	0.152293	0.247528	0.175571
ENSGALG00000003144	TRIM25	1047.31	-0.0329338	0.84842	0.274429	0.110523	0.164922	0.336684	-0.327127	0.0570844	0.260907	0.131171	0.086404	0.617361	-0.0396683	0.817895	0.184766	0.284231
ENSGALG00000003146	CCDC92	23.2674	0.198573	0.407535	-0.160424	0.485642	-0.473618	0.0354853	-0.0638685	0.790839	-0.192607	0.42989	0.017514	0.941014	0.193953	0.39085	0.46482	0.0438577
ENSGALG00000003147	TRPC4AP	1660.16	0.0683861	0.297728	0.0142677	0.826405	0.0484016	0.453971	-0.0175729	0.7877	-0.00958808	0.884755	0.0557256	0.398927	0.0120118	0.852913	0.0625329	0.33788
ENSGALG00000003148	SPAG16	19.5433	-0.209662	0.479007	-0.460596	0.122017	0.097765	0.717079	0.0494727	0.867769	0.406457	0.18982	0.0565993	0.851564	0.517028	0.0825876	0.522464	0.0908615
ENSGALG00000003149	ITPR3	645.343	0.0997043	0.527792	0.172175	0.27034	0.338365	0.0298462	0.312907	0.0462109	-0.118882	0.451639	-0.0243799	0.877254	-0.203228	0.193581	-0.133901	0.391461
ENSGALG00000003153	COPE	1337.45	0.20112	0.0321998	0.146415	0.11834	0.207283	0.0264001	-0.00921444	0.92202	0.205248	0.0306261	0.222459	0.0191289	0.154587	0.1003	-0.0304393	0.745788
ENSGALG00000003154	TXNDC11	570.615	-0.0656631	0.602071	-0.172998	0.164549	-0.112011	0.365865	-0.0613568	0.623602	-0.342296	0.00677103	-0.0594104	0.636918	-0.085789	0.489763	0.135983	0.2796
ENSGALG00000003155	SRR	71.1721	0.00362746	0.984823	-0.0724148	0.710266	0.182247	0.339032	0.220496	0.261308	0.336635	0.0796046	0.142929	0.459333	-0.0148959	0.937141	-0.181167	0.329655
ENSGALG00000003160	CERS1	269.739	-0.514434	0.00542626	-0.138762	0.447158	-0.243628	0.181468	-0.384356	0.0379341	-0.51301	0.00636643	-0.232766	0.208819	-0.0523726	0.774812	0.138847	0.448877
ENSGALG00000003161	GDF3	342.571	-0.604241	0.000739639	-0.441887	0.0135322	-0.273205	0.126481	-0.39093	0.0304756	-0.33644	0.0637468	-0.281557	0.120592	0.17113	0.341309	0.0789683	0.660501
ENSGALG00000003162	FAM134C	3529.94	-0.107722	0.356956	-0.0383584	0.742866	0.0553753	0.635346	-0.141524	0.225539	0.147646	0.206896	-0.32136	0.0061331	-0.114135	0.329464	-0.249442	0.0331975
ENSGALG00000003163	GNAO1	194.698	0.322248	0.402484	0.192085	0.617318	0.655607	0.0848999	0.0617991	0.872371	-0.0325056	0.931803	0.945891	0.0127701	-1.07145	0.00409415	-1.46466	8.39468e-05
ENSGALG00000003165	CCDC6	563.413	-0.298521	0.0579406	-0.168896	0.277773	-0.340421	0.0285139	-0.103309	0.50727	-0.252597	0.107043	-0.179115	0.253949	-0.254778	0.100124	0.0258006	0.868738
ENSGALG00000003168	MTMR12	195.128	-0.163111	0.458798	-0.421048	0.051443	-0.340064	0.114315	-0.0399359	0.854001	-0.45086	0.039014	-0.22007	0.313399	-0.0079238	0.970551	0.280201	0.199997
ENSGALG00000003169	CBFB	1709.68	0.108229	0.100675	0.0437746	0.503644	0.176491	0.00652246	0.0849093	0.197974	0.0187195	0.778715	0.0768291	0.248242	0.110625	0.0897104	0.0997045	0.129764
ENSGALG00000003172	SLC16A9	109.506	-0.151445	0.395453	-0.0149509	0.930979	-0.250078	0.141558	0.323822	0.0623932	0.188984	0.303941	0.163542	0.368528	0.101057	0.555064	0.0210251	0.905757
ENSGALG00000003175	STKLD1	36.5466	0.289104	0.221876	0.318214	0.160441	-0.0125112	0.955291	0.524133	0.0229218	-0.0818072	0.730468	0.123541	0.585162	0.19807	0.357504	0.150076	0.5021
ENSGALG00000003181	SURF2	210.238	0.156942	0.168791	0.0522278	0.646998	0.123031	0.270385	0.0631386	0.582058	0.0338823	0.774587	0.0542603	0.648787	0.0908649	0.433966	0.102474	0.379386
ENSGALG00000003183	PHAF1	578.492	0.0567594	0.590847	0.0242585	0.815688	0.0757814	0.462203	0.0682637	0.511708	-0.0270343	0.796262	-0.0140079	0.893681	-0.250599	0.013961	-0.210565	0.0403835
ENSGALG00000003185	SCPEP1	1807.91	0.187053	0.0625891	0.0267972	0.789218	0.0970341	0.331949	-0.218797	0.0294879	-0.0414542	0.682277	0.0835101	0.408248	0.101696	0.310199	0.197371	0.0498483
ENSGALG00000003189	NFYC	1750.99	0.0469074	0.569174	0.0698691	0.396852	0.097984	0.232463	0.048589	0.556322	0.138869	0.0946247	0.0166707	0.84123	0.0839244	0.308247	-0.223225	0.00667464
ENSGALG00000003194	ATP6V0A2	756.063	0.253527	0.000382406	0.182012	0.00963734	0.185879	0.00736295	0.0390215	0.580244	0.165568	0.0217004	0.202568	0.00501614	0.0121198	0.861926	0.0979705	0.166183
ENSGALG00000003195	TRADD	836.525	0.0564274	0.664397	0.123983	0.334579	0.0787787	0.53841	0.030074	0.815322	-0.0959337	0.460274	-0.119304	0.358576	0.0317293	0.805325	0.249016	0.0548099
ENSGALG00000003196	RNASE6	1059.23	0.0333526	0.857886	-0.0881542	0.636184	0.209886	0.259267	-0.0449997	0.809496	-0.170769	0.36113	-0.056762	0.761442	0.502351	0.00712991	-0.0238311	0.898646
ENSGALG00000003197	RPL7A	21686.3	0.264386	0.0381387	0.079844	0.531233	0.261165	0.0405307	-0.0114275	0.928601	0.0953288	0.454922	0.11277	0.376761	0.247497	0.0523325	-0.0965242	0.449085
ENSGALG00000003199	COASY	2335.65	0.0654159	0.421145	-0.0343767	0.672802	0.0527021	0.51587	-0.0669276	0.411473	0.0653871	0.423579	-0.0691954	0.398103	0.0592643	0.466305	-0.0589841	0.468864
ENSGALG00000003201	FBXL8	210.946	0.0536179	0.636085	0.276995	0.0132713	0.289928	0.00764236	0.304421	0.00729942	0.0103555	0.928486	0.0604962	0.601431	0.304633	0.00615345	0.0701661	0.536531
ENSGALG00000003203	ENSGALG00000003203	45.7088	0.305805	0.422223	0.56628	0.137359	0.613235	0.109881	0.326161	0.407019	0.461239	0.228007	0.501369	0.197997	-1.09032	0.0031226	-1.48513	4.03742e-05
ENSGALG00000003204	MED22	948.732	-0.043737	0.549731	-0.130711	0.072764	-0.0711489	0.32387	-0.0718299	0.325485	-0.125795	0.0891006	-0.193829	0.00947919	0.0745151	0.305877	-0.089093	0.224727
ENSGALG00000003205	EIF4EBP1	5197.17	0.101302	0.488841	0.0439495	0.764061	0.0952101	0.515304	-0.235629	0.107441	0.26233	0.0732912	-0.0168006	0.908737	0.132227	0.366589	-0.107787	0.46147
ENSGALG00000003206	METTL13	252.055	0.0632893	0.632096	0.104622	0.430742	0.137656	0.294359	0.015337	0.908982	0.0999009	0.46687	0.0841971	0.538547	0.108218	0.422245	-0.0151088	0.909411
ENSGALG00000003208	GABARAPL2	642.561	-0.0452633	0.643498	0.073475	0.44871	0.179468	0.0613027	-0.0794325	0.412023	0.201993	0.0391935	-0.116485	0.239785	0.0561372	0.563015	-0.128356	0.191699
ENSGALG00000003211	POLDIP2	1426.79	-0.0844121	0.391313	-0.0078021	0.936815	0.00667611	0.945729	-0.216085	0.0283457	-0.0201241	0.83922	-0.0335736	0.735694	0.0345424	0.726443	-0.255047	0.00953959
ENSGALG00000003212	TSPO2	27538.8	0.216379	0.150373	0.182919	0.224067	0.202099	0.179159	-0.310192	0.039223	0.504458	0.000800898	0.115092	0.44442	0.177252	0.238819	-0.11047	0.462843
ENSGALG00000003213	LGALS2	141.741	0.290524	0.240456	0.712055	0.00403922	0.746875	0.00269544	0.174063	0.483815	0.446141	0.0802737	0.487275	0.0564248	0.214367	0.397306	0.213394	0.395559
ENSGALG00000003217	LITAF	347.339	0.55518	0.00893737	0.314443	0.139501	0.54842	0.00987975	-0.0727494	0.733171	0.408334	0.0589539	0.45701	0.0339322	0.790571	0.000230058	0.890221	3.4377e-05
ENSGALG00000003219	TMEM231	309.957	-0.0149895	0.90243	0.140884	0.241479	0.037873	0.749549	0.163443	0.174667	0.0769304	0.521941	0.0825169	0.494495	0.0143306	0.902612	0.0475961	0.691638
ENSGALG00000003220	UPF1	2204.6	0.0427969	0.810804	0.147443	0.408243	0.0942506	0.596829	-0.0598142	0.737363	-0.132674	0.458532	-0.129135	0.470355	-0.199766	0.262877	0.109839	0.538374
ENSGALG00000003221	WDR61	487.898	0.0782707	0.347547	0.00542806	0.947754	0.0695544	0.393973	-0.0137457	0.86995	0.110854	0.197127	0.0451631	0.597863	0.114938	0.168512	-0.0950512	0.255591
ENSGALG00000003224	HSF4	4.58173	-0.0604492	0.907162	0.892993	0.0565831	0.562884	0.199529	-0.477308	0.366089	0.613009	0.263357	-1.0345	0.106485	-0.87179	0.0847362	-0.103651	0.833811
ENSGALG00000003226	APOBEC2	9.79926	-0.913511	0.375915	0.287768	0.772325	3.41017	0.000523148	1.11959	0.302795	0.389006	0.692702	-2.63024	0.0129925	-0.529871	0.606477	0.153965	0.878332
ENSGALG00000003227	RAB11FIP4	138.015	0.0108889	0.971848	-0.198267	0.510997	-0.110844	0.712758	0.0730658	0.809238	-0.421068	0.180373	-0.105667	0.733994	0.0844847	0.785966	0.182269	0.569272
ENSGALG00000003228	OARD1	410.129	-0.0657392	0.483495	-0.10345	0.269228	0.0291702	0.751785	-0.144613	0.121404	-0.138533	0.149908	-0.106973	0.271749	-0.120872	0.204343	-0.212287	0.025887
ENSGALG00000003233	ASH2L	1092.26	0.0437474	0.575589	-0.0158397	0.839979	0.0588078	0.449375	0.0396209	0.613465	0.168236	0.0334198	-0.0166226	0.834273	0.0641915	0.412896	-0.0296819	0.705853
ENSGALG00000003235	ZFR2	420.486	-0.195011	0.320179	-0.0506653	0.793778	-0.383063	0.047847	-0.191256	0.323297	-0.419874	0.0320386	-0.291272	0.136784	-0.181152	0.349916	0.029016	0.881778
ENSGALG00000003238	GNA11	1304.34	0.013722	0.841855	0.140273	0.0404447	0.178857	0.00831648	0.024596	0.720265	0.139	0.044097	0.00973381	0.888242	-0.039167	0.563557	-0.0414714	0.543536
ENSGALG00000003241	CCDC28B	13.687	-0.213885	0.505637	0.0324989	0.92615	-0.57127	0.0843367	0.074282	0.823746	-0.310467	0.403031	-0.557262	0.115685	-0.343358	0.271637	-0.215874	0.448799
ENSGALG00000003242	STAR	19.7412	0.332276	0.254855	0.0623333	0.84279	-0.0215938	0.94519	0.368177	0.2528	0.225583	0.432942	0.341952	0.242661	0.226008	0.444887	0.268312	0.367443
ENSGALG00000003243	RAD54L2	853.476	0.0227054	0.825437	0.101899	0.320401	0.126075	0.215578	-0.0887562	0.390849	0.0512329	0.622872	0.00246945	0.980977	-0.161559	0.111976	-0.345475	0.000702961
ENSGALG00000003245	LSM1	254.187	0.0667087	0.670427	0.00280811	0.985791	0.104754	0.503558	0.0546878	0.731261	0.0306697	0.847957	0.0881334	0.583528	0.226539	0.154008	-0.0547511	0.727185
ENSGALG00000003247	NFYA	1017.4	-0.130488	0.250376	-0.072178	0.521429	-0.217273	0.0531328	-0.151724	0.177678	-0.0869403	0.443163	-0.15881	0.162001	-0.173489	0.12301	-0.0255865	0.821721
ENSGALG00000003248	SUB1	633.507	-0.489792	0.00973159	-0.532418	0.00469492	-0.651727	0.000530079	-0.247623	0.188234	-0.530626	0.00488543	-0.356526	0.0589747	-0.421413	0.0242292	-0.137805	0.463974
ENSGALG00000003249	CHUK	1585.66	0.235362	0.00010003	0.236515	8.43586e-05	0.298217	5.60767e-07	0.0348156	0.564038	0.287154	2.72851e-06	0.177038	0.00388723	0.139688	0.0202049	0.0941784	0.119022
ENSGALG00000003250	ITPA	264.036	0.137834	0.359405	0.207139	0.169544	0.047947	0.749622	-0.0106723	0.943954	0.268886	0.078267	-0.0889053	0.562097	0.426359	0.00480852	-0.0418103	0.780108
ENSGALG00000003254	BAG4	903.178	0.138293	0.150775	0.128639	0.182108	0.233819	0.0147618	-0.00655709	0.946026	0.169369	0.083355	0.0561833	0.566244	0.194043	0.0451145	0.00738478	0.939246
ENSGALG00000003256	ATP6V0A1	1860.38	-0.0162409	0.854871	-0.0174733	0.8442	0.0462109	0.601493	-0.0399253	0.653644	-0.0461885	0.606073	-0.0454907	0.611449	-0.000643809	0.994214	-0.107515	0.225007
ENSGALG00000003258	DNAAF1	36.6819	-0.628372	0.0271915	-0.0931131	0.721333	-0.327463	0.206412	-0.187563	0.462494	-0.365617	0.139624	-0.415713	0.099416	-0.23451	0.315627	-0.296629	0.228414
ENSGALG00000003259	EIF2B1	227.797	-0.0648387	0.529594	-0.0918359	0.374158	-0.111408	0.268783	-0.255116	0.0134417	0.0262416	0.808198	-0.136173	0.214231	0.0126473	0.903609	-0.401019	0.000110867
ENSGALG00000003260	UTP6	462.014	-0.140409	0.115551	-0.208823	0.0170041	-0.111425	0.198134	-0.0708359	0.419139	-0.0374062	0.676808	-0.0813514	0.368135	-0.125726	0.151894	0.0866249	0.336824
ENSGALG00000003261	PTRF	673.897	0.0130083	0.961825	0.944471	0.000505229	0.466378	0.085735	0.542198	0.0462971	0.885484	0.00116138	0.342058	0.210309	-0.159345	0.558096	-0.376719	0.165557
ENSGALG00000003265	PTP4A2	1305.26	0.12141	0.164928	0.0286034	0.743261	0.225981	0.00923565	0.0775109	0.375828	0.086226	0.327914	0.0694076	0.43249	0.158069	0.0707702	-0.00453828	0.958612
ENSGALG00000003267	STAT3	5196.44	0.212365	0.0591054	0.145244	0.196801	0.170717	0.128996	0.0864046	0.443141	0.196342	0.0817714	0.211609	0.0604682	0.194896	0.0833226	-0.0651528	0.562529
ENSGALG00000003272	KHDRBS1	869.003	0.053196	0.437197	0.0625429	0.3528	0.0698325	0.291901	-0.0379359	0.5773	-0.0986398	0.156538	0.0362393	0.600016	0.0911005	0.175556	0.196008	0.00437314
ENSGALG00000003273	HSDL1	152.552	-0.268317	0.0164111	-0.230967	0.0309603	-0.218836	0.035248	-0.143257	0.186779	-0.145641	0.192626	-0.212267	0.056763	-0.103466	0.319769	-0.14007	0.198164
ENSGALG00000003281	GSS	787.609	-0.0155982	0.905387	0.0548562	0.677146	0.164644	0.209439	0.0581499	0.659739	0.0887057	0.502738	0.14771	0.264818	0.248513	0.0586695	-0.133701	0.306945
ENSGALG00000003282	STAT5A	10956.1	0.133493	0.350015	0.201766	0.1579	0.210411	0.140756	-0.118109	0.408479	0.222008	0.120306	0.0543919	0.703515	0.285779	0.0454437	0.0145149	0.919042
ENSGALG00000003283	COMP	72.3697	-1.18179	0.00959775	1.08077	0.0162722	-0.196346	0.662648	-0.171454	0.706362	0.370973	0.409978	-0.342193	0.449713	-0.0033788	0.994011	0.234544	0.608613
ENSGALG00000003284	CRLF3	2383.44	0.153983	0.0155908	-0.072408	0.251966	0.123348	0.0496486	-0.0132445	0.834665	-0.0375674	0.55771	-0.00111609	0.986086	0.138937	0.0279544	0.241468	0.000150787
ENSGALG00000003285	CDHR2	7.81535	-0.420998	0.26078	0.308948	0.4591	-0.0791206	0.838803	0.218084	0.602398	0.19355	0.650515	-0.355114	0.381943	-0.394892	0.321159	0.237703	0.500382
ENSGALG00000003286	ACSBG1	8.64604	0.306211	0.557396	1.41858	0.00497382	1.04641	0.0342815	1.12224	0.0212231	0.962442	0.0748452	0.713121	0.178591	0.283905	0.580405	0.16721	0.761621
ENSGALG00000003287	TMEM39B	293.933	-0.000982532	0.99403	0.164456	0.213225	0.206438	0.114348	0.0826948	0.534915	0.330937	0.0134753	-0.0218628	0.870258	0.329099	0.0123758	-0.0455845	0.726499
ENSGALG00000003288	TARS	939.853	-0.560961	0.000368653	-0.538996	0.00058843	-0.664957	2.20364e-05	-0.471603	0.00259806	-0.33399	0.0338178	-0.421707	0.00756318	-0.473421	0.00256464	-0.420801	0.00754097
ENSGALG00000003293	MBTPS1	1042.64	-0.0375186	0.702546	-0.152687	0.117221	-0.232828	0.0163516	-0.0667187	0.49316	-0.22535	0.0220456	-0.173877	0.0776442	-0.16929	0.080349	-0.0190004	0.845873
ENSGALG00000003294	ATAD5	147.137	-0.579855	0.0489202	-0.836438	0.00392205	-1.27025	1.35562e-05	-0.32429	0.261536	-0.371162	0.202514	-0.266726	0.361669	-0.0116035	0.967997	0.370425	0.212287
ENSGALG00000003295	ADAMTS12	13.2506	-0.1722	0.742052	-0.358986	0.418095	-0.845975	0.0617171	-0.313252	0.502567	-0.904808	0.0843304	-0.12269	0.804259	-1.10352	0.0178999	-0.920175	0.0436864
ENSGALG00000003297	HDAC1	2227.62	0.125541	0.0494866	0.0593541	0.351129	0.168328	0.00787858	-0.0159071	0.803419	-0.00433678	0.946273	-0.12858	0.0460703	0.0521752	0.41178	0.0500677	0.434229
ENSGALG00000003298	DDX55	227.124	-0.764839	4.43669e-05	-0.784277	2.54312e-05	-0.9028	1.17809e-06	-0.213612	0.247849	-0.772733	3.45522e-05	-0.456079	0.0155255	-0.363675	0.049708	-0.41363	0.0297497
ENSGALG00000003299	WHSC1L1	2087.23	-0.105984	0.554222	0.095074	0.594654	-0.12642	0.478959	-0.0782342	0.66127	-0.113553	0.525922	-0.350619	0.0503854	-0.13854	0.438782	0.0380834	0.8318
ENSGALG00000003304	CRTC1	185.32	0.0938042	0.641718	0.185874	0.34252	0.30257	0.121571	0.129329	0.512603	-0.221827	0.274974	0.294678	0.142717	0.0687782	0.728939	0.205571	0.300775
ENSGALG00000003307	TMED2	2784.26	0.152057	0.0624568	0.00127721	0.987466	0.067439	0.405235	0.0170308	0.834512	-0.0722951	0.3779	0.124321	0.128428	3.76835e-05	0.99963	0.00539411	0.947295
ENSGALG00000003308	ERLIN1	989.233	-0.014872	0.822808	0.0501926	0.446054	0.0400391	0.539809	0.0131217	0.84435	-0.0336238	0.623001	-0.0118982	0.862133	-0.0659156	0.319514	-0.0904179	0.169299
ENSGALG00000003313	MTMR9LP	1006.82	-0.0212766	0.921747	-0.414797	0.0556398	0.149778	0.4892	-0.0384492	0.859295	-0.256127	0.237727	-0.130238	0.54841	0.0731843	0.735188	-0.365173	0.0910823
ENSGALG00000003314	RILPL1	562.703	-0.140263	0.30443	-0.0254894	0.85034	-0.119852	0.372478	-0.0923919	0.495115	-0.177987	0.193602	-0.124289	0.364094	-0.506272	0.000151685	-0.372864	0.00538761
ENSGALG00000003319	ADAP2	303.512	0.049217	0.665328	-0.0110323	0.922328	0.155155	0.16242	0.0720673	0.529951	-0.034858	0.764856	0.0760306	0.512144	0.271323	0.016493	0.230298	0.0450832
ENSGALG00000003321	RILPL2	631.959	0.21557	0.0573837	0.065787	0.561023	0.292086	0.00940303	0.0170653	0.880689	-0.0225178	0.845219	0.0391183	0.73402	0.383765	0.000738218	0.340344	0.00297114
ENSGALG00000003322	TBC1D2B	190.964	-0.050592	0.919291	-0.237575	0.631276	-0.474398	0.337785	-0.291873	0.555802	-1.17555	0.0204208	0.0981759	0.844782	-0.755742	0.129742	-0.474384	0.338914
ENSGALG00000003323	OSGIN1	1081.46	0.281464	0.120924	0.651092	0.000329712	0.390445	0.0312604	-0.0501054	0.782151	0.919217	4.21942e-07	0.231588	0.203541	0.306347	0.0920575	0.384983	0.0344533
ENSGALG00000003324	PRRX1	125.506	-0.604537	0.0626747	1.01022	0.0017224	0.0610926	0.849347	0.268056	0.413533	0.518358	0.11128	0.429806	0.189352	-0.607693	0.0582136	-0.897083	0.00495043
ENSGALG00000003325	RILPL2	533.673	-0.238157	0.0602488	-0.126878	0.31147	-0.260991	0.0363121	-0.176905	0.156049	-0.129367	0.305988	-0.0963997	0.447513	-0.333699	0.00765924	-0.118724	0.347473
ENSGALG00000003326	AMACR	94.4796	-0.201749	0.187928	-0.29268	0.0465876	-0.308965	0.0303135	-0.380194	0.00956472	-0.0177406	0.907822	-0.3559	0.0189755	-0.0541113	0.704197	-0.0147028	0.920426
ENSGALG00000003329	GORAB	405.781	-0.319169	0.00397602	-0.325847	0.00284487	-0.493999	5.28663e-06	-0.181272	0.0973253	-0.329707	0.00284847	-0.144233	0.191132	-0.256478	0.016988	-0.1052	0.336339
ENSGALG00000003331	FAF2	1291.79	0.174633	0.0321138	0.117358	0.149175	0.190932	0.0181755	-0.063378	0.436981	0.150019	0.068043	0.156262	0.0578533	0.149761	0.0658434	0.0356352	0.662463
ENSGALG00000003333	GHDC	118.398	-0.019837	0.911741	-0.170747	0.349465	-0.186798	0.297995	0.140214	0.455	0.0406372	0.828737	0.0855573	0.640977	0.166199	0.355917	-0.0255543	0.886073
ENSGALG00000003336	DAPK2	155.75	0.03194	0.844215	-0.240703	0.128427	0.00375011	0.980929	0.0649479	0.686129	-0.225461	0.178617	-0.214854	0.196336	-0.656735	2.66866e-05	-0.757901	2.03662e-06
ENSGALG00000003337	EIF3I	3747.97	0.182201	0.141717	0.0637119	0.607367	0.212255	0.0866957	-0.0718349	0.562591	0.120318	0.333013	0.218675	0.0785962	-0.0630036	0.611501	-0.340579	0.00598128
ENSGALG00000003339	MTOR	791.481	0.0637561	0.657887	0.0762908	0.591767	-0.0224863	0.874199	-0.0564231	0.692176	-0.113566	0.432134	0.015131	0.916478	-0.0304129	0.831751	0.0923332	0.520599
ENSGALG00000003340	GBGT1	298.859	0.0133237	0.910883	0.00252991	0.982922	0.20576	0.0782885	-0.0161406	0.894121	-0.291677	0.0188349	0.0531521	0.662001	-0.154936	0.183314	-0.373304	0.00128576
ENSGALG00000003344	CLTB	3365.92	0.143291	0.281073	0.177222	0.182572	0.29856	0.0246233	0.0244911	0.854017	0.23765	0.0744774	0.175805	0.186997	0.245452	0.0648516	-0.135547	0.307576
ENSGALG00000003345	PIBPPDD4L	544.017	-0.103742	0.552304	-0.130764	0.454444	0.00842601	0.961438	-0.00688725	0.968764	-0.146534	0.406269	0.191247	0.274945	0.652128	0.000184871	0.405529	0.0196564
ENSGALG00000003348	HIGD2A	443.408	0.36565	0.0915291	0.252445	0.24631	0.408917	0.0591141	0.187425	0.387842	0.332558	0.128403	0.297751	0.173126	0.53777	0.0132428	-0.0936388	0.663677
ENSGALG00000003349	PLEKHA2	1744.95	0.267045	0.0392909	0.125529	0.332744	0.393321	0.00235434	0.207452	0.110674	0.0842463	0.518588	0.227363	0.0800915	0.136098	0.291534	-0.288381	0.0253257
ENSGALG00000003353	RAI14	79.6799	-0.913655	0.00262491	-0.733674	0.0115632	-1.02613	0.000449812	-0.0481419	0.867423	-0.48804	0.091413	-0.18419	0.522266	-0.697067	0.0119773	-0.168459	0.551635
ENSGALG00000003354	KCNH4	63.1668	-0.356811	0.274634	-0.862484	0.00980941	-0.241712	0.47314	0.192412	0.576017	-0.194906	0.55713	0.288575	0.374446	0.73429	0.0238459	0.838572	0.00918783
ENSGALG00000003355	NOP16	415.436	0.133509	0.317568	-0.0953257	0.475941	0.0945812	0.476725	-0.100079	0.457302	0.0512994	0.706588	0.0305504	0.823135	0.166966	0.214975	-0.233391	0.0799484
ENSGALG00000003356	TM2D2	473.251	0.0233616	0.847542	0.0697169	0.5668	0.194431	0.107143	-0.0720161	0.555459	0.0826581	0.504088	-0.03026	0.806918	0.121427	0.317128	-0.247303	0.0399604
ENSGALG00000003357	FKBP8	1345.59	0.206437	0.147999	0.320085	0.0250272	0.355898	0.0126086	0.117882	0.409695	0.516492	0.00031583	0.222006	0.121525	0.302245	0.0344525	-0.0436627	0.759412
ENSGALG00000003359	RAB5C	2181.69	0.107552	0.112392	0.101778	0.131004	0.153693	0.0218958	-0.00870964	0.897648	0.0927709	0.173586	-0.0759908	0.265526	0.0555209	0.408818	-0.0377744	0.575339
ENSGALG00000003360	ARL10	72.6099	-0.14216	0.423873	0.284085	0.112732	0.147162	0.399406	-0.0238712	0.897432	0.124092	0.512665	0.318576	0.085158	0.347329	0.0500349	-0.26326	0.128888
ENSGALG00000003361	TREMB1	562.694	0.194133	0.211825	-0.0386925	0.80259	0.143361	0.352466	0.302635	0.0501338	0.0920433	0.552511	-0.0589661	0.704893	0.312673	0.0433857	0.718753	4.43173e-06
ENSGALG00000003362	ACSS2	3686.98	0.219745	0.0196013	0.142417	0.130147	0.289316	0.00206313	0.190432	0.0433538	0.235306	0.0126726	0.158381	0.0931019	0.362397	0.00011704	0.258408	0.00603294
ENSGALG00000003365	RAD1	98.9041	0.0387019	0.74215	-0.338995	0.00370255	-0.139146	0.213312	-0.303296	0.00954737	-0.0635643	0.602159	-0.174045	0.166524	0.0968098	0.407922	-0.0604787	0.612133
ENSGALG00000003369	KAT2A	754.037	0.0997985	0.460517	0.0942119	0.487378	0.0685302	0.612695	0.0414796	0.761403	0.227743	0.0953317	0.0990027	0.468559	0.238094	0.079182	0.0132873	0.921647
ENSGALG00000003370	KIAA1191	2305.08	-0.0918437	0.413527	-0.0504811	0.65321	0.0541912	0.628913	-0.233581	0.0374564	0.159154	0.157366	-0.0480131	0.670455	0.0258421	0.818226	-0.239868	0.032955
ENSGALG00000003373	BRIX1	248.673	-0.165861	0.250471	-0.316307	0.0260027	-0.421213	0.00274837	-0.174218	0.220656	-0.35221	0.0147307	-0.344698	0.017466	-0.130046	0.355522	-0.00789364	0.956547
ENSGALG00000003377	SIMC1	371.616	-0.200888	0.0367971	-0.0272325	0.776753	0.0145427	0.878573	-0.0254647	0.792831	0.168396	0.0866135	-0.142576	0.14891	0.117055	0.221878	-0.00273513	0.977259
ENSGALG00000003378	USP42	78.1173	-0.506104	0.0863165	-0.544671	0.0559707	-0.481686	0.0940738	-0.0964433	0.733982	-0.632198	0.0284638	-0.288847	0.317927	-0.133344	0.634803	0.158777	0.584949
ENSGALG00000003381	HERC1	2827.92	-0.197494	0.317785	-0.0697573	0.723654	-0.320205	0.104549	-0.157634	0.424245	-0.18611	0.346514	-0.238769	0.227185	-0.224428	0.255908	-0.248612	0.208529
ENSGALG00000003383	KPNA6	2710.53	0.0457696	0.639277	0.0639697	0.512152	0.100917	0.300225	-0.000813712	0.993335	0.140074	0.15155	-0.244496	0.012623	-0.0963451	0.323943	-0.0625914	0.523022
ENSGALG00000003385	LSM4	1148.71	0.0527903	0.655517	0.0935928	0.429169	0.148524	0.208287	-0.169751	0.152866	0.207533	0.0816748	0.0696744	0.55928	0.184961	0.118949	-0.120755	0.307209
ENSGALG00000003391	EIF2AK1	375.874	-0.251593	0.0289624	-0.312258	0.00594071	-0.223306	0.0474635	-0.10436	0.355307	-0.269281	0.0190552	-0.337431	0.00344443	-0.117151	0.297693	0.0826676	0.475444
ENSGALG00000003392	SBNO1	2910.49	-0.45467	0.032131	-0.356842	0.0922462	-0.7774	0.000244437	-0.335577	0.113127	-0.334102	0.115064	-0.446115	0.0354918	-0.346438	0.102135	0.0163659	0.938533
ENSGALG00000003396	NFATC3	1231.21	-0.316081	0.140569	-0.240979	0.259416	-0.534176	0.0124254	-0.0931979	0.662567	-0.482128	0.0243197	-0.346072	0.106122	-0.158628	0.457726	0.232008	0.279085
ENSGALG00000003397	RHOT1	716.102	-0.201004	0.0613108	-0.174199	0.102808	-0.287755	0.00683846	-0.171037	0.108212	-0.105559	0.324974	-0.158063	0.142166	-0.0970691	0.359516	-0.0419015	0.6956
ENSGALG00000003398	ADAM9	879.618	-0.0751702	0.466439	-0.0107517	0.916306	-0.171479	0.09148	-0.107681	0.294856	-0.146835	0.157119	-0.0637103	0.538155	-0.272608	0.00714599	-0.33184	0.00108104
ENSGALG00000003405	BSDC1	1602.75	-0.0876296	0.508848	0.0215357	0.871125	0.0255936	0.846852	-0.0733094	0.580524	0.0420351	0.75182	-0.291487	0.0287591	-0.0335333	0.800699	-0.31482	0.0177439
ENSGALG00000003408	RP1-27O5.3	617.66	-0.0999354	0.308268	-0.0866896	0.375876	-0.10258	0.290877	-0.0173677	0.857889	0.0829548	0.396599	-0.178654	0.0712632	-0.115197	0.23788	0.106503	0.280742
ENSGALG00000003409	MTCL2	709.658	0.161208	0.288634	0.422523	0.0052175	0.426214	0.00467332	0.281289	0.0644763	0.243901	0.110568	0.278664	0.067205	-0.0900232	0.550285	-0.125183	0.405216
ENSGALG00000003412	RALGDS	1042.5	0.186413	0.272697	0.317762	0.0616501	0.268621	0.1138	0.0621292	0.71602	0.065079	0.703811	0.485357	0.00440912	0.447728	0.00843991	0.17033	0.316058
ENSGALG00000003416	FHIP1B	772.891	0.0790361	0.618032	-0.0478377	0.763585	0.193681	0.221995	0.160846	0.31398	0.115694	0.469375	0.213013	0.181612	0.400676	0.0115718	-0.0683128	0.666009
ENSGALG00000003419	MPHOSPH9	274.585	-0.304774	0.0734679	-0.276501	0.099375	-0.479038	0.00430336	-0.0343711	0.836696	-0.121308	0.46937	-0.174247	0.304631	-0.224736	0.178136	0.225883	0.185206
ENSGALG00000003420	ZBTB8A	116.722	0.244018	0.0455515	0.0400455	0.735226	0.170054	0.135962	-0.0669953	0.572664	0.189766	0.134484	-0.109342	0.395513	-0.263851	0.024764	-0.281409	0.0194387
ENSGALG00000003427	USP3	624.575	-0.174321	0.290692	-0.200605	0.22032	-0.176542	0.279605	0.00273036	0.986671	-0.201948	0.219806	-0.243483	0.139674	-0.102543	0.531172	0.1692	0.30502
ENSGALG00000003428	PIK3R2	1654.97	-0.0397241	0.717364	0.257164	0.0190484	0.116627	0.286227	0.0290702	0.791867	0.0981045	0.374754	0.126703	0.250341	-0.0345444	0.752144	-0.219218	0.0448702
ENSGALG00000003429	PBX1	2289.7	0.1207	0.430608	0.32646	0.0328195	0.179692	0.239726	0.0257336	0.866344	0.295933	0.0533844	-0.0926377	0.546064	-0.0294917	0.84726	0.308717	0.0447375
ENSGALG00000003430	PMS2	189.875	-0.329768	0.104051	-0.213604	0.284077	-0.459512	0.0210734	-0.062227	0.753199	-0.469952	0.0187644	-0.270553	0.17774	-0.0968009	0.623074	0.276095	0.169229
ENSGALG00000003433	DPEP2	822.832	0.0565628	0.775759	-0.209301	0.291657	-0.419959	0.0341164	-0.140826	0.476445	0.149829	0.448871	0.0723762	0.714662	-0.0260019	0.895274	0.448367	0.0241549
ENSGALG00000003434	C17orf75	400.594	-0.365854	0.0184615	-0.344648	0.0252253	-0.316646	0.0385213	-0.216047	0.160249	-0.259883	0.0924164	-0.107128	0.48907	-0.12794	0.402512	0.125399	0.418802
ENSGALG00000003435	PGC	21.3676	0.0652233	0.822435	0.276276	0.353908	0.683259	0.021661	1.03549	0.00100377	0.184484	0.532679	0.840435	0.00486284	0.603552	0.0411273	0.326604	0.26267
ENSGALG00000003438	NUF2	850.638	0.0722363	0.621666	0.0873453	0.54893	0.0602113	0.678854	-0.244681	0.0929174	0.0604476	0.679901	-0.0651482	0.657226	-0.0300715	0.836673	0.196265	0.181372
ENSGALG00000003439	PLEKHM2	1513.44	0.031321	0.826811	0.0346165	0.809099	0.0954683	0.504297	-0.0985956	0.492396	0.0682352	0.635482	0.189798	0.186515	-0.218229	0.126455	-0.403632	0.00462382
ENSGALG00000003441	GTF3C5	286.387	-0.0255965	0.741322	-0.0566907	0.456236	0.164558	0.025366	-0.049581	0.517893	0.122625	0.127186	0.00430843	0.957159	0.10168	0.180367	-0.0281959	0.714072
ENSGALG00000003443	LRRC52	87.706	0.644024	0.00178397	0.495328	0.019181	0.852709	3.85372e-05	0.414595	0.0495053	0.941894	7.89757e-06	0.349952	0.0911215	0.823316	5.51618e-05	0.405977	0.0428575
ENSGALG00000003445	MGST3	1682.18	0.38072	0.0376641	0.452166	0.0136655	0.629657	0.000588385	0.0870319	0.634736	0.688386	0.000175276	0.332985	0.0698261	0.478359	0.00908962	0.196724	0.282361
ENSGALG00000003447	FRS3	534.896	0.232393	0.0860671	0.287276	0.0337261	0.357905	0.00782005	0.125337	0.355972	0.213159	0.113465	0.0431258	0.749717	0.14114	0.290264	0.126847	0.341345
ENSGALG00000003454	ZNF207	2615.52	0.0404172	0.531922	-0.0668126	0.299254	-0.00726311	0.909838	-0.135996	0.0350329	-0.0884617	0.174113	-0.0267189	0.681768	-0.0206118	0.749203	-0.108752	0.0938629
ENSGALG00000003456	CA12	186.673	1.00064	0.12373	0.0240617	0.969786	0.736412	0.243949	-0.72122	0.257639	-1.16767	0.059867	1.20564	0.0509787	-2.13088	0.000513827	-2.4232	7.77535e-05
ENSGALG00000003457	CNP	1698.72	-0.114148	0.398141	-0.0628736	0.641652	0.0140715	0.916897	-0.0842141	0.534032	-0.0596565	0.660088	-0.0219312	0.871497	0.0398127	0.768293	0.00668875	0.960571
ENSGALG00000003458	CCZ1	574.591	-0.262668	0.0798206	-0.25025	0.0924836	-0.471105	0.00153096	-0.156897	0.291518	-0.215492	0.14871	-0.1925	0.198168	-0.0952594	0.519528	0.181335	0.226941
ENSGALG00000003461	USP49	179.595	0.174439	0.245517	0.0816069	0.578307	0.163192	0.262203	0.184589	0.214727	0.0399497	0.795872	0.190345	0.21133	0.335874	0.025158	0.500327	0.0010644
ENSGALG00000003464	TTC25	3.64555	-1.33251	0.0430069	-0.922565	0.122788	-0.00102466	0.998394	-0.313852	0.597332	-1.49286	0.0141125	-0.736318	0.252581	-0.0176244	0.974973	-0.151455	0.788393
ENSGALG00000003467	BYSL	730.375	-0.0684038	0.622608	0.0528936	0.704437	0.17674	0.203466	-0.0486215	0.727958	0.119953	0.392922	0.172344	0.219751	0.23345	0.0945337	-0.034635	0.802513
ENSGALG00000003472	VWC2L	19.1157	0.536466	0.130005	0.0549151	0.880898	0.07717	0.82751	0.451831	0.232791	0.515685	0.136364	0.306001	0.38443	0.56904	0.112169	0.28131	0.447067
ENSGALG00000003473	SFRP1	19.2212	-0.758311	0.048015	0.178062	0.634416	-0.619444	0.100242	-0.568902	0.148902	-0.300026	0.470159	-0.383104	0.37492	-0.84812	0.0362482	-0.89969	0.0230175
ENSGALG00000003474	MED20	874.138	0.24694	0.0243843	0.190994	0.0820312	0.233704	0.0325832	0.0458545	0.677357	0.237937	0.0315383	0.168065	0.129021	0.223893	0.0415931	0.0118224	0.914026
ENSGALG00000003475	ACLY	1940.24	-0.0507538	0.500399	0.00878461	0.906693	0.0957098	0.199267	-0.14302	0.0573327	0.0436414	0.566973	-0.029854	0.694193	-0.16427	0.0283824	-0.282755	0.000162226
ENSGALG00000003476	ERN1	956.347	-0.0351316	0.784643	-0.0190525	0.881202	-0.121448	0.339541	0.0963057	0.450561	-0.192746	0.13417	-0.0471351	0.713447	0.0355171	0.78065	0.215791	0.094419
ENSGALG00000003478	GFI1B	3060.42	0.205706	0.0838784	0.215535	0.0698691	0.147278	0.215149	-0.119924	0.31306	0.303041	0.0108648	-0.0992658	0.404813	0.0680415	0.567188	-0.0198293	0.867587
ENSGALG00000003483	GOLGA7	471.801	0.0348415	0.701131	0.109291	0.22619	0.0893201	0.312953	-0.0837918	0.357296	0.178685	0.0585146	0.0392931	0.673266	0.0648394	0.473627	-0.0838738	0.357327
ENSGALG00000003484	BARD1	340.932	0.0792495	0.552655	0.107254	0.416444	-0.0489776	0.70835	-0.370418	0.00497576	0.0974122	0.469191	-0.224229	0.097963	-0.0650088	0.625639	0.139288	0.302813
ENSGALG00000003485	CCND3	8463.92	0.241048	0.0448117	0.203801	0.0898391	0.370119	0.00205816	0.00395883	0.973719	0.467657	0.000100786	0.147067	0.221547	0.395012	0.00101861	0.0952224	0.428512
ENSGALG00000003487	RAB8B	2022.28	-0.0798484	0.626239	-0.155404	0.341647	-0.273406	0.0941406	-0.111389	0.49556	-0.323965	0.0478785	-0.221758	0.175511	-0.0496755	0.760876	0.375074	0.021888
ENSGALG00000003492	PPP1RL	1435.59	0.0623553	0.607667	0.07438	0.540722	0.139275	0.250873	-0.09981	0.41225	0.182092	0.136032	0.068912	0.573175	0.185114	0.128158	-0.192066	0.11313
ENSGALG00000003495	ALDH9A1	754.145	0.195284	0.163125	0.350715	0.012171	0.434674	0.00180925	0.0666829	0.636009	0.239873	0.0915487	0.15189	0.283555	0.021113	0.880025	-0.153973	0.270032
ENSGALG00000003496	TEX2	378.719	-0.0722131	0.722932	-0.185942	0.356646	-0.406647	0.043462	0.0221742	0.912543	-0.292643	0.15057	-0.0709889	0.726016	0.0394666	0.844461	0.272971	0.180349
ENSGALG00000003498	TAF8	390.107	0.205077	0.00889553	0.0925611	0.230492	0.113125	0.134092	-0.0336099	0.667985	0.0361768	0.653274	0.115105	0.149893	0.165722	0.0304417	0.0553712	0.477633
ENSGALG00000003499	MAST3	1648.29	-0.0428207	0.789739	-0.172393	0.283968	-0.0177976	0.911768	0.146435	0.364312	-0.0930783	0.563492	0.150612	0.349072	0.240182	0.134532	-0.107433	0.503095
ENSGALG00000003503	MYBL2	1981.59	0.0867573	0.36935	0.0509875	0.598082	0.233655	0.0154071	-0.170927	0.0773484	0.291874	0.00272179	0.226123	0.0203938	0.13584	0.162371	0.0072791	0.940333
ENSGALG00000003505	LACTB	168.434	-0.106059	0.37309	-0.14062	0.224664	-0.111644	0.322112	-0.0162187	0.889477	-0.0209399	0.861678	-0.0261001	0.830546	-0.0625626	0.590131	0.235492	0.0560196
ENSGALG00000003507	TECPR1	224.633	-0.121493	0.327496	0.160241	0.179278	-0.0293305	0.803403	0.096565	0.430517	-0.124637	0.318306	0.0335089	0.787354	-0.170085	0.148958	-0.103176	0.386661
ENSGALG00000003509	SPACA9	6.23703	-0.349727	0.4851	0.181238	0.700008	-0.114641	0.81107	0.412277	0.378772	-0.283629	0.582625	-0.0721445	0.887064	0.00350639	0.994575	-0.291675	0.564096
ENSGALG00000003510	UCK2	346.28	0.0134447	0.917493	-0.0741637	0.567335	-0.0262824	0.838346	-0.210599	0.108245	-0.252383	0.0598606	0.0623752	0.640858	-0.00901175	0.945224	-0.306176	0.0187108
ENSGALG00000003517	ZBTB8OS	956.079	-0.0084262	0.919775	-0.00124766	0.98811	0.0453148	0.585133	-0.0567627	0.497283	0.146594	0.0811283	-0.0453334	0.592551	0.0387681	0.643178	0.0428573	0.61114
ENSGALG00000003518	GPAT4	782.732	0.0243553	0.825751	0.0636721	0.565253	0.139817	0.204214	0.0264641	0.811971	0.207292	0.0643461	0.0149746	0.89334	0.159513	0.148449	-0.128703	0.241654
ENSGALG00000003520	POLG2	128.812	0.00448722	0.981645	-0.169682	0.373367	-0.166371	0.377945	0.161589	0.396102	-0.0635071	0.744635	-0.0392709	0.840335	0.275701	0.153484	0.424208	0.0303641
ENSGALG00000003521	TPM1	2312.13	-0.035278	0.764883	0.282953	0.0160792	0.514613	1.13514e-05	0.149123	0.205149	0.148936	0.206325	-0.00681323	0.953964	-0.00802943	0.94554	0.06279	0.594595
ENSGALG00000003522	RBBP4	6558.07	0.104975	0.286488	0.114297	0.245776	0.197785	0.0444296	-0.0612588	0.534165	0.176845	0.0730868	0.111003	0.260674	0.074232	0.451046	-0.154819	0.115906
ENSGALG00000003523	IFT52	426.487	0.198539	0.0465732	0.240696	0.0144724	0.325046	0.000794966	-0.236912	0.016486	0.224993	0.0243128	0.163907	0.101201	0.0995756	0.306446	0.087694	0.373839
ENSGALG00000003526	TUBGCP2	649.357	-0.0340462	0.621167	-0.0390223	0.565988	0.155815	0.019805	0.0093273	0.891472	0.121776	0.08382	0.179918	0.0109537	0.106556	0.117499	0.0786324	0.254306
ENSGALG00000003527	ARRDC2	1991.65	-0.384376	0.0331818	0.0139147	0.938597	-0.10825	0.548698	-0.0889886	0.62186	0.0124013	0.945301	-0.403631	0.0258739	-0.15847	0.381324	-0.45267	0.0123071
ENSGALG00000003529	SYNC	299.709	0.0106709	0.937264	-0.0661608	0.624605	0.176512	0.185132	0.242502	0.0764386	-0.117179	0.39924	0.227598	0.0962442	0.125312	0.348441	-0.296682	0.0263968
ENSGALG00000003532	DDX5	12727.8	0.00721668	0.936105	-0.136522	0.129149	-0.0684469	0.446521	0.0553634	0.538363	-0.0458016	0.611029	0.01593	0.859581	0.068707	0.444984	0.140511	0.118825
ENSGALG00000003533	ZNF511	356.205	0.428678	0.00642993	0.343958	0.0301891	0.522034	0.00091222	0.350274	0.0270263	0.429274	0.00670129	0.346021	0.0294862	0.552325	0.000469781	0.476066	0.00259045
ENSGALG00000003536	KLHL11	295.701	-0.00566661	0.986557	0.233821	0.48257	0.0498453	0.880893	-0.129484	0.697366	-0.55666	0.0990898	-0.261568	0.437449	-0.351605	0.294452	0.127925	0.702143
ENSGALG00000003539	NHSL3	154.675	0.336633	0.0706855	0.265908	0.161562	0.260852	0.160833	0.383178	0.0468436	0.192998	0.313216	0.20696	0.265422	0.107376	0.554152	-0.241125	0.179738
ENSGALG00000003540	CEP95	147.657	-0.286209	0.0872231	-0.09728	0.54619	0.00757118	0.962379	-0.129433	0.421071	-0.0987178	0.551449	-0.172119	0.303619	0.0898015	0.575962	0.210523	0.216374
ENSGALG00000003547	SKP2	350.145	-0.0916284	0.386356	-0.185403	0.0714086	-0.283606	0.00544274	-0.149229	0.150405	-0.159716	0.132808	-0.132837	0.212174	-0.234845	0.0220069	-0.0935844	0.372744
ENSGALG00000003548	BAIAP2L1	147.969	0.177998	0.464856	-0.02942	0.903804	-0.114687	0.63571	0.435012	0.0728564	0.441718	0.0689423	0.342054	0.159982	-0.254784	0.28957	-0.0578357	0.811827
ENSGALG00000003549	MTG1	464.9	0.0222249	0.902532	-0.0448316	0.806552	0.184717	0.310823	0.318386	0.0814707	0.207465	0.255379	0.131661	0.472	0.435189	0.0170104	-0.0220698	0.903013
ENSGALG00000003550	ARHGAP40	403.076	-0.138176	0.42422	0.0466737	0.785445	-0.187929	0.271925	0.000500202	0.997693	-0.212179	0.229934	-0.206092	0.24021	-0.112229	0.517044	0.141912	0.416109
ENSGALG00000003554	OPTC	288.295	-0.15306	0.607906	0.300231	0.313007	-0.415702	0.162116	0.279188	0.349353	-0.153649	0.612501	0.176445	0.556531	0.858547	0.00440364	0.546695	0.0703064
ENSGALG00000003558	NADK2	354.603	-0.319514	0.0599998	-0.259235	0.121204	-0.442063	0.00818512	-0.151319	0.365944	-0.279021	0.0968606	-0.20253	0.229625	-0.275466	0.0970736	0.144392	0.390238
ENSGALG00000003559	ACTR5	201.086	-0.126986	0.2143	-0.0398766	0.688069	0.12179	0.207695	-0.100225	0.314678	0.113821	0.277012	0.0268207	0.799668	-0.045348	0.653613	0.17704	0.0857351
ENSGALG00000003562	NPTX2	14.966	0.157917	0.743953	-0.122012	0.806564	-0.468764	0.310696	-0.53287	0.288929	-0.79918	0.106841	-0.442567	0.37897	-1.04444	0.013826	-1.31528	0.00183049
ENSGALG00000003563	YARS	921.078	0.140763	0.270067	0.124439	0.330961	0.293245	0.0214237	0.167571	0.191047	0.349037	0.00659021	0.22787	0.0763757	0.138148	0.279582	-0.119708	0.347486
ENSGALG00000003566	SMURF2	125.669	-0.199515	0.488271	-0.000277685	0.999204	-0.109242	0.694131	-0.153099	0.582308	-0.284353	0.322513	-0.269945	0.344617	-0.249041	0.374644	0.0514864	0.85463
ENSGALG00000003567	FNDC5	80.1742	0.624373	0.236686	0.756789	0.144665	0.747289	0.147693	0.211557	0.691961	-0.665433	0.19923	0.983086	0.0555751	-1.21398	0.0139941	-0.717159	0.145407
ENSGALG00000003568	PPP1R16B	160.693	0.203172	0.448688	0.192021	0.462936	0.227842	0.383038	-0.0740217	0.778501	-0.54664	0.0433147	-0.0275446	0.917922	0.126994	0.630886	0.426205	0.108022
ENSGALG00000003569	TMEM130	52.3759	0.530472	0.02404	0.106294	0.659162	0.0940181	0.689521	0.142478	0.548734	0.277479	0.250138	0.630369	0.0104372	0.053705	0.818943	0.0679709	0.772223
ENSGALG00000003570	ATIC	3003.18	0.0232253	0.841519	-0.166214	0.152385	0.0316767	0.784749	-0.127238	0.273875	-0.207055	0.0759445	-0.0646263	0.579277	0.0848761	0.465067	-0.283794	0.0144457
ENSGALG00000003572	ARHGEF18	873.639	0.108037	0.428487	-0.0725656	0.591876	-0.11241	0.404971	-0.0940001	0.488377	-0.22783	0.0961948	-0.108064	0.428738	0.08955	0.509128	0.249184	0.0682904
ENSGALG00000003574	LPCAT2	557.935	0.259505	0.104944	0.0121216	0.939109	0.115364	0.465928	0.194808	0.220779	-0.0677949	0.672441	0.0747113	0.639413	0.0506011	0.747813	0.0889906	0.576019
ENSGALG00000003575	DNTTIP1	1092.86	0.102585	0.455743	0.0261684	0.849318	0.158741	0.247992	-0.0204427	0.882	0.177481	0.199553	0.0476851	0.730861	0.228388	0.0983383	-0.0784937	0.568102
ENSGALG00000003578	FN1	12909.6	-0.490589	0.00743746	-0.249098	0.173952	-0.142746	0.435811	-0.257187	0.160493	-0.673275	0.000240638	-0.293978	0.10877	-0.392595	0.0321315	-0.389212	0.0336357
ENSGALG00000003580	MMP2	904.579	-0.519041	0.0332374	0.195055	0.421527	-0.463662	0.0558568	-0.164588	0.498301	-0.207071	0.395596	-0.0416232	0.864201	-0.713274	0.00319125	-0.605063	0.0124787
ENSGALG00000003584	KPNA2	2807.51	0.244041	0.00579459	0.0982586	0.265451	0.17473	0.0473269	-0.0606864	0.491574	0.24451	0.00582418	0.118538	0.181495	0.13097	0.13873	0.100562	0.257791
ENSGALG00000003588	IRX5	17.7314	-0.0382048	0.95587	0.937607	0.165581	-0.248327	0.711771	0.208237	0.755756	-0.309917	0.631176	0.90967	0.140128	-1.2412	0.0289837	-1.78396	0.00170994
ENSGALG00000003589	VTN	495.63	0.215683	0.353644	0.215237	0.356789	0.130401	0.575594	-0.276659	0.236818	-0.0368391	0.8749	0.0816272	0.727041	-0.0702131	0.762359	-0.694795	0.00268918
ENSGALG00000003590	C17orf58	26.4061	0.512925	0.0950869	0.699248	0.016584	0.274139	0.324542	0.247077	0.389275	0.570312	0.0457599	-0.047363	0.872818	0.360462	0.184389	0.869274	0.00284576
ENSGALG00000003594	ANK1	29726.5	0.12276	0.503979	0.397123	0.0306349	0.311963	0.0894507	0.0560894	0.760104	0.544809	0.00302079	-0.0825499	0.653224	-0.0239944	0.89609	0.0238319	0.89679
ENSGALG00000003596	TRRAP	922.849	-0.162162	0.356334	-0.285821	0.101863	-0.476956	0.00634629	-0.154421	0.37739	-0.344358	0.0504509	-0.117042	0.505862	-0.158651	0.365537	0.00521126	0.976353
ENSGALG00000003597	AK2	12993.7	-0.0979377	0.487732	-0.0255293	0.856465	0.0421627	0.765107	-0.150444	0.2864	0.214049	0.129481	-0.14637	0.300045	-0.0599238	0.671282	-0.28712	0.042022
ENSGALG00000003601	ATP2B4	1336.74	-0.13428	0.398478	0.230032	0.145502	0.0323592	0.837497	0.105873	0.503966	-0.0426658	0.788727	0.120174	0.449736	-0.414951	0.00854623	-0.201487	0.20214
ENSGALG00000003602	RPGRIP1L	60.0802	-0.58502	0.0472243	-0.761011	0.00802563	-0.958856	0.000878769	-0.313786	0.267098	-0.276214	0.336534	-0.299124	0.301089	-0.308321	0.275477	-0.126894	0.667455
ENSGALG00000003604	SLC46A1	148.382	0.038438	0.799239	0.226289	0.140742	-0.0207849	0.891035	-0.0535809	0.732076	0.38473	0.012713	0.143974	0.357557	0.00218508	0.988177	-0.30595	0.0383829
ENSGALG00000003605	NIPBL	554.06	-0.560533	0.0100221	-0.739888	0.00064402	-0.962443	9.33696e-06	-0.280361	0.194812	-0.295323	0.172422	-0.304532	0.16034	-0.0714508	0.740714	0.298119	0.171634
ENSGALG00000003614	AZIN2	295.691	0.105459	0.520201	0.107501	0.515963	0.225729	0.170329	0.15812	0.341823	0.160644	0.333459	0.140685	0.397316	0.370477	0.0247153	0.0450207	0.784391
ENSGALG00000003624	KLHL10	32.675	-0.0113863	0.960565	0.17981	0.42552	0.481256	0.0333545	-0.150435	0.517501	0.378266	0.116331	0.210067	0.383303	0.356904	0.126531	0.111072	0.634686
ENSGALG00000003625	NDUFS5	1282.22	0.200086	0.218063	0.193437	0.234388	0.324592	0.0456104	0.109931	0.499289	0.341552	0.0362631	0.416383	0.0108001	0.275112	0.0910644	-0.112315	0.488493
ENSGALG00000003628	TLN2	148.863	-0.469256	0.044705	-0.54905	0.0162102	-0.797859	0.000470104	-0.415014	0.0711044	-0.816907	0.000787954	0.0515505	0.828307	-0.627904	0.00651276	0.164432	0.474056
ENSGALG00000003631	CPLANE1	137.295	-0.0763476	0.796072	-0.251362	0.388412	-0.659663	0.0243115	-0.132309	0.649131	-0.374103	0.201719	-0.0858502	0.76972	-0.00480705	0.986787	0.301841	0.307455
ENSGALG00000003634	PTEN	829.31	-0.329069	0.132646	-0.329969	0.129509	-0.511539	0.0186721	-0.249198	0.25228	-0.720488	0.000974931	-0.377994	0.0834897	-0.462051	0.0334177	-0.0201656	0.926345
ENSGALG00000003636	FBLIM1	38.6666	-0.519406	0.0729683	-0.0763387	0.797895	-0.283039	0.336928	-0.481672	0.118463	-0.24968	0.406692	-0.0711121	0.818811	-0.0294046	0.921743	-0.574778	0.044149
ENSGALG00000003641	KAT6A	852.815	-0.045243	0.834239	-0.137277	0.523292	-0.442502	0.0396275	-0.167496	0.436246	-0.17328	0.423476	-0.0667083	0.757884	-0.124595	0.563391	0.196374	0.36422
ENSGALG00000003642	PDGFA	31.9614	-0.547167	0.0992126	0.388426	0.226815	0.169576	0.592066	-0.0202347	0.95007	0.554716	0.0915334	0.722915	0.0286167	0.170478	0.593037	0.0686869	0.834887
ENSGALG00000003644	C2CD4A	4.77984	1.45338	0.0571418	0.0172466	0.980869	1.20701	0.122225	-0.28493	0.727568	-0.022275	0.976304	0.5713	0.366751	-0.464642	0.366954	-1.599	0.00128738
ENSGALG00000003645	PITPNM2	306.707	0.777297	0.00342156	0.637044	0.0148932	0.653711	0.012326	0.321408	0.220556	0.0404475	0.879413	0.47913	0.070881	0.0376739	0.886272	0.530397	0.0438474
ENSGALG00000003650	NOL11	463.273	-0.15905	0.292833	-0.345349	0.0211971	-0.452669	0.00245701	-0.0632933	0.672343	-0.250456	0.0973406	-0.047953	0.750222	-0.159492	0.284252	0.116128	0.440154
ENSGALG00000003651	NT5C3B	747.608	0.0191289	0.902141	-0.0644744	0.679475	0.19113	0.21912	-0.172725	0.269243	0.138499	0.377616	0.203912	0.194272	0.262998	0.0928491	0.113981	0.464792
ENSGALG00000003652	ATAD1	1317.66	0.0346953	0.598133	0.0438043	0.502526	0.141856	0.0282191	-0.0913102	0.162915	0.141377	0.0333125	-0.0331699	0.619319	0.00694327	0.915501	0.159625	0.0160625
ENSGALG00000003655	GAS2	7.3694	0.256983	0.531618	-0.10207	0.794629	0.566121	0.134466	-0.164816	0.68757	0.454247	0.269979	0.0824011	0.837754	0.391219	0.314235	0.35764	0.462932
ENSGALG00000003658	DHX35	199.936	-0.176521	0.167189	-0.0505602	0.681894	-0.166234	0.174881	-0.0214084	0.863048	0.0525742	0.680006	-0.227313	0.0801435	0.0311404	0.800906	0.127045	0.320578
ENSGALG00000003661	SETX	519.499	-0.43875	0.0396445	-0.62531	0.00317287	-0.943832	8.8817e-06	-0.161071	0.447002	-0.395017	0.0631599	-0.251028	0.237676	-0.136817	0.517627	0.270644	0.204144
ENSGALG00000003663	RBL2	1696.86	-0.431986	0.00352941	-0.339316	0.0215012	-0.358817	0.0149053	-0.266765	0.0702981	-0.297019	0.044632	-0.509167	0.000595926	-0.309222	0.0363493	-0.248675	0.0935649
ENSGALG00000003665	PIGS	619.932	0.092356	0.553938	0.130768	0.404755	0.143011	0.360448	0.116318	0.460696	0.247953	0.116297	0.227194	0.149564	0.243981	0.118769	-0.0972348	0.5318
ENSGALG00000003670	MAFB	1091.79	-0.199374	0.133239	-0.0265399	0.841351	-0.0228938	0.862558	-0.0930021	0.48482	-0.466671	0.00047785	-0.207793	0.118722	-0.00935895	0.943474	0.0686049	0.606118
ENSGALG00000003672	UBLCP1	343.918	-0.305997	0.0439826	-0.256191	0.0871441	-0.5325	0.000369348	-0.156657	0.2945	-0.304962	0.0428923	-0.157346	0.298115	-0.192852	0.193825	-0.116942	0.438861
ENSGALG00000003674	DHTKD1	376.122	0.193013	0.100507	0.275277	0.0175297	0.428168	0.000185867	0.159457	0.171906	0.129418	0.281824	0.263706	0.0273322	-0.0499963	0.668131	0.0416751	0.722299
ENSGALG00000003675	PRKAR1B	226.586	-0.228195	0.146977	0.0715839	0.642635	-0.100019	0.511519	-0.137445	0.381114	-0.227919	0.153479	0.00615311	0.969199	-0.508885	0.00084581	-0.616246	5.38907e-05
ENSGALG00000003677	NTNG2	125.384	0.428064	0.141784	1.32214	5.59668e-06	0.288351	0.321081	0.656324	0.02465	0.570156	0.054952	0.374633	0.203953	0.41759	0.155663	0.742796	0.0120034
ENSGALG00000003681	TOP1	2249.12	-0.2968	0.0498064	-0.380211	0.0117967	-0.426217	0.00472583	-0.234781	0.119644	-0.272264	0.0715109	-0.352762	0.0196925	-0.207216	0.169361	0.128475	0.39633
ENSGALG00000003682	ARL6IP4	473.557	-0.0989059	0.371027	-0.164688	0.137288	0.00659179	0.951947	0.0214207	0.84587	0.164939	0.135878	-0.0577334	0.605275	0.147035	0.181782	0.196412	0.0798402
ENSGALG00000003683	MED27	373.522	0.0771506	0.537715	0.324866	0.0098436	0.354107	0.00453098	0.218916	0.0835751	0.301513	0.0183485	0.189238	0.137012	0.38191	0.00243121	0.175843	0.160429
ENSGALG00000003684	DNAAF5	188.434	-0.167494	0.08562	0.079149	0.397291	0.0382395	0.677207	-0.197895	0.0389366	0.0751569	0.467807	-0.107648	0.304593	-0.0821878	0.397016	-0.0734257	0.458517
ENSGALG00000003687	OGFOD2	194.677	0.111001	0.483766	0.0624334	0.696247	0.387072	0.0139812	0.301547	0.0591452	0.432802	0.00665867	0.477474	0.00280544	0.307443	0.0511029	0.378017	0.0165141
ENSGALG00000003688	NUP155	704.964	-0.114658	0.388638	-0.0754595	0.566054	-0.16179	0.217777	-0.168345	0.201171	-0.230671	0.08285	-0.166331	0.21164	-0.132704	0.314212	0.0197975	0.881229
ENSGALG00000003689	PAPSS2	213.89	0.166481	0.417486	0.236026	0.249579	-0.181072	0.375325	0.822013	6.83747e-05	0.285882	0.181001	0.574275	0.00584224	-0.251266	0.221044	-0.526751	0.00997415
ENSGALG00000003691	RNF145	2821.13	0.337526	0.0166979	0.201482	0.152528	0.437741	0.00185925	0.248207	0.0781256	0.182108	0.197307	0.127175	0.367192	0.497255	0.000413884	0.187101	0.186474
ENSGALG00000003693	MACF1	7297.51	-0.0657024	0.591404	0.2952	0.0157541	0.174729	0.152773	0.152089	0.21366	-0.0744182	0.543043	-0.183145	0.134546	-0.180226	0.140473	0.0491145	0.688068
ENSGALG00000003695	MINPP1	95.5007	0.153044	0.701138	0.0536071	0.889723	0.237896	0.533282	0.0582554	0.881287	-0.551618	0.156475	0.188237	0.625257	-1.3654	0.000239844	-1.80059	1.24864e-06
ENSGALG00000003696	OGFOD2	397.344	0.070355	0.571508	-0.00383529	0.975514	0.0308372	0.803786	-0.0120679	0.923688	0.149768	0.236486	0.148836	0.240088	0.267062	0.0328443	0.0626812	0.61396
ENSGALG00000003699	EBF1	97.1921	-0.262478	0.34643	0.126899	0.633998	-0.433671	0.103368	0.113651	0.672752	-0.375558	0.163477	0.0216259	0.935232	-0.494134	0.0532615	-0.573583	0.0259852
ENSGALG00000003701	SGMS1	683.081	0.0504856	0.592087	0.138447	0.137431	0.0233448	0.800806	0.0386594	0.678005	0.208359	0.0265845	-0.0292321	0.757305	-0.0415771	0.653224	0.0543174	0.564466
ENSGALG00000003702	CLINT1	1318.81	-0.207509	0.129561	-0.213483	0.117211	-0.381524	0.00505662	-0.108566	0.425517	-0.221422	0.105465	-0.197093	0.149815	-0.0752145	0.580496	0.353899	0.0101598
ENSGALG00000003703	USE1	354.692	0.171261	0.0608668	0.0470671	0.605885	0.154878	0.0829133	0.00969606	0.915777	0.173353	0.0641625	0.256716	0.00650329	0.20387	0.0261613	0.0796536	0.386096
ENSGALG00000003705	VPS13C	157.455	-0.523156	0.11596	-0.931511	0.00448876	-1.12771	0.00061128	-0.350149	0.283737	-0.556714	0.0911657	-0.0671741	0.837323	-0.296542	0.361648	0.0675914	0.836657
ENSGALG00000003708	WDR70	249.038	-0.235858	0.0521561	-0.341071	0.00354786	-0.317223	0.00630586	-0.221802	0.0600593	-0.145349	0.230079	-0.243467	0.0454335	-0.240569	0.0400556	-0.0440932	0.716705
ENSGALG00000003709	PLAT	368.233	-0.447906	0.0665675	0.00638343	0.979072	-0.144167	0.553058	0.185314	0.446569	0.0780758	0.749492	-0.803506	0.00106033	-0.0452038	0.852689	0.219728	0.370805
ENSGALG00000003712	RAPGEF1	1155.03	-0.19848	0.0218483	-0.0832401	0.333207	-0.109127	0.20143	-0.159347	0.0657152	-0.322158	0.000236706	-0.18548	0.0339693	-0.179038	0.0370927	-0.276097	0.00136331
ENSGALG00000003717	MYO9B	1768.92	-0.156631	0.362074	-0.406556	0.0177273	-0.490065	0.00425127	-0.0446789	0.794393	-0.301109	0.0798183	-0.0403298	0.814418	-0.0983949	0.565754	0.0877736	0.6093
ENSGALG00000003720	FANCD2	1486.54	-0.0796961	0.501904	-0.130403	0.27271	-0.143694	0.225982	-0.131938	0.267617	-0.263959	0.0273423	-0.0955084	0.424998	0.0107381	0.928127	-0.533469	6.49752e-06
ENSGALG00000003722	THG1L	210.33	0.20168	0.125454	0.0866307	0.503409	0.0720954	0.5721	0.0634709	0.624864	0.0680837	0.609733	0.238372	0.0737363	0.117806	0.360755	0.155371	0.247459
ENSGALG00000003726	EGFLAM	84.3197	0.158474	0.611199	0.588306	0.0470301	0.50958	0.0827745	-0.226592	0.440069	-0.252307	0.391677	-0.346767	0.235454	-0.707317	0.0113717	-0.796888	0.00439836
ENSGALG00000003727	HAUS8	225.796	-0.257233	0.0556696	-0.623448	2.62732e-06	-0.409651	0.00176106	-0.2576	0.0497979	-0.330883	0.012954	-0.291553	0.0312119	-0.177157	0.178454	-0.130463	0.334309
ENSGALG00000003731	FBXO42	1091.74	-0.112981	0.390371	-0.0199237	0.879786	0.0327184	0.803239	-0.0584939	0.657844	0.0526927	0.69033	-0.00493792	0.970228	0.0945057	0.472884	-0.14728	0.263171
ENSGALG00000003732	UCK1	1173.89	0.105341	0.331065	0.17635	0.103805	0.230317	0.0328967	-0.0361513	0.738863	0.101236	0.352338	-0.113863	0.297233	0.116051	0.283293	0.0369246	0.733168
ENSGALG00000003733	LIFR	44.6403	0.0103469	0.984924	-0.183997	0.718895	-0.567339	0.269543	0.0183124	0.971581	-0.983961	0.0635586	0.720517	0.158932	-1.12292	0.0246851	-0.817614	0.101602
ENSGALG00000003734	SZRD1	1022.82	0.0249634	0.794665	0.175209	0.0675406	0.108523	0.254967	-0.0193361	0.840808	0.111347	0.249953	-0.105381	0.276403	0.0786889	0.410223	-0.0799017	0.403505
ENSGALG00000003736	ABCB9	108.695	0.119547	0.455351	0.216616	0.182194	0.153515	0.331399	0.149887	0.350463	0.390789	0.0155238	0.122014	0.44949	-0.0856467	0.579255	0.106154	0.490369
ENSGALG00000003738	EMC3	582.315	0.114538	0.20441	-0.0526841	0.559106	0.0452692	0.611277	-0.0903122	0.319396	-0.068127	0.459211	-0.0741101	0.424279	-0.0724977	0.420189	-0.446203	8.01218e-07
ENSGALG00000003741	MYO18A	1764.74	-0.372418	0.0430015	-0.246001	0.181775	-0.181904	0.323062	-0.234417	0.203852	-0.34371	0.0621198	-0.472651	0.0102762	-0.475412	0.00962475	-0.652317	0.000376101
ENSGALG00000003742	CPAMD8	112.226	0.539418	0.00691467	0.618481	0.00133112	0.471449	0.013462	0.207137	0.289005	-0.0501304	0.808533	0.374167	0.0708053	0.343375	0.0902865	0.469009	0.0214986
ENSGALG00000003744	ADAM19	428.094	0.780479	6.46833e-05	0.590281	0.00243528	0.946309	1.05901e-06	0.650056	0.000900822	0.410389	0.0369778	0.653719	0.000845276	1.13162	6.66842e-09	0.745242	0.000184752
ENSGALG00000003745	NECAP2	1710.22	-0.0972216	0.430755	-0.0407472	0.741279	0.046971	0.703039	-0.0451674	0.71541	-0.0909627	0.463721	0.101731	0.411727	0.257316	0.0370952	-0.00765776	0.950478
ENSGALG00000003747	OSMR	97.0776	0.192488	0.408452	0.504756	0.0272039	0.334211	0.13884	0.539238	0.0172463	0.143991	0.530279	0.139628	0.542175	-0.0182734	0.934538	0.726968	0.00152202
ENSGALG00000003748	ANO5	947.361	-0.414762	0.104259	-0.370701	0.144394	-0.556028	0.0286043	-0.114493	0.652149	-0.519324	0.0413266	-0.202259	0.426658	-0.616439	0.0150166	-0.478515	0.0591022
ENSGALG00000003750	PLCG1	1340.5	0.0800516	0.645479	0.0470521	0.786848	0.196777	0.257862	0.0405034	0.816595	0.00357569	0.983698	0.100327	0.565244	-0.0333044	0.847851	-0.151035	0.3836
ENSGALG00000003751	ASAH2	5.02882	-0.383928	0.452136	-0.166948	0.737954	0.20659	0.687383	0.340105	0.504799	-1.04558	0.0499114	-0.337332	0.513492	-0.463739	0.349589	-0.954971	0.06064
ENSGALG00000003753	CYLD	137.588	-0.0625116	0.868005	-0.0610282	0.868615	-0.334946	0.363553	-0.323224	0.380721	-0.729895	0.0535983	-0.356724	0.340943	-0.312776	0.400784	-0.014115	0.969815
ENSGALG00000003757	POMT1	312.758	0.163247	0.13299	0.232018	0.0312498	0.16156	0.127217	-0.0613805	0.569274	0.216108	0.0479266	0.0998135	0.362966	-0.0407376	0.698321	-0.0622282	0.558246
ENSGALG00000003758	MREG	45.9693	-0.434444	0.017582	-0.394443	0.0365469	-0.276847	0.118452	-0.0927786	0.627715	-0.297948	0.131916	-0.391146	0.0475035	-0.0518415	0.776258	-0.128715	0.479018
ENSGALG00000003759	RORA	8.30659	-0.938287	0.0499637	-1.11134	0.00961952	-0.903146	0.033513	0.0489447	0.901862	-0.21731	0.644585	-0.130536	0.780553	-0.294561	0.479902	0.55502	0.214583
ENSGALG00000003766	BLTP2	1651.99	0.0964255	0.383489	0.21587	0.0511602	0.22977	0.0375023	0.075647	0.495935	0.223501	0.044696	0.140802	0.205524	0.120405	0.275974	0.0216685	0.844183
ENSGALG00000003767	NKD1	27.8849	-0.107451	0.726434	-0.0579126	0.838762	-0.822628	0.00348156	-0.197534	0.496097	-0.517202	0.114439	0.343334	0.270889	-0.664401	0.0193957	-0.373698	0.211297
ENSGALG00000003770	ANXA2	6264.91	-0.0377797	0.793385	-0.167926	0.244253	-0.0272501	0.850034	0.107154	0.457664	-0.12991	0.368214	0.154249	0.285252	-0.00488007	0.97301	-0.0558416	0.698663
ENSGALG00000003771	SIN3B	578.14	-0.0345953	0.697739	-0.0841928	0.333105	-0.0441554	0.607202	0.155539	0.0752824	-0.141032	0.120978	-0.068229	0.452766	0.0168565	0.847615	0.00913123	0.917436
ENSGALG00000003774	ATP13A2	1395.71	-0.143557	0.474602	-0.429188	0.0329407	-0.149219	0.457884	0.215267	0.285394	-0.17212	0.391877	0.0244673	0.903143	0.501126	0.0126307	0.247678	0.217788
ENSGALG00000003775	RICTOR	144.32	-0.272643	0.411671	-0.368482	0.258864	-0.39156	0.230374	-0.0017644	0.995681	-0.206331	0.535214	0.252533	0.44673	-0.155846	0.638007	0.458922	0.171421
ENSGALG00000003778	TMEM38A	297.76	0.0393516	0.725808	0.134307	0.220667	0.343802	0.00139515	-0.182759	0.0959616	0.11041	0.323743	-0.223295	0.0499861	-0.396859	0.000253342	-0.526046	1.48411e-06
ENSGALG00000003781	SUN1	1536.82	-0.405601	0.0283663	-0.210956	0.253305	-0.527112	0.00429122	-0.190332	0.301959	-0.39566	0.0321709	-0.51886	0.00505023	-0.231968	0.208935	-0.159444	0.389289
ENSGALG00000003786	BRD7	903.862	-0.250119	0.0820446	-0.427796	0.00284042	-0.628675	1.12784e-05	-0.20921	0.143138	-0.256865	0.0731795	-0.191618	0.182698	-0.231337	0.105274	0.10723	0.456177
ENSGALG00000003788	BNIP2	834.559	0.0145147	0.927018	-0.153547	0.329046	-0.19718	0.209351	-0.0518335	0.741499	-0.0944937	0.550922	-0.0401508	0.799876	-0.037086	0.813843	0.0870519	0.582572
ENSGALG00000003792	FYB1	871.688	-0.216227	0.332765	-0.499746	0.0246806	-0.534474	0.0162732	-0.13792	0.535488	-0.538034	0.0158104	-0.293249	0.188313	0.146433	0.509987	0.8057	0.000324236
ENSGALG00000003795	DENR	364.507	0.107096	0.196003	-0.00690895	0.932688	0.10819	0.176191	0.0806865	0.326065	0.0194682	0.815843	0.0523862	0.535148	0.0113397	0.88866	0.0294748	0.716921
ENSGALG00000003798	GET4	819.696	0.063579	0.323326	-0.100705	0.11263	0.0413549	0.507115	-0.0265954	0.676714	0.0108751	0.867729	0.0397715	0.546229	-0.175818	0.00506687	-0.180829	0.00444609
ENSGALG00000003799	USP4	2713.86	-0.128591	0.111885	-0.0182824	0.820822	-0.00886157	0.912268	-0.25291	0.00173039	-0.0600766	0.460351	-0.158839	0.0511402	-0.0736907	0.361677	-0.272581	0.000746956
ENSGALG00000003800	PABPC4	657.362	0.00779113	0.928568	0.10598	0.222372	0.0680046	0.429111	-0.0480599	0.578919	-0.0062415	0.942848	-0.0662184	0.451469	0.0426454	0.620279	-0.016711	0.846192
ENSGALG00000003802	OTUD7A	45.7482	-0.240455	0.320279	-0.030572	0.895501	0.00471697	0.983748	-0.00893967	0.970199	-0.20848	0.406653	-0.138562	0.569406	0.370512	0.117791	1.0929	1.44019e-05
ENSGALG00000003803	DAB2	1138.12	-0.41325	0.0049586	-0.282249	0.0539612	-0.621993	2.17839e-05	-0.303212	0.0385523	-0.244074	0.097086	-0.103376	0.483176	-0.243032	0.0969926	0.00191193	0.989622
ENSGALG00000003805	PRKG1	41.5222	-0.22649	0.480966	0.954034	0.00176055	-0.173552	0.565387	0.0164656	0.957561	0.188084	0.555501	-0.0321481	0.921859	-0.652884	0.0348879	-0.426037	0.161511
ENSGALG00000003806	RHOA	11117.6	0.10582	0.0612439	0.0383628	0.496691	0.177184	0.00166577	0.00341907	0.951763	0.0496926	0.380622	0.0707031	0.212165	0.0611511	0.2785	-0.0455189	0.420522
ENSGALG00000003807	GPN3	278.966	-0.161016	0.113741	-0.159761	0.109039	-0.11907	0.222308	-0.186954	0.0598929	-0.135583	0.179083	-0.176589	0.0845997	-0.182482	0.0626955	-0.116251	0.251885
ENSGALG00000003812	UBE2F	632.825	-0.125614	0.248166	-0.0350813	0.746	-0.0198409	0.853276	-0.314943	0.00351513	-0.0603794	0.581091	-0.202768	0.0656929	-0.206331	0.056294	-0.0473924	0.662278
ENSGALG00000003814	DKK4	94.4225	-3.00809	0.0385326	2.10713	0.150734	1.6517	0.195333	-0.893047	0.457597	-1.73893	0.129622	-0.583804	0.609066	-0.143994	0.899214	-0.836829	0.461751
ENSGALG00000003815	RPN2	4027.1	0.195518	0.0386622	0.108925	0.249222	0.169833	0.0718785	0.0522082	0.581451	0.0794476	0.403152	0.261186	0.00591347	0.0916686	0.332376	-0.0714363	0.450223
ENSGALG00000003816	NT5C1A	11.1337	0.29514	0.500697	0.658497	0.117423	0.921058	0.0226401	0.930688	0.0353014	0.365569	0.404131	0.589922	0.188354	-0.24978	0.547432	0.0460612	0.910731
ENSGALG00000003818	CYFIP2	269.597	1.21393	0.022386	0.420404	0.425878	0.655305	0.214423	0.133153	0.801005	-0.337819	0.528263	0.826225	0.120724	-0.0630047	0.905786	-0.0788475	0.881677
ENSGALG00000003819	ADAP1	246.744	-0.0390864	0.782128	-0.0164722	0.907251	0.147187	0.292177	0.0148157	0.917832	-0.09243	0.522307	0.153118	0.290126	0.161812	0.254707	0.0616901	0.665819
ENSGALG00000003820	ARPC3	2656.23	0.2269	0.000949658	0.100951	0.13989	0.320876	2.42491e-06	0.131805	0.0549004	0.0830558	0.229103	0.180474	0.00891757	0.288874	2.46545e-05	0.163665	0.017623
ENSGALG00000003821	ENSGALG00000003821	27.4072	-0.429238	0.293984	-0.193472	0.635471	0.32252	0.411435	-0.267071	0.520769	-0.286344	0.497983	0.295618	0.472337	-0.676457	0.076647	-0.656357	0.0773745
ENSGALG00000003824	CHERP	1390.24	-0.018233	0.707497	0.114459	0.0162852	0.0772849	0.0995709	0.0486069	0.314446	-0.0557176	0.25887	-0.0416599	0.396397	-0.0102827	0.82773	-0.0394395	0.409715
ENSGALG00000003826	ANAPC7	470.178	-0.072743	0.47238	-0.102561	0.301304	-0.133122	0.175415	-0.0437888	0.659206	-0.12064	0.233779	-0.0467542	0.644582	-0.034446	0.727781	0.118794	0.239006
ENSGALG00000003832	TEX264	837.734	0.0843922	0.564981	0.158737	0.279642	0.253785	0.0827837	0.0812361	0.581155	0.0344892	0.815584	0.203716	0.167737	0.179944	0.21771	-0.236294	0.104234
ENSGALG00000003833	CACNA1E	9.69348	-0.413588	0.456974	0.465034	0.367094	0.505795	0.269956	0.145668	0.769728	0.067673	0.894416	0.320698	0.570442	-1.69158	8.97672e-05	-1.33535	0.00068139
ENSGALG00000003837	ADCY7	188.216	0.26849	0.447068	-0.151351	0.664155	-0.0950444	0.785057	-0.00798243	0.981758	-0.575239	0.107539	0.186217	0.598639	0.05733	0.87042	0.687289	0.0517159
ENSGALG00000003841	DGKK	255.99	0.889509	2.20818e-05	0.586609	0.00557633	0.852512	4.96711e-05	0.6368	0.00262508	0.841578	6.77561e-05	0.612821	0.00376643	0.540769	0.0105523	0.655026	0.00184567
ENSGALG00000003842	GHRH	6.21567	-0.55312	0.224412	-0.19388	0.657214	-0.175102	0.706678	-0.544867	0.250445	-1.32281	0.0327466	-0.163477	0.770354	0.691615	0.194551	0.367938	0.547743
ENSGALG00000003845	MKNK2	10656.5	-0.269777	0.122646	-0.143283	0.412309	-0.184784	0.290279	-0.296906	0.0892879	-0.0993529	0.569701	-0.707068	5.24568e-05	-0.170458	0.329429	-0.634192	0.000285661
ENSGALG00000003851	TRIT1	406.621	0.0289749	0.825934	-0.108221	0.412974	-0.0319933	0.807399	-0.111603	0.399421	-0.000631643	0.996219	0.0716786	0.593443	-0.0681182	0.605642	-0.404791	0.00204089
ENSGALG00000003854	IFT81	77.962	0.111573	0.612373	0.106949	0.623033	-0.0338673	0.873913	0.352752	0.100623	-0.0454114	0.834023	0.383905	0.0778683	-0.252639	0.225261	0.215381	0.317875
ENSGALG00000003855	SRC	714.858	0.572688	0.00766447	0.509791	0.0181406	0.793422	0.000226189	0.495283	0.0220425	0.455726	0.034886	0.668332	0.00192005	-0.487393	0.0222466	-0.824364	0.000107266
ENSGALG00000003860	MID2	295.456	0.145683	0.328251	0.308363	0.0391059	0.203628	0.169733	0.286935	0.0580808	0.419826	0.00593759	0.196594	0.198515	0.169638	0.259182	0.0763325	0.609314
ENSGALG00000003861	HERC4	1194.31	-0.263412	0.168488	-0.114546	0.547611	-0.357651	0.060299	-0.197049	0.300119	-0.13783	0.469783	-0.286311	0.133961	-0.233473	0.220046	0.170579	0.372257
ENSGALG00000003862	LRRFIP1	888.073	-0.073619	0.689709	-0.258926	0.158085	-0.369228	0.044048	0.0897774	0.624733	-0.283371	0.123181	-0.0637355	0.728527	0.0150813	0.934269	0.225481	0.220238
ENSGALG00000003863	P2RX7	1157.93	-0.0810509	0.659155	-0.179943	0.326779	-0.148382	0.41848	-0.0826696	0.652857	-0.0135497	0.941336	-0.080089	0.662747	0.601155	0.00104922	0.83383	5.88513e-06
ENSGALG00000003870	MED7	375.7	-0.0376793	0.667038	-0.0262082	0.763356	0.0584225	0.491581	-0.0469218	0.585854	0.117708	0.185561	-0.0428004	0.636668	-0.0155197	0.859574	-0.0738064	0.406097
ENSGALG00000003875	ABL1	259.616	-0.120383	0.525064	0.452042	0.015053	0.0410192	0.824572	-0.101368	0.589514	-0.175844	0.358619	-0.0460621	0.808629	-0.390012	0.0356006	-0.309227	0.0951994
ENSGALG00000003876	TIMD4	406.017	0.120414	0.553949	0.113322	0.576186	0.244203	0.227511	-0.0297613	0.883748	-0.336641	0.102179	-0.00999571	0.96104	0.479146	0.0181989	0.433066	0.0340828
ENSGALG00000003878	PIN4	557.494	0.0614966	0.685391	0.153449	0.312973	0.214451	0.156873	-0.0288328	0.849323	0.33815	0.0266926	0.197426	0.198325	0.237562	0.118392	-0.0851411	0.573195
ENSGALG00000003879	MFSD2A	345.516	0.181355	0.260481	0.205549	0.203694	0.310904	0.0534616	0.299987	0.0651623	0.267034	0.101494	0.244615	0.132624	0.0330843	0.836232	-0.415299	0.00930187
ENSGALG00000003880	STX10	880.45	0.0934534	0.374618	0.0178674	0.865392	0.235372	0.0249431	0.0321922	0.761475	0.184706	0.0839163	0.228938	0.0317146	0.296944	0.00481475	0.0261689	0.803484
ENSGALG00000003881	ERCC6L	505.393	-0.10065	0.332251	-0.0833086	0.416868	-0.0401099	0.692966	-0.236595	0.0203675	0.121835	0.241684	-0.0159748	0.878836	0.0368315	0.721744	0.032772	0.755321
ENSGALG00000003882	SMARCE1	2916.25	0.0824575	0.192974	-0.021273	0.735894	0.0803964	0.200851	-0.0965512	0.126681	0.0108124	0.865065	-0.0472674	0.459514	-0.0789606	0.211451	-0.0164937	0.794225
ENSGALG00000003883	MTMR10	296.169	0.340141	0.34723	0.155273	0.664929	0.00614082	0.986329	-0.0935543	0.794276	-0.656624	0.0715958	-0.0872145	0.809874	-0.435146	0.228179	0.00599553	0.986717
ENSGALG00000003885	KIAA1614	66.521	-0.160963	0.42471	-0.0132958	0.948603	0.0427361	0.83002	0.109759	0.613096	-0.318337	0.140744	-0.0387959	0.853071	-0.0372438	0.852466	-0.413793	0.0364603
ENSGALG00000003886	SGCD	49.0891	-0.750933	0.0519686	0.130023	0.719601	-0.271488	0.451656	-0.106766	0.77079	-0.550487	0.161763	-0.413793	0.281576	-1.40558	0.000126401	-1.35138	0.000245158
ENSGALG00000003891	ZNF423	408.612	-0.0172592	0.918508	0.175089	0.29184	-0.167189	0.311827	-0.0241621	0.884253	-0.331617	0.0468417	-0.68589	3.74185e-05	-0.0752172	0.646539	-0.104256	0.525792
ENSGALG00000003893	XPR1	3958.17	0.217962	0.29747	0.205154	0.326778	0.370276	0.0765866	-0.00879349	0.966492	0.0749758	0.720402	0.575471	0.00597787	-0.554926	0.00789149	-0.656731	0.00166072
ENSGALG00000003899	RAB17	9.42716	1.47109	0.0156616	1.273	0.0320974	1.15362	0.0389266	0.184498	0.758823	0.184146	0.763647	0.534865	0.363999	-0.97171	0.0739228	-0.644565	0.206856
ENSGALG00000003901	P2RX4	326.035	0.511873	0.0011354	0.610139	0.000108835	0.571577	0.000265538	0.315632	0.0483116	0.390093	0.0154276	0.525595	0.000942625	0.638452	4.84964e-05	0.338907	0.030215
ENSGALG00000003906	MPHOSPH10	124.311	-0.574032	0.028191	-0.570612	0.025418	-0.832766	0.00111332	-0.280033	0.271335	-0.484312	0.0582783	-0.619586	0.016969	-0.0297633	0.906576	0.236255	0.373734
ENSGALG00000003907	N4BP1	555.482	-0.4562	0.00357169	-0.587319	0.000158965	-0.606619	9.01386e-05	-0.280497	0.0699271	-0.394104	0.0113861	-0.417155	0.00756955	-0.163144	0.290715	0.0702337	0.653222
ENSGALG00000003909	PIGT	700.224	0.075494	0.524837	0.121525	0.307961	0.19013	0.108493	0.0287887	0.809973	0.149812	0.213832	0.13415	0.26525	0.125284	0.29191	-0.198697	0.0934716
ENSGALG00000003913	MCEE	123.131	-0.218634	0.121495	-0.424594	0.00181803	-0.278891	0.0357342	-0.376441	0.00545959	-0.253594	0.0639357	-0.348146	0.011978	-0.227717	0.0783844	-0.138655	0.288658
ENSGALG00000003919	MRPL22	293.514	-0.118099	0.247583	-0.0637445	0.521986	-0.137637	0.160598	-0.026934	0.785999	-0.036565	0.719924	-0.0417463	0.684525	0.111781	0.257986	0.137252	0.176384
ENSGALG00000003920	OCRL	2222.79	0.10345	0.38262	0.0998135	0.400048	0.276115	0.0196782	0.0588392	0.619746	0.190785	0.107914	-0.00655155	0.956023	0.139988	0.237164	0.08263	0.484941
ENSGALG00000003921	DBNDD2	199.859	-0.575755	0.0404669	0.215834	0.440652	-0.221681	0.426923	0.0806302	0.774491	-0.181934	0.523433	0.0820793	0.772825	-1.25509	6.0725e-06	-1.45169	1.46801e-07
ENSGALG00000003922	TOP2A	5240.85	0.173346	0.102448	0.157282	0.137886	0.140119	0.185912	-0.0841252	0.427426	0.201364	0.0581301	0.0780269	0.463035	0.0447564	0.673402	0.143529	0.176613
ENSGALG00000003923	COL6A3	593.932	-0.505806	0.284562	1.10675	0.0188381	0.350806	0.456414	0.421623	0.37169	0.647433	0.170866	0.62467	0.186774	-1.07456	0.0224898	-1.15337	0.0142925
ENSGALG00000003924	ACBD6	476.745	-0.166978	0.112208	-0.103267	0.325978	-0.0720011	0.48944	-0.206502	0.0498939	0.0548972	0.607326	-0.105358	0.330699	-0.0844832	0.426349	-0.373594	0.000423129
ENSGALG00000003929	SYS1	228.949	0.338377	0.00940058	0.15488	0.235951	0.235374	0.0670121	0.195764	0.13649	0.21478	0.107596	-0.0231934	0.862007	0.0673865	0.604765	-0.200184	0.122046
ENSGALG00000003930	APBA1	34.9286	0.799923	0.0726697	0.73218	0.0792008	0.503649	0.23487	0.320628	0.452986	-0.0978652	0.814739	0.496918	0.23472	-1.11059	0.00435338	-0.330632	0.397924
ENSGALG00000003932	SDC4	653.704	-0.162165	0.323837	-0.0718453	0.661604	-0.241679	0.140372	-0.231042	0.162302	-0.202733	0.225264	-0.163347	0.328838	0.0523409	0.752611	0.0618822	0.710845
ENSGALG00000003933	QSOX1	1269.8	0.268492	0.122608	0.291552	0.0940194	0.452681	0.00924064	0.333679	0.0559826	0.132083	0.450664	0.354714	0.042144	0.374864	0.0312583	-0.0651503	0.707701
ENSGALG00000003935	PBLD	93.1752	-0.752304	4.03092e-06	-0.554494	0.000397282	-0.506097	0.00077721	-0.121627	0.442555	-0.822027	1.30805e-06	-0.507191	0.00230793	-0.789082	2.20094e-07	-0.878001	4.9159e-09
ENSGALG00000003936	PPT1	1592.21	0.201186	0.0489596	0.107958	0.290366	0.29447	0.00378926	0.0262542	0.79782	0.0624238	0.545066	0.157092	0.127065	-0.104152	0.305628	-0.28036	0.00581683
ENSGALG00000003937	GEMIN5	641.815	0.0406449	0.71737	0.0125391	0.909834	-0.0235475	0.830867	-0.111699	0.316259	-0.130962	0.249911	-0.00767492	0.946196	-0.0946051	0.397792	0.0541348	0.630684
ENSGALG00000003939	KLF2	2350.9	-0.100072	0.486243	-0.0740593	0.606363	-0.0107377	0.94038	0.145117	0.313303	-0.0152868	0.915472	0.0808544	0.573999	0.228604	0.111238	-0.1077	0.453022
ENSGALG00000003941	FUBP3	619.205	-0.21653	0.0165861	-0.127591	0.150405	-0.222	0.0112404	-0.0162405	0.855093	-0.247378	0.00623214	-0.058885	0.514781	-0.272892	0.00178735	-0.180096	0.0415781
ENSGALG00000003942	LONP2	431.203	-0.502154	0.00855368	-0.280631	0.137601	-0.671491	0.000379132	-0.175866	0.351742	-0.373963	0.0492927	-0.393195	0.0390593	-0.263996	0.161279	0.2002	0.293969
ENSGALG00000003944	FAM189A1	14.7512	0.545188	0.069223	0.24782	0.379336	0.685384	0.0119459	0.990301	0.000733565	0.96195	0.00224577	0.18424	0.56584	0.193307	0.519356	1.01997	0.00108454
ENSGALG00000003947	HNRNPH3	4896.56	-0.0913084	0.222938	-0.164786	0.0275058	-0.176059	0.0183227	-0.086248	0.248977	-0.12504	0.0956352	-0.151582	0.0436901	-0.0247851	0.740522	0.113839	0.129761
ENSGALG00000003948	ALAS1	867.064	0.462365	4.36778e-05	0.288096	0.0106095	0.556216	6.84316e-07	0.282172	0.0129076	0.437648	0.000123286	0.238882	0.0360714	0.35021	0.00187261	-0.00119963	0.991541
ENSGALG00000003950	CNOT8	962.433	0.128598	0.0244202	-0.0321166	0.568587	0.119925	0.0297262	0.0831098	0.140169	0.103129	0.0741264	-0.00774123	0.893878	0.234036	3.34153e-05	0.214644	0.000216132
ENSGALG00000003955	CEP350	885.365	0.00717429	0.957896	-0.09662	0.475009	-0.246853	0.0675417	0.0546663	0.685752	-0.0582778	0.667961	-0.0277954	0.838097	0.0301603	0.823657	0.0400784	0.768407
ENSGALG00000003958	PRMT3	384.005	-0.286292	0.0168993	-0.313897	0.00787954	-0.501112	2.02512e-05	-0.211156	0.0734163	-0.22805	0.0548313	-0.168511	0.154652	-0.123578	0.288708	0.0024054	0.983716
ENSGALG00000003959	AP1M1	792.98	0.150117	0.135534	0.0285652	0.773115	0.0197784	0.840799	-0.0522329	0.59986	0.00296132	0.976517	0.122759	0.220883	-0.000471122	0.996195	0.139618	0.16323
ENSGALG00000003966	RPL23A	15688.9	0.120267	0.302087	0.0457642	0.694558	0.161125	0.166713	-0.0858258	0.461546	0.00911274	0.937719	0.0543432	0.641272	0.110759	0.342042	-0.251808	0.0307163
ENSGALG00000003969	EMC1	1798.49	0.35548	0.000378188	0.339929	0.000681809	0.36476	0.000254502	0.115929	0.247951	0.337057	0.000843187	0.274802	0.00628903	0.110678	0.267827	-0.116529	0.242825
ENSGALG00000003972	FAXDC2	29.6965	0.0689572	0.775921	0.290619	0.231172	-0.051049	0.831808	0.454121	0.0672314	-0.165926	0.484755	0.229579	0.338091	0.9648	4.53417e-05	0.0130305	0.957845
ENSGALG00000003973	TLCD1	677.814	-0.0138506	0.964188	0.0122379	0.968372	-0.0248421	0.935759	-0.0371319	0.904494	-0.310079	0.316211	0.292676	0.343336	-0.588842	0.0544093	-0.620604	0.0422947
ENSGALG00000003976	BCORL1	1932.72	0.254994	0.103353	0.280691	0.0734575	0.327388	0.0364505	0.143546	0.359975	0.31896	0.0416086	0.0667487	0.669565	0.185746	0.233919	0.0993971	0.524041
ENSGALG00000003977	TWF2	2231.18	0.104607	0.369619	-0.0217687	0.851921	0.133182	0.252607	-0.0214148	0.854687	0.0329686	0.778603	0.177024	0.130592	0.311346	0.00761185	-0.0579047	0.619279
ENSGALG00000003978	CIB3	13.5199	0.652698	0.053216	-0.312359	0.370056	-0.087013	0.792472	0.121335	0.745066	-0.0684439	0.842382	0.29204	0.406263	-0.0933625	0.774496	-0.223613	0.516218
ENSGALG00000003979	NEK8	261	-0.15586	0.269058	-0.198565	0.16666	-0.159617	0.259647	-0.117007	0.415423	-0.0205523	0.886373	-0.00573995	0.968179	-0.048393	0.730794	-0.320067	0.0216184
ENSGALG00000003985	TARSL2	463.814	-0.0728215	0.56722	-0.0654957	0.601236	-0.167922	0.178958	-0.136617	0.275761	-0.102322	0.421912	-0.138053	0.28057	-0.100962	0.421679	0.127071	0.318241
ENSGALG00000003986	PITHD1	444.669	-0.339265	0.0177318	-0.489328	0.00069199	-0.212891	0.138016	-0.195342	0.176156	-0.108576	0.454628	-0.110737	0.446806	0.0926842	0.51926	-0.377796	0.00784545
ENSGALG00000003987	TRAF4	377.296	0.194127	0.514485	0.266557	0.37792	0.0737942	0.806294	0.26608	0.376197	0.172277	0.55696	-0.110639	0.705887	-0.131768	0.651156	-0.629338	0.0304794
ENSGALG00000003991	MRTO4	668.146	0.376753	0.00149991	0.337286	0.00446891	0.49546	2.72892e-05	0.159708	0.179188	0.503693	2.78636e-05	0.455947	0.000151317	0.49783	3.07677e-05	0.395795	0.000871541
ENSGALG00000003995	ERAL1	1313.81	-0.720155	4.48138e-05	-0.610504	0.000557176	-0.726603	3.90318e-05	-0.406723	0.0211828	-0.230242	0.192779	-0.40977	0.0206868	-0.229591	0.194015	-0.465821	0.00831952
ENSGALG00000003999	NAV2	44.9031	-0.0880966	0.83908	-0.399774	0.333958	-0.552072	0.180814	-0.795805	0.0537017	-0.532647	0.218486	-0.388662	0.363863	-0.707451	0.0893624	-0.215894	0.603642
ENSGALG00000004002	LYPLA2	1466.29	0.011569	0.926997	0.0817032	0.517941	0.239727	0.0573738	0.0869062	0.49323	0.148899	0.241037	0.120781	0.34123	0.235832	0.0619477	-0.170205	0.176873
ENSGALG00000004003	AIFM1	1181.57	0.0635687	0.466211	-0.0482222	0.579989	0.0632278	0.465837	-0.0752517	0.389218	0.102844	0.245555	0.107942	0.223727	0.0104628	0.905037	-0.0279869	0.749447
ENSGALG00000004004	PHKB	517.898	-0.322398	0.190116	-0.493213	0.0437957	-0.421642	0.084853	-0.149406	0.541283	-0.716229	0.00355924	-0.333772	0.174219	-0.066325	0.786065	0.121124	0.622935
ENSGALG00000004005	AKR7L	624.099	-0.0565554	0.705546	-0.235497	0.115641	-0.096379	0.517996	0.0373995	0.803869	-0.09278	0.539713	-0.206415	0.171333	0.0818523	0.584182	-0.390221	0.00885694
ENSGALG00000004009	DHRS13	79.8933	0.579854	0.0106206	0.531409	0.0207672	0.691204	0.00236511	0.48508	0.0398834	0.849234	0.000353284	0.421245	0.0713753	0.795925	0.000531616	0.696642	0.00192147
ENSGALG00000004017	TOR1AIP2	196.947	0.000960857	0.994126	0.169169	0.184214	0.144817	0.248268	0.176525	0.176765	0.0692635	0.605494	0.0719541	0.589038	-0.216513	0.0851227	-0.312086	0.0126845
ENSGALG00000004019	MARS2	185.321	-0.0519389	0.677501	0.11136	0.379167	0.0885268	0.47724	-0.0983144	0.440934	0.0500919	0.69937	0.082679	0.525467	-0.0806052	0.527763	-0.230499	0.0634504
ENSGALG00000004028	MATN4	5.34068	-2.32915	0.0239128	0.644796	0.474624	-0.732218	0.415035	0.715866	0.450748	4.09448	0.000332137	1.76919	0.0893033	1.90801	0.0861564	1.93014	0.140281
ENSGALG00000004033	GALNT10	79.9141	0.514771	0.148326	0.194888	0.568354	-0.0932528	0.784258	-0.0847175	0.80495	-0.653705	0.0722389	0.0444705	0.90181	-0.52216	0.141264	-0.198977	0.568098
ENSGALG00000004034	CAPZB	3256.36	0.0229973	0.733106	-0.00529872	0.937196	0.174508	0.00919133	0.00831244	0.901762	0.111359	0.100518	0.114767	0.0908229	0.196709	0.00351774	0.0181964	0.788336
ENSGALG00000004035	CRYBA1	9.25731	0.270821	0.563895	0.0452439	0.926526	-0.268141	0.572763	0.5658	0.259646	-1.07398	0.0174547	-0.532617	0.211713	-0.64204	0.0972429	-0.700426	0.0530201
ENSGALG00000004037	DNA2	613.534	-0.170397	0.264324	-0.22883	0.131834	-0.28358	0.0615011	-0.280421	0.0644604	-0.118092	0.439294	-0.198118	0.196327	-0.163984	0.281813	0.0279288	0.855534
ENSGALG00000004038	ADAL	1442.68	-0.805382	0.000214852	-0.794563	0.000258473	-1.01217	3.1978e-06	-0.473167	0.0292549	-0.58857	0.00680768	-0.8572	8.54334e-05	-0.750516	0.000575076	-1.0849	6.79437e-07
ENSGALG00000004039	MINOS1	842.482	0.0792359	0.364542	0.0695572	0.425727	0.163909	0.0579278	-0.0371149	0.671467	0.0819664	0.35405	0.17674	0.0467761	0.0684866	0.431847	-0.186386	0.0319511
ENSGALG00000004040	MFAP3	1355.82	-0.00168848	0.988061	-0.0949616	0.396869	-0.036507	0.743909	0.00493655	0.964899	-0.125993	0.26422	-0.0217884	0.846833	-0.151818	0.174362	-0.0626216	0.577108
ENSGALG00000004042	NUFIP2	227.04	-0.0882669	0.531413	-0.108166	0.431942	-0.18769	0.16778	-0.118148	0.395843	-0.569868	7.32235e-05	-0.13703	0.343433	-0.0672538	0.631492	0.0993493	0.48823
ENSGALG00000004044	CSRP3	5.29652	-4.8894	0.00264099	-0.309057	0.83174	3.28327	0.0199695	1.34206	0.393973	1.1264	0.428635	-4.22564	0.00934668	-0.246051	0.868633	-1.28018	0.378036
ENSGALG00000004045	AGAP1	119.088	0.274935	0.122864	0.250738	0.137226	0.156968	0.349906	0.0991886	0.564312	0.152356	0.411718	0.292596	0.104301	0.00779775	0.964099	-0.000550808	0.997516
ENSGALG00000004046	LARP6	141.341	-0.0254214	0.964471	0.0221159	0.969019	-1.24451	0.0283209	-0.0543807	0.923514	-1.27568	0.0255202	-1.36267	0.0175741	-1.63036	0.00418603	-2.06704	0.000277223
ENSGALG00000004047	GALE	520.026	-0.089149	0.4486	-0.0912528	0.439648	0.00652053	0.955648	0.00787273	0.947264	0.0990426	0.407364	0.0818076	0.493755	0.030075	0.798012	-0.316674	0.00688512
ENSGALG00000004048	PTPRS	464.294	0.0565525	0.864256	0.466915	0.154945	0.169221	0.605544	0.128334	0.696426	-0.359258	0.275137	0.28072	0.392722	-1.06556	0.00107912	-0.880479	0.00687165
ENSGALG00000004049	ITFG1	583.159	0.0911815	0.56096	-0.0489597	0.75339	0.0717955	0.643841	0.080476	0.6056	-0.0760303	0.628093	0.0773179	0.621618	0.022131	0.886521	0.282885	0.0720796
ENSGALG00000004052	GPR107	973.972	0.0402121	0.738725	0.0759813	0.524496	0.056778	0.633093	-0.0808919	0.497729	-0.0425423	0.724646	-0.0187666	0.876806	-0.105179	0.380943	0.0935655	0.436748
ENSGALG00000004055	C7orf50	178.318	0.0127362	0.907316	-0.0595919	0.575214	-0.107671	0.300062	-0.0686726	0.524843	-0.296719	0.00925579	-0.00107232	0.992567	-0.0669536	0.538038	0.145298	0.19301
ENSGALG00000004057	HMGCL	833.555	0.0844394	0.395054	-0.00417941	0.96662	0.174696	0.0777961	0.0175416	0.860425	0.0400043	0.689927	0.00168109	0.986672	0.0906169	0.361751	-0.213361	0.0315226
ENSGALG00000004059	LRRC49	33.3187	-0.123135	0.814309	-0.368816	0.475451	-1.50024	0.00357938	-0.0393502	0.93831	-1.23923	0.0193332	-0.498192	0.345374	-1.41761	0.00677262	-1.69342	0.0010187
ENSGALG00000004063	SLC25A14	745.008	0.205185	0.131532	0.102206	0.454093	0.209413	0.123414	0.0570149	0.676254	0.350565	0.0106	0.11001	0.423802	0.381366	0.00530267	0.0841737	0.537523
ENSGALG00000004064	GPER1	6.63841	0.142892	0.76838	-0.0678355	0.896251	-0.546897	0.308849	-0.586942	0.270408	-0.439823	0.368062	-0.561296	0.304388	0.247039	0.558651	0.34774	0.462168
ENSGALG00000004065	SLC25A16	1558.68	-0.442803	0.00319756	-0.233269	0.118792	-0.406243	0.00649188	-0.264449	0.0763958	-0.21169	0.156293	-0.548962	0.000247457	-0.304309	0.0415475	-0.188409	0.20929
ENSGALG00000004068	FAM114A2	582.153	-0.29243	0.000309962	-0.281071	0.000392749	-0.176243	0.0243377	-0.257711	0.00117398	-0.306524	0.000158732	-0.360463	1.24077e-05	-0.104136	0.189038	-0.11245	0.16103
ENSGALG00000004070	MICALL2	678.443	0.0191326	0.90077	0.53318	0.000486495	0.363366	0.0169551	0.522021	0.000669739	0.250393	0.105596	0.241753	0.117851	0.0781166	0.609833	0.186956	0.220914
ENSGALG00000004071	NETO2	8.83482	-0.788494	0.0571874	-0.679979	0.0661249	-1.21537	0.00256784	-0.631973	0.113663	-0.763876	0.0823344	-1.447	0.00200049	-0.412096	0.22951	0.0660553	0.852971
ENSGALG00000004078	LOC416263	4.18571	0.974946	0.13382	1.71471	0.00720268	2.5145	0.0002362	1.88906	0.00648444	0.887164	0.164635	1.41788	0.0364357	-0.420346	0.515541	-0.34095	0.565845
ENSGALG00000004079	ENOX2	721.312	-0.240724	0.115995	-0.408857	0.0072683	-0.513699	0.000732081	-0.267315	0.0791395	-0.558592	0.000262335	-0.468145	0.00228784	-0.342488	0.0241468	-0.0136246	0.929132
ENSGALG00000004081	TMCO4	114.933	0.0645458	0.665025	0.503616	0.00070762	0.497693	0.000546219	0.254702	0.0909503	0.238279	0.112836	0.125449	0.398433	0.223464	0.116621	0.0955175	0.500118
ENSGALG00000004082	TAOK1	518.765	-0.0121492	0.945174	0.108293	0.533724	-0.00643907	0.970428	-0.0356559	0.838133	-0.347807	0.0497878	-0.0549395	0.756433	-0.339148	0.0526881	-0.116367	0.507411
ENSGALG00000004083	GRIA1	34.9351	0.331361	0.499198	0.0056756	0.990333	0.0394081	0.931779	0.576517	0.223758	-0.447724	0.345803	0.29238	0.535946	-1.34288	0.00263726	-1.09072	0.0151534
ENSGALG00000004085	ZDHHC13	681.833	0.13578	0.0493504	-0.0484795	0.478313	0.142132	0.0345542	0.0181037	0.793826	0.10827	0.12877	0.0464511	0.511639	0.331292	1.48969e-06	0.196146	0.00530526
ENSGALG00000004087	THSD4	25.2038	-0.172295	0.745264	-0.0135368	0.977987	-1.19648	0.0147695	-0.100067	0.838944	-0.8259	0.171443	0.319005	0.549701	-0.40386	0.474035	-0.499748	0.363021
ENSGALG00000004088	FNBP1	3388.46	-0.0485606	0.626874	-0.175395	0.0783226	-0.132937	0.181516	-0.0364827	0.714477	-0.284365	0.00446352	-0.0837219	0.402498	0.0859153	0.388351	0.358821	0.000332921
ENSGALG00000004096	CHRNA7	2.01503	1.42981	0.268195	-1.64198	0.180524	-1.26159	0.244945	-0.88727	0.467662	-2.11841	0.050267	0.337913	0.697593	-1.33788	0.0497864	-0.0767946	0.900279
ENSGALG00000004097	LRRC38	33.8375	-0.0566579	0.802374	-0.122199	0.571887	0.0595841	0.77752	0.137379	0.544949	0.243633	0.277199	-0.0303431	0.89319	0.0966346	0.642626	0.0490758	0.819953
ENSGALG00000004098	STK4	2726.31	0.22594	0.00159842	0.0278586	0.695592	0.226278	0.00142018	0.000553011	0.993818	0.0935776	0.19407	-0.0139413	0.846293	0.131661	0.064759	0.0801237	0.26328
ENSGALG00000004104	INTS1	1647.82	0.248841	0.0153861	0.266806	0.00896411	0.314946	0.00198605	0.0699348	0.494868	0.101163	0.328855	0.181761	0.0787821	0.130154	0.205209	0.124331	0.224571
ENSGALG00000004106	DHCR7	388.004	0.100184	0.586971	0.0263904	0.885061	0.181411	0.318021	0.0921803	0.612191	-0.1368	0.449402	-0.285423	0.112567	-0.0620243	0.72711	-0.226304	0.204408
ENSGALG00000004107	ITM2A	24582.3	-0.0214432	0.817517	-0.00503751	0.956764	0.0872904	0.347348	-0.150223	0.105902	0.0156926	0.86594	-0.210784	0.023394	0.0952604	0.305286	-0.224652	0.0156508
ENSGALG00000004108	CCAR1	760.13	-0.492427	0.0257803	-0.632995	0.00404123	-0.800427	0.000279105	-0.252839	0.250523	-0.66746	0.00247639	-0.444008	0.044585	-0.216427	0.325577	0.243048	0.273852
ENSGALG00000004110	TOMM34	430.028	0.307271	0.00195929	0.155632	0.117334	0.302141	0.00209803	0.12844	0.19842	0.363443	0.000306442	0.192086	0.057561	0.240546	0.0148916	0.10921	0.272002
ENSGALG00000004111	GPR174	396.467	0.142015	0.287571	0.118206	0.373727	0.349766	0.00816175	0.04713	0.725281	-0.0298061	0.827505	0.167748	0.213102	0.0708466	0.591314	0.00518686	0.968734
ENSGALG00000004112	FUCA1	465.983	0.216438	0.0703635	0.0955986	0.425377	0.16412	0.166458	0.014327	0.905139	0.262805	0.0313593	0.0968424	0.424354	0.123859	0.298405	-0.0980551	0.4071
ENSGALG00000004113	LOC422147	138.273	0.128629	0.615623	0.510543	0.0450953	0.549492	0.0308615	0.254446	0.322455	0.324788	0.209517	0.54369	0.0356886	-0.00755319	0.976239	-0.576887	0.0213757
ENSGALG00000004115	DNAJA2	1968.47	-0.133277	0.110457	-0.10554	0.203803	-0.114794	0.164989	-0.10737	0.194988	0.0208362	0.802406	-0.191249	0.0224199	-0.201451	0.0154083	-0.0277847	0.740117
ENSGALG00000004120	CNR2	11.9854	-0.539548	0.13035	-0.0106946	0.975305	-0.0411811	0.897884	-0.254669	0.469838	-0.10767	0.777774	-0.0574084	0.871846	0.500412	0.136599	0.113371	0.75858
ENSGALG00000004121	LPAR4	232.085	0.0420371	0.764894	0.142035	0.303467	0.123992	0.363288	0.130576	0.3571	-0.100447	0.485715	0.0510201	0.72202	-0.424879	0.00210026	-0.396649	0.00402182
ENSGALG00000004122	PNRC2	2803.03	-0.111951	0.44236	-0.111253	0.444366	-0.306629	0.0349587	-0.211449	0.14584	-0.0730404	0.61574	-0.0862535	0.553732	-0.106387	0.464155	0.241149	0.0982321
ENSGALG00000004123	PABPC1L	70.1816	0.319567	0.133414	0.438329	0.0445289	0.552932	0.00992916	0.496191	0.0241393	0.338795	0.11737	0.327888	0.12931	-0.346027	0.0850909	-0.635513	0.00130777
ENSGALG00000004128	CYSLTR1	153.294	0.202053	0.161041	0.103352	0.471345	0.358735	0.0100781	0.159231	0.274673	0.120656	0.426325	0.192788	0.196322	0.14355	0.314516	0.16207	0.267183
ENSGALG00000004133	SRSF10	2890.36	0.0901053	0.0982165	0.00747111	0.890254	0.0394843	0.463061	-0.125544	0.0205063	0.0425253	0.438082	0.024352	0.657499	0.0377604	0.486558	0.0682927	0.212696
ENSGALG00000004140	SH3BP4	188.404	-0.229153	0.347374	0.572939	0.0173762	0.235314	0.327834	0.0739315	0.761809	0.0744015	0.761669	0.105149	0.668656	-0.827199	0.000508786	-0.819675	0.000532137
ENSGALG00000004143	YWHAB	2926.86	-0.11261	0.264945	-0.173927	0.0839609	-0.221296	0.027636	-0.0199641	0.842972	-0.179664	0.0753658	-0.090474	0.370206	-0.084144	0.402206	0.049045	0.626492
ENSGALG00000004144	DDX21	870.096	0.115172	0.139379	-0.12691	0.0978099	-0.148015	0.0517971	-0.106497	0.167783	-0.0640211	0.418248	-0.035561	0.652334	-0.0276827	0.719816	0.134403	0.085767
ENSGALG00000004146	RIMS4	14.864	0.706343	0.213166	0.845218	0.105864	0.557092	0.285491	0.918847	0.0849922	0.138203	0.825838	0.291451	0.613877	-0.966634	0.0730808	-1.15512	0.0356233
ENSGALG00000004150	MYO1E	232.216	-0.401199	0.420786	-0.430469	0.380138	-0.382488	0.43462	-0.0577535	0.90665	-0.882168	0.0705371	0.218115	0.65275	-0.991705	0.0387213	-0.584568	0.223336
ENSGALG00000004152	C17H9orf78	642.617	0.0724477	0.37147	0.121002	0.131263	0.192253	0.0151533	0.111856	0.162908	0.154292	0.059273	0.0647819	0.434248	-0.0608157	0.453706	0.162477	0.0477054
ENSGALG00000004153	NADSYN1	215.692	0.0524407	0.66892	0.163142	0.169268	-0.182323	0.119372	-0.139311	0.242877	0.175105	0.158285	-0.00555293	0.963909	-0.109863	0.350302	-0.196117	0.0994284
ENSGALG00000004155	MYOM3	2.34024	-2.68612	0.178322	-0.514493	0.782698	2.6911	0.138924	2.11438	0.293189	1.03812	0.569568	-3.55655	0.071606	1.58692	0.446422	-0.363996	0.850586
ENSGALG00000004156	KIF1BP	656.65	-0.0979019	0.232876	-0.143369	0.0757659	-0.0513633	0.519067	-0.0929447	0.248312	-0.152047	0.0650636	-0.178107	0.0313377	-0.0861096	0.284063	-0.152875	0.0629699
ENSGALG00000004160	G3BP1	3991.81	-0.0206003	0.724136	-0.0436956	0.451976	-0.0017807	0.975455	-0.115628	0.0473298	0.0340399	0.563002	-0.00434671	0.941061	0.0610998	0.294344	0.0771073	0.187678
ENSGALG00000004161	CCNB1	1357.97	-0.0648197	0.449762	0.030838	0.718354	0.0625421	0.463063	-0.212395	0.0130817	0.213191	0.0136511	0.000166811	0.998464	0.0978417	0.25627	-0.159691	0.064874
ENSGALG00000004162	SLC16A6	546.761	0.0338126	0.802085	-0.0834401	0.535568	-0.0684301	0.609876	-0.144656	0.281914	0.376755	0.00539592	-0.131975	0.332997	0.239048	0.0773649	0.280664	0.041068
ENSGALG00000004165	TOR1A	926.83	0.248859	0.0020057	0.157802	0.0497903	0.190316	0.0166767	-0.00466628	0.95383	0.107438	0.189577	0.0814031	0.32144	0.0614272	0.445589	-0.0339706	0.674626
ENSGALG00000004166	VPS51	814.647	0.107282	0.400472	0.14819	0.247137	0.198264	0.120156	0.0212667	0.868236	0.306753	0.0172508	0.125582	0.330365	0.177165	0.165943	-0.214175	0.0925509
ENSGALG00000004169	LOC422151	984.029	0.0361028	0.856914	-0.0381802	0.848129	-0.174758	0.380143	0.0204951	0.91822	-0.418777	0.0369988	-0.00146563	0.994161	-0.391525	0.0494529	-0.362569	0.0691689
ENSGALG00000004170	ADA	9058.19	0.25126	0.0737324	0.261364	0.0628222	0.247037	0.0785783	-0.0318213	0.820737	0.261727	0.0623502	-0.252733	0.0719815	0.119312	0.395314	0.0181534	0.897102
ENSGALG00000004171	RNF111	475.806	-0.181087	0.212353	-0.0696418	0.626345	-0.269685	0.0582926	-0.146243	0.306101	-0.154207	0.283976	-0.259806	0.0716257	-0.359062	0.0115726	0.057362	0.690238
ENSGALG00000004174	VPS26A	1271.81	0.0867253	0.338136	-0.0844631	0.347635	-0.123052	0.169342	-0.0468797	0.602274	-0.141463	0.11725	-0.056049	0.53459	0.0301374	0.736206	0.0789287	0.380813
ENSGALG00000004179	ANAPC5	321.966	-0.12411	0.199696	-0.29247	0.0023055	-0.0250129	0.790832	-0.338753	0.000456334	-0.217603	0.0276368	0.00206723	0.983365	0.080908	0.401078	-0.133047	0.169723
ENSGALG00000004180	TOR1B	721.576	0.165411	0.132793	0.248242	0.0241358	0.171697	0.11673	0.101571	0.359493	0.188596	0.0918618	0.267162	0.0167212	0.221538	0.0442705	0.0485297	0.65875
ENSGALG00000004184	SPARC	16542.9	-0.176325	0.709387	0.879686	0.0629608	0.439962	0.352372	0.039533	0.933408	0.155341	0.742633	1.24856	0.00830737	-0.899665	0.0571628	-0.955659	0.0433335
ENSGALG00000004186	NSRP1	348.003	-0.360923	0.0230501	-0.383669	0.0147668	-0.533504	0.000652549	-0.213957	0.17094	-0.234231	0.135825	-0.215194	0.17354	-0.23968	0.123934	0.193151	0.228694
ENSGALG00000004189	MAFK	719.836	0.0475777	0.564361	0.144364	0.076317	0.124624	0.121223	0.0800779	0.325692	0.110572	0.178038	-0.0729568	0.378216	0.0827491	0.306071	0.238181	0.00396124
ENSGALG00000004190	RNF34	1012.94	0.215922	0.00123937	0.093673	0.157614	0.202256	0.00187412	0.0519478	0.437238	-0.00110787	0.987032	0.117227	0.0827636	-0.0289635	0.657421	-0.0850717	0.198939
ENSGALG00000004191	RIC8A	1279.52	0.104045	0.303276	0.173196	0.0861922	0.160602	0.110219	0.0133168	0.895194	0.178683	0.0797768	0.105289	0.301449	0.153273	0.128919	-0.128715	0.202163
ENSGALG00000004192	SLTM	380.685	-0.407719	0.0349535	-0.548693	0.00419274	-0.793776	3.51179e-05	-0.156713	0.411967	-0.451515	0.0185865	-0.301417	0.116963	-0.253864	0.181921	0.305351	0.114661
ENSGALG00000004193	ARSG	300.238	0.225074	0.0473476	0.102734	0.362414	0.171076	0.124294	0.213142	0.0627281	0.295038	0.0117232	0.0241504	0.835263	0.413999	0.000252396	0.266824	0.0199602
ENSGALG00000004195	KIF4B	2446.18	0.0174014	0.854052	0.0650343	0.490363	0.0467165	0.619696	-0.10559	0.26255	0.188864	0.0463866	0.06968	0.463347	-0.0591737	0.532117	0.11764	0.215328
ENSGALG00000004197	SUPV3L1	355.278	-0.0110305	0.883711	-0.0772764	0.299012	-0.146391	0.0451572	-0.166731	0.0277597	-0.113311	0.153178	-0.019483	0.805533	-0.182462	0.0157116	-0.0962681	0.20328
ENSGALG00000004198	PDZD11	373.084	0.145754	0.215099	0.124214	0.294105	0.227785	0.0519254	0.144163	0.224426	0.257315	0.0302193	0.133282	0.265827	0.329428	0.00502111	-0.136027	0.244941
ENSGALG00000004199	TMEM184A	69.9506	0.256523	0.224287	0.311671	0.1483	0.198989	0.340589	0.494539	0.0211576	0.317422	0.130569	0.00599574	0.977697	0.376863	0.0719109	0.521418	0.0134352
ENSGALG00000004200	DPP9	1150.58	0.0611261	0.302268	0.0461947	0.432004	0.0247548	0.670004	-0.0476208	0.420328	0.0803797	0.182604	-0.0393706	0.514488	-0.0849095	0.149756	-0.0818471	0.16833
ENSGALG00000004203	PSMG3	702.264	0.135735	0.269285	-0.0277233	0.822071	0.141424	0.248124	0.0432353	0.725999	0.0665239	0.590487	-0.00119548	0.99229	0.13861	0.258074	-0.0482386	0.693269
ENSGALG00000004204	FAM63B	626.755	-0.171563	0.160536	-0.194061	0.107583	-0.316366	0.00837007	-0.0895046	0.459891	-0.146913	0.229135	-0.102475	0.401993	-0.29441	0.0139755	-0.158987	0.190478
ENSGALG00000004205	SOAT1	877.86	0.0961251	0.496074	0.0685336	0.624812	0.104903	0.453161	0.0298366	0.83245	-0.104466	0.462531	0.0478822	0.735595	-0.459628	0.00100154	-0.387383	0.0055249
ENSGALG00000004209	ELFN1	56.5343	0.295347	0.406518	1.45448	3.15072e-05	0.971553	0.00378251	1.17523	0.000629057	0.150395	0.650097	0.587328	0.0717612	-0.801065	0.00993847	-0.877977	0.00490197
ENSGALG00000004212	ADAM10	1622.9	-0.333469	0.116107	-0.437264	0.0388894	-0.658316	0.00187035	-0.177134	0.402774	-0.502661	0.0176985	-0.267275	0.207238	-0.212299	0.31532	0.294557	0.164652
ENSGALG00000004215	WIPI1	1734.7	0.0718638	0.528362	0.170877	0.133539	0.325645	0.00412256	0.0960555	0.397743	0.393402	0.000558606	0.0512115	0.654439	-0.0094253	0.933965	-0.267827	0.0188533
ENSGALG00000004216	TOR3A	220.007	-0.232484	0.320768	-0.172775	0.460765	-0.550207	0.0187537	-0.181008	0.438246	0.328629	0.14931	-0.143584	0.528466	0.112367	0.616296	-0.068971	0.75817
ENSGALG00000004220	SERINC3	1718.47	0.0647801	0.380414	0.090754	0.216135	0.0905501	0.214122	-0.0752061	0.306248	0.141136	0.0587469	-0.0732919	0.324533	-0.136725	0.0601862	-0.181572	0.0132989
ENSGALG00000004222	HK1	1723.79	0.196612	0.0379485	0.109004	0.247041	0.151011	0.107413	0.342973	0.000283402	0.111627	0.241121	0.274148	0.00388453	0.0588587	0.531674	0.172073	0.0687293
ENSGALG00000004224	MAD1L1	364.873	-0.0850222	0.304351	0.012623	0.877184	-0.051888	0.51784	-0.0528817	0.523109	0.023849	0.778099	0.165614	0.0527838	-0.134062	0.103616	-0.123536	0.13064
ENSGALG00000004225	KDM2B	619.507	-0.109867	0.373237	-0.200757	0.100189	-0.338193	0.00541996	-0.0312253	0.798744	-0.38047	0.00211418	-0.207231	0.093616	-0.152093	0.210401	0.0978377	0.426016
ENSGALG00000004227	FAM20B	155.38	-0.0284183	0.869577	0.203401	0.219648	0.0398596	0.80792	0.0924007	0.581216	0.0536935	0.757804	0.0207437	0.904411	-0.29795	0.0732553	-0.250431	0.135155
ENSGALG00000004228	USP40	195.709	-0.197038	0.320647	-0.305258	0.116163	-0.522868	0.00700878	-0.0450583	0.815702	-0.388893	0.0481797	-0.151865	0.440391	-0.190386	0.325511	0.169341	0.38655
ENSGALG00000004230	LIPC	54.5063	0.430155	0.787618	-2.27075	0.129174	1.0923	0.468118	-1.61888	0.188225	-2.36061	0.0351948	0.111724	0.919883	-1.42479	0.194035	-1.23746	0.259815
ENSGALG00000004231	IFNLR1	234.737	1.03755	1.94704e-05	0.991639	4.01179e-05	0.84349	0.000447088	0.647151	0.0073039	1.11589	4.25771e-06	0.794052	0.00104431	0.723903	0.00258152	1.42097	6.1117e-09
ENSGALG00000004234	PGGHG	168.651	0.00492958	0.969433	-0.0354409	0.786419	0.349564	0.00625854	0.0797136	0.548442	0.114909	0.390597	0.194458	0.144478	0.60897	2.35822e-06	0.109158	0.394255
ENSGALG00000004236	TRAF3IP1	71.9788	-0.367317	0.105846	-0.883761	0.000101339	-0.814965	0.000249533	-0.247205	0.263135	-0.906804	5.51103e-05	-0.486982	0.0322155	-0.521863	0.0151064	-0.142146	0.532544
ENSGALG00000004237	PRKAR1A	2219.52	0.0707695	0.363764	0.0806879	0.295984	0.109069	0.155865	-0.00912267	0.906258	0.052759	0.49915	0.073569	0.345265	-0.119318	0.120983	-0.00365586	0.962368
ENSGALG00000004238	MRM2	107.708	-0.208301	0.0967274	-0.117669	0.339523	-0.0170745	0.887551	-0.406341	0.00119841	0.147153	0.253063	-0.2777	0.0388484	-0.122868	0.326604	-0.180587	0.145968
ENSGALG00000004240	ORAI1	574.852	0.222684	0.00842868	0.0805547	0.330963	0.217652	0.0079751	0.0768417	0.35994	0.0611842	0.470086	0.0256851	0.760125	0.282398	0.000546476	0.233411	0.00507783
ENSGALG00000004244	TTPAL	152.929	-0.0355255	0.828405	-0.290113	0.0678656	-0.195573	0.211165	0.0711862	0.657862	-0.417286	0.0110087	-0.251363	0.122998	-0.0259487	0.868901	0.0497171	0.761099
ENSGALG00000004245	NUDT1	366.807	-0.894368	1.29625e-05	-1.0046	9.58713e-07	-1.02545	5.28658e-07	-0.753424	0.000241376	-0.996309	1.46305e-06	-0.914803	1.12586e-05	-0.455103	0.0273605	-0.97986	1.88973e-06
ENSGALG00000004246	SLC6A4	126.793	0.206308	0.462647	0.0683589	0.80264	0.0560107	0.837658	0.158539	0.563652	0.0274416	0.922386	-0.0730869	0.794466	0.499615	0.0721967	0.851814	0.00256159
ENSGALG00000004247	MORN3	8.68309	0.211393	0.586533	0.227715	0.536091	0.0700779	0.840472	0.774213	0.040229	0.127781	0.760585	-0.30931	0.429914	0.134334	0.699227	-0.723723	0.0589619
ENSGALG00000004249	GRHL3	30.3482	-0.144136	0.521507	0.0844088	0.696553	0.276711	0.186181	-0.297121	0.190214	-0.206103	0.401679	-0.370051	0.114766	0.39218	0.0695438	-0.213387	0.354504
ENSGALG00000004250	B4GALNT4	145.289	0.0689514	0.713824	0.582962	0.00202365	0.211634	0.256371	0.291535	0.130826	0.646845	0.00102383	0.651235	0.000869609	0.27577	0.148971	-0.0988075	0.599119
ENSGALG00000004252	LOC420160	1996.62	0.490341	0.00325222	0.190485	0.253053	0.617562	0.000208104	0.283025	0.0898922	0.423809	0.0112154	0.314195	0.059822	0.869885	1.86021e-07	0.481704	0.00397493
ENSGALG00000004254	TMEM120B	159.245	0.377178	0.00126088	0.0999012	0.381004	-0.0430555	0.701683	0.0575693	0.61882	0.118434	0.314367	0.295182	0.0111565	0.225449	0.0452517	0.319811	0.00515028
ENSGALG00000004255	SNX8	211.211	-0.199203	0.345496	-0.0531451	0.796138	-0.176789	0.389026	-0.0374708	0.856679	-0.858364	6.67878e-05	-0.103266	0.627649	-0.444812	0.0318543	-0.194173	0.347787
ENSGALG00000004257	TSPAN15	12.9346	-0.351797	0.450765	-0.0314438	0.945929	0.101613	0.823737	-0.706719	0.146572	1.01042	0.0553499	0.151613	0.755218	-0.154544	0.737264	0.517872	0.246383
ENSGALG00000004259	BLMH	2457.61	0.28775	4.18543e-05	0.210979	0.00254825	0.302612	1.36992e-05	0.0855912	0.222032	0.29023	4.05752e-05	0.251058	0.000378013	0.255429	0.000269171	0.104565	0.138824
ENSGALG00000004261	AQP9	10.5764	-1.88952	0.000796869	-0.994398	0.0374702	-1.95589	4.87129e-05	-0.275168	0.542407	-1.20322	0.0236946	-0.0396819	0.934918	-0.778773	0.103731	-0.641557	0.196302
ENSGALG00000004263	MYDGF	1326.88	0.117003	0.22938	-0.0474203	0.626926	0.0206935	0.831007	0.0703674	0.471717	0.0318694	0.746044	0.101672	0.301853	0.163637	0.093377	-0.0375347	0.700438
ENSGALG00000004266	TNFAIP8L1	1484	0.0621266	0.56298	-0.0665445	0.535519	0.15445	0.14917	-0.0343269	0.750033	0.056615	0.601097	0.0174375	0.872099	0.357062	0.000920522	-0.0580522	0.590214
ENSGALG00000004267	SIGIRR	29.24	0.228284	0.511059	0.727285	0.0416487	0.677382	0.0606462	0.180564	0.613799	1.48219	2.66594e-05	0.561493	0.1209	0.326371	0.364742	0.068747	0.843857
ENSGALG00000004268	NIPAL3	825.89	-0.0743627	0.481205	-0.166557	0.111152	-0.201462	0.0530271	-0.0196121	0.85106	-0.192206	0.0672493	-0.0607453	0.564273	-0.176368	0.0894024	-0.00416738	0.968223
ENSGALG00000004270	ALDH1A2	48.6401	-0.562957	0.0628984	-0.466077	0.113682	-1.04337	0.000351602	-0.357753	0.21998	-0.803916	0.00801541	-0.513142	0.0861989	-0.828808	0.00348239	-0.57443	0.0441916
ENSGALG00000004272	ASB1	349.713	-0.115687	0.319342	0.00117529	0.99172	0.149971	0.180382	0.0591796	0.608127	-0.0543771	0.644927	-0.0342231	0.770164	-0.18956	0.0934826	-0.272628	0.0160369
ENSGALG00000004273	RALGPS2	260.766	-0.0324064	0.91613	0.160217	0.596992	-0.00201301	0.99468	-0.204327	0.497895	-0.739617	0.0133894	-0.584121	0.0500768	-0.412483	0.163277	-0.295633	0.318299
ENSGALG00000004274	TWIST2	16.9095	-0.0542434	0.894482	-0.252384	0.535652	0.345158	0.389221	-0.611525	0.141407	-0.619006	0.14865	-0.0342455	0.935144	0.400876	0.319953	0.491345	0.244304
ENSGALG00000004276	CHST12	407.783	0.570072	8.98793e-05	0.557959	0.0001224	0.785529	5.19228e-08	0.533338	0.000273931	0.540194	0.000272476	0.28363	0.0531982	0.0471096	0.743787	-0.235553	0.1038
ENSGALG00000004280	ANO9	326.039	-0.115519	0.766777	0.346012	0.375308	0.553498	0.155883	0.0961772	0.80534	1.0085	0.00997105	0.276726	0.479709	0.686228	0.0794116	0.192056	0.62279
ENSGALG00000004282	RCAN3	413.911	-0.0854878	0.35668	-0.149113	0.0974027	-0.0822807	0.353418	-0.122347	0.176805	-0.0185272	0.840334	0.00422608	0.963129	-0.16196	0.0632032	-0.0332534	0.707882
ENSGALG00000004286	COL13A1	184.5	-0.0801645	0.777905	-0.170228	0.547964	-0.277493	0.324635	-0.431367	0.132141	-0.540966	0.0600236	0.3621	0.205028	-1.09568	9.0922e-05	-1.48769	9.6818e-08
ENSGALG00000004288	HDAC4	84.1429	-0.0853057	0.749292	0.0365187	0.885969	-0.126906	0.61676	0.149447	0.558113	-0.351675	0.19481	0.342923	0.20457	-0.436247	0.104672	-0.0884771	0.739538
ENSGALG00000004290	ANGPTL1	253.358	-1.12936	0.0176175	-0.188715	0.687642	-0.900636	0.0548138	-0.502829	0.283643	-0.817014	0.0786133	0.386822	0.40432	-0.874878	0.0569401	-0.724359	0.11525
ENSGALG00000004293	PLG	120.686	-0.815925	0.000470107	-0.81899	0.00037459	-0.987838	1.66111e-05	-0.154154	0.504192	-0.553299	0.0169729	-0.145504	0.53272	-0.036185	0.876188	-0.291412	0.223219
ENSGALG00000004294	CGNL1	22.1789	-2.8986	3.05758e-06	-1.90476	0.000484756	-2.88942	7.28688e-07	-1.64215	0.00263932	-3.27757	2.09741e-08	-3.48518	9.79302e-08	-1.20059	0.0255344	-2.36338	4.27222e-05
ENSGALG00000004295	CPD	1836.62	0.100929	0.320641	0.296168	0.0034455	0.198327	0.0493702	0.0273851	0.787594	0.0352314	0.73059	0.0580287	0.569559	-0.0640186	0.526913	-0.158686	0.116087
ENSGALG00000004297	DNAH1	27.7836	0.612969	0.0706113	0.357192	0.261508	0.157699	0.62259	0.238814	0.47545	-0.101396	0.761832	0.163669	0.631964	-0.548968	0.0890597	0.646284	0.0439753
ENSGALG00000004300	PTDSS2	327.944	-0.0882389	0.609153	0.00146472	0.993178	-0.110658	0.516246	0.108412	0.529219	-0.157449	0.366119	-0.313432	0.0723291	-0.67028	6.54091e-05	-0.812096	1.2424e-06
ENSGALG00000004302	NDUFA10	2101.05	-0.163532	0.0727003	-0.141782	0.119275	-0.018587	0.837627	-0.144514	0.112723	-0.0466075	0.610995	-0.0102907	0.910712	-0.162147	0.0749426	-0.353594	0.000101756
ENSGALG00000004304	TCF12	4161.29	-0.303802	0.0820466	-0.238184	0.172328	-0.532278	0.00228836	-0.260302	0.135722	-0.288484	0.0985169	-0.417504	0.0168746	-0.355947	0.0413771	-0.0751084	0.667227
ENSGALG00000004306	SYT12	9.88776	0.867955	0.105348	1.38791	0.0105247	1.23042	0.0145377	0.898318	0.102922	1.01636	0.0683844	0.872886	0.123902	-0.0368062	0.9385	0.990249	0.0305447
ENSGALG00000004309	GDAP1L1	44.8563	0.390168	0.214455	0.113239	0.721177	0.186497	0.545846	-0.214108	0.510596	-0.0452316	0.888032	-0.177296	0.587304	-0.664705	0.0330046	-0.577968	0.0584347
ENSGALG00000004310	TTYH3	222.634	-0.0728712	0.875415	-0.283455	0.538141	-0.366949	0.425331	-0.449275	0.329954	-1.06221	0.0228992	-0.283955	0.54052	-0.468255	0.311907	-0.0191446	0.966982
ENSGALG00000004311	AGGF1	179.02	-0.554307	0.00744434	-0.737317	0.000296702	-0.636215	0.00173979	-0.361844	0.0739077	-0.754946	0.000224059	-0.324173	0.114402	-0.335898	0.0951944	0.0136376	0.947874
ENSGALG00000004319	NUDT13	62.9653	0.00709917	0.968493	0.10272	0.556656	0.194921	0.248613	-0.0129195	0.942143	-0.00557873	0.97518	0.254503	0.147899	0.103524	0.528528	-0.305355	0.0646747
ENSGALG00000004320	FAT2	3.96082	0.438275	0.542605	0.965665	0.196043	0.17341	0.8015	1.83515	0.00837032	1.23264	0.144772	1.32783	0.0739514	1.84951	0.0404809	0.758234	0.363285
ENSGALG00000004321	OSER1	388.687	-0.031216	0.680503	-0.0425766	0.574073	-0.0134237	0.856805	-0.0642117	0.394106	-0.136566	0.0769675	-0.17249	0.0299688	-0.00114572	0.98796	-0.244616	0.0013794
ENSGALG00000004323	RASAL2	254.69	0.476693	0.21038	0.253489	0.500105	0.278009	0.459032	0.150898	0.688626	-0.426789	0.264068	0.424644	0.263586	-0.651238	0.0844421	-0.551352	0.143389
ENSGALG00000004324	SETD1A	504.723	-0.208047	0.139655	-0.0443159	0.750803	-0.040309	0.771512	0.0298502	0.83028	-0.198505	0.158098	0.0452677	0.749257	0.0168204	0.904885	0.190053	0.179511
ENSGALG00000004325	P4HA1	1436.95	0.0045804	0.966676	-0.022304	0.837825	-0.0789693	0.467099	-0.0351179	0.747491	-0.239622	0.0292122	-0.118878	0.279691	-0.257452	0.0179364	-0.288642	0.00819756
ENSGALG00000004326	GOSR1	672.617	-0.0102346	0.866343	-0.0826428	0.166701	0.0248451	0.669508	-0.0234508	0.695198	-0.0590775	0.335517	-0.119211	0.0542027	-0.102844	0.0799682	-0.00145835	0.980913
ENSGALG00000004328	IGHMBP2	405.989	-0.0662607	0.436541	-0.0495912	0.559714	-0.0140324	0.86608	0.099271	0.247044	0.220224	0.0113859	0.0800705	0.361207	0.0485366	0.568367	0.0848106	0.320733
ENSGALG00000004329	IQCE	215.838	-0.0317105	0.894949	-0.137052	0.559616	-0.226467	0.334067	0.0707287	0.763009	-0.109184	0.647815	-0.148818	0.534826	-0.158541	0.501149	0.50364	0.0332752
ENSGALG00000004333	ABCA5	377.854	0.674935	0.00463267	0.701139	0.0029349	0.711322	0.002503	0.32946	0.162582	0.277177	0.246909	0.459432	0.0553161	0.153945	0.518685	0.428494	0.0717313
ENSGALG00000004334	MYLK3	104.201	-0.0234358	0.906046	-0.205204	0.292876	-0.482149	0.0143336	-0.0833338	0.664209	-0.341363	0.0804218	-0.478228	0.0161796	-0.071528	0.712756	0.42777	0.0352074
ENSGALG00000004336	INPPL1B	412.794	-0.108163	0.602385	-0.22252	0.285143	0.0622638	0.765054	-0.0414083	0.84353	-0.308049	0.142319	-0.207696	0.321303	0.454501	0.0293598	0.246521	0.235457
ENSGALG00000004341	LOC424430	178.6	0.0772617	0.644961	0.0443883	0.790733	0.300498	0.069011	0.0654983	0.699	-0.00258602	0.987896	0.435968	0.0101061	0.313179	0.0597056	0.127809	0.438284
ENSGALG00000004342	ORC6	282.182	0.108836	0.29248	0.0950016	0.352677	0.104174	0.303642	-0.165218	0.108749	0.230221	0.0310081	0.127242	0.236392	0.240755	0.022063	-0.16149	0.128877
ENSGALG00000004343	HPD	83.4146	0.0944431	0.657238	0.199294	0.351719	0.468905	0.0243824	0.0368802	0.865287	-0.308088	0.159293	0.110476	0.605968	-0.459436	0.0246469	-1.0966	5.48921e-08
ENSGALG00000004345	OIT3	215.473	1.0863	3.00451e-06	0.975476	2.93789e-05	1.04328	7.37832e-06	0.703416	0.00246991	1.17366	4.73964e-07	0.86261	0.000216434	0.637489	0.00595279	1.1334	1.28728e-06
ENSGALG00000004346	P2RY4	96.6296	-0.576241	0.0155662	-0.604825	0.011513	-0.534178	0.0234052	-0.00544993	0.982158	-0.0784101	0.748111	-0.115825	0.635495	0.112407	0.64292	-0.495682	0.0395991
ENSGALG00000004347	NEDD4	363.304	-0.292968	0.19009	-0.19045	0.388317	-0.450349	0.0412668	-0.113517	0.606728	-0.328531	0.138719	-0.0900492	0.684409	0.0277549	0.899552	0.438835	0.0484778
ENSGALG00000004348	BRAT1	266.824	-0.283204	0.0016028	-0.249105	0.00464868	-0.128608	0.134058	-0.210187	0.0172359	-0.247882	0.00657897	-0.34509	0.000237059	-0.199554	0.025148	-0.327752	0.000283755
ENSGALG00000004350	WDR41	177.867	-0.381706	0.038476	-0.367735	0.0425292	-0.711008	8.48462e-05	-0.310857	0.0850672	-0.370762	0.0429537	-0.171823	0.350191	0.0217901	0.903781	0.316653	0.0904898
ENSGALG00000004352	PSMD9	1362.41	0.206834	0.0996487	0.284497	0.0235418	0.311978	0.0127864	0.159187	0.204701	0.369697	0.00334977	0.150952	0.232198	0.210432	0.0945891	0.0981056	0.435648
ENSGALG00000004353	TBCA	846.311	0.048609	0.6539	0.120095	0.266412	0.0979309	0.361547	-0.0450706	0.675142	0.255462	0.0184516	0.0243201	0.823969	0.0823741	0.446559	-0.143939	0.185265
ENSGALG00000004355	MCU	1037.9	0.103466	0.330185	0.0975993	0.355253	0.105417	0.31641	0.051419	0.626238	0.107108	0.314005	0.163725	0.125165	0.0673571	0.52444	0.281275	0.00849286
ENSGALG00000004357	ANXA6	4902.7	0.0181198	0.885349	0.0032351	0.979459	0.144767	0.248894	0.0728921	0.562281	0.102381	0.416543	0.173192	0.168814	0.407093	0.00119773	0.140302	0.264233
ENSGALG00000004362	MRPL21	446.219	0.109027	0.250066	0.0643815	0.496994	0.20704	0.0269324	-0.0809917	0.392398	0.183693	0.0588214	0.120078	0.219564	0.174439	0.0690772	0.0143666	0.880237
ENSGALG00000004363	MCM3AP	1482.63	0.0119378	0.897041	-0.0103607	0.909741	0.00938873	0.917961	-0.0770381	0.399759	-0.0870387	0.347499	-0.114149	0.219484	-0.0562756	0.541224	-0.0591609	0.521144
ENSGALG00000004364	ABR	2261.33	-0.020149	0.870721	0.137743	0.26582	0.172665	0.162395	0.0742406	0.550169	0.0476897	0.701459	0.259296	0.0366751	0.0519922	0.673873	-0.172459	0.162646
ENSGALG00000004366	BAP1	1768.9	0.0365361	0.757683	0.0490522	0.679468	0.0874692	0.460283	0.0382172	0.74787	0.191008	0.108447	0.0303693	0.798575	0.152204	0.199203	-0.0381262	0.747306
ENSGALG00000004367	AWAT1	51.2759	0.118989	0.699049	0.22525	0.468494	0.284221	0.355117	0.429495	0.169556	0.743582	0.0180308	-0.0853942	0.786764	0.685384	0.0275141	0.306429	0.326063
ENSGALG00000004369	PYGO1	51.3831	0.228832	0.252946	0.0360857	0.848558	0.21238	0.2529	0.0913652	0.636457	0.191448	0.379868	0.35196	0.0920638	0.274106	0.182244	0.280066	0.186126
ENSGALG00000004370	MAP2K6	86.108	-0.126388	0.530767	0.0743657	0.698078	0.189399	0.318548	-0.352725	0.0713259	-0.205138	0.346766	-0.226025	0.286773	-0.237488	0.259595	-0.276982	0.194149
ENSGALG00000004372	MICU1	592.109	-0.018703	0.884216	0.162186	0.205957	0.260948	0.0407322	0.00813133	0.949538	0.332392	0.0103546	0.217576	0.0941768	0.214813	0.0951743	-0.133363	0.29854
ENSGALG00000004375	VPS35	1313.21	-0.0593719	0.535231	-0.128072	0.177304	-0.278822	0.00322989	-0.141475	0.136483	-0.13663	0.155248	-0.0269499	0.778836	-0.133395	0.160217	-0.00533232	0.955681
ENSGALG00000004376	KCNJ2	64.4819	0.0395071	0.872067	0.0399688	0.866783	0.084704	0.718611	0.0143749	0.953619	-0.0850989	0.735704	0.0686619	0.786743	-1.15198	3.99118e-07	-1.451	2.94786e-10
ENSGALG00000004378	ASB6	1777.69	0.362174	0.0197864	0.248615	0.110328	0.25106	0.106605	-0.071451	0.646025	0.466912	0.00270815	0.0679954	0.66282	0.266665	0.086543	-0.110046	0.47915
ENSGALG00000004383	TIMM22	329.35	0.0937642	0.508075	0.111536	0.433802	0.188068	0.183909	0.00223599	0.987546	0.182717	0.206028	0.203824	0.159373	0.276531	0.0526145	-0.01929	0.891468
ENSGALG00000004386	SOX9	8.34271	0.775974	0.206063	1.17295	0.0546727	-0.0839928	0.887209	1.6068	0.00819341	-0.571713	0.322274	0.334258	0.565967	-0.62324	0.228519	0.231331	0.662628
ENSGALG00000004390	AP3B1	445.923	-0.370879	0.0827022	-0.497325	0.0191966	-0.821596	0.000110897	-0.28131	0.184854	-0.549867	0.00990512	-0.232536	0.274784	-0.310926	0.14059	0.020526	0.922899
ENSGALG00000004393	LOC428824	26.2021	-1.98895	0.00208269	-0.0515974	0.935991	-1.29189	0.045525	-0.771456	0.23719	0.821877	0.229396	0.214991	0.764618	-0.0623369	0.932774	1.0577	0.172705
ENSGALG00000004394	PCBP3	8.50975	-0.215788	0.562565	-0.563453	0.153194	-1.14068	0.00693565	-0.00746322	0.985014	-1.54755	0.000213013	-0.534533	0.208067	-1.4629	0.000242181	-1.35232	0.000107668
ENSGALG00000004397	MLXIP	265.094	-0.0392994	0.909329	-0.0999296	0.769865	-0.179967	0.598026	-0.255144	0.455051	-0.15342	0.659336	0.202262	0.560126	-0.150309	0.665295	-0.0368227	0.91541
ENSGALG00000004398	CARD11	615.088	-0.205746	0.216146	-0.283409	0.0860941	-0.274392	0.0960523	-0.0974614	0.556264	-0.708117	2.34087e-05	-0.25774	0.120982	-0.0566916	0.730527	0.0846553	0.608739
ENSGALG00000004400	SPECC1	446.101	-0.281251	0.0269958	-0.356876	0.00429994	-0.326059	0.00864734	-0.0247477	0.843973	-0.346026	0.0066512	-0.0576317	0.651858	0.0764467	0.541851	0.423723	0.00090202
ENSGALG00000004401	WNT11B	17.0547	0.742117	0.0100109	1.02333	0.000998563	0.871783	0.00351135	0.772511	0.0106634	0.839447	0.00872393	0.440113	0.174141	0.989779	0.00148537	1.17005	0.00010127
ENSGALG00000004410	ANAPC16	904.302	-0.0251021	0.838151	-0.0299174	0.807817	0.0958429	0.434026	-0.115327	0.349215	0.0327077	0.792074	-0.0200354	0.87219	0.0730895	0.553369	-0.326515	0.00771373
ENSGALG00000004412	DIABLO	543.028	-0.120381	0.2267	-0.0281045	0.775292	-0.0748263	0.442937	-0.134417	0.170507	-0.116282	0.241663	-0.204382	0.0419091	-0.0497056	0.612315	-0.190164	0.0556232
ENSGALG00000004413	SLC39A11	279.117	0.0657637	0.597156	0.0937494	0.448896	0.101536	0.409889	0.0168778	0.894236	-0.0037052	0.977131	0.18621	0.146262	0.291907	0.0185744	-0.0400975	0.744629
ENSGALG00000004416	TTC19	486.965	-0.0766086	0.576422	0.025345	0.853626	-0.0641607	0.640152	0.100557	0.46531	0.07614	0.579554	0.112166	0.416372	0.204901	0.133555	0.0728611	0.594888
ENSGALG00000004418	SSTR2	1938.94	-0.218739	0.395727	0.503206	0.0506236	-0.297931	0.247086	0.421526	0.101777	0.167107	0.51778	0.381787	0.138761	0.416515	0.106467	0.259139	0.315099
ENSGALG00000004420	SDK1	719.761	0.0833088	0.466588	0.207568	0.0678637	0.237362	0.0356065	-0.0135676	0.90523	0.0199195	0.86243	-0.146539	0.202263	-0.00175986	0.987652	-0.0149903	0.895146
ENSGALG00000004424	SEC16B	37.3536	0.516474	0.12626	0.0783584	0.821128	0.572322	0.0932097	0.843778	0.0159638	0.274011	0.424726	0.393673	0.260433	0.76952	0.0252427	0.264436	0.429582
ENSGALG00000004425	SCAMP1	405.094	-0.306142	0.0805753	-0.413686	0.0166945	-0.479842	0.00534071	-0.218739	0.206638	-0.682921	9.02952e-05	-0.206476	0.234647	-0.504942	0.00304038	-0.286643	0.0947069
ENSGALG00000004431	SAR1A	1375.41	-0.00779727	0.947963	0.0772485	0.518045	0.106872	0.369817	-0.0214815	0.85774	0.0609199	0.612733	0.0697816	0.561968	0.101323	0.396812	-0.242448	0.0422144
ENSGALG00000004435	RAB27A	1180.34	0.0629129	0.707802	-0.0946558	0.571331	-0.128709	0.440744	-0.0116863	0.944317	-0.232271	0.166109	-0.0645886	0.699924	0.213995	0.199654	0.460469	0.00619807
ENSGALG00000004436	CYP3A4	298.12	0.485811	0.00761843	0.313137	0.0858335	0.169588	0.350672	0.3642	0.0472761	0.613381	0.00088082	0.304962	0.0948034	0.272516	0.130647	0.204119	0.257753
ENSGALG00000004437	LHFPL2	107.486	0.383381	0.00886176	0.251082	0.0722296	0.195409	0.147638	0.495401	0.000643886	-0.0347593	0.81988	0.403095	0.00777886	-0.0159453	0.908251	0.270779	0.0555623
ENSGALG00000004438	ARSB	1240.86	0.185431	0.344379	-0.0256068	0.895925	0.366806	0.0605168	0.148092	0.450108	-0.0465391	0.813099	0.254197	0.195057	-0.15477	0.426884	0.0471967	0.808705
ENSGALG00000004440	VPS33A	740.033	-0.00342943	0.965309	0.0243362	0.756375	0.0492881	0.526151	0.0204289	0.797073	0.0153362	0.848827	0.00971643	0.903603	0.00906564	0.907622	-0.00902597	0.908092
ENSGALG00000004442	PPA1	840.105	0.169144	0.0908738	-0.00447819	0.964239	0.0444731	0.65459	0.0266303	0.791041	0.117588	0.247129	0.141045	0.16729	0.161018	0.111058	-0.0365947	0.717786
ENSGALG00000004444	SHCBP1	408.464	-0.128771	0.485276	-0.161797	0.376014	-0.219879	0.228214	-0.43825	0.0163092	-0.0369287	0.841233	-0.118262	0.523636	-0.187467	0.308524	-0.0424343	0.819143
ENSGALG00000004455	USP34	665.155	-0.364445	0.0509647	-0.403141	0.0297594	-0.835384	7.02165e-06	-0.190088	0.305183	-0.277057	0.135919	-0.159665	0.390343	-0.187349	0.311556	0.13931	0.454561
ENSGALG00000004460	FOXK1	491.567	0.38807	1.21587e-05	0.253199	0.00373405	0.416916	1.29643e-06	0.229051	0.00961774	0.34531	0.000143461	0.326443	0.000296494	0.362172	3.71132e-05	0.307354	0.000548397
ENSGALG00000004465	PALD1	1110.14	0.0061847	0.971951	0.0857134	0.626114	-0.00205468	0.990672	0.11268	0.523351	-0.0918807	0.603677	0.169091	0.338317	-0.247498	0.158684	-0.586421	0.000815886
ENSGALG00000004467	CLIP1	381.741	-0.447653	0.0549725	-0.737132	0.00148059	-0.75118	0.00123738	-0.100862	0.663625	-0.475283	0.0410595	-0.130374	0.574917	-0.158211	0.492699	0.164515	0.4819
ENSGALG00000004474	PLEKHF1	242.676	-0.0137767	0.933614	0.165871	0.30675	-0.0534917	0.739035	0.14435	0.377699	-0.152802	0.356054	-0.0843256	0.6067	-0.618456	8.54889e-05	-0.581518	0.000231948
ENSGALG00000004475	LOC107052104	146.916	0.806141	7.11982e-05	0.755641	0.000226363	1.07162	1.23666e-07	0.472792	0.020928	0.838163	5.89076e-05	0.346902	0.0945483	1.05379	4.07888e-07	0.965052	2.84092e-06
ENSGALG00000004476	SEMA3G	141.253	-0.0306467	0.933772	0.538122	0.144435	0.47148	0.201199	0.162736	0.66194	0.503626	0.174604	0.446424	0.232599	-0.0590874	0.872869	-0.815787	0.0258441
ENSGALG00000004477	NCOR1	1009.6	-0.319087	0.0351906	-0.426063	0.00471208	-0.622491	3.66792e-05	-0.132063	0.380732	-0.249947	0.0981326	-0.175727	0.245024	-0.269865	0.0726361	-0.0388577	0.796862
ENSGALG00000004480	C19orf12	256.961	-0.317963	0.00930222	0.113226	0.345028	0.051754	0.66213	0.076273	0.534495	-0.0491367	0.696524	0.090808	0.467497	0.0294487	0.805053	-0.184999	0.120282
ENSGALG00000004483	AHSA2	731.35	-0.116883	0.406542	-0.258849	0.0649394	-0.281765	0.0437398	-0.13728	0.326006	-0.283544	0.0413333	-0.372697	0.00746009	-0.000759708	0.99561	0.204768	0.141588
ENSGALG00000004486	ZCCHC8	554.623	-0.411284	0.0149852	-0.275089	0.101531	-0.651858	0.000104485	-0.0309192	0.85355	-0.355317	0.0343768	-0.346498	0.0396273	-0.113835	0.49555	0.150468	0.373863
ENSGALG00000004489	ENSGALG00000004489	132.116	0.273701	0.0395412	0.351781	0.0067924	0.174787	0.171906	0.0935591	0.476827	0.204975	0.135337	0.0456801	0.738845	0.126321	0.327019	0.338935	0.0103128
ENSGALG00000004491	DMGDH	13.8349	-0.137489	0.705082	0.105841	0.744718	-0.294769	0.345456	-0.0279178	0.936364	0.261285	0.518319	-0.464642	0.257285	-0.567205	0.0848351	0.231189	0.498059
ENSGALG00000004492	PIGL	46.7242	0.120232	0.526839	0.216	0.225186	0.23389	0.159614	0.129111	0.46787	-0.223848	0.230779	-0.0491453	0.791754	-0.0712627	0.669304	-0.403595	0.0198752
ENSGALG00000004493	RSRC2	850.454	-0.367582	0.0282399	-0.5475	0.00103834	-0.675082	5.20752e-05	-0.152211	0.360546	-0.460252	0.0058302	-0.411046	0.013972	-0.177035	0.286955	0.111867	0.504449
ENSGALG00000004494	CCNE1	231.918	-0.0212094	0.822219	-0.0722813	0.434604	0.0499428	0.580163	-0.113441	0.229169	-0.0630463	0.520766	-0.0506914	0.604843	0.0655878	0.48382	0.139943	0.146288
ENSGALG00000004495	DNAI2	11.6792	0.420833	0.299405	1.12225	0.0101295	0.470294	0.25632	0.840257	0.0473452	-0.394506	0.319434	-0.278793	0.491659	0.151722	0.687549	0.00370044	0.991635
ENSGALG00000004496	TNIP1	3693.25	-0.0339379	0.824398	-0.0402657	0.792391	0.0701733	0.646199	-0.0138131	0.928124	-0.0665731	0.663984	0.12912	0.399153	-0.417151	0.00628758	-0.637382	2.94383e-05
ENSGALG00000004498	SLC2A10	43.1786	-0.766006	0.0617674	0.249061	0.535613	-0.03687	0.926189	0.380146	0.361155	0.12269	0.766231	0.399246	0.320305	-0.363591	0.337738	-0.336829	0.368047
ENSGALG00000004500	COP1	467.187	0.166452	0.0365266	0.11095	0.160853	0.177816	0.0215285	0.127297	0.109705	0.195392	0.0164703	0.0579903	0.479576	0.152506	0.0535519	0.0121271	0.880159
ENSGALG00000004503	CENPV	47.0729	0.00996492	0.968366	0.32765	0.188472	-0.0154841	0.949735	0.324894	0.20772	0.256367	0.340793	0.333767	0.202414	-0.0350309	0.889599	-0.438007	0.0733937
ENSGALG00000004504	RADIL	77.108	0.46058	0.0806218	0.930398	0.000470047	0.771218	0.00349624	0.540603	0.0509858	0.482692	0.0742276	0.357224	0.183895	0.313576	0.22742	0.330964	0.197001
ENSGALG00000004505	CCDC137	163.871	0.0409352	0.803392	-0.0304999	0.853701	0.0885583	0.588937	-0.122795	0.464138	0.181466	0.282599	-0.0100287	0.953007	0.0915285	0.584753	-0.2071	0.20775
ENSGALG00000004506	URI1	730.195	-0.20205	0.0415612	-0.221887	0.0232123	-0.225553	0.0203897	-0.0727804	0.458569	-0.250322	0.0116156	-0.0491943	0.620221	-0.0834431	0.391572	0.17079	0.0844457
ENSGALG00000004508	EYA2	47.3602	0.650248	0.0274442	0.806552	0.00495168	0.789793	0.00444666	0.758709	0.00863212	0.97482	0.00138613	1.20248	4.26496e-05	0.991144	0.000516128	0.961193	0.00143994
ENSGALG00000004509	LOC101747587	20869.6	-0.0206286	0.836628	-0.086878	0.385156	0.0455974	0.648449	-0.126791	0.204992	-0.0499549	0.617726	-0.127362	0.203265	0.075589	0.449941	-0.288078	0.00397854
ENSGALG00000004514	PDE6G	17.2128	0.145407	0.586291	-0.123294	0.670794	-0.288964	0.298377	0.125544	0.655763	-0.111234	0.703784	-0.359522	0.252302	-0.0469579	0.874445	0.0119302	0.967974
ENSGALG00000004515	KNTC1	350.758	-0.661227	0.00551629	-0.69431	0.00331027	-1.07771	5.40615e-06	-0.365928	0.120629	-0.389704	0.100487	-0.163193	0.492969	-0.247948	0.295159	0.14658	0.53882
ENSGALG00000004517	PARP3	231.5	0.369802	0.0268002	0.103048	0.542438	0.374292	0.0249708	0.208642	0.225115	0.169612	0.320216	0.322935	0.0567396	0.435669	0.00892671	0.140733	0.395576
ENSGALG00000004518	BHMT2	24.999	-0.409209	0.149714	0.477638	0.0797809	0.182743	0.491655	0.215906	0.46288	-0.0799651	0.809475	0.322009	0.318783	-0.201055	0.494463	0.125863	0.665724
ENSGALG00000004519	TRPV2	689.404	0.399093	0.000430765	0.384282	0.0006038	0.456318	4.14941e-05	0.275563	0.0140351	0.347333	0.00238577	0.27931	0.01411	0.537743	2.02459e-06	0.699446	1.12107e-09
ENSGALG00000004521	GPX3	4131.9	-0.380431	0.284159	0.420794	0.236113	-0.0675959	0.849054	0.11059	0.755609	0.0837863	0.813608	0.2334	0.511223	-0.631922	0.0750817	-0.876631	0.0135252
ENSGALG00000004523	MFN2	464.35	-0.100823	0.651454	-0.0161214	0.941838	-0.121357	0.582545	-0.143131	0.517359	-0.498511	0.0260696	-0.203073	0.364427	-0.365879	0.10019	0.0704145	0.751761
ENSGALG00000004526	TNR	2.95309	-0.977731	0.406285	0.716045	0.453414	-0.398122	0.739348	-1.73337	0.132607	-2.24242	0.0423794	0.338803	0.696132	-1.91777	0.00481449	-1.36504	0.0400174
ENSGALG00000004528	TSHZ3	34.3817	0.401849	0.175965	0.275673	0.330917	0.161296	0.567974	0.331177	0.246375	0.202059	0.49723	0.128813	0.666355	0.320074	0.268046	1.2899	5.04718e-05
ENSGALG00000004529	VPS29	1266.29	-0.0462961	0.424914	-0.130805	0.0228377	-0.063052	0.266141	-0.180759	0.00170813	0.0126518	0.829014	-0.0529613	0.36869	-0.0377668	0.508605	-0.00178902	0.975419
ENSGALG00000004530	MMD2	19.2818	0.122523	0.771969	1.27131	0.00199812	0.715143	0.0794224	0.793961	0.0605089	1.3437	0.00438384	0.328686	0.447403	0.821924	0.0648641	0.79714	0.0798977
ENSGALG00000004531	PLOD1	1068	0.243311	0.0323706	0.202576	0.0734595	0.198382	0.0783436	0.0321234	0.777981	-0.10218	0.374512	0.303718	0.00792392	-0.201631	0.0736215	-0.0463112	0.681774
ENSGALG00000004532	ZNF507	46.667	-1.22257	0.0201619	-0.856155	0.0912306	-1.89751	0.0002129	-0.719608	0.15467	-1.54889	0.003265	-1.01112	0.0528712	-0.336268	0.512808	0.0681003	0.895995
ENSGALG00000004534	DCTN4	1281.31	0.0511193	0.601994	0.254304	0.00945187	0.2725	0.00521283	0.11174	0.255747	0.257793	0.00912407	0.199173	0.0438327	0.1108	0.257291	-0.039725	0.684159
ENSGALG00000004538	TNN	12.4369	-1.18552	0.000983764	0.206553	0.555922	0.444493	0.195231	0.187507	0.597441	-0.0839981	0.826338	-0.354112	0.387369	0.0541616	0.874195	-0.226826	0.53586
ENSGALG00000004542	ZMYND8	478.853	-0.609127	0.00476117	-0.759793	0.000396137	-1.04233	1.21533e-06	-0.210223	0.325685	-0.618916	0.00392491	-0.382097	0.0753441	-0.144997	0.497072	0.167223	0.438081
ENSGALG00000004550	PPTC7	1038.63	0.0779942	0.4103	0.173306	0.0651427	0.116782	0.211207	0.0582159	0.534614	-0.00873088	0.926024	-0.169259	0.0731377	-0.179108	0.0538966	0.0369509	0.693632
ENSGALG00000004553	SGPL1	1090.25	0.163176	0.157507	0.040571	0.722981	0.147214	0.196273	0.187438	0.102658	-0.145369	0.210644	0.0276634	0.810302	-0.110538	0.330891	-0.0824144	0.470352
ENSGALG00000004554	CACYBP	945.517	0.117507	0.207369	-0.149727	0.105955	-0.137431	0.136058	-0.121278	0.190226	-0.134765	0.150644	-0.0879695	0.350404	-0.0631986	0.497004	0.00450495	0.961825
ENSGALG00000004555	RBM22	1663.09	0.174311	0.0120415	0.126678	0.0675352	0.196771	0.00427077	0.0601773	0.386439	0.270625	0.000115546	0.0993597	0.158037	0.155855	0.0249643	0.109402	0.116503
ENSGALG00000004557	WIPI2	725.672	-0.0244632	0.764678	0.0528789	0.516889	0.0763868	0.342836	-0.12175	0.134439	0.118829	0.153554	-0.0127884	0.878624	0.0196643	0.810884	-0.180338	0.0283762
ENSGALG00000004559	DPY19L3	398.47	-0.524481	0.00765748	-0.380718	0.0508056	-0.525635	0.00694309	-0.2121	0.27503	-0.248502	0.203503	-0.421437	0.0323707	-0.248756	0.201871	-0.0191131	0.922739
ENSGALG00000004562	HVCN1	113.203	0.745306	0.00931498	-0.139585	0.617124	0.0427216	0.878338	0.121191	0.664581	-0.330852	0.246042	-0.313623	0.265875	0.556948	0.0455898	0.66682	0.0180356
ENSGALG00000004569	UNC5B	301.994	-0.423513	0.0723941	0.169044	0.470221	-0.22928	0.325159	-0.325132	0.167475	-0.37785	0.108554	-0.344596	0.140548	-0.936137	4.58846e-05	-1.18924	2.17863e-07
ENSGALG00000004570	NCOA3	302.715	-0.109012	0.735305	-0.443346	0.165016	-0.652943	0.0409565	-0.199882	0.531505	-0.497147	0.124339	-0.195828	0.543138	-0.108577	0.735083	0.186322	0.563046
ENSGALG00000004571	PPP1CC	1353.9	-0.00126642	0.985212	-0.131301	0.0521394	-0.0110625	0.868827	0.0218161	0.747865	-0.122322	0.0747986	-0.0584362	0.393468	0.0160966	0.81034	-0.0158239	0.815181
ENSGALG00000004573	LRRC8A	540.866	0.107192	0.350435	0.167398	0.137236	0.105532	0.346465	0.081797	0.472615	0.0180367	0.878514	0.159583	0.173494	-0.0981268	0.391268	-0.182245	0.111672
ENSGALG00000004578	RABGAP1L	933.726	-0.122352	0.363328	-0.126598	0.343703	-0.052761	0.692182	-0.0578038	0.665217	-0.0760534	0.572747	-0.188524	0.163031	0.0270072	0.840486	0.0481889	0.721506
ENSGALG00000004581	NDST1	740.965	-0.357419	0.0197924	-0.072031	0.637595	-0.148916	0.329484	-0.129053	0.401693	-0.143038	0.356792	0.0114345	0.94081	0.285819	0.0620075	0.0661757	0.665216
ENSGALG00000004583	NPLOC4	2671.39	0.0521373	0.674565	0.0265127	0.83107	0.102447	0.409102	-0.166909	0.179095	0.12179	0.327564	-0.0761916	0.540607	0.0334312	0.787894	-0.146761	0.237002
ENSGALG00000004587	RC3H1	352.769	-0.148468	0.585588	-0.0545234	0.839601	-0.14588	0.587691	-0.204929	0.44666	-0.207434	0.448685	0.104472	0.701925	-0.384945	0.16095	0.0276212	0.920067
ENSGALG00000004588	RPS14	11247	0.25313	0.0519942	0.0652619	0.616425	0.291301	0.0253277	0.0307101	0.813679	0.127003	0.330009	0.118978	0.361587	0.308097	0.0180798	-0.124131	0.340575
ENSGALG00000004590	CLCN6	464.392	0.0465249	0.673797	0.286293	0.00807169	0.0877023	0.413415	0.0349199	0.746726	-0.131348	0.237664	-0.123394	0.268909	-0.0176688	0.871823	-0.107534	0.324248
ENSGALG00000004593	SULF2	783.941	-0.00416871	0.981371	-0.273888	0.122604	-0.59039	0.000871179	0.132089	0.457722	-0.313261	0.0807136	-0.320755	0.0739493	-0.381882	0.0317008	-0.134556	0.450918
ENSGALG00000004594	CD74	77963.5	0.391025	0.00880207	0.339693	0.0228609	0.437487	0.00337893	0.163632	0.272997	0.269767	0.0707558	0.330076	0.0270309	0.689635	3.83909e-06	0.586098	8.62321e-05
ENSGALG00000004597	ZBTB37	55.758	0.49226	0.218906	0.464349	0.227458	0.52237	0.173155	0.359893	0.353526	-0.537439	0.216342	0.448161	0.276171	0.469135	0.26313	0.353023	0.395168
ENSGALG00000004598	CUX2	3.87368	-1.46715	0.253989	-2.23495	0.0707149	-1.00573	0.396874	2.10725	0.0973476	-0.589111	0.527256	1.50014	0.131602	-1.27901	0.0888672	-1.54978	0.0347997
ENSGALG00000004604	KYAT1	143.068	-0.0254788	0.837246	-0.110249	0.385296	0.0874592	0.480367	0.113523	0.389253	0.0444176	0.736623	0.290658	0.02705	0.306474	0.0161561	0.174137	0.168043
ENSGALG00000004610	SH2B3	1250.2	0.168842	0.0846154	0.276694	0.00467829	0.219914	0.0242533	0.126417	0.197868	0.0789202	0.423137	-0.0887262	0.368638	0.091343	0.350212	-0.111916	0.253105
ENSGALG00000004611	FBXL18	234.353	-0.113616	0.403062	0.225289	0.089221	0.111518	0.394164	-0.143608	0.279928	0.269691	0.0451191	0.00674188	0.959992	-0.163497	0.211533	-0.143177	0.272004
ENSGALG00000004612	MTHFR	677.603	-0.175791	0.106487	-0.106909	0.324268	-0.112378	0.297854	-0.118854	0.279088	-0.203563	0.0677097	-0.112381	0.310886	-0.226287	0.0368238	-0.477444	1.01967e-05
ENSGALG00000004613	P2RX5	383.271	0.280984	0.0965672	0.0294357	0.8613	0.0541626	0.746827	0.0999598	0.551783	0.268984	0.112892	0.0427925	0.801578	0.492647	0.00353995	0.807938	2.74661e-06
ENSGALG00000004614	NPL	786.122	0.178394	0.147025	0.156365	0.204512	0.0702882	0.565888	0.118624	0.336793	-0.0836813	0.49977	0.0357942	0.772775	0.260492	0.0332327	-0.0187406	0.87844
ENSGALG00000004618	TAX1BP3	547.328	-0.0466593	0.538583	0.0551931	0.457254	-0.135228	0.0652487	-0.117128	0.118987	-0.0467402	0.542388	0.04019	0.602371	-0.0260475	0.724236	0.0373876	0.622329
ENSGALG00000004620	LAMC1	1367.61	0.0810796	0.665366	0.560867	0.0026707	0.197162	0.290405	0.0992131	0.596357	-0.0630369	0.73723	0.074717	0.689971	-0.535388	0.00403488	-0.440873	0.0178614
ENSGALG00000004621	PREX1	526.198	-0.0370953	0.87016	-0.269787	0.23048	-0.324135	0.149363	-0.00823851	0.970826	-0.512898	0.0242054	-0.0524024	0.817137	-0.0589134	0.79379	0.422985	0.0619276
ENSGALG00000004622	SPOUT1	471.02	-0.233649	0.0896166	-0.202982	0.142002	-0.104023	0.449232	-0.113702	0.411395	-0.121928	0.379416	-0.267751	0.0560266	-0.0143032	0.917899	-0.414965	0.00267097
ENSGALG00000004623	AGTRAP	486.981	0.0223485	0.858526	0.104865	0.401901	0.325706	0.00878772	0.197952	0.117685	0.11234	0.380411	0.188426	0.138429	0.123559	0.323799	-0.188501	0.133847
ENSGALG00000004625	ATXN2	1688.94	-0.134806	0.325522	0.0434048	0.750548	-0.144873	0.288172	0.0412992	0.762132	0.00505205	0.970576	-0.179046	0.192129	-0.16569	0.226037	-0.0249316	0.856105
ENSGALG00000004627	LAMC2	16.8559	-0.745399	0.585088	1.58868	0.1912	0.0102838	0.993006	2.12578	0.123007	-1.14352	0.281158	0.379357	0.703274	-2.36052	0.0136905	-1.71979	0.071194
ENSGALG00000004628	CTNS	229.148	-0.188672	0.0519028	-0.0735554	0.428998	-0.071782	0.430016	-0.0302094	0.751987	-0.324764	0.00126256	-0.0366274	0.712873	0.0331733	0.714294	-0.0857675	0.359878
ENSGALG00000004629	RNF216	1068.7	0.0844733	0.339719	0.214341	0.0153429	0.183155	0.0372046	-0.0021932	0.980311	0.249496	0.00534373	0.127379	0.155127	0.00871118	0.921706	0.102444	0.249806
ENSGALG00000004631	DRAXIN	41.7943	-0.203492	0.475959	-0.0803183	0.774742	-0.131389	0.639696	0.227012	0.429663	-0.096668	0.749105	-0.0671627	0.821458	-0.719709	0.0107532	-1.13937	4.53613e-05
ENSGALG00000004637	SHPK	463	0.994909	1.72131e-06	0.393396	0.0593327	0.84425	4.88409e-05	0.500991	0.0160588	1.0285	7.73078e-07	0.578618	0.00552601	0.899603	1.56623e-05	0.901252	1.64249e-05
ENSGALG00000004640	MAD2L2	298.473	-0.263111	0.0294723	-0.200238	0.0987664	-0.175089	0.144668	-0.173976	0.155107	-0.0827246	0.501461	-0.0877753	0.479323	-0.0418714	0.729256	-0.410487	0.000667583
ENSGALG00000004645	TBC1D13	2536.02	0.285937	0.0141983	0.260608	0.0253855	0.298561	0.0102956	0.047836	0.681672	0.206598	0.0760753	-0.0503653	0.665518	0.136503	0.23955	0.124724	0.28201
ENSGALG00000004646	FBXO44	169.622	0.292529	0.0306751	0.150029	0.270283	0.296272	0.0258973	0.115903	0.393693	0.426325	0.00252006	0.0593463	0.674021	0.227392	0.0931834	0.072219	0.595237
ENSGALG00000004648	PDCD5	423.029	-0.100756	0.345419	-0.296185	0.00503313	-0.246183	0.0184414	-0.0143417	0.892449	-0.225993	0.0340081	-0.0515922	0.631352	-0.00426454	0.967476	-0.00888695	0.934814
ENSGALG00000004650	BRAP	814.656	-0.053062	0.400103	0.0128533	0.836223	0.0449831	0.461335	0.0217313	0.72643	0.0662646	0.295654	-0.166636	0.0101603	-0.202944	0.00111808	-0.170848	0.00700337
ENSGALG00000004655	SMURF1	228.216	-0.215019	0.316109	-0.00814189	0.969021	-0.394987	0.0587129	-0.0938788	0.655004	-0.440417	0.0401223	-0.232359	0.276313	-0.354491	0.0918952	-0.0822805	0.69823
ENSGALG00000004657	FBXO2	80.6258	0.0323218	0.849053	-0.0255389	0.881067	0.0293636	0.862347	0.259975	0.137548	-0.0124191	0.944251	0.305688	0.0834626	0.426406	0.0123798	0.0763216	0.659417
ENSGALG00000004659	ZER1	1045	-0.0640913	0.312351	0.123987	0.047654	0.0721868	0.243666	0.0145659	0.816457	-0.00781895	0.902385	-0.208427	0.00113247	0.0198921	0.748131	-0.0331101	0.596785
ENSGALG00000004660	TRPV3	8.84182	0.151436	0.706619	-0.756147	0.0620955	-0.61693	0.0909514	-0.244043	0.482653	-0.103133	0.776344	0.0741833	0.843291	0.475221	0.192424	-0.266462	0.527881
ENSGALG00000004662	DISP3	154.812	-0.220706	0.247102	0.421192	0.0244597	0.204774	0.272857	0.258849	0.176764	-0.228652	0.259784	0.152797	0.442184	-0.683306	0.000322618	-0.792911	2.2135e-05
ENSGALG00000004663	ARFGEF2	251.529	0.140821	0.665523	-0.156311	0.627293	-0.300723	0.350239	-0.0809459	0.801563	-0.399267	0.222751	0.073514	0.821523	-0.151589	0.640364	0.221827	0.496373
ENSGALG00000004665	KPNA7	3.23457	-0.967031	0.297097	1.06214	0.22289	-1.46114	0.143116	1.4362	0.106341	0.655094	0.479074	0.844584	0.35325	0.887267	0.354929	-0.235819	0.802264
ENSGALG00000004667	SMG7	1769.34	-0.00335254	0.956306	-0.019414	0.749039	0.00782361	0.896627	-0.0221657	0.716612	-0.0401601	0.515119	-0.0646994	0.293585	-0.0812189	0.177888	0.0293103	0.62907
ENSGALG00000004669	ASPA	15.9221	0.0407359	0.92233	-0.332481	0.390341	-0.562123	0.142035	0.145822	0.710775	0.294798	0.451287	0.13966	0.721493	-0.151647	0.661094	-0.681074	0.0702078
ENSGALG00000004670	ATRIP	578.989	-0.272736	0.0049623	-0.391439	4.99847e-05	-0.237842	0.0129701	-0.123087	0.204967	-0.289998	0.00285956	-0.240132	0.01391	0.0943402	0.32581	0.0418688	0.66516
ENSGALG00000004671	ANKRD27	273.38	-0.804736	0.00322844	-0.712015	0.00836957	-1.02008	0.000160979	-0.285113	0.289185	-0.792482	0.00348148	-0.806927	0.0030237	-0.525912	0.0513129	-0.21098	0.439083
ENSGALG00000004676	BTG1L	92.7696	0.0443321	0.787951	0.0783964	0.64026	-0.0721798	0.654015	0.165523	0.313739	0.0964725	0.568242	0.028032	0.870163	0.312607	0.0596371	-0.0811025	0.626777
ENSGALG00000004679	AKAP10	867.849	-0.152636	0.204217	-0.144928	0.224208	-0.187492	0.115044	-0.101824	0.393858	-0.152182	0.20594	-0.184722	0.125038	-0.0381384	0.748626	0.134808	0.262296
ENSGALG00000004683	TPD52L2	1640.18	0.0111915	0.863342	0.0388557	0.548495	0.132791	0.0390473	0.0168365	0.795701	0.0402238	0.541586	0.0267441	0.685914	-0.157528	0.0145378	-0.340556	1.294e-07
ENSGALG00000004684	IPPK	291.433	-0.327234	0.102698	-0.278488	0.159601	-0.504727	0.0106795	-0.189089	0.338808	-0.611475	0.00218817	-0.285866	0.153645	-0.206859	0.29441	-0.0413777	0.835617
ENSGALG00000004687	CENPP	334.759	0.312065	0.016114	0.252461	0.0496067	0.448965	0.000424853	0.066852	0.603156	0.368779	0.00502201	0.377492	0.00389776	0.599943	4.28535e-06	0.419819	0.00209264
ENSGALG00000004689	PKN3	79.7379	-0.0227992	0.894079	-0.20205	0.228377	-0.380471	0.0200964	-0.155218	0.357806	-0.0483303	0.784311	-0.254199	0.155818	-0.0823667	0.624789	-0.148567	0.396203
ENSGALG00000004691	NLE1	237.567	0.0444173	0.696218	-0.115463	0.310816	-0.0869822	0.443348	-0.0519402	0.658906	0.104557	0.37838	0.112524	0.345985	0.279611	0.0166119	0.153541	0.186668
ENSGALG00000004693	ARPC1A	1296.93	0.169524	0.0432199	0.168026	0.0445216	0.252817	0.00232117	0.0736096	0.379212	0.210222	0.0128795	0.21377	0.0117004	-0.0509043	0.541195	-0.186083	0.0257333
ENSGALG00000004695	ECM2	211.393	-0.590386	0.0548627	0.308025	0.306874	-0.632625	0.0357636	-0.0444847	0.882523	-0.209874	0.486444	-0.160801	0.593274	-0.465548	0.117086	0.0535782	0.857981
ENSGALG00000004696	LEO1	348.52	-0.166665	0.231594	-0.229091	0.093648	-0.298039	0.027934	-0.154602	0.25845	-0.168365	0.226374	0.0633333	0.648837	-0.207948	0.127352	0.0911103	0.509937
ENSGALG00000004700	NCF2	474.07	0.480057	0.00244674	0.250004	0.114794	0.557311	0.00040548	0.354581	0.0261424	0.520452	0.00115581	0.361146	0.0238222	0.720108	5.53475e-06	0.410472	0.0108969
ENSGALG00000004701	SET	4024.02	-0.121609	0.17305	-0.182896	0.039938	-0.219302	0.013629	-0.202399	0.023022	-0.165132	0.0642522	-0.208963	0.0193831	-0.0653712	0.462556	0.135632	0.128747
ENSGALG00000004702	WDR34	151.68	-0.097643	0.486287	-0.0669828	0.633315	-0.0926835	0.503985	-0.00536815	0.970055	0.201753	0.157821	-0.181856	0.20461	-0.103132	0.453763	-0.194191	0.153698
ENSGALG00000004705	BUD31	1414.66	0.0519766	0.622337	0.0466542	0.658233	0.115053	0.273896	-0.139028	0.187216	0.188086	0.0762158	0.0460759	0.665637	0.109311	0.302125	-0.095195	0.368388
ENSGALG00000004707	CSE1L	1339.28	-0.0419328	0.781747	-0.160396	0.287398	-0.346057	0.0216546	-0.125457	0.405345	-0.23688	0.117699	-0.0446969	0.767796	-0.145873	0.333141	0.13665	0.365986
ENSGALG00000004710	TMOD3	508.24	-0.349938	0.134564	-0.443123	0.0565502	-0.682255	0.00330944	-0.0816744	0.725082	-0.531509	0.0225125	-0.277736	0.232698	-0.100093	0.665147	0.20047	0.388926
ENSGALG00000004711	PTCD1	340.076	-0.097462	0.283614	-0.11482	0.199909	-0.00334772	0.96968	-0.058761	0.515411	0.0989828	0.283436	-0.0754321	0.422583	0.0311425	0.728129	-0.160594	0.0793555
ENSGALG00000004714	CPSF4	1041.2	-0.0129472	0.858355	-0.0519035	0.471953	-0.0258436	0.71799	-0.210529	0.00374607	-0.0631625	0.390989	-0.0277487	0.707756	0.0317147	0.662891	-0.152868	0.0359316
ENSGALG00000004719	SPTAN1	11533	-0.0971755	0.566301	-0.0714024	0.67338	-0.362646	0.0322825	-0.157296	0.353012	0.145848	0.389335	-0.189203	0.264277	-0.206738	0.222424	0.024532	0.884903
ENSGALG00000004721	KCNJ12	27.6464	-1.6237	0.0613664	1.36497	0.0726249	0.691554	0.333328	0.488365	0.520972	-0.500426	0.437651	0.248621	0.699951	-0.833364	0.1815	-0.946027	0.1296
ENSGALG00000004722	BGN	16.1695	-0.846085	0.207915	0.647949	0.328278	-0.196412	0.764681	0.469051	0.482433	1.04328	0.119897	0.711164	0.296145	0.252142	0.707011	1.09626	0.12131
ENSGALG00000004725	ALDH2	5372.56	0.522109	1.91068e-05	0.414008	0.000694568	0.549566	6.66141e-06	0.197465	0.10583	0.651844	9.95691e-08	0.504018	3.80607e-05	0.553449	5.97212e-06	0.298588	0.0147997
ENSGALG00000004727	ULK2	419.457	0.0891741	0.673071	0.124404	0.551969	0.0923824	0.658093	0.0237951	0.909762	-0.147659	0.487809	0.00846037	0.968091	-0.117848	0.573109	0.29997	0.153777
ENSGALG00000004728	RGL1	746.45	0.171192	0.28334	0.248316	0.117813	0.050171	0.751123	0.0231479	0.884723	-0.0265551	0.868765	0.0965165	0.54631	-0.561808	0.000357491	-0.430717	0.00620469
ENSGALG00000004734	EVA1CL	35.8876	-0.0503403	0.868486	0.454852	0.138689	0.31462	0.303454	0.430154	0.175733	0.319906	0.313286	0.187757	0.559579	0.528299	0.0929168	0.136996	0.646577
ENSGALG00000004736	STAU1	657.401	-0.0688494	0.602625	-0.139428	0.285713	-0.187358	0.149313	-0.0564442	0.666988	-0.314561	0.0174416	-0.0118042	0.92865	-0.27908	0.0315159	-0.0873811	0.503334
ENSGALG00000004738	GLE1	736.233	-0.0349291	0.670503	-0.00553221	0.946062	-0.0408222	0.613489	-0.128563	0.114538	-0.0645483	0.434854	-0.106475	0.202025	-0.0625494	0.445138	-0.00844529	0.918494
ENSGALG00000004741	EPHB2	36.0194	-0.360701	0.169955	-0.0121027	0.961303	-0.127523	0.601947	0.201282	0.457231	-0.0602109	0.829136	0.375147	0.172969	-0.118192	0.629903	0.0176474	0.943736
ENSGALG00000004742	BMP15	2.9665	0.24345	0.757454	2.68512	0.0026075	1.03633	0.201831	0.371397	0.669314	3.14163	0.00216014	0.63282	0.503084	0.784129	0.398268	2.6104	0.0079755
ENSGALG00000004743	MAPKAPK5	578.39	-0.123282	0.0934727	0.0683372	0.340372	-0.0567742	0.420474	-0.0212992	0.765232	-0.0548569	0.451268	-0.1459	0.0495589	-0.125593	0.0780788	-0.0611105	0.403854
ENSGALG00000004745	NATD1	1280.2	0.0715136	0.593803	0.0769527	0.566827	0.220981	0.0990511	-0.07585	0.572763	0.23441	0.0820823	0.222927	0.0979121	0.109497	0.413852	-0.177786	0.18364
ENSGALG00000004747	ENSGALG00000004747	75.5343	0.121394	0.55737	-0.210632	0.332927	-0.143202	0.500131	-0.257988	0.232338	-0.0446268	0.833241	-0.439378	0.0406683	0.00479104	0.981578	-0.18609	0.375966
ENSGALG00000004749	TMEM11	638.014	-0.0466964	0.672329	0.0546928	0.62059	0.0931372	0.395999	-0.0665332	0.545269	0.259735	0.0192895	-0.142927	0.203116	0.0844465	0.44715	-0.110551	0.322684
ENSGALG00000004750	NOL8	219.723	-0.330154	0.232716	-0.59803	0.0289466	-0.967767	0.000437429	-0.139657	0.609669	-0.55014	0.0449803	-0.463412	0.0918599	0.0427965	0.875329	0.511221	0.0679837
ENSGALG00000004756	CEP89	96.0107	-0.171016	0.520578	-0.434606	0.095052	-0.679474	0.00935466	0.130796	0.612393	-0.299224	0.250251	-0.192631	0.460123	-0.177604	0.488823	0.293335	0.272872
ENSGALG00000004758	KCNB1	22.4788	0.0754448	0.815831	0.405571	0.173884	0.458714	0.116171	0.216649	0.475041	0.0447083	0.890038	0.23682	0.454496	-0.405845	0.150435	-0.843751	0.00661977
ENSGALG00000004759	DHRS7B	581.259	0.162908	0.0813262	0.118116	0.204937	0.179968	0.0505708	0.032993	0.7246	0.237734	0.0117671	0.0336913	0.723265	0.000654602	0.994376	-0.173038	0.0654769
ENSGALG00000004760	TMEM116	50.7901	0.388045	0.0774889	0.4987	0.022981	0.469599	0.030018	0.0945881	0.670337	0.711012	0.00196884	0.313143	0.169835	0.206952	0.323523	0.321583	0.125594
ENSGALG00000004763	ALDH3A2	2702.29	0.245643	0.0214652	0.209923	0.0493625	0.313342	0.00327785	0.196056	0.0667043	0.351481	0.0010408	0.251715	0.018879	0.21774	0.0416117	0.216671	0.0427926
ENSGALG00000004767	ODF2	1179.18	0.00963382	0.918107	0.0341093	0.714405	-0.0349863	0.70597	-0.065165	0.484492	0.0585613	0.531134	-0.118583	0.206397	-0.0637502	0.492174	0.0629405	0.500277
ENSGALG00000004769	PSAP	36704	0.0549986	0.473228	-0.0165507	0.829063	0.110391	0.14974	-0.0979035	0.201698	-0.0705903	0.357632	0.0614008	0.42354	-0.0263323	0.731214	-0.0618951	0.419503
ENSGALG00000004771	C1QB	2004.75	0.167842	0.405663	-0.0478342	0.812693	0.0312872	0.876821	-0.428765	0.0339185	-0.31558	0.119195	-0.0470289	0.816179	0.335556	0.0968872	-0.00737722	0.970869
ENSGALG00000004777	AIFM2	168.959	-0.949721	2.06982e-06	-0.974733	1.32402e-06	-0.852118	1.90516e-05	-0.587484	0.00305944	-0.463137	0.0200091	-0.642161	0.00162044	-0.58886	0.00338468	-0.995598	8.22365e-07
ENSGALG00000004781	ZBTB40	158.348	0.293853	0.0720442	0.495437	0.00229333	0.43964	0.00609848	0.388271	0.0169394	0.430843	0.00936482	0.32003	0.0558849	0.20013	0.220953	0.596447	0.000296685
ENSGALG00000004782	TSEN15	51.1425	0.256191	0.119927	0.176099	0.291026	0.397467	0.0130544	0.0292429	0.867364	0.303032	0.0927559	0.231132	0.204848	0.246277	0.149812	0.0572051	0.742921
ENSGALG00000004783	BBLN	322.365	0.124226	0.193637	0.160545	0.0905395	0.253979	0.00670017	0.185271	0.0547375	0.231381	0.0186339	0.0533834	0.587208	0.13844	0.140597	-0.187392	0.0457558
ENSGALG00000004793	NXN	163.589	-0.0563739	0.772618	0.473363	0.0147643	0.280651	0.145467	0.127162	0.521382	0.292793	0.147306	0.067657	0.736044	0.114313	0.561706	0.13669	0.488672
ENSGALG00000004794	H2AFY2	66.0375	0.220862	0.204469	0.0988913	0.55792	-0.173452	0.299202	0.307709	0.070975	0.263781	0.120978	0.117389	0.499565	0.13579	0.430298	0.0429665	0.807525
ENSGALG00000004796	CDC42	5540.44	0.114435	0.0594942	0.0819168	0.176169	0.183527	0.00237225	0.0567969	0.349593	0.120617	0.0478757	0.135042	0.0268175	0.17242	0.00443893	0.0682987	0.261475
ENSGALG00000004798	MPRIP	1125.65	-0.0140491	0.903201	0.222387	0.0536662	0.136912	0.232948	0.0539542	0.64097	0.0612137	0.598357	0.0110181	0.924422	-0.192615	0.0933273	-0.276063	0.0160446
ENSGALG00000004799	ENSGALG00000004799	270.782	0.00339539	0.98005	-0.0379887	0.781143	0.122623	0.364973	-0.0607206	0.658488	0.0695165	0.618443	0.120056	0.39256	0.247181	0.0732569	-0.286219	0.0356613
ENSGALG00000004800	C1orf50	229.75	0.104496	0.425572	0.126402	0.337086	0.193296	0.136748	0.0605212	0.646812	0.247983	0.0652454	0.172477	0.205526	0.363224	0.00578807	-0.0901338	0.488087
ENSGALG00000004801	PHKA1	1180.22	0.310146	0.100082	0.116198	0.538671	0.261669	0.165541	0.0636747	0.736311	0.276666	0.143234	0.258244	0.171864	-0.0270672	0.885811	0.150065	0.425322
ENSGALG00000004804	TGM3	9565.97	0.452723	0.0476712	0.251232	0.271713	0.624707	0.00626998	0.417393	0.0678402	0.383721	0.0933202	0.295995	0.195378	0.760042	0.000883965	0.428209	0.0613097
ENSGALG00000004806	EDEM3	549.011	0.2576	0.187393	0.200378	0.301393	-0.128186	0.507618	0.0348312	0.857658	-0.260199	0.185796	-0.0259366	0.894606	-0.190628	0.327409	0.303299	0.120735
ENSGALG00000004809	PPIF	601.762	-0.0639959	0.418581	-0.200298	0.0102894	-0.0174552	0.819776	-0.223375	0.00434646	-0.0656199	0.411195	-0.0108256	0.892684	0.0541516	0.486012	0.0480567	0.542459
ENSGALG00000004812	FAM129A	915.698	0.226164	0.218028	0.019256	0.916115	-0.0231344	0.89914	0.328156	0.0726667	0.0285872	0.876222	0.19487	0.287792	0.4562	0.0124791	0.821037	8.31745e-06
ENSGALG00000004813	IARS1	785.038	0.0154166	0.914097	-0.229491	0.105134	-0.296921	0.0359	-0.186064	0.189462	-0.228289	0.111215	-0.0710296	0.619407	-0.21578	0.12827	-0.00669256	0.962464
ENSGALG00000004814	RHPN2	39.4079	-0.162921	0.696358	-0.144956	0.713919	-0.778308	0.0483928	0.0079104	0.984298	-1.04581	0.0111526	0.106159	0.791752	-0.949879	0.0106846	-0.787238	0.0353167
ENSGALG00000004816	FLCN	840.978	0.0433867	0.52316	-0.0103409	0.877803	0.130045	0.0495821	-0.0506349	0.45628	0.0222293	0.749636	-0.106038	0.127186	-0.123662	0.062756	-0.220788	0.000904885
ENSGALG00000004817	GEMIN4	442.21	0.177238	0.145092	0.105937	0.385177	0.139587	0.248908	0.100603	0.413574	0.0860632	0.49011	0.0987162	0.426037	0.261377	0.0323507	-0.0581529	0.631365
ENSGALG00000004818	RPL6	19527	0.331985	0.00634867	0.196855	0.105611	0.332002	0.00633756	0.05655	0.642053	0.251691	0.0386523	0.314572	0.00975629	0.247612	0.0418557	0.0129028	0.915533
ENSGALG00000004821	PTPN11	307.967	-0.385474	0.126685	-0.411214	0.0987613	-0.573156	0.021322	-0.280664	0.259796	-0.616232	0.014472	-0.472258	0.0610526	-0.404775	0.104801	0.0629301	0.801707
ENSGALG00000004825	HDAC8	869.475	0.231752	0.0454203	0.0833025	0.472787	0.170084	0.140244	0.0673478	0.562527	0.199242	0.0892566	0.225103	0.0547864	0.234061	0.0434744	-0.0174247	0.880175
ENSGALG00000004831	RPS4Y1	23490.2	0.333085	0.00921488	0.0815062	0.524013	0.299828	0.0190677	0.0155053	0.90353	0.159195	0.213494	0.111255	0.384664	0.262692	0.0400468	-0.147239	0.249684
ENSGALG00000004832	RBM41	305.359	0.405244	0.0112438	0.162539	0.313048	0.417185	0.00905429	0.146532	0.364955	0.422121	0.00893205	0.124927	0.441279	0.444252	0.00559107	0.0480348	0.763546
ENSGALG00000004833	P3H1	899.344	0.0530548	0.810772	0.323027	0.145147	0.23798	0.282286	0.136664	0.538518	0.0878232	0.692926	0.593667	0.00748804	-0.446328	0.0431461	-0.816688	0.000207536
ENSGALG00000004834	COPS3	969.005	-0.137363	0.103497	-0.251453	0.00264134	-0.187703	0.0240025	-0.152834	0.0669035	-0.18856	0.0253819	-0.0865354	0.307679	-0.17345	0.0374972	-0.0608075	0.470863
ENSGALG00000004837	CCNDBP1	1079.01	-0.0399174	0.621836	0.00143837	0.985816	0.0360765	0.654127	-0.155512	0.0549173	0.14517	0.0763251	0.0312716	0.703012	0.0642279	0.429701	-0.0896489	0.271591
ENSGALG00000004839	GPATCH1	277.683	-0.516639	0.0146567	-0.662676	0.00158028	-0.794589	0.000150775	-0.242564	0.24502	-0.463773	0.0271292	-0.509804	0.0157301	-0.175256	0.400657	0.229646	0.286673
ENSGALG00000004841	APLNR	77.6992	-0.129146	0.63808	0.4116	0.132265	0.220474	0.416754	0.29587	0.30376	-0.68159	0.0239948	0.501224	0.0813393	-0.171098	0.528988	-0.684717	0.0101966
ENSGALG00000004848	YBX1	15753.1	0.132036	0.0632582	0.0487806	0.492327	0.0817527	0.249534	-0.145871	0.0401243	0.0263363	0.711343	0.193327	0.00661923	-0.00413641	0.95359	0.0211563	0.76601
ENSGALG00000004849	WSCD2	43.0393	1.14301	0.00178285	0.626718	0.0935272	0.530886	0.147702	-0.104609	0.78882	-0.181133	0.631761	-0.336021	0.359211	-0.762503	0.0266936	-1.08608	0.00158755
ENSGALG00000004850	ZMIZ1	164.361	0.166191	0.352809	0.139451	0.4139	0.0286407	0.865741	0.214301	0.214745	-0.225577	0.211043	0.148082	0.405854	-0.213314	0.217417	0.0673514	0.696061
ENSGALG00000004852	SWI5	1707.83	-0.174143	0.280807	-0.103902	0.519735	-0.14422	0.370861	-0.0970744	0.547833	-0.250647	0.120732	-0.196643	0.223226	-0.158031	0.326272	-0.519563	0.0012398
ENSGALG00000004853	LRP3	1099.51	0.134805	0.253535	0.188286	0.108164	0.156561	0.180391	-0.0401686	0.731553	0.107246	0.365433	-0.0268285	0.821049	-0.0191032	0.87131	0.112454	0.341241
ENSGALG00000004856	NUP62	964.272	0.01229	0.92143	0.0319028	0.79845	0.0789158	0.526224	-0.0738535	0.555556	0.126598	0.3138	0.118791	0.345387	0.119316	0.340627	-0.0535468	0.667987
ENSGALG00000004858	FICD	377.234	0.209619	0.156231	0.0533493	0.717912	-0.0625576	0.669999	-0.00626349	0.966346	0.095063	0.526434	0.0287939	0.847971	0.124205	0.40265	0.0455432	0.76162
ENSGALG00000004859	ZNFX1	2491.4	0.237674	0.187485	0.5734	0.00147155	0.529477	0.00329359	-0.216448	0.229669	0.641797	0.000378725	0.418395	0.0205017	0.169556	0.347283	0.580806	0.00129179
ENSGALG00000004860	RASD1	774.235	-0.0911034	0.791271	0.524563	0.126611	-0.0225693	0.947548	0.294584	0.38988	-0.151489	0.65775	-0.432606	0.205775	0.190305	0.57734	-0.228503	0.503212
ENSGALG00000004869	ISCU	1890.78	0.168406	0.10352	0.213927	0.0387219	0.238266	0.0209661	0.0705391	0.495449	0.214434	0.0388943	-0.0353389	0.734104	0.0624381	0.546381	-0.149224	0.149055
ENSGALG00000004870	DNAAF6	27.6398	0.399078	0.210195	0.591371	0.0570499	0.408756	0.188518	0.117756	0.709872	0.332064	0.316805	0.449357	0.166955	0.589916	0.0706272	0.338284	0.284382
ENSGALG00000004871	RPS24	13248.5	0.204438	0.035562	-0.0925196	0.341453	0.0103604	0.915135	-0.000759078	0.993772	-0.11695	0.229515	0.0441155	0.65049	0.0272408	0.779464	0.00490947	0.959759
ENSGALG00000004874	PPIH	782.932	0.139281	0.177677	0.130401	0.207175	0.1458	0.156157	0.0819832	0.428587	0.191191	0.0675359	0.263312	0.0120862	0.262182	0.0117831	-0.00674905	0.948433
ENSGALG00000004875	PEMT	1160.6	0.382973	0.00586389	0.34577	0.0128358	0.55088	7.08291e-05	0.353219	0.0113912	0.273879	0.0505692	0.35041	0.0120603	0.494563	0.000373202	0.00921966	0.947113
ENSGALG00000004878	ENSGALG00000004878	33.1581	0.459749	0.106163	0.516027	0.0873654	0.19971	0.49789	0.317876	0.274388	0.18588	0.508112	0.39084	0.164758	-0.519103	0.0474476	-0.233776	0.364229
ENSGALG00000004881	GOLGA2	1013.88	0.0381412	0.702729	-0.0111411	0.910582	-0.108565	0.271504	0.128512	0.194922	-0.0678633	0.495688	0.029795	0.764993	-0.141045	0.150902	0.0675337	0.494368
ENSGALG00000004882	PPCS	354.545	0.0276453	0.809594	-0.0220534	0.847521	0.0825306	0.467296	-0.155939	0.176192	0.0665432	0.571823	-0.0136401	0.907944	0.0991213	0.389341	-0.235635	0.0396354
ENSGALG00000004889	SLC2A1	384.168	0.0931229	0.520397	0.259716	0.0711738	0.152541	0.285966	0.040261	0.782144	0.108336	0.463038	0.183856	0.210329	-0.420487	0.00308539	-0.321374	0.023943
ENSGALG00000004893	TMEM119	3525.8	0.00749283	0.965171	0.153168	0.371998	0.104343	0.542848	0.215465	0.209561	0.0150843	0.930059	0.273295	0.111532	-0.0550542	0.748208	-0.607011	0.000397349
ENSGALG00000004897	GTSE1	466.912	0.153783	0.173871	0.0789957	0.480229	0.101032	0.362594	-0.0958634	0.390348	0.218625	0.0539965	0.148582	0.193651	0.138068	0.220639	0.270816	0.018287
ENSGALG00000004899	PEPD	1299.22	-0.017829	0.857878	-0.197595	0.0465857	-0.0320664	0.745579	-0.244003	0.0145468	-0.267981	0.00772728	-0.144505	0.149847	0.0609434	0.538372	-0.153747	0.121724
ENSGALG00000004901	CORO1C	13569.7	0.151768	0.109441	0.0269142	0.776457	0.279733	0.00315119	0.0980998	0.300975	0.127662	0.178644	0.112125	0.237384	0.460676	1.18474e-06	0.350907	0.000217651
ENSGALG00000004902	TOM1L2	1047.14	0.0268855	0.836305	0.301878	0.0201188	0.157917	0.222253	0.0535038	0.680237	0.152737	0.240548	0.0431016	0.740956	-0.208544	0.105673	-0.550268	1.90316e-05
ENSGALG00000004903	CHST8	6.56202	0.48503	0.336325	-2.07462	0.000521189	0.430555	0.314322	-0.458115	0.373947	0.385355	0.416885	-0.78124	0.141053	-0.335726	0.444175	0.162608	0.749124
ENSGALG00000004908	PRPS1L1	5115.03	0.171899	0.112636	0.190659	0.0784346	0.203942	0.0596232	-0.0456837	0.673522	0.237889	0.0284929	0.15628	0.150254	0.172942	0.110786	-0.0392971	0.716998
ENSGALG00000004916	DRC3	3.42319	0.318832	0.611988	-0.770755	0.208352	-0.514213	0.405867	-0.159183	0.773834	-0.765977	0.2197	0.149671	0.800871	-0.237316	0.669605	-1.12452	0.0369106
ENSGALG00000004917	DOC2B	4.78512	0.22822	0.665118	0.5587	0.32617	0.263811	0.589993	0.614274	0.268466	-0.0513931	0.931657	-1.66469	0.0369385	1.41383	0.0100888	0.667698	0.155947
ENSGALG00000004918	RAB9B	564.476	0.288879	0.0405976	0.316254	0.0249767	0.448362	0.00138401	0.284969	0.0447338	0.329898	0.0209575	0.301203	0.0343383	0.357205	0.0110515	0.203823	0.146448
ENSGALG00000004920	TRUB2	534.88	-0.0336016	0.724425	-0.092471	0.334055	0.0971224	0.303653	-0.117303	0.222419	-0.0226624	0.814611	-0.0999188	0.306096	0.11595	0.22463	-0.129922	0.173262
ENSGALG00000004926	ATPAF2	186.393	-0.175493	0.209638	-0.0974758	0.488136	0.11906	0.390926	-0.151866	0.285592	0.0661342	0.647422	-0.0765603	0.599642	0.0778061	0.578074	-0.172449	0.209055
ENSGALG00000004927	COQ4	720.658	0.0860779	0.535634	0.104877	0.451929	0.151161	0.276453	0.0666825	0.633072	0.191105	0.173138	0.0557924	0.691411	0.242997	0.0806701	-0.150616	0.275767
ENSGALG00000004928	SSH1	330.337	0.132141	0.233357	0.3041	0.00506099	0.335969	0.00181249	0.140087	0.20567	0.0853636	0.452904	0.0612775	0.585345	0.190365	0.077397	0.099668	0.354762
ENSGALG00000004929	GID4	172.805	0.00738743	0.94375	0.0948976	0.356936	0.176209	0.0754516	-0.0565526	0.585113	0.199326	0.0675867	-0.169784	0.127291	0.00815826	0.937895	0.0691284	0.512906
ENSGALG00000004932	ATG7	201.932	0.0992473	0.446829	0.159937	0.205756	-0.0278407	0.822375	0.0781888	0.536316	0.188164	0.151312	0.0864733	0.506722	-0.00319696	0.979841	0.0284725	0.825389
ENSGALG00000004935	LSM14A	1980.04	-0.145513	0.253552	-0.156489	0.217873	-0.245924	0.0524047	-0.0499352	0.693815	-0.114139	0.36938	-0.156277	0.21971	-0.167239	0.187108	0.130176	0.306609
ENSGALG00000004937	VGLL4	724.7	-0.0493849	0.706305	-0.0588292	0.650284	-0.127449	0.323842	-0.011385	0.930382	-0.124946	0.341928	-0.121779	0.351475	-0.165927	0.19768	-0.0618775	0.635291
ENSGALG00000004940	TAMM41	155.258	-0.292744	0.0874061	-0.333092	0.0453437	-0.557919	0.000717271	-0.322468	0.0534061	-0.313859	0.0630256	-0.178596	0.294663	-0.362342	0.026635	-0.13852	0.406086
ENSGALG00000004943	SS18L2	167.863	-0.121876	0.255342	0.262506	0.0139092	0.298677	0.00402307	0.108032	0.308813	0.136974	0.210956	-0.0775462	0.496671	0.117438	0.282816	-0.0351846	0.747657
ENSGALG00000004946	COL4A4	4.40691	1.38308	0.0288758	0.709118	0.210318	0.161354	0.751095	0.201546	0.727057	0.748448	0.219253	0.807321	0.198476	0.199688	0.71275	1.70777	0.0185896
ENSGALG00000004947	POLR3A	100.889	-0.369446	0.260706	-0.286666	0.369831	-0.623805	0.0514316	-0.108067	0.735513	-0.649397	0.0500012	-0.210673	0.520931	-0.309566	0.339221	0.227529	0.484211
ENSGALG00000004948	GLA	1066.08	0.0604408	0.64182	-0.145801	0.26213	-0.284709	0.0280956	-0.341497	0.0087589	-0.18274	0.161362	-0.115066	0.37917	-0.330877	0.0106209	-0.420293	0.0011519
ENSGALG00000004949	SS18L2	245.79	0.130051	0.474079	0.123371	0.485598	0.0210708	0.905104	0.382621	0.0312974	-0.126789	0.486686	0.191791	0.288378	0.112384	0.52653	0.378913	0.0365526
ENSGALG00000004952	RPL36AL	8311.48	0.257699	0.0514908	0.0704274	0.594666	0.207319	0.117137	-0.0919347	0.487338	0.171359	0.195831	0.235621	0.0754013	0.200993	0.129114	-0.0847002	0.522195
ENSGALG00000004953	DRG2	710.166	0.244277	0.00104378	0.136466	0.0655421	0.187986	0.0101073	0.0757543	0.311984	0.207748	0.00638114	0.253912	0.000931018	0.307147	4.01976e-05	0.20476	0.00629562
ENSGALG00000004955	SYN2	5.93025	0.190012	0.807381	-2.72164	0.00795579	-0.90663	0.209718	0.509839	0.503892	-1.80997	0.0167594	1.00414	0.162311	-1.30262	0.0273452	-0.34163	0.565359
ENSGALG00000004956	GPI	2938.01	0.195457	0.0659673	0.0629476	0.55314	0.371655	0.000449821	0.156302	0.141734	0.08409	0.43094	0.173165	0.104509	0.117216	0.269512	-0.311272	0.00339982
ENSGALG00000004957	RHBDD1	1084.08	0.155629	0.337737	0.282621	0.081034	0.143973	0.373157	0.0675767	0.675734	0.403161	0.0129291	0.0503114	0.756943	0.184256	0.256549	0.357375	0.0287726
ENSGALG00000004958	BTK	2665.35	0.316335	0.0105444	0.153078	0.21628	0.417696	0.000726501	0.185504	0.134516	0.30309	0.0146195	0.261279	0.0351748	0.389215	0.00166858	0.177784	0.150658
ENSGALG00000004959	IRS1	67.8699	-0.449989	0.0466391	-0.264491	0.230448	-0.367329	0.0948956	-0.168493	0.451698	-0.468739	0.0403931	0.255811	0.260964	-0.811698	0.000123346	-0.735807	0.000557491
ENSGALG00000004960	FBN1	1077.57	-0.628275	0.0318004	0.0416695	0.88639	-0.987824	0.000706037	-0.265564	0.362965	-0.644193	0.0280579	-0.266517	0.36259	-0.757952	0.00942095	-0.497023	0.0889091
ENSGALG00000004963	TIMM8A	571.523	0.313908	0.0407391	0.343339	0.0255031	0.509525	0.000896673	0.0135972	0.929798	0.43348	0.00510856	0.373317	0.0161769	0.366279	0.0174285	0.186769	0.223175
ENSGALG00000004965	SLC27A4	545.338	0.31359	0.0255907	0.463016	0.000976993	0.288944	0.0385765	0.268297	0.0579229	0.406734	0.00428647	0.382618	0.00686857	0.168999	0.225487	-0.0535239	0.699988
ENSGALG00000004966	NYAP2	28.0813	-0.0515295	0.974437	-0.299317	0.853412	-0.502913	0.754426	-1.56859	0.242685	-1.05495	0.359419	0.312652	0.782957	-1.86837	0.0942399	-1.33927	0.230079
ENSGALG00000004969	TIMP4	386.351	-1.03837	0.01199	-0.687463	0.0949315	-1.50013	0.000272436	-0.26119	0.526548	-1.49937	0.000300343	-0.127802	0.757224	-0.557823	0.173886	-0.046677	0.909704
ENSGALG00000004971	URM1	1809.18	0.327016	0.0163138	0.113336	0.405659	0.211446	0.120162	-0.0729423	0.592699	0.0764082	0.5765	0.23694	0.0833712	0.14804	0.277158	-0.26205	0.0536586
ENSGALG00000004974	PPARG	371.691	-0.370321	0.124415	-0.340571	0.154543	-0.843281	0.000424555	0.137006	0.56754	-0.398214	0.101205	0.108818	0.652509	-0.244516	0.307904	0.305488	0.206899
ENSGALG00000004975	LOC769755	303.722	-0.0862358	0.57803	-0.02115	0.891919	0.189402	0.221416	-0.00137124	0.99301	0.291472	0.0632834	0.191785	0.224771	0.138358	0.37477	-0.178551	0.249738
ENSGALG00000004980	KCNMA1	260.322	0.253181	0.384596	0.0109558	0.969687	0.230865	0.422482	-0.176706	0.540719	-0.447809	0.126402	0.295631	0.309728	-0.566534	0.0482591	-0.455556	0.113257
ENSGALG00000004981	TSEN2	223.255	-0.381408	0.0140987	-0.429881	0.00466916	-0.491012	0.00113526	-0.236164	0.117972	-0.539196	0.000484855	-0.363217	0.0188528	-0.220888	0.140973	-0.265897	0.0809385
ENSGALG00000004986	CERCAM	241.649	-0.400224	0.342835	0.348195	0.406877	-0.149543	0.721579	0.286437	0.496977	-0.135522	0.74837	0.903741	0.0318907	-1.0569	0.0111536	-1.06501	0.0103501
ENSGALG00000004991	MKRN2	347.529	0.0727037	0.432754	0.0164856	0.855135	-0.108982	0.223089	0.0331309	0.714885	-0.162576	0.0817808	-0.00494215	0.958124	-0.0657432	0.468332	0.185882	0.0445146
ENSGALG00000004997	FLII	3190.49	0.0282621	0.822135	0.117814	0.349076	0.196655	0.117666	0.059906	0.634368	0.271229	0.0314768	0.18705	0.137811	0.203503	0.105716	-0.0127486	0.91919
ENSGALG00000004998	RAF1	848.949	-0.160518	0.0954968	-0.212748	0.0253488	-0.181501	0.0554377	-0.00914095	0.923505	-0.150971	0.116234	-0.0859361	0.372395	-0.0848959	0.369974	-0.0439294	0.647066
[truncated: 13,050 more rows]
