# Supplementary material for: Transcriptional and endocrine orchestration of medullary bone formation and mineral turn-over in female chickens
Source: Poult Sci. 2025 Sep 4;104(11):105798. doi: 10.1016/j.psj.2025.105798 (PMC12466242; doi:10.1016/j.psj.2025.105798)
Supplement: Supplementary file 3 [file mmc3.xlsx]

## Sheet: DEGs_age_LB
Transcriptional and endocrine orchestration of medullary bone formation and mineral turn-over in female chickens
Michael Oster, Hiba Qasir, Henry Reyer, Siriluck Ponsuksili, Nares Trakooljul, Vera Sommerfeld, Markus Rodehutscord, Klaus Wimmers
Supplementary Table S3.
			LB: wk16 vs. wk17		LB: wk17 vs. wk18		LB: wk18 vs. wk20		LB: wk20 vs. wk21		LB: wk21 vs. wk22		LB: wk22 vs. wk23		LB: wk23 vs. wk24		LB: wk16 vs. wk24
Ensembl ID	Gene symbol	Expression (base mean)	log2 FoldChange	P-value	log2 FoldChange	P-value	log2 FoldChange	P-value	log2 FoldChange	P-value	log2 FoldChange	P-value	log2 FoldChange	P-value	log2 FoldChange	P-value	log2 FoldChange	P-value
ENSGALG00000000011	C10orf88	172.664	0.0400588	0.734061	-0.0808512	0.480865	-0.232425	0.0393374	-0.0510725	0.65519	0.00424833	0.971219	0.0685351	0.553082	0.436402	0.000119984	0.184896	0.115225
ENSGALG00000000048	LOC776719	1051.42	0.458871	0.00128832	-0.0266408	0.85176	-0.0474891	0.738936	-0.230438	0.106492	0.235951	0.099887	0.12052	0.400269	-0.482332	0.000695419	0.028442	0.841348
ENSGALG00000000055	LAMTOR3	1338.78	0.330837	0.000256951	-0.143211	0.11258	0.177981	0.0487248	-0.138237	0.128655	0.020401	0.823777	-0.0250665	0.783089	0.0838342	0.352235	0.306539	0.000682929
ENSGALG00000000059	TUBB3	32.2301	0.764052	0.0526008	-0.390057	0.321334	0.550206	0.165316	-1.96329	4.24034e-07	-0.0779157	0.832273	0.353194	0.335162	-0.579063	0.107947	-1.34288	0.000302127
ENSGALG00000000067	SPR	163.929	0.279127	0.145022	0.187142	0.32875	0.243382	0.208451	-0.272277	0.164498	0.125838	0.525799	-0.174262	0.374057	-0.62828	0.000914209	-0.23933	0.20626
ENSGALG00000000071	DDIAS	169.196	0.0102585	0.947363	-0.156045	0.304674	-0.222951	0.137393	0.187845	0.219417	-0.141166	0.366764	0.032061	0.834376	0.553008	0.000272402	0.263009	0.0908445
ENSGALG00000000081	IL4I1	5.24646	1.47457	0.0163693	0.157387	0.807244	0.278632	0.67465	0.74005	0.326845	-3.06344	1.60097e-05	1.90108	0.00183745	-0.249641	0.691021	1.23864	0.0385369
ENSGALG00000000086	TIMM17B	1026.12	0.19191	0.0614911	-0.0883231	0.387724	0.170222	0.0963081	-0.166956	0.105154	0.232563	0.0253939	-0.0729229	0.481634	-0.107727	0.292086	0.158766	0.120874
ENSGALG00000000091	INTS4	762.856	-0.0868848	0.175365	-0.0283486	0.651432	0.0881343	0.161144	0.160055	0.0137786	3.7425e-06	0.999956	-0.0587566	0.371486	0.129597	0.0413138	0.2038	0.00151716
ENSGALG00000000094	ADIPOR1	985.103	0.271637	0.020013	-0.062426	0.592147	0.0394191	0.735098	0.00144152	0.990191	-0.00754549	0.949042	-0.0465736	0.691575	0.0165984	0.886516	0.212551	0.0680347
ENSGALG00000000102	UBE2T	277.361	0.242973	0.0494274	-0.0572053	0.641492	-0.0156944	0.898167	-0.0840466	0.498408	0.354867	0.00545247	0.253803	0.0478353	-0.0996078	0.426919	0.595088	1.62174e-06
ENSGALG00000000104	LOC395100	81.1454	0.222991	0.287556	-0.0825525	0.690747	0.187452	0.368311	-0.0394931	0.853605	0.121793	0.580876	0.0398166	0.855051	-0.0828006	0.693168	0.367206	0.0790185
ENSGALG00000000106	LRIF1	636.441	-0.131001	0.317766	0.114123	0.381175	-0.359164	0.00572095	0.102472	0.432288	0.16635	0.207604	-0.092183	0.482827	0.25971	0.0459578	0.0603067	0.645445
ENSGALG00000000107	TRIM7.1	16.2993	0.37248	0.243326	-0.696049	0.0225689	0.555307	0.0657343	-0.370179	0.239523	0.455605	0.170764	0.488048	0.157577	0.0321522	0.924065	0.837365	0.0100964
ENSGALG00000000109	AFMID	442.351	1.00263	5.34633e-08	-0.0922231	0.618183	-0.160052	0.385807	-0.665758	0.000299798	0.255935	0.165346	0.282531	0.125824	-0.27022	0.140492	0.352844	0.0537775
ENSGALG00000000112	PLP1	5.03884	-2.19508	0.129713	1.81434	0.203093	0.0936306	0.94858	-2.21445	0.122029	4.43857	0.00579188	-0.819637	0.625348	-0.420182	0.784105	0.697196	0.641749
ENSGALG00000000122	RACK1	30557.3	0.499234	0.000633964	-0.16182	0.268085	0.176301	0.227592	0.0521192	0.721363	0.0453809	0.756199	0.103047	0.480775	-0.458788	0.00169018	0.255473	0.0803705
ENSGALG00000000129	TCF25	1320.41	0.298156	0.0021512	-0.102917	0.288381	0.0640389	0.508703	-0.0928788	0.340554	0.144021	0.14264	-0.0310723	0.75082	-0.181968	0.059921	0.0973805	0.314389
ENSGALG00000000136	BLEC2	8.32159	0.597824	0.140639	-0.680763	0.0842611	0.732285	0.0644931	-0.420713	0.312157	0.521358	0.238441	0.679288	0.148987	-0.432785	0.336179	0.996494	0.0154372
ENSGALG00000000137	SNRPE	1061.15	0.211984	0.0904628	-0.0369758	0.767362	0.0119308	0.923944	-0.0800183	0.5235	0.245471	0.0518981	0.233252	0.0647086	-0.218424	0.0815031	0.367221	0.00334524
ENSGALG00000000141	BLB1	5809.57	0.241235	0.268652	-0.0866996	0.69093	0.365311	0.0939153	0.168152	0.440892	0.00870667	0.968182	-0.262436	0.229074	-0.321842	0.13997	0.112426	0.606148
ENSGALG00000000142	CEPT1	651.197	-0.00475098	0.946275	-0.0836753	0.225942	0.0574457	0.405391	0.0806937	0.25531	0.0416497	0.569047	-0.0774296	0.280435	0.202715	0.00355458	0.216648	0.00211635
ENSGALG00000000146	SUPT6H	2494.93	-0.272191	0.00958517	-0.0552147	0.598083	0.0535642	0.609072	0.338957	0.00127176	0.0648119	0.539903	0.0901893	0.392839	-0.256352	0.0146353	-0.0362347	0.730221
ENSGALG00000000150	RPL9	14070.5	0.26296	0.0125728	-0.101137	0.337043	0.133851	0.203896	0.112432	0.286193	0.10304	0.328745	0.136122	0.196872	-0.0678367	0.519825	0.579432	3.8243e-08
ENSGALG00000000151	ADAMTS19	12.4427	-0.108685	0.849069	-0.195221	0.715587	0.154601	0.772163	-0.52948	0.326508	-0.9896	0.0506233	-0.751296	0.0979401	-0.267621	0.52712	-2.6873	1.54337e-07
ENSGALG00000000154	DENND2D	721.259	0.334967	0.0198131	-0.127912	0.372809	0.287805	0.0452356	-0.174445	0.227539	-0.0878413	0.544761	-0.0260579	0.856693	0.133063	0.353359	0.339579	0.0179875
ENSGALG00000000156	BRD2	6957.55	0.311844	0.00720365	-0.0218371	0.850709	0.123897	0.285648	-0.221149	0.056835	0.160458	0.167383	0.0666414	0.566216	0.154235	0.183871	0.57409	7.53998e-07
ENSGALG00000000161	ISOC1	123.853	-0.336678	0.0617344	0.14768	0.400059	-0.192661	0.271587	0.0759978	0.669811	0.166803	0.366001	-0.205549	0.25675	0.120182	0.490793	-0.224225	0.211767
ENSGALG00000000162	DMB1	1614.24	0.405552	0.0202163	-0.154264	0.376841	0.274429	0.116043	-0.00371622	0.98306	-0.136171	0.437242	0.0912612	0.602024	-0.396167	0.0231762	0.0809239	0.642698
ENSGALG00000000164	MYBPHL	16.0127	0.507618	0.25422	-1.01533	0.019075	1.1348	0.00920863	-0.163822	0.721281	0.00143571	0.997558	0.754042	0.113973	-0.429421	0.356825	0.789327	0.0769795
ENSGALG00000000168	ADORA1	19.8736	-0.603678	0.181843	0.434645	0.330487	-0.179744	0.688488	1.56276	0.00104247	0.435496	0.404226	0.844179	0.123231	-0.180302	0.739964	2.31336	3.17754e-06
ENSGALG00000000184	SLC27A6	14.4348	-0.720128	0.0821855	0.232099	0.543899	-0.593624	0.113029	0.59393	0.128314	-0.829015	0.0369945	-0.205332	0.572148	0.476473	0.176101	-1.0456	0.00962262
ENSGALG00000000186	MTCH1	141.226	0.296942	0.0493438	-0.35708	0.0159915	0.322675	0.0292468	-0.127454	0.403394	-0.0802219	0.605271	-0.156495	0.299986	0.0106139	0.94164	-0.0910197	0.537639
ENSGALG00000000189	YTHDC2	293.527	-0.5889	0.0057878	0.315791	0.135595	-0.496093	0.018889	0.43596	0.0402053	-0.0723217	0.736072	0.00442744	0.983441	0.269797	0.203077	-0.131339	0.539091
ENSGALG00000000195	SLC23A2	116.405	-1.12183	0.000530147	0.115901	0.716695	0.0481438	0.880304	2.04809	7.56692e-10	-0.478737	0.16205	0.54453	0.107984	-0.723887	0.0295247	0.432202	0.187113
ENSGALG00000000201	PLEKHM1	1802.02	0.505718	0.0124421	-0.177488	0.380242	0.208283	0.303209	-0.372069	0.0662186	-0.385471	0.0568999	-0.622259	0.00204541	-0.588105	0.00345728	-1.43139	1.24693e-12
ENSGALG00000000208	MCC	115.711	-0.896933	0.000258389	0.176351	0.461245	-0.0320039	0.893865	0.633834	0.00996327	-0.362712	0.147192	-0.0761342	0.756183	0.0606373	0.801293	-0.496961	0.0434524
ENSGALG00000000209	PRNP	931.994	0.0596114	0.777519	0.00193435	0.992674	0.326802	0.121351	-0.117918	0.577435	-0.513707	0.015202	-0.274331	0.192807	-0.249883	0.233737	-0.767491	0.000264856
ENSGALG00000000215	DCP2	122.924	-1.04262	0.00284041	0.166752	0.629157	-0.211145	0.540796	1.70012	1.53081e-06	-0.372621	0.301578	0.39032	0.275288	-0.659613	0.0614492	-0.0288071	0.934643
ENSGALG00000000217	PPFIA4	14.1641	0.770284	0.0345093	-0.192794	0.598623	0.559527	0.134631	-0.4065	0.2927	0.175965	0.655829	0.143745	0.713967	-0.385079	0.298876	0.665149	0.0637504
ENSGALG00000000218	SRP19	222.168	-0.0418299	0.797647	0.326564	0.0444122	-0.481928	0.00291694	-0.129315	0.423865	0.107253	0.513078	-0.0138059	0.93236	0.309641	0.0537166	0.0765795	0.638006
ENSGALG00000000220	APC	104.663	0.129997	0.606713	0.540767	0.0335355	-0.951367	0.000159807	0.144077	0.564285	-0.220986	0.382503	-0.469705	0.0572811	0.381316	0.115127	-0.4459	0.0725423
ENSGALG00000000223	TMEM183A	3859.48	0.199894	0.212885	-0.0157384	0.921848	-0.160663	0.316491	-0.165423	0.302506	0.574254	0.00035179	0.174738	0.277001	0.00484396	0.975933	0.611904	0.000137689
ENSGALG00000000225	MGAT4C	393.743	0.379926	0.00859224	-0.174	0.227166	0.36396	0.0118241	-0.252447	0.0842731	-0.0828215	0.573099	-0.137713	0.343246	-0.172813	0.225909	-0.0759088	0.59618
ENSGALG00000000226	TMEM9	109.708	0.314292	0.156676	0.136538	0.538433	-0.191603	0.387435	-0.397206	0.072996	0.367829	0.101767	0.0785664	0.726562	-0.287137	0.190804	0.0212791	0.922847
ENSGALG00000000227	DPYSL2	976.008	-0.246767	0.0254729	-0.0490489	0.654525	0.390766	0.000381856	0.0342605	0.758087	-0.173343	0.121372	-0.174403	0.115576	0.0874152	0.425358	-0.13112	0.234734
ENSGALG00000000233	SP2	655.55	0.349172	0.0135379	-0.00634106	0.964202	0.180829	0.201369	-0.352415	0.0131134	0.00499722	0.972016	0.164603	0.246474	-0.0350808	0.803608	0.305764	0.0302175
ENSGALG00000000234	EPB41L4A	3.59191	-0.612132	0.373162	-0.852288	0.145873	-0.134786	0.804465	0.996062	0.102116	0.929374	0.225766	-1.00428	0.176838	0.0732816	0.903991	-0.604767	0.37199
ENSGALG00000000235	PPP2R2A	878.789	-0.121788	0.272711	-0.00842203	0.939073	-0.120289	0.274254	0.106263	0.337679	0.00832935	0.94069	-0.269188	0.0152451	0.453571	3.67326e-05	0.0484767	0.662203
ENSGALG00000000241	STARD4	312.458	-0.6172	0.00145685	0.174066	0.360974	-0.384676	0.0429269	0.00536735	0.97753	-0.247522	0.196153	-0.550227	0.00356901	0.370914	0.0468681	-1.24928	7.95288e-11
ENSGALG00000000243	RDM1	268.447	0.237722	0.456239	-0.192319	0.545996	0.245967	0.440124	-0.134255	0.674473	-0.0426347	0.894136	-0.206837	0.517139	0.0441509	0.889519	-0.0482051	0.879672
ENSGALG00000000244	CAMK4	5.90861	-1.125	0.070663	-0.192598	0.701331	0.863262	0.11218	-0.137404	0.821621	-0.528567	0.379938	-0.574252	0.274245	-0.873903	0.0459267	-2.56846	9.7596e-06
ENSGALG00000000247	WDR36	338.353	-0.135098	0.317388	0.098234	0.462296	-0.196393	0.140928	0.186526	0.167442	-0.157738	0.249696	0.0748872	0.579974	0.24994	0.0615846	0.12036	0.373347
ENSGALG00000000251	CD79B	787.258	0.300167	0.260016	-0.230105	0.387464	0.0900053	0.735242	0.121496	0.648765	-0.745549	0.0051869	-0.0346115	0.89644	0.0032477	0.99024	-0.49535	0.0625338
ENSGALG00000000253	SLC25A46	488.422	-0.324026	0.0455612	0.171158	0.286979	-0.326964	0.0416224	0.0759365	0.637425	-0.0162835	0.92014	-0.122883	0.446186	0.481837	0.00265304	-0.061225	0.7057
ENSGALG00000000255	MAN2A1	462.065	-0.709021	0.0126059	0.310386	0.272828	-0.427848	0.130511	0.589142	0.0379849	-0.303483	0.286838	-0.129347	0.648555	0.15311	0.588291	-0.517061	0.0688382
ENSGALG00000000259	PSMF1	1648.54	0.259756	0.041035	-0.0481575	0.704558	0.085771	0.499548	-0.173945	0.17188	0.211047	0.0986415	0.148773	0.244043	-0.271677	0.0325139	0.211567	0.0957072
ENSGALG00000000264	PJA2	266.765	-0.100952	0.569305	0.267496	0.129334	-0.560181	0.00141625	-0.0850619	0.627426	0.250667	0.1586	-0.174828	0.322428	0.369365	0.03427	-0.0334959	0.849842
ENSGALG00000000273	FER	97.819	-0.361827	0.190397	0.570466	0.0377058	-0.944446	0.000534989	0.217461	0.42334	-0.104445	0.704466	-0.230248	0.396247	0.530431	0.048158	-0.322609	0.241422
ENSGALG00000000275	KCTD9	618.001	-0.225159	0.0421539	0.0867484	0.428271	-0.223691	0.0406346	-0.105174	0.337806	0.180359	0.104746	-0.118274	0.284103	0.284051	0.00914824	-0.121139	0.27333
ENSGALG00000000276	FBXL17	29.8943	-0.519593	0.0366488	-0.00581953	0.979746	0.206258	0.375634	0.339085	0.18255	-0.566605	0.0297505	-0.224226	0.345185	0.322531	0.150765	-0.44837	0.0687659
ENSGALG00000000277	GNRH1	4.93887	0.973928	0.126264	-0.649596	0.305009	-0.366387	0.536622	0.818671	0.198441	-0.922137	0.156624	1.87328	0.00634537	0.227084	0.763336	1.95484	0.00445608
ENSGALG00000000280	EFNA5	28.8381	-0.140844	0.574319	-0.0100287	0.966672	0.408469	0.0991486	0.0398149	0.881393	-0.148875	0.59116	-0.063901	0.808565	0.0893594	0.717341	0.173994	0.490216
ENSGALG00000000284	HOXB4	84.6927	-0.170342	0.451722	0.237079	0.291394	0.345357	0.128703	0.529996	0.0249416	-0.00758085	0.975292	0.288495	0.235489	-0.214693	0.364784	1.00831	1.29183e-05
ENSGALG00000000295	IGFN1	4.97704	-0.679911	0.165681	0.64102	0.167676	0.0104355	0.983069	-0.383333	0.441461	0.288309	0.582001	-0.517092	0.300108	-0.128761	0.766354	-0.769332	0.109892
ENSGALG00000000296	PCNX1	1206.84	-0.509656	0.000148709	0.118662	0.37478	-0.0886831	0.507191	0.442671	0.000995575	-0.012348	0.927332	0.0966507	0.474054	-0.0290315	0.828823	0.0182657	0.892026
ENSGALG00000000311	DOCK5	175.391	-1.04946	0.0027869	-0.0121481	0.972056	0.315291	0.364096	0.943286	0.00755779	-0.876071	0.013576	-0.325551	0.35156	-0.448125	0.195427	-1.45278	3.32324e-05
ENSGALG00000000313	TNNI1	42.1258	-21.5656	1.34604e-18	-4.298	0.062167	5.01797	0.0296727	-3.34688	0.147126	4.57623	0.0494801	2.90977	0.236828	-5.61787	0.0210176	-22.3244	7.49526e-20
ENSGALG00000000314	NEFL	35.5269	0.193619	0.608532	0.45816	0.229138	-0.0821793	0.831497	-1.92361	2.41237e-07	0.90757	0.0132413	-0.400104	0.275037	0.077068	0.829014	-0.769477	0.0365122
ENSGALG00000000318	CSRP1	1437.96	0.322065	0.0832891	-0.047714	0.79743	0.225202	0.225923	-0.339248	0.0684246	0.197395	0.289685	0.207099	0.266522	-0.39366	0.0342219	0.171139	0.357052
ENSGALG00000000329	AHCYL1	1838.96	0.342595	0.012894	0.000718828	0.995835	0.20233	0.142156	-0.389387	0.00479946	-0.143856	0.297604	0.0633538	0.645695	-0.114638	0.403924	-0.0388833	0.777324
ENSGALG00000000336	PPP1R12B	577.706	-0.0303834	0.8176	-0.135587	0.299658	0.399889	0.00230591	-0.120755	0.362931	-0.209446	0.116067	-0.19823	0.132321	0.0431734	0.739897	-0.251338	0.055244
ENSGALG00000000337	ENSGALG00000000337	3.36474	-2.4576	0.0118555	1.25959	0.15084	0.534404	0.566712	-1.75854	0.0546609	1.53488	0.101	-0.466281	0.623922	0.301383	0.738738	-1.05217	0.294078
ENSGALG00000000349	PSMC5	1900.64	0.29167	0.0184189	-0.0771644	0.532525	0.110926	0.369666	-0.103997	0.401535	0.0745054	0.549049	0.114752	0.355389	-0.302073	0.0145146	0.108619	0.379334
ENSGALG00000000352	TIMM44	415.336	0.156323	0.126521	0.0567493	0.576064	-0.394839	8.4399e-05	0.0436156	0.666267	0.150123	0.148732	-0.102743	0.316743	0.032054	0.747247	-0.0587179	0.560851
ENSGALG00000000357	ADAM28	297.016	0.0416694	0.823199	-0.0888733	0.632056	0.141679	0.445514	0.254292	0.175689	-0.455493	0.0157412	0.0387558	0.835516	1.00348	8.36452e-08	0.935509	6.51274e-07
ENSGALG00000000364	STC1	16.1488	-0.698206	0.270292	0.275916	0.632849	-0.0414746	0.943887	-1.22957	0.0281503	0.6297	0.258981	-2.3359	7.65685e-06	-0.244526	0.577923	-3.64406	2.67602e-10
ENSGALG00000000365	NKX2-6	130.22	0.452029	0.0448405	0.0803668	0.72171	0.112569	0.619113	-0.488175	0.031643	0.567139	0.0140128	0.504654	0.0309035	-0.35404	0.12408	0.874543	0.000110036
ENSGALG00000000367	ASIC2	5.64199	-0.226044	0.683356	1.02602	0.0768352	0.523699	0.447119	-1.14815	0.091789	-0.801311	0.165409	-0.20783	0.682613	-0.687602	0.127166	-1.52123	0.00286445
ENSGALG00000000371	CRHR1	22.9403	-0.331677	0.524148	0.216895	0.673026	0.57418	0.273197	0.0184397	0.972797	0.69429	0.225139	-0.750116	0.183336	1.70165	0.00281054	2.12366	0.000187929
ENSGALG00000000374	RNPEP	926.953	0.532171	0.000490984	-0.131139	0.390272	0.318941	0.0369034	-0.0162744	0.915706	-0.302834	0.0493633	0.0347814	0.820465	-0.402691	0.00815183	0.0329557	0.828508
ENSGALG00000000377	HNRNPM	2888.52	-0.121408	0.243502	-0.0156724	0.880027	-0.109916	0.289576	0.06131	0.555589	0.0623147	0.550482	0.0351542	0.735822	0.132109	0.203398	0.0438918	0.673219
ENSGALG00000000379	ITGB3	5910.47	0.552765	0.0066034	-0.228646	0.261185	0.265827	0.19146	-0.174928	0.390184	-0.0428632	0.833277	-0.106768	0.599918	-0.666797	0.00104487	-0.40141	0.0484543
ENSGALG00000000390	ENTPD4	372.268	0.0756023	0.341062	-0.023272	0.76446	-0.144291	0.0608314	-0.152266	0.0508777	0.288532	0.000399781	-0.123853	0.123242	0.149101	0.0513407	0.0695534	0.375336
ENSGALG00000000396	METTL2B	238.939	0.210978	0.0596232	-0.193851	0.0784999	0.118565	0.280386	0.123835	0.275914	-0.0267341	0.819778	-0.0475657	0.678252	-0.0728472	0.507162	0.11238	0.309724
ENSGALG00000000397	IPO9	1227.15	-0.19956	0.000450877	0.0679652	0.223704	0.129857	0.0208398	0.0564589	0.326723	0.0353163	0.549632	0.0288112	0.62073	-0.00840414	0.881854	0.110445	0.0527269
ENSGALG00000000399	DUSP28	7.7598	-0.330015	0.503298	-0.448951	0.324549	0.954385	0.04414	-0.388184	0.441951	0.582584	0.282683	-0.612542	0.245728	-0.4077	0.372768	-0.650422	0.175254
ENSGALG00000000400	KCNC4	5.81098	-1.37262	0.146146	-0.208879	0.797949	2.72887	0.00986153	-1.47292	0.195888	-0.388677	0.693379	-2.31592	0.00739346	-0.279145	0.70553	-3.3093	0.000252263
ENSGALG00000000402	LOXL2	59.5253	-1.19852	0.000233793	0.427847	0.178613	0.622848	0.0540301	0.541569	0.107203	-0.133983	0.69812	-0.647731	0.0532148	-0.00914246	0.977399	-0.397113	0.2261
ENSGALG00000000404	COPS2	499.658	-0.169635	0.450167	0.415933	0.0636107	-0.837631	0.000180189	-0.044527	0.841814	-0.0127318	0.954653	-0.381725	0.0867531	0.408769	0.0653252	-0.621549	0.00547625
ENSGALG00000000407	LSM7	8.00918	0.0615979	0.88996	-0.31886	0.446212	-0.310295	0.433481	0.325632	0.434019	0.489021	0.303466	-0.445432	0.334959	0.0499972	0.902188	-0.14834	0.729908
ENSGALG00000000409	CHMP7	2596.53	0.273797	0.0119158	-0.100086	0.357497	0.089772	0.409175	-0.0750382	0.491334	0.091373	0.403465	0.0910866	0.404291	-0.0911369	0.402222	0.279767	0.0101237
ENSGALG00000000410	TLK2	1126.93	-0.0550904	0.528095	-0.0124465	0.885752	-0.145215	0.0929598	0.0647225	0.457372	0.155155	0.078938	-0.00501865	0.954448	0.131004	0.131092	0.133111	0.127199
ENSGALG00000000417	SLC16A4	35.5101	-0.458691	0.0719743	0.533866	0.0325661	0.397475	0.129491	-0.350563	0.194977	-0.072735	0.789951	0.138857	0.603461	-0.753486	0.00253592	-0.565277	0.0249402
ENSGALG00000000419	LAMTOR5	1219.44	0.38361	0.00670716	-0.0706776	0.617219	-0.0103367	0.941707	-0.15639	0.269575	0.299605	0.0352733	0.0996397	0.483637	-0.314795	0.0259908	0.230655	0.102492
ENSGALG00000000424	CMTM3	1235.05	0.0262934	0.779696	-0.158945	0.08894	0.321432	0.000595694	0.0212783	0.82205	-0.329758	0.000514581	-0.0594704	0.526914	0.286842	0.00211881	0.107672	0.251352
ENSGALG00000000430	SPPL2C	298.144	-0.402612	0.00283401	0.113042	0.392923	-0.0925596	0.48444	0.346235	0.0104779	-0.127767	0.355215	0.0429571	0.752317	0.0162671	0.902859	-0.104438	0.43941
ENSGALG00000000436	RABIF	265.677	0.400625	0.0168842	-0.219093	0.189538	0.101755	0.541492	-0.0964677	0.566533	0.120088	0.481074	0.0679678	0.688506	-0.398597	0.0164202	-0.0237213	0.886412
ENSGALG00000000438	ERMP1	510.667	-0.311163	0.0576313	0.255969	0.116379	-0.279346	0.0865581	0.113619	0.487587	0.0651731	0.692945	0.0437021	0.790397	-0.0209515	0.897728	-0.132998	0.416926
ENSGALG00000000442	KCNA2	94.349	-0.340095	0.193253	-0.0928296	0.717843	0.0786581	0.759424	0.32223	0.218619	-0.465354	0.0781632	0.0890969	0.731437	0.0315239	0.902099	-0.376769	0.147849
ENSGALG00000000452	TNFRSF10B	874.116	0.500519	0.0099782	0.0440769	0.820569	0.169628	0.383201	-0.768623	7.76092e-05	0.492878	0.0114201	0.218843	0.261818	0.120307	0.536299	0.77763	6.27603e-05
ENSGALG00000000461	MRC2	4437.44	-0.12837	0.69526	-0.0131168	0.968063	0.339115	0.300694	-0.23805	0.467676	-0.768301	0.0190548	-0.598088	0.0678186	-0.494083	0.131226	-1.90089	6.50075e-09
ENSGALG00000000466	LCK	744.563	0.144698	0.454663	0.182591	0.345194	0.308524	0.1116	-0.0235327	0.903886	-0.411935	0.0347113	-0.126823	0.513236	-0.246155	0.202009	-0.172632	0.37148
ENSGALG00000000470	LMNB2	2503.12	-0.0680964	0.560741	0.229897	0.0492897	-0.289633	0.013235	0.0911829	0.436101	0.2565	0.0291272	0.209221	0.0751152	-0.0288276	0.805696	0.400244	0.000634757
ENSGALG00000000476	LRRTM4	4.01153	-0.477335	0.42825	0.242618	0.670047	0.00718957	0.990104	-0.596546	0.301394	1.46276	0.0301436	-0.703663	0.305004	0.719043	0.249796	0.654065	0.310871
ENSGALG00000000478	TANC2	55.7183	-1.02241	0.0149025	-0.248174	0.544417	0.556257	0.175831	0.301674	0.471144	-0.117579	0.781491	-0.0495737	0.905943	-0.832089	0.0427257	-1.41189	0.00072721
ENSGALG00000000497	C26H6ORF222	12.0044	-0.219541	0.565433	0.0380403	0.916472	0.658691	0.0886081	-0.146453	0.727775	0.194129	0.665067	-0.649716	0.121931	-0.245304	0.492257	-0.370153	0.321084
ENSGALG00000000498	ACE	96.9126	0.243768	0.542974	-0.15083	0.705976	-0.004973	0.990065	1.21896	0.00277495	-0.66504	0.106387	0.676091	0.0981608	-0.37291	0.35879	0.94507	0.018828
ENSGALG00000000504	ETV7	83.8483	0.559485	0.0158722	-0.235035	0.309423	0.280358	0.226125	-0.348849	0.137755	0.162415	0.496118	-0.218532	0.352514	-0.399331	0.0762975	-0.199488	0.37796
ENSGALG00000000507	CPNE7	8.42799	1.52576	0.00545278	-0.301492	0.598421	-0.288791	0.597349	1.08452	0.0824179	-0.944474	0.147632	-0.00258726	0.996416	-0.721961	0.165813	0.350972	0.480916
ENSGALG00000000510	DCAF7	416.76	-0.205904	0.00713368	0.0919667	0.21648	0.0818998	0.275046	0.121534	0.119171	0.0238131	0.769393	0.00350568	0.964807	-0.0948998	0.208978	0.0219152	0.774607
ENSGALG00000000511	KCTD20	3242.96	0.131391	0.151987	-0.122797	0.179737	-0.192744	0.0349781	-0.0719114	0.432089	0.430014	2.96376e-06	0.0206989	0.821988	0.0428012	0.640287	0.237453	0.00958765
ENSGALG00000000513	ZNF276	466.227	0.170781	0.0547525	-0.0719769	0.41344	0.0925815	0.293168	-0.15858	0.0761122	0.214945	0.0188983	0.0571611	0.529916	0.0474287	0.592633	0.35234	7.24139e-05
ENSGALG00000000516	FANCA	185.788	0.178773	0.111847	-0.256977	0.0192182	0.182153	0.0957594	0.122774	0.282249	-0.0941257	0.425148	0.250069	0.031286	0.2971	0.00934171	0.679767	2.58098e-09
ENSGALG00000000518	KLHL12	520.435	0.289143	0.0186409	-0.0458042	0.70855	0.162742	0.185023	-0.236496	0.0560377	0.0172569	0.889895	0.0849599	0.492824	-0.145635	0.232862	0.126166	0.301985
ENSGALG00000000521	SPIRE2	13.6545	0.819699	0.0695753	-0.0919008	0.841389	-0.183098	0.684566	0.0982117	0.83282	-0.877637	0.0563199	0.128682	0.763432	-0.862507	0.0319323	-0.96855	0.018861
ENSGALG00000000523	STK38	2022.55	-0.178221	0.0810251	-0.139501	0.170003	0.161736	0.111685	0.0499351	0.625053	-0.0970416	0.34413	-0.108263	0.2891	0.2925	0.00401626	-0.0188553	0.853496
ENSGALG00000000525	MAP3K3	605.993	-0.785829	0.000884554	-0.0627178	0.789723	0.140626	0.549979	0.802898	0.000694784	-0.15083	0.526374	-0.0672867	0.77666	0.0175116	0.940885	-0.105628	0.655406
ENSGALG00000000528	DBNDD1	74.1868	0.319161	0.103727	-0.148037	0.444601	-0.0118157	0.950949	-0.236751	0.22423	0.482122	0.018536	-0.214005	0.291919	-0.387533	0.0396937	-0.196859	0.300219
ENSGALG00000000529	LIMD2	2878.18	0.409182	0.00238411	-0.2898	0.0313369	0.300197	0.0257525	0.00839929	0.950355	-0.136838	0.311058	0.00214446	0.987314	0.0988798	0.462619	0.392164	0.00358137
ENSGALG00000000533	SRSF3	4049.96	0.111415	0.0519335	-0.01459	0.798443	0.0140671	0.805524	-0.1229	0.0322473	0.0834521	0.148465	0.0967193	0.0929919	-0.0358137	0.530615	0.132349	0.0207217
ENSGALG00000000535	ERRFI1	418.191	-0.110568	0.242076	0.0309278	0.739091	8.15446e-05	0.9993	0.0411708	0.664306	-0.00242736	0.980052	-0.0299281	0.753923	0.386501	3.74219e-05	0.315758	0.000902518
ENSGALG00000000538	RNF113B	456.453	0.126776	0.201962	-0.0484399	0.622458	-0.115265	0.239362	-0.106758	0.280134	0.261527	0.00972006	0.152929	0.129985	0.0123383	0.900744	0.283107	0.0043076
ENSGALG00000000540	GAS8	254.807	0.157927	0.262423	-0.0615632	0.65962	-0.173241	0.212787	-0.0333008	0.812262	0.297643	0.0380642	0.315986	0.0282702	-0.389078	0.00567648	0.114373	0.414245
ENSGALG00000000541	ZC3H11A	2657.69	0.105841	0.268919	-0.023475	0.80594	-0.270852	0.00453472	0.039126	0.682326	0.328933	0.000623453	-0.00166152	0.9862	0.107122	0.262595	0.285033	0.00290161
ENSGALG00000000542	ZNF593	1991.88	0.496318	0.000979993	-0.0943594	0.530831	0.110443	0.46324	-0.0147759	0.921989	0.0473379	0.754282	-0.101737	0.500387	-0.462757	0.00208472	-0.0195302	0.896622
ENSGALG00000000544	RAB44	1869.04	0.221543	0.169845	-0.280351	0.0820893	0.446818	0.00560487	-0.0795424	0.622637	-0.103786	0.521267	-0.0230455	0.886583	0.684797	2.23257e-05	0.866433	8.18282e-08
ENSGALG00000000549	URAH	21.3196	-0.11948	0.782463	-0.0384757	0.927386	-0.298077	0.474988	0.292286	0.493231	-0.125502	0.774944	0.221473	0.608635	-0.774736	0.0608877	-0.842512	0.0455701
ENSGALG00000000550	STRADA	1057.24	0.177648	0.0167236	-0.0257826	0.72685	0.019019	0.796639	-0.15379	0.0389093	0.25256	0.000860563	0.0827488	0.273437	0.00354665	0.961862	0.35595	1.59579e-06
ENSGALG00000000551	C6orf89	744.77	-0.367964	5.18674e-06	0.0350817	0.657598	0.0029653	0.970142	0.163494	0.0427009	0.155686	0.0600625	0.0501781	0.541612	0.0745602	0.35416	0.114001	0.160407
ENSGALG00000000557	ETNK2	16.8677	0.196916	0.581117	0.114968	0.745902	0.456195	0.212565	-0.174665	0.647576	-0.333168	0.384962	0.181534	0.624566	-0.572205	0.103061	-0.130424	0.708968
ENSGALG00000000558	SLC1A6	1590.07	0.00254816	0.986068	-0.0790573	0.587259	0.198666	0.172752	0.38277	0.00898436	-0.491716	0.000811886	0.0325715	0.823639	-0.261906	0.0719404	-0.216124	0.138046
ENSGALG00000000560	PI16	127.348	0.293172	0.274106	0.20096	0.453726	-0.473073	0.0769395	-0.269433	0.312815	0.590468	0.0288654	0.358665	0.18689	-0.2119	0.431164	0.488859	0.0681136
ENSGALG00000000564	CCDC47	648.284	-0.158286	0.102249	0.0763866	0.424309	-0.138813	0.146004	0.0525425	0.586464	-0.162308	0.0967132	-0.041806	0.664023	0.147274	0.119756	-0.22501	0.0194771
ENSGALG00000000568	LGR6	317.002	0.625856	0.00633454	0.0649644	0.777218	-0.0161889	0.943809	-0.285444	0.21485	0.119596	0.604583	0.284099	0.21839	-0.478503	0.0368131	0.314379	0.168933
ENSGALG00000000573	PER3	159.587	0.201958	0.267791	0.207609	0.254253	-0.453586	0.0122844	0.279549	0.126723	0.119334	0.525507	0.145577	0.436104	0.131201	0.475455	0.631643	0.00056385
ENSGALG00000000576	RRNAD1	190.019	0.768895	4.05874e-05	-0.099269	0.597921	-0.0422148	0.82193	-0.702583	0.000169747	0.234697	0.21043	0.0481	0.796734	-0.0936114	0.609967	0.114014	0.535537
ENSGALG00000000577	RANBP3	1445.42	0.0263952	0.571762	-0.0553103	0.227567	0.111638	0.0151056	-0.0414906	0.378273	0.033647	0.486183	-0.00191317	0.967872	0.053074	0.247889	0.126041	0.00667923
ENSGALG00000000579	VAMP3	1517.86	0.251256	0.0435897	-0.182156	0.142728	0.249821	0.0444983	-0.104331	0.403246	0.0605708	0.628784	-0.00223298	0.985744	-0.208745	0.092846	0.064182	0.605512
ENSGALG00000000581	DDX42	1891.84	0.00365074	0.942545	-0.0588012	0.239716	0.0190201	0.703468	0.011081	0.827137	0.0415581	0.421464	0.114166	0.0259256	0.00772962	0.8777	0.138404	0.00617653
ENSGALG00000000583	SOX13	142.843	0.312816	0.184193	0.404136	0.0875375	0.256448	0.283879	-0.22299	0.35705	-0.339173	0.161474	-0.253735	0.286115	-0.213807	0.359514	-0.0563052	0.809804
ENSGALG00000000584	PTPRVP	721.03	-0.0447029	0.835583	0.416793	0.052891	-0.0821737	0.703169	0.00819581	0.969775	-0.481332	0.0261607	-0.0836963	0.697467	-0.903508	2.42294e-05	-1.17042	4.9171e-08
ENSGALG00000000585	MYL4	3.66083	-0.927707	0.291992	0.975704	0.252238	0.103978	0.90891	0.585908	0.56338	-0.668571	0.524122	0.407593	0.678438	-1.05521	0.238482	-0.57831	0.513389
ENSGALG00000000589	BTN1A1	417.917	0.397006	0.00813266	-0.165477	0.268528	0.11394	0.445784	-0.229418	0.127379	-0.0232002	0.878203	-0.18533	0.21637	0.0105969	0.94281	-0.0818815	0.581656
ENSGALG00000000596	CDC27	1053.2	-0.196917	0.169397	0.185986	0.192787	-0.55322	0.000103621	0.0836183	0.557646	0.227002	0.113673	-0.139508	0.329794	0.217474	0.126667	-0.175566	0.219965
ENSGALG00000000599	MARCHF2	652.863	0.37539	0.00633097	0.0150753	0.912651	-0.0890955	0.516493	-0.417606	0.00237355	0.155779	0.258671	0.184886	0.179487	-0.284641	0.037153	-0.0602125	0.659702
ENSGALG00000000603	KANSL1	2044.2	0.413983	0.00136132	-0.0361518	0.77967	0.176207	0.172973	-0.371966	0.00407358	-0.053495	0.679766	0.0766498	0.553525	-0.0948124	0.462251	0.110414	0.392174
ENSGALG00000000604	NKAIN1	16.0615	-0.0599988	0.863774	-0.131294	0.693827	0.486325	0.157137	0.331384	0.389744	-0.384562	0.338666	-0.596797	0.0981257	-0.759136	0.0140848	-1.11408	0.000688127
ENSGALG00000000606	ARL8A	1204.6	0.211071	0.067367	0.0199808	0.862325	0.168259	0.14478	-0.0616471	0.595177	-0.129767	0.2651	0.0280229	0.80892	0.0430707	0.708425	0.27899	0.0155057
ENSGALG00000000607	GPR37L1	10.4181	-0.640576	0.208999	0.92641	0.0673283	-0.642936	0.207755	-0.157146	0.755867	0.190474	0.712558	0.611281	0.243132	0.027401	0.957985	0.31491	0.546033
ENSGALG00000000608	CDH1	8.34698	-0.170481	0.731406	0.677211	0.174334	0.207305	0.691552	-0.690629	0.187436	-0.361345	0.478074	0.36497	0.463736	-0.360327	0.454258	-0.333296	0.49615
ENSGALG00000000611	PPP1R15B	1618.57	-0.0963114	0.308445	-0.0710763	0.449844	-0.141388	0.132157	0.00550525	0.953418	0.368961	0.000105714	0.229148	0.0161648	0.113324	0.231653	0.408163	1.66683e-05
ENSGALG00000000613	RAB11B	1847.14	0.00707392	0.923076	-0.133238	0.0671339	0.270566	0.000206142	0.02169	0.768553	-0.0347997	0.639785	-0.0937349	0.203726	-0.0207275	0.775855	0.0168305	0.817884
ENSGALG00000000615	SNRNP40	865.242	0.266814	0.0259538	-0.0361114	0.762687	0.275286	0.0216607	-0.163033	0.176851	-0.0262782	0.828513	0.224007	0.0639629	-0.0619178	0.605932	0.478767	6.43165e-05
ENSGALG00000000616	ELF3	8.41571	1.13255	0.0136835	-0.610582	0.186152	-0.409909	0.331591	0.262431	0.547129	0.351515	0.465955	-0.877164	0.053915	0.530931	0.191883	0.379771	0.366482
ENSGALG00000000618	ZCCHC17	226.87	0.0416478	0.6421	-0.0763398	0.379195	0.133246	0.126372	-0.156567	0.082367	0.182272	0.0533651	-0.011535	0.901006	0.211599	0.0166927	0.324323	0.00031041
ENSGALG00000000619	ANGPTL4	18.5495	-0.432714	0.33915	0.557733	0.211943	-0.519045	0.245946	-0.765041	0.0804699	0.344741	0.433283	0.969946	0.0317393	-0.0604902	0.893795	0.0951293	0.835067
ENSGALG00000000621	KANK3	476.24	-0.290932	0.190225	0.385469	0.0821633	0.241674	0.277064	-0.107485	0.630021	0.244873	0.274796	-0.0375988	0.866623	-0.475235	0.0324643	-0.0392338	0.859796
ENSGALG00000000625	MAPT	3814.7	0.465214	0.00190978	0.00216933	0.988452	0.061118	0.683472	-0.25207	0.0928215	0.292713	0.0512401	0.348528	0.0203089	-0.310315	0.0385524	0.607357	5.06222e-05
ENSGALG00000000627	DNAJC11	638.137	-0.0681034	0.262451	-0.0372978	0.527808	0.139963	0.0184586	0.0325911	0.597302	0.0292013	0.648469	0.112233	0.0747556	-0.0412584	0.493741	0.167329	0.00591852
ENSGALG00000000632	CHTF8	271.634	0.254451	0.0634045	0.0125744	0.926587	0.0461807	0.735488	-0.11242	0.417121	0.209191	0.139781	0.10578	0.453287	-0.104675	0.446329	0.411082	0.00266195
ENSGALG00000000636	MDM4	401.586	-1.07953	0.00162455	0.0630214	0.853496	0.0840353	0.80555	1.67468	1.14789e-06	-0.379429	0.273582	0.290287	0.400642	-0.464917	0.176304	0.188145	0.583728
ENSGALG00000000637	ZBTB48	403.791	0.287716	0.00251912	-0.149858	0.112052	0.146785	0.119598	-0.170464	0.0758822	0.0604978	0.536438	0.0822635	0.395269	-0.0200857	0.830903	0.236855	0.0120872
ENSGALG00000000638	UTP4	479.113	0.527331	0.000844467	0.0955446	0.546055	0.12557	0.42878	-0.303867	0.0566603	-0.057335	0.719974	0.2023	0.204077	-0.532746	0.000712688	0.0567979	0.717562
ENSGALG00000000639	LRRN2	4.59695	1.41214	0.0780011	-1.25559	0.112255	1.76222	0.0368477	-2.70026	0.00118826	1.2922	0.0849192	-0.903805	0.227089	1.08095	0.127487	0.687847	0.349912
ENSGALG00000000643	ANKS3	214.36	-0.060553	0.54572	0.076928	0.431614	-0.0651306	0.505849	0.222307	0.0294775	-0.106952	0.314877	0.114524	0.269247	-0.221959	0.0237507	-0.0408359	0.680686
ENSGALG00000000645	ESPN	1597.65	0.392814	0.0882646	0.119403	0.604435	-0.653252	0.00453155	-1.29742	1.55984e-08	0.269072	0.24046	-0.102667	0.65411	-0.509537	0.0259192	-1.78158	8.28726e-15
ENSGALG00000000650	NIP7	441.268	0.33998	0.0210845	0.0941096	0.523129	0.0812491	0.582432	-0.0264715	0.859223	-0.00118533	0.993728	0.146167	0.329611	-0.578769	8.3673e-05	0.0550799	0.706996
ENSGALG00000000652	ACOT7	671.461	0.351239	0.00948258	-0.0114093	0.93278	0.218852	0.106475	-0.381014	0.00513179	-0.0068125	0.960191	0.182881	0.178866	-0.320359	0.017457	0.0333774	0.804409
ENSGALG00000000657	TERF2	888.67	0.140665	0.0217263	0.00825308	0.891751	0.01485	0.80674	-0.112371	0.0687414	0.075502	0.231961	0.0960954	0.124074	-0.0646105	0.285992	0.158384	0.00925871
ENSGALG00000000668	RBBP5	1007.64	-0.0632013	0.270037	-0.121939	0.0293601	0.148726	0.00794865	0.133832	0.0208123	-0.0855722	0.150217	0.0610485	0.29508	-0.00161499	0.977178	0.0712788	0.21207
ENSGALG00000000669	ETV3	523.752	0.0431652	0.693856	-0.0894805	0.40994	0.00942859	0.930706	-0.043059	0.69439	0.165985	0.136389	-0.163612	0.138375	0.473512	1.39576e-05	0.395939	0.000316803
ENSGALG00000000672	SCMH1	374.898	0.0403627	0.797754	0.10461	0.504762	0.221009	0.160856	-0.126254	0.428041	-0.153515	0.337923	-0.196501	0.214209	-0.102672	0.509467	-0.21296	0.173991
ENSGALG00000000674	MYO1D	499.865	-0.206674	0.33416	0.290367	0.17396	0.161563	0.450444	-0.185152	0.388662	0.030666	0.886816	-0.0451435	0.833544	-0.330369	0.121527	-0.284743	0.182793
ENSGALG00000000678	CITED4	2515.4	0.193516	0.0908393	-0.140627	0.218579	0.223084	0.0510396	0.224801	0.05019	-0.350488	0.00230847	0.116003	0.311679	0.168584	0.14062	0.434872	0.000144812
ENSGALG00000000681	PAK1	364.723	-0.0938671	0.559742	-0.207377	0.193737	0.138275	0.385839	0.172093	0.285566	-0.194997	0.229703	0.010818	0.946423	0.613758	0.000131552	0.438704	0.00662052
ENSGALG00000000684	KLHDC8A	9.85684	0.0831414	0.831742	-0.102626	0.788158	0.59881	0.128791	-0.953015	0.0165194	0.696149	0.0872991	0.289597	0.489523	-0.374586	0.344752	0.23747	0.542433
ENSGALG00000000685	MAP3K14	1330.93	0.209673	0.0540582	-0.00536615	0.960611	0.216817	0.0463693	-0.131395	0.229904	-0.162161	0.139526	-0.0241092	0.825178	-0.110995	0.305587	-0.00753626	0.944643
ENSGALG00000000692	CDK18	32.2015	-1.02554	0.0574209	1.2638	0.0177764	-0.0698188	0.900589	-1.12825	0.0379039	-0.571767	0.269871	-0.971046	0.0502977	-0.433605	0.363847	-2.93623	2.08681e-08
ENSGALG00000000693	NOB1	756.546	0.394975	0.0683647	0.063483	0.769577	-0.131891	0.542723	-0.464029	0.0322181	0.497339	0.0220133	0.186624	0.390423	-0.437259	0.0434667	0.109242	0.613729
ENSGALG00000000695	MFSD4A	92.7167	-0.246447	0.266297	0.246944	0.259864	0.128397	0.561542	0.145738	0.519951	-0.0370796	0.872782	-0.326839	0.148723	-0.0164167	0.940186	-0.105703	0.632936
ENSGALG00000000699	WWP2	1487.58	0.163573	0.142527	-0.0304907	0.784174	0.132493	0.234327	-0.194331	0.0821393	0.113281	0.312907	-0.0218927	0.844958	-0.205539	0.0644015	-0.0429065	0.69981
ENSGALG00000000703	SLC45A3	230.85	0.0710368	0.683161	-0.0400663	0.816891	0.632524	0.000296652	-0.147935	0.405897	-0.0392154	0.827171	-0.482059	0.00633343	-0.3845	0.0252352	-0.390214	0.0238715
ENSGALG00000000707	PSMD7	1426.69	0.0450996	0.484937	-0.0961028	0.132671	-0.0996426	0.11758	0.0144628	0.822046	0.210304	0.00133838	0.15682	0.0165089	0.0823101	0.201548	0.313251	1.25691e-06
ENSGALG00000000708	NUCKS1	2152.18	-0.439927	0.00167075	0.0971135	0.48668	-0.0860976	0.537451	0.389645	0.00538875	0.0496777	0.723738	0.0581079	0.678841	0.0287229	0.837365	0.0972424	0.48756
ENSGALG00000000712	RAB7L1	935.785	0.152188	0.0730592	-0.344908	3.99729e-05	0.446042	1.15381e-07	-0.0781568	0.361565	-0.198396	0.0214581	-0.203937	0.0162104	0.222663	0.00764018	-0.00450396	0.957416
ENSGALG00000000713	ZFHX3	630.899	-0.710159	0.000105941	0.0380106	0.834474	0.228169	0.210326	0.13044	0.476342	-0.0203981	0.911755	-0.0821866	0.653984	0.180115	0.323483	-0.236009	0.198192
ENSGALG00000000719	RPL22	6066.74	0.343516	0.0121581	-0.111144	0.417097	0.130896	0.339248	0.0827699	0.54602	0.0904909	0.509678	0.149531	0.27576	-0.388215	0.00460461	0.297845	0.0296522
ENSGALG00000000720	GBP1	2941.56	0.138181	0.416358	-0.00526926	0.975266	0.187994	0.26877	-0.260953	0.125016	0.199281	0.241828	0.0861439	0.612788	-0.0486681	0.774661	0.296709	0.080928
ENSGALG00000000721	SLC41A1	694.608	0.391377	0.00106897	-0.0278222	0.815925	0.0723348	0.545272	-0.283947	0.018084	0.0693602	0.565771	0.0241586	0.840724	-0.0444913	0.708346	0.20097	0.0914786
ENSGALG00000000722	LOC428322	20.0984	1.55897	7.34468e-06	-0.51748	0.145199	-0.0499422	0.884489	-1.01608	0.00256053	0.413862	0.21863	0.596562	0.0827046	-0.0247466	0.942015	0.961144	0.00377487
ENSGALG00000000723	STX12	1014.64	-0.0266875	0.71492	-0.139227	0.0530995	0.101132	0.159695	-0.102772	0.158546	0.0342468	0.643206	-0.089427	0.220727	0.172615	0.0159542	-0.050119	0.490373
ENSGALG00000000724	PM20D1	2132.02	-0.00279111	0.984219	-0.082751	0.557066	0.0285252	0.839572	-0.12021	0.394145	0.503189	0.000377368	0.104571	0.460144	-0.00199203	0.988745	0.42854	0.00240237
ENSGALG00000000726	ELAVL1	1792.08	-0.217478	0.0103324	-0.0320449	0.703422	-0.00764573	0.9276	0.063655	0.452316	0.0462844	0.587849	-0.0710283	0.403043	0.0725721	0.388427	-0.145686	0.0853785
ENSGALG00000000729	PPP1R8	473.406	0.118984	0.121935	-0.0304749	0.687142	-0.0249237	0.741253	-0.140095	0.0682182	0.00644395	0.934629	0.104571	0.176424	0.154276	0.040306	0.188781	0.0134688
ENSGALG00000000731	THEMIS2	884.904	0.485018	0.00761511	-0.294716	0.104614	0.446235	0.0140627	0.0353541	0.846418	-0.355647	0.0516676	-0.0206739	0.909593	0.577738	0.00148651	0.873309	1.57202e-06
ENSGALG00000000734	RPA2	1081.63	0.141282	0.0966361	-0.0543544	0.520594	0.128503	0.129256	-0.0260222	0.761138	0.0517504	0.550036	0.0197323	0.81852	0.0927943	0.274399	0.353685	3.18433e-05
ENSGALG00000000736	MATK	780.32	0.632286	0.000531896	-0.129025	0.479781	0.212974	0.243751	-0.335672	0.0670339	-0.301131	0.100273	-0.386274	0.0338278	-0.656633	0.000276428	-0.963475	1.04267e-07
ENSGALG00000000737	SMPDL3B	180.56	0.44057	0.00202353	-0.18639	0.188654	0.00406926	0.976939	-0.0289305	0.840446	0.0166439	0.910002	0.118822	0.413703	-0.175672	0.21067	0.189114	0.177637
ENSGALG00000000740	APBA3	718.11	0.598052	4.30524e-05	-0.0682686	0.640764	0.0859324	0.557034	-0.418869	0.00427926	0.00934765	0.949256	0.237486	0.105225	-0.343565	0.0182528	0.100115	0.491262
ENSGALG00000000747	CHD5	476.627	0.0165485	0.868657	-0.0126315	0.898333	-0.0564306	0.567466	-0.160872	0.106236	0.215057	0.034263	0.0846994	0.402284	-0.227865	0.0205645	-0.141495	0.153678
ENSGALG00000000748	TJP3	79.2166	0.433478	0.125039	-0.164128	0.559857	0.00940144	0.973256	-0.10719	0.705474	-0.0961777	0.737081	-0.0587308	0.835255	-0.216078	0.433214	-0.199425	0.472779
ENSGALG00000000751	ARNT	3760.62	0.341724	0.00752507	-0.0204353	0.872988	0.070659	0.580469	-0.110196	0.389263	0.0661597	0.605738	0.1371	0.284463	-0.234775	0.0662424	0.250235	0.0502001
ENSGALG00000000755	ACER3	339.595	-0.185662	0.174346	0.171955	0.203189	-0.0417844	0.757855	0.0662289	0.630233	-0.320803	0.020743	-0.319152	0.0184303	-0.0689959	0.601596	-0.698213	2.32888e-07
ENSGALG00000000761	TSKU	759.759	-0.091449	0.657	-0.413534	0.0441013	0.645348	0.00169312	0.304802	0.140149	-0.525421	0.0111015	0.15881	0.441167	0.552988	0.0072923	0.631544	0.00220178
ENSGALG00000000764	SSR2	2439.37	0.373639	0.00702447	-0.158735	0.251879	0.223317	0.107031	-0.00760609	0.956316	-0.0734559	0.597389	0.0799147	0.565013	-0.161163	0.244687	0.27591	0.0463668
ENSGALG00000000769	RAB7B	43.1878	-0.137041	0.72475	0.0472264	0.901827	0.555836	0.154991	-0.269078	0.502902	-0.461398	0.248029	-0.202486	0.599867	-0.863872	0.0196664	-1.33081	0.000454022
ENSGALG00000000775	CTSS	6746.5	0.402761	0.0125292	-0.19207	0.233703	0.49166	0.00230592	0.16001	0.321753	-0.277981	0.0853241	-0.197983	0.220012	-0.230498	0.152917	0.155899	0.333673
ENSGALG00000000776	BRPF3	1299.14	-0.0972083	0.419221	-0.0284664	0.812355	0.0329674	0.783384	-0.12305	0.306255	0.383759	0.00152708	-0.00644562	0.957514	0.0729747	0.543961	0.234531	0.0514589
ENSGALG00000000777	EYA3	1563.8	-0.0768975	0.309921	0.0285865	0.703748	-0.0126287	0.866627	-0.19316	0.0106012	0.162944	0.0327057	-0.0345898	0.648681	-0.0748528	0.317368	-0.200598	0.0078121
ENSGALG00000000783	PTAFR	1035.09	-0.0171986	0.864404	-0.228073	0.0225986	0.348034	0.000511035	0.249053	0.0141734	-0.218373	0.0329259	-0.0638037	0.529078	0.360029	0.000346631	0.429668	2.08047e-05
ENSGALG00000000784	PIP5K1C	547.338	0.0855362	0.43695	-0.0966864	0.375952	0.232068	0.0340203	-0.0948388	0.392302	-0.0665029	0.552155	0.114216	0.303252	-0.108762	0.319491	0.06503	0.553013
ENSGALG00000000785	HYAL1	448.873	0.0251859	0.924507	0.0563813	0.831627	0.0687045	0.79573	-0.337542	0.204277	-0.0853835	0.748407	-0.655905	0.0132146	-0.571463	0.0295083	-1.50002	1.36199e-08
ENSGALG00000000787	DHX38	2285.03	0.169852	0.0331232	-0.00719561	0.927918	0.138375	0.0822682	-0.146752	0.066697	0.0779224	0.332912	0.0808683	0.313483	-0.186601	0.0189644	0.126469	0.11193
ENSGALG00000000790	DNAJC8	1114.27	-0.117523	0.140912	0.0186114	0.813694	-0.204211	0.00949283	0.0391197	0.62187	0.174224	0.0307201	-0.0633714	0.428858	0.275415	0.000493041	0.122264	0.125669
ENSGALG00000000791	FAM72A	846.095	-0.037228	0.835	-0.104101	0.559221	0.0512265	0.773776	-0.0577434	0.746559	0.184643	0.303322	0.20014	0.264291	0.240384	0.178979	0.477321	0.00765578
ENSGALG00000000793	VPS72	2079.62	0.302317	0.0578308	-0.00355171	0.982214	-0.0143735	0.928111	-0.185347	0.245078	0.206632	0.1958	0.255562	0.10959	-0.277874	0.0812245	0.283365	0.0752431
ENSGALG00000000795	MFSD12	739.982	0.589947	9.19416e-05	-0.0680177	0.65225	-0.047702	0.751733	-0.322861	0.0325519	0.0598041	0.693058	-0.021194	0.888374	-0.177042	0.237303	0.0129347	0.931277
ENSGALG00000000802	DHODH	549.928	0.289178	0.0462249	-0.00765516	0.957848	0.277416	0.0562319	-0.341453	0.0194609	-0.04505	0.75852	0.0257977	0.85948	-0.108435	0.452282	0.0897995	0.534305
ENSGALG00000000806	LINGO3	76.0641	0.346757	0.118724	-0.255323	0.246337	0.392759	0.075855	0.112523	0.62308	-0.492934	0.0324571	-0.0996812	0.654633	0.651263	0.00318495	0.655363	0.00327046
ENSGALG00000000808	GUCY2D	3.81631	-0.871231	0.168935	0.21173	0.722496	0.79503	0.205566	-0.159744	0.810511	-0.674093	0.304544	1.38561	0.0387528	0.046034	0.94728	0.733332	0.280883
ENSGALG00000000811	IST1	2261.82	0.241767	0.000213132	-0.0763695	0.240557	0.0255347	0.694588	-0.0843588	0.197534	0.149343	0.0239172	0.0691532	0.293941	0.0351493	0.589705	0.360219	3.30647e-08
ENSGALG00000000812	OAZ1	14603.4	0.156095	0.12658	-0.207019	0.0426762	0.266537	0.00906885	0.0286419	0.779321	-0.0415094	0.684856	-0.0114578	0.910759	0.207841	0.0419104	0.399128	9.37326e-05
ENSGALG00000000814	HNRNPR	2678.64	-0.312503	0.00521405	0.118853	0.286681	-0.111332	0.318297	0.00959773	0.931574	0.0233376	0.835076	-0.0108542	0.922711	0.208327	0.0618458	-0.0745734	0.505035
ENSGALG00000000816	SRGAP2	344.084	-0.471065	0.00918128	-0.112437	0.528911	0.265221	0.138131	0.505064	0.00555555	-0.509553	0.00550706	0.04531	0.802333	0.033231	0.852928	-0.244229	0.176797
ENSGALG00000000817	ZNF821	775.906	0.486887	9.87525e-06	0.00223853	0.983797	-0.258095	0.01879	-0.0467756	0.671412	0.112358	0.313173	0.0652725	0.556248	0.0704665	0.520829	0.432352	8.15398e-05
ENSGALG00000000818	LRRC32	100.456	-0.47868	0.0690328	0.255664	0.323149	0.274098	0.295453	-0.0707257	0.791249	-0.11055	0.682686	-0.563199	0.0325691	-0.147255	0.562858	-0.840647	0.00127127
ENSGALG00000000820	HTR1D	9.35339	0.038315	0.929693	0.265279	0.537649	-0.242769	0.573275	0.126572	0.775405	0.211815	0.654782	-0.661888	0.142578	0.399851	0.336273	0.137176	0.750358
ENSGALG00000000824	MYLKSML	93.3747	0.177159	0.360806	0.0113483	0.95295	0.294725	0.129574	0.275336	0.175742	-0.0719719	0.732522	0.0150214	0.941836	-0.399881	0.0411527	0.301736	0.118467
ENSGALG00000000835	PLEKHJ1	681.157	0.18462	0.10117	0.045729	0.68385	0.0921596	0.412793	-0.140897	0.214125	0.034102	0.765599	0.0842229	0.459014	-0.108283	0.334597	0.191653	0.0879295
ENSGALG00000000836	ENSGALG00000000836	1158.54	0.691953	5.92632e-05	0.110866	0.520466	-0.0768688	0.65596	-0.56176	0.001128	0.272772	0.114319	0.18325	0.288714	-0.458761	0.00766973	0.161451	0.34765
ENSGALG00000000838	THAP12	242.745	-0.293439	0.14306	0.195721	0.324366	-0.399593	0.0436829	0.291846	0.143604	-0.105855	0.600045	-0.121428	0.543434	0.435484	0.0279856	0.00273616	0.989115
ENSGALG00000000839	WNT11	2.53155	-3.31149	0.00305961	0.77922	0.383755	0.882403	0.350576	-0.704204	0.466825	1.56643	0.1465	-1.21031	0.260385	0.398803	0.67646	-1.59915	0.165159
ENSGALG00000000843	DOT1L	1548.33	-0.683523	0.000496238	0.0607016	0.75658	-0.16356	0.403525	0.703724	0.000336173	0.241407	0.22043	0.410212	0.0374191	-0.227075	0.248328	0.341887	0.0819871
ENSGALG00000000845	UVRAG	357.494	-0.475083	0.000605649	0.00790228	0.953607	-0.0636349	0.639132	0.213628	0.120729	0.0148813	0.915432	-0.10721	0.439006	0.105036	0.440039	-0.304479	0.0278293
ENSGALG00000000847	GARNL3	1011.22	-0.223393	0.123206	0.0715433	0.619914	-0.360059	0.0124031	0.024744	0.863787	0.0679871	0.639002	-0.10462	0.468942	0.252101	0.0795166	-0.271697	0.0603975
ENSGALG00000000848	AP1G1	1883.68	-0.12957	0.0404853	0.000317612	0.995954	0.0585557	0.350368	0.146501	0.0211797	-0.0480156	0.456082	-0.00334051	0.95824	0.0251629	0.688767	0.049611	0.432463
ENSGALG00000000853	SLC2A8	397.004	0.0177463	0.847437	-0.110039	0.222616	0.0204917	0.819704	0.0782259	0.397277	-0.169798	0.0720435	-0.160432	0.0795844	0.00595034	0.946086	-0.317854	0.000443921
ENSGALG00000000855	ZMPSTE24	901.271	0.0138995	0.820259	-0.159151	0.00780542	0.11925	0.0459071	-0.043058	0.481562	0.0616949	0.325895	-0.0909221	0.140282	0.100145	0.0927471	0.00185745	0.975575
ENSGALG00000000856	EIF2D	715.999	0.274946	0.000112457	-0.117763	0.0949441	0.105279	0.135342	-0.00190493	0.978958	-0.101049	0.16986	-0.0409979	0.569223	0.185208	0.00828598	0.303718	1.74832e-05
ENSGALG00000000857	NMT1	1511.96	0.186464	0.118122	0.0232578	0.845271	0.167664	0.159925	-0.17486	0.144072	0.104914	0.382568	0.178651	0.136535	-0.22936	0.0545815	0.256731	0.0312987
ENSGALG00000000862	RLF	296.99	-0.400509	0.063385	0.104718	0.624305	-0.539287	0.0113617	0.501331	0.0193266	-0.0377448	0.861716	-0.174682	0.416778	0.368263	0.0845557	-0.177911	0.409549
ENSGALG00000000863	DYRK3	2721.44	0.00107606	0.994211	-0.0644988	0.663246	-0.413147	0.005243	0.0563851	0.703328	0.576972	0.000102407	0.0313956	0.832629	-0.155778	0.293112	0.0324053	0.826958
ENSGALG00000000864	FBXW2	551.032	-0.170408	0.141074	0.160768	0.160933	-0.229519	0.0450909	0.0359616	0.755347	-0.0279543	0.810935	-0.157289	0.17308	0.176096	0.12114	-0.212345	0.0654674
ENSGALG00000000866	SELENBP1	1035.28	-0.265755	0.0924079	0.33796	0.0320695	0.139021	0.378831	0.318023	0.0453174	-0.175292	0.272025	0.0249839	0.875109	-0.370114	0.0191312	0.00882738	0.955431
ENSGALG00000000868	RNF175	455.411	0.437086	0.000708504	-0.0631015	0.624541	0.111895	0.385932	-0.296208	0.0226383	-0.012092	0.926289	0.0278903	0.829687	-0.363682	0.00426277	-0.158211	0.21487
ENSGALG00000000870	DCAKD	71.638	0.30478	0.12073	0.00217241	0.991121	-0.135547	0.484751	-0.106893	0.587068	0.19735	0.333277	-0.0653318	0.745223	-0.278916	0.14238	-0.0823843	0.667166
ENSGALG00000000871	ART7C	43.221	0.0577312	0.898627	0.126949	0.778473	0.408568	0.369958	-0.421758	0.359308	-0.448992	0.326497	-0.66854	0.135826	0.169639	0.700543	-0.776403	0.083117
ENSGALG00000000875	PHLPP2	471.854	-0.554213	8.25091e-05	0.0483743	0.727808	0.00987499	0.943396	0.570906	5.39257e-05	-0.0301925	0.833797	0.300324	0.0361642	-0.286838	0.0424708	0.0582361	0.68045
ENSGALG00000000881	GPATCH3	185.184	0.22463	0.0982022	-0.125052	0.351694	0.185019	0.169242	-0.264053	0.0536129	0.138998	0.318973	0.11641	0.400438	0.0640672	0.634906	0.340019	0.0119785
ENSGALG00000000883	MAPKAPK2	4326.28	0.409257	0.000475705	-0.434261	0.000207027	0.546614	3.02542e-06	-0.0619241	0.597606	-0.187027	0.111185	-0.200446	0.0872151	0.500132	1.93332e-05	0.572344	1.02366e-06
ENSGALG00000000884	CXXC5	104.45	-0.188904	0.19285	-0.0715611	0.608093	0.239182	0.0895184	-0.11098	0.446957	0.231568	0.129287	-0.247511	0.0968501	0.0196247	0.888305	-0.128581	0.371738
ENSGALG00000000887	NR0B2	7.50431	-0.0778032	0.861509	-0.289639	0.483517	0.35049	0.399615	0.065417	0.885534	-0.682582	0.130948	0.707711	0.102061	-0.533384	0.195346	-0.45979	0.28007
ENSGALG00000000891	NSUN5	210.488	0.500366	0.00270072	0.0112501	0.946303	0.0502411	0.76395	-0.201805	0.232379	-0.0635909	0.709084	0.148685	0.378581	-0.289537	0.0797001	0.15561	0.345323
ENSGALG00000000895	NUDC	1867.81	0.0937039	0.177211	-0.0267011	0.699152	0.179062	0.00971031	-0.00855939	0.902706	0.0124958	0.859829	-0.0586141	0.403598	0.0577953	0.403714	0.249182	0.000328633
ENSGALG00000000902	KDF1	25.0623	0.499511	0.169125	-0.12209	0.735736	-0.146354	0.679649	0.10628	0.77288	-0.256039	0.500016	-0.830318	0.0169545	-0.317399	0.304406	-1.06641	0.00129015
ENSGALG00000000903	TERF2IP	746.74	-0.0278166	0.716314	-0.0789032	0.2946	-0.0210846	0.778819	-0.0757062	0.319745	0.224675	0.00398451	-0.0853288	0.269608	0.174451	0.0206056	0.110287	0.148648
ENSGALG00000000905	PSMB4	2880.93	0.248899	0.0784848	-0.070064	0.620208	0.121742	0.389256	-0.0629234	0.656766	0.11567	0.414792	0.128219	0.365727	-0.296255	0.036184	0.185288	0.190008
ENSGALG00000000906	RALGPS1	132.931	-0.511226	0.022876	0.356715	0.10673	-0.585316	0.00787626	0.33635	0.129603	0.0444258	0.844675	-0.175203	0.433902	0.364698	0.0979477	-0.169556	0.451432
ENSGALG00000000907	KARS	3451.49	-0.0048128	0.921901	-0.0112958	0.816807	0.0436633	0.370793	0.0206244	0.675468	0.0587124	0.238876	0.0605852	0.221517	-0.00370771	0.939568	0.163769	0.000841979
ENSGALG00000000908	ADAT1	463.448	0.320018	0.0118248	0.126713	0.31892	-0.495347	8.82313e-05	0.0827038	0.513965	0.0100619	0.937525	0.335148	0.00886077	-0.0378093	0.765415	0.34149	0.00701358
ENSGALG00000000909	GFAP	20.9725	1.08155	0.0044158	0.340074	0.391154	-0.381655	0.334913	-0.265214	0.500139	0.198794	0.623558	0.38915	0.340224	0.28786	0.477094	1.65056	2.09251e-05
ENSGALG00000000913	CHST6	136.275	-0.0297809	0.883648	-0.0357666	0.858296	-0.125619	0.52875	-0.130119	0.517721	-0.174197	0.390342	-0.376488	0.0573472	0.204311	0.290568	-0.667658	0.000823469
ENSGALG00000000918	CCDC103	9.17959	0.673365	0.126219	0.304045	0.504318	-0.778007	0.0792112	0.608793	0.182183	-0.244757	0.612536	0.445997	0.347536	-0.356049	0.431456	0.653386	0.131558
ENSGALG00000000919	PIGR	6.52296	0.285715	0.739222	-0.448284	0.594517	0.352663	0.67431	0.996345	0.278329	-0.603252	0.528514	-0.91234	0.299365	0.0159626	0.984458	-0.31319	0.708497
ENSGALG00000000920	CGN	18.4785	0.576486	0.117469	0.24534	0.511979	-0.167452	0.655628	-0.379974	0.311424	0.218901	0.568129	0.31383	0.414811	-0.587799	0.1097	0.219332	0.542529
ENSGALG00000000927	ANGPTL2	91.6489	-0.422405	0.045435	0.244136	0.233737	-0.277309	0.175709	-0.274747	0.179639	-0.174151	0.397337	-0.192694	0.336924	0.686038	0.000541306	-0.411131	0.0498901
ENSGALG00000000943	WDTC1	1549.32	-0.139829	0.155308	-0.0158312	0.871556	0.174368	0.0753219	0.0151425	0.878057	0.0524143	0.597875	-0.0891701	0.367244	-0.168154	0.0859148	-0.171061	0.081602
ENSGALG00000000944	SUPT4H1	607.742	0.342918	0.00804898	-0.224908	0.0810305	0.126072	0.327454	-0.16095	0.214327	0.219349	0.0939332	-0.114249	0.380651	-0.27262	0.0334628	-0.0843882	0.511269
ENSGALG00000000946	PFDN1	746.633	0.265374	0.0158953	-0.137592	0.209503	0.13152	0.230299	-0.0178474	0.871856	0.0593616	0.595319	0.107263	0.334961	-0.199044	0.0697804	0.209035	0.0566852
ENSGALG00000000949	HBEGF	39.9925	0.255261	0.165171	-0.152974	0.39403	-0.00419796	0.98111	0.088124	0.635642	0.206285	0.302773	0.265907	0.185588	-0.253029	0.177723	0.405376	0.0265909
ENSGALG00000000950	MVB12B	1540.72	-0.150137	0.0920448	-0.0867306	0.326948	0.0531783	0.547687	-0.0679238	0.445085	0.139255	0.120397	-0.0846597	0.342929	0.151102	0.0876598	-0.045915	0.605992
ENSGALG00000000955	TMEM222	1345.63	0.359843	0.00572859	-0.116514	0.370498	0.221707	0.0885785	-0.137545	0.292662	-0.0949136	0.46888	0.0197174	0.879984	-0.117052	0.367453	0.135242	0.297995
ENSGALG00000000962	PUS3	198.538	0.265278	0.0671668	-0.0983332	0.494188	0.324928	0.0249287	-0.126078	0.395343	-0.0192035	0.898645	0.0351403	0.813013	-0.177356	0.21785	0.204376	0.155264
ENSGALG00000000966	NPHP4	124.37	0.528991	0.000534782	-0.0613802	0.688186	0.307315	0.04747	-0.538257	0.000621169	-0.15428	0.323441	-0.0514355	0.734919	-0.368763	0.010795	-0.33781	0.0212545
ENSGALG00000000972	PBX3	273.28	0.0238413	0.831586	0.044318	0.688585	-0.0713824	0.518235	-0.0417319	0.710155	0.0467896	0.683989	-0.000497838	0.996493	0.288212	0.00929707	0.289548	0.00990058
ENSGALG00000000977	MAPKAP1	321.931	-0.188023	0.0792548	0.0292514	0.77964	-0.160446	0.123162	0.0699631	0.508997	-0.0804413	0.457702	-0.114758	0.278305	0.257129	0.0126162	-0.187325	0.0781628
ENSGALG00000000978	CEP104	211.587	-0.122933	0.428319	0.0577769	0.705592	-0.177647	0.244013	0.302274	0.0521902	-0.150293	0.344916	-0.138325	0.374384	0.200543	0.187485	-0.0286042	0.853311
ENSGALG00000000988	EFTUD2	2645.23	0.22819	0.0366382	-0.0360036	0.741384	0.189159	0.0831294	0.00567605	0.95867	-0.059886	0.585558	0.0709622	0.517252	-0.239877	0.0279049	0.158221	0.146935
ENSGALG00000000990	SRSF6	5469.97	0.108927	0.0756187	-0.027918	0.648058	-0.0913425	0.13503	-0.163312	0.00766214	0.106965	0.0819138	0.00260156	0.96617	0.159992	0.00877932	0.0959135	0.117185
ENSGALG00000000991	TAF12	757.372	0.184766	0.0392616	-0.0946195	0.288009	0.144919	0.104035	-0.121815	0.176747	0.251142	0.00621638	0.0193924	0.831963	0.0666679	0.457612	0.450452	5.11971e-07
ENSGALG00000000993	GAPVD1	1669.19	-0.392792	0.00925825	0.230084	0.126548	-0.338118	0.0247102	0.353757	0.0190474	0.0560284	0.711449	-0.0242436	0.872611	0.137287	0.362444	0.0220026	0.884167
ENSGALG00000000996	AP3D1	1514.73	-0.240925	0.0154462	-0.100176	0.310435	0.0554832	0.574135	0.191609	0.0541092	-0.0738895	0.46094	-0.118935	0.232277	0.108893	0.270107	-0.177941	0.073308
ENSGALG00000000997	GJC3	72.8932	-0.134013	0.569739	0.144697	0.534858	0.350726	0.137677	-0.264415	0.271267	0.380556	0.122857	-0.160974	0.511029	-0.371992	0.113083	-0.055415	0.813606
ENSGALG00000000998	MTFR1L	857.69	0.20321	0.0570779	-0.0915627	0.389482	-0.0468263	0.659372	-0.0113224	0.915641	0.31704	0.00342145	0.105357	0.33033	-0.0612642	0.566771	0.41463	0.000103205
ENSGALG00000000999	ZNF319	341.094	0.318598	0.0813307	0.00372134	0.983733	0.290965	0.112435	-0.48698	0.00819969	-0.344433	0.0605927	-0.104441	0.565344	-0.221327	0.218024	-0.543897	0.0026497
ENSGALG00000001000	HSPA5	6609.36	0.254209	0.0264809	-0.0350518	0.75955	0.123744	0.279971	0.234573	0.0408859	-0.232205	0.0431974	0.0348873	0.761012	0.331359	0.00383514	0.711515	5.33724e-10
ENSGALG00000001003	SELENON	768.921	-0.182326	0.196205	0.114729	0.414168	0.243438	0.0840226	0.121857	0.391182	-0.0624313	0.662661	-0.132694	0.350624	-0.322501	0.0217427	-0.219928	0.118398
ENSGALG00000001006	TP73	123.887	0.128449	0.434636	0.0195521	0.904473	0.424756	0.0102942	-0.247868	0.144172	-0.433544	0.01034	0.25938	0.11662	0.0686682	0.672975	0.219393	0.180337
ENSGALG00000001013	PPP6C	825.979	0.247647	0.0292839	-0.0372241	0.742555	0.102055	0.368221	-0.240623	0.0347867	0.0835632	0.466241	0.121343	0.288426	-0.101136	0.371453	0.175625	0.120998
ENSGALG00000001014	ARPC5L	241.935	0.284713	0.00928448	0.00522742	0.961671	0.0654506	0.548667	-0.185498	0.0951655	0.0356797	0.753262	0.0846674	0.449221	0.118699	0.274797	0.408939	0.000175213
ENSGALG00000001017	WRAP73	235.8	-0.144525	0.228298	0.0945891	0.421122	-0.180675	0.123271	-0.0633569	0.59321	0.29466	0.0164673	0.0260585	0.831166	0.329323	0.00588467	0.356075	0.00331122
ENSGALG00000001019	BTBD2	622.554	0.32207	0.0237589	-0.0251794	0.859518	0.186451	0.190715	-0.0199203	0.88967	-0.111666	0.439291	0.0832512	0.562009	-0.314201	0.0269904	0.120805	0.394782
ENSGALG00000001021	MYOCD	33.1841	-0.618194	0.130403	0.519692	0.198198	0.145579	0.721729	-0.91317	0.0249866	0.629743	0.124913	0.402244	0.332018	-0.248374	0.543485	-0.08248	0.840827
ENSGALG00000001022	CCDC43	434.067	0.175774	0.0468994	-0.0689551	0.43018	0.0165915	0.849183	-0.107904	0.22393	0.168385	0.0647492	0.0972067	0.282815	-0.0430094	0.62385	0.238089	0.0067884
ENSGALG00000001024	TPRG1L	1628.3	-0.0297353	0.793403	-0.000863177	0.993916	0.211203	0.0624286	0.113746	0.318861	-0.15231	0.183989	-0.261745	0.0215454	-0.0448217	0.691562	-0.164526	0.146543
ENSGALG00000001025	GOLGA1	249.589	-0.501306	0.0332248	0.343313	0.141387	-0.777291	0.000831156	0.486217	0.0372186	0.0244636	0.917523	-0.139799	0.551375	0.413367	0.0760321	-0.151036	0.52171
ENSGALG00000001028	RNF43	17.0849	-0.710424	0.0122077	-0.430924	0.0775859	0.62475	0.0120364	0.211603	0.448371	-0.352827	0.223014	0.616575	0.030417	-0.322189	0.23704	-0.363437	0.203521
ENSGALG00000001030	SCAMP4	1730.54	0.176437	0.117805	0.0943585	0.402407	0.120996	0.28363	-0.224084	0.0477592	0.0446555	0.694179	-0.0269165	0.812088	-0.379975	0.000720625	-0.194528	0.0837317
ENSGALG00000001034	AAR2	561.943	-0.0161711	0.818948	-0.0261911	0.705437	0.208716	0.00279751	0.0548948	0.447774	0.0425215	0.569588	0.039314	0.592805	0.0738106	0.298206	0.376895	1.15921e-07
ENSGALG00000001035	NR1D1	4.53303	0.130695	0.844021	0.864492	0.207461	-0.220246	0.755876	0.393151	0.598526	-1.01747	0.171761	0.656926	0.349205	-0.277387	0.686139	0.530161	0.428481
ENSGALG00000001036	ELAC2	467.186	0.0175856	0.812269	-0.0360466	0.618845	0.104457	0.150794	-0.0270988	0.717588	0.0304679	0.693495	0.0123722	0.870331	0.0604891	0.406328	0.162226	0.0278898
ENSGALG00000001037	SCAI	164.959	-0.153034	0.275912	0.103372	0.451754	-0.00210881	0.987805	-0.263851	0.0587141	-0.157934	0.261079	0.23736	0.0863948	0.0536158	0.692434	-0.18258	0.189573
ENSGALG00000001038	MAN1C1	1161.89	-0.101251	0.191997	-0.0271821	0.723669	0.256508	0.000888748	0.0470136	0.548673	-0.209562	0.00802899	0.0117067	0.880799	0.0486662	0.52729	0.025899	0.738226
ENSGALG00000001042	MTMR4	1117.27	-0.177443	0.0300478	-0.037448	0.643848	0.32087	7.99528e-05	0.105077	0.203761	-0.119467	0.152942	0.0174963	0.832484	0.0229508	0.778376	0.132036	0.106864
ENSGALG00000001043	REXO1	766.48	0.0641371	0.441772	-0.00338896	0.9673	0.00715318	0.931057	-0.0818805	0.327436	-0.000635076	0.994017	0.0990934	0.237916	0.248138	0.00277305	0.332617	6.73851e-05
ENSGALG00000001046	DLGAP4	569.944	0.0946435	0.273428	-0.0609355	0.475594	0.181798	0.0339686	-0.0959464	0.272378	0.0883267	0.3223	-0.0274227	0.75567	-0.0816672	0.3392	0.0987963	0.250149
ENSGALG00000001048	OLFML2A	610.89	0.0103957	0.951437	0.228405	0.180277	0.2768	0.10566	-0.0476154	0.782142	-0.0762363	0.659389	-0.212641	0.216053	-0.221969	0.192288	-0.0428599	0.801457
ENSGALG00000001049	CASP1	703.031	0.371669	0.00150334	-0.047032	0.687518	0.154051	0.188355	-0.308268	0.00884354	0.036205	0.759642	0.0878463	0.455756	-0.094584	0.416742	0.199887	0.0863586
ENSGALG00000001051	LDLRAP1	748.264	-0.0361595	0.687482	0.0626658	0.481297	-0.0962476	0.279105	-0.233951	0.00886481	0.0590712	0.513047	-0.243969	0.0062132	-0.0455261	0.601317	-0.534116	1.76334e-09
ENSGALG00000001054	C20H20ORF24	1186.88	0.13176	0.130701	-0.102433	0.237527	0.272352	0.0017307	-0.074584	0.396096	-0.0202017	0.819716	0.0185564	0.83297	-0.141846	0.101972	0.0836034	0.335989
ENSGALG00000001055	NSF	887.731	-0.217551	0.0037979	0.015525	0.833653	0.0735942	0.320518	0.123902	0.101122	0.026062	0.735797	-0.0869605	0.253422	-0.0116643	0.875012	-0.0770917	0.304148
ENSGALG00000001056	ABHD11	188.986	0.630334	0.000370971	-0.0889114	0.616295	-0.198353	0.260438	-0.316648	0.0726955	0.373021	0.0376057	0.00862518	0.961584	-0.352592	0.0432642	0.0554752	0.750212
ENSGALG00000001058	ARHGEF16	61.9397	0.58037	0.0173361	-0.091226	0.70888	-0.0741164	0.76003	-0.0741379	0.763866	-0.0295713	0.906621	-0.181999	0.459013	0.0166093	0.943922	0.145929	0.539835
ENSGALG00000001062	GGT7	23.7304	-0.431619	0.20952	0.254126	0.443431	0.260575	0.444741	-0.151043	0.669172	0.210266	0.568899	-0.83812	0.0170757	-0.0295102	0.926181	-0.725325	0.031592
ENSGALG00000001067	TMEM57	834.63	0.00245779	0.980999	0.00368922	0.971285	-0.248953	0.0147977	0.00966819	0.924962	0.215345	0.0385179	-0.0480011	0.64309	0.364963	0.000376173	0.29917	0.00378134
ENSGALG00000001073	NR6A1	26.5223	-0.634116	0.0189786	0.159692	0.5313	-0.206956	0.416202	1.454	7.39059e-07	-0.0356494	0.915077	-0.212242	0.503042	-0.415989	0.139067	0.10874	0.695039
ENSGALG00000001076	LIMK1	221.612	0.647226	0.000339967	-0.131629	0.466724	0.283047	0.118734	-0.33544	0.0670498	-0.149949	0.414017	-0.073441	0.68547	-0.315238	0.0763566	-0.0754229	0.672086
ENSGALG00000001084	ATP8B3	124.074	0.885171	0.000377823	-0.341681	0.170631	-0.0384151	0.87666	-0.28272	0.255348	0.0820996	0.743063	0.100581	0.686526	0.223564	0.365162	0.628599	0.0108284
ENSGALG00000001093	TCF3	2137.61	-0.135982	0.175593	0.0307849	0.75839	0.0483676	0.629049	-0.0624406	0.534186	0.250343	0.0131945	0.102558	0.309526	0.0852787	0.395876	0.318909	0.00151161
ENSGALG00000001094	ADGRD2	104.771	0.0393023	0.850145	-0.273396	0.183354	0.506221	0.0142307	0.286418	0.178587	-0.331971	0.124068	0.0742514	0.725868	0.478039	0.0229496	0.778864	0.000214606
ENSGALG00000001096	UQCR11	645.324	0.385597	0.0136272	-0.131015	0.401185	0.0111255	0.943108	-0.106737	0.495425	0.287258	0.0689613	-0.193429	0.219068	-0.457532	0.00320785	-0.204732	0.187646
ENSGALG00000001099	EIF4EBP3	1305.43	-0.207908	0.0656553	0.113386	0.313347	-0.232565	0.0384963	0.393224	0.000506439	-0.0545153	0.632503	0.057788	0.61066	-0.141591	0.208587	-0.0721818	0.522528
ENSGALG00000001101	MBD3	265.82	-0.0574536	0.583852	-0.116158	0.255118	0.335061	0.00116044	-0.162931	0.125923	-0.0257316	0.812777	0.0266837	0.80201	-0.060584	0.55322	-0.0611141	0.556584
ENSGALG00000001103	PSMB7	2201.95	0.165592	0.135416	0.0222714	0.840668	0.024066	0.828061	-0.115629	0.297814	0.240205	0.0312598	0.0998426	0.370305	-0.233194	0.0354307	0.203154	0.0667764
ENSGALG00000001107	GOSR2	673.677	-0.100972	0.376358	-0.0342145	0.762122	-0.157478	0.16238	0.157468	0.166405	-0.169261	0.140678	-0.0702592	0.536265	0.137047	0.22205	-0.237668	0.0363803
ENSGALG00000001108	MIER2	230.457	0.274998	0.0253928	-0.0619798	0.611549	0.215534	0.0792387	-0.0978724	0.437504	-0.158663	0.21451	-0.107038	0.38949	-0.118414	0.32233	-0.053435	0.658471
ENSGALG00000001109	GTSF1	64.2961	-0.128812	0.738264	0.340785	0.375519	0.466807	0.22906	-0.51369	0.188249	-0.292976	0.451675	0.0904194	0.814981	0.225564	0.557239	0.188098	0.625867
ENSGALG00000001110	TYW1	380.535	0.07838	0.383462	-0.146065	0.0975962	0.191571	0.0301288	0.122157	0.182621	-0.0531667	0.5737	0.048047	0.603723	-0.0172732	0.846469	0.223651	0.0126097
ENSGALG00000001111	DNAH9	4.41374	-2.20134	0.000714312	0.731426	0.129596	0.0521736	0.919522	0.937283	0.133714	-0.727336	0.276047	0.16956	0.774938	-0.792097	0.12563	-1.83033	0.00514508
ENSGALG00000001117	PFKFB2	1004.5	0.094506	0.398898	0.149495	0.181127	-0.0239867	0.830329	-0.250975	0.0254306	0.315107	0.0054205	-0.116403	0.302805	-0.35133	0.00159999	-0.183587	0.0998095
ENSGALG00000001118	NEK6	1230.6	-0.129523	0.0862598	-0.0765925	0.305086	0.257343	0.000592152	0.112339	0.140467	-0.251312	0.00108274	-0.0337617	0.656013	0.398261	1.13627e-07	0.276754	0.00025765
ENSGALG00000001121	SH3GL1	1560.67	0.314744	0.0125485	0.0244764	0.845995	0.147808	0.241289	-0.264682	0.0363526	-0.0419482	0.740579	0.00489292	0.969107	-0.0789804	0.529894	0.10631	0.398204
ENSGALG00000001126	CHAF1A	331.685	-0.0880493	0.548307	0.141826	0.329339	-0.36873	0.010877	-0.00992733	0.945547	0.0755683	0.608142	-0.114084	0.43455	0.231073	0.108133	-0.132323	0.36465
ENSGALG00000001130	GALNT17	243.568	0.10843	0.73213	-0.331151	0.2949	0.892086	0.00487231	-0.209282	0.510894	-0.103161	0.746243	0.263846	0.407134	0.555074	0.0811668	1.17584	0.000217105
ENSGALG00000001132	APBB3	3.55366	1.72972	0.163707	-1.2894	0.300947	-0.890264	0.430419	-2.10374	0.0144519	-0.120814	0.857976	-0.560365	0.369477	-1.05382	0.0479958	-4.28867	4.47082e-06
ENSGALG00000001136	HES5B	149.312	0.562964	0.000783067	-0.198751	0.234736	-0.175609	0.288438	-0.260418	0.116634	0.289127	0.0875458	0.478529	0.00508017	-0.059118	0.725818	0.636724	0.000135005
ENSGALG00000001143	ETS1	1631.41	-0.406287	0.0102936	0.0534872	0.73487	0.256807	0.10427	0.256757	0.105697	-0.326766	0.0398972	-0.314609	0.0470041	0.359177	0.0229675	-0.121433	0.443225
ENSGALG00000001144	ZNF346	436.096	0.243511	0.0296816	-0.0593272	0.593977	0.100572	0.366727	-0.422095	0.000165356	0.371178	0.00112336	-0.0782085	0.490649	-0.0303164	0.783912	0.125314	0.259387
ENSGALG00000001146	UBXN6	291.56	0.143326	0.0890713	-0.0980789	0.234069	0.0507018	0.537373	0.0124921	0.88342	0.0800053	0.36857	-0.0826583	0.340593	-0.0136133	0.86783	0.0921747	0.267058
ENSGALG00000001149	ADGRG5	252.679	0.450955	0.0157554	-0.11942	0.522031	0.398442	0.0333946	-0.30517	0.106355	-0.168538	0.373391	0.115182	0.539943	-0.296672	0.109918	0.0747794	0.686937
ENSGALG00000001153	AUTS2	28.8028	-1.07719	0.00472575	0.179485	0.618015	0.282459	0.439373	-0.133616	0.720863	0.305766	0.428842	-0.516503	0.172193	0.0599604	0.867619	-0.899638	0.0181659
ENSGALG00000001157	DENND1A	611.413	-0.44329	0.000400159	0.169265	0.171254	-0.227244	0.0660442	0.0682255	0.583365	0.00462924	0.970619	0.0513727	0.680863	0.118486	0.337852	-0.258556	0.0388482
ENSGALG00000001158	UIMC1	605.633	0.0325903	0.764359	0.0117245	0.913512	0.0487924	0.651646	-0.179348	0.0996158	0.0969548	0.378384	0.14555	0.184141	-0.16655	0.12255	-0.0102855	0.924315
ENSGALG00000001161	FLI1	2201.83	-0.0680945	0.575397	-0.105089	0.386273	0.0368887	0.760981	0.216518	0.0751456	-0.154198	0.206296	-0.150822	0.214947	0.43551	0.000331429	0.210713	0.0831121
ENSGALG00000001163	NDEL1	1154.3	0.199284	0.104094	-0.051188	0.675727	-0.0968607	0.428194	-0.321986	0.00850912	0.278432	0.0234642	0.178924	0.145315	-0.0389687	0.749918	0.147636	0.227747
ENSGALG00000001165	PANK4	876.465	-0.197547	0.220729	0.228305	0.15576	-0.639729	6.72208e-05	-0.0898426	0.575277	0.588916	0.000266347	-0.142502	0.377549	0.354582	0.0273777	0.102182	0.526645
ENSGALG00000001168	POLR2C	1087.6	0.247905	0.0512816	-0.0785017	0.536384	0.165219	0.193444	-0.163777	0.19918	0.17928	0.162158	0.0121453	0.924387	-0.244247	0.0543079	0.118023	0.352407
ENSGALG00000001169	CRB2	12.7137	-0.664208	0.0911148	0.279357	0.454883	-0.0184099	0.96121	0.377811	0.344193	-0.178817	0.668448	0.913734	0.0323863	-0.335239	0.426005	0.374229	0.361031
ENSGALG00000001171	SEMA6B	38.7125	0.17078	0.643021	-0.026079	0.94321	-0.62691	0.0831217	0.542245	0.138281	0.0776536	0.836173	0.549234	0.145313	-0.630242	0.0879014	0.0566817	0.876926
ENSGALG00000001174	RCC1L	318.15	0.0724398	0.34793	-0.0373658	0.619531	0.0435373	0.563123	-0.0496299	0.523803	0.176272	0.0312356	0.0444566	0.581785	0.166418	0.0311045	0.416128	8.64219e-08
ENSGALG00000001175	C4BPM	4270.41	-0.0805214	0.467546	-0.0107531	0.922607	-0.231637	0.0362719	-0.0430975	0.697056	0.520281	2.80589e-06	0.0443374	0.689802	0.145532	0.189203	0.344142	0.00191372
ENSGALG00000001177	CD34	185.38	-0.199937	0.490786	0.231828	0.422589	0.255368	0.379098	-0.2311	0.428659	-0.105377	0.718936	-0.414219	0.153724	-0.803582	0.00502522	-1.26702	1.11098e-05
ENSGALG00000001181	KCNJ5	37.516	0.221553	0.457873	-0.21215	0.468998	0.180862	0.536466	-0.0479526	0.873747	-0.0557338	0.856919	-0.271834	0.363333	-0.520754	0.0631896	-0.706009	0.0139517
ENSGALG00000001182	NCOA6	943.781	-0.463763	0.00530172	0.240217	0.147122	-0.3946	0.0171726	0.37376	0.0244358	0.0240091	0.885695	-0.0317957	0.848602	0.287284	0.0834368	0.0351121	0.83303
ENSGALG00000001183	MYH10	433.711	-0.797909	1.412e-05	0.599751	0.00102448	-0.103011	0.574036	0.147089	0.424848	0.153676	0.408869	-0.0947665	0.609074	0.0248546	0.892284	-0.0703167	0.702927
ENSGALG00000001184	COQ9	1007.44	0.192332	0.216057	0.0604379	0.697213	0.0532355	0.731958	-0.20294	0.192602	0.2123	0.174499	0.0179001	0.908726	-0.393788	0.0111504	-0.0605224	0.69652
ENSGALG00000001189	NCF1C	1215.46	0.327849	0.053007	-0.36599	0.0305823	0.487221	0.00400628	0.00534339	0.974903	-0.108702	0.522947	0.0126636	0.940557	0.616915	0.000277299	0.975299	9.04469e-09
ENSGALG00000001191	MEOX1	8.49791	-0.419869	0.537646	0.115364	0.861779	1.60188	0.0272075	0.0684557	0.932695	-1.82559	0.0172089	0.197244	0.771145	-0.315273	0.632096	-0.577788	0.391751
ENSGALG00000001201	GFOD2	1006.92	0.239617	0.0442288	-0.204954	0.084363	0.320854	0.00695008	-0.176091	0.140757	-0.00893251	0.940675	0.0575701	0.630204	0.0522366	0.660199	0.2803	0.0184363
ENSGALG00000001204	ENKD1	158.078	0.523674	0.00755466	0.0142035	0.942342	0.213172	0.280219	-0.261484	0.190349	-0.19171	0.338589	0.248912	0.209743	-0.375679	0.0537587	0.171089	0.377943
ENSGALG00000001206	ENSGALG00000001206	11.5572	-0.00869751	0.980505	-0.0876483	0.79588	0.548027	0.123626	-0.7258	0.0470352	0.544284	0.154411	-0.722251	0.0490233	-0.0613545	0.844367	-0.513441	0.128536
ENSGALG00000001207	PLCH2	11.2778	-0.00274535	0.994165	0.46251	0.218861	-0.674998	0.0687032	0.131905	0.721376	0.164288	0.678677	0.31158	0.433692	0.0165872	0.965362	0.409128	0.282494
ENSGALG00000001209	TP53INP2	73.6396	0.301343	0.144467	-0.156624	0.443043	0.598488	0.00413267	0.16381	0.461715	-0.892825	5.33023e-05	-0.142941	0.487254	-0.123605	0.531572	-0.252353	0.209773
ENSGALG00000001214	PARD6A	7.43669	-0.376915	0.419506	-0.0624467	0.883942	-0.0649795	0.877913	1.12746	0.0270546	-1.00605	0.0602383	-0.10834	0.81154	0.0738956	0.860035	-0.417376	0.362007
ENSGALG00000001219	PIGU	615.069	0.186018	0.0672299	-0.0180726	0.8582	0.171759	0.0904647	0.0134183	0.896359	-0.100284	0.335797	0.0856786	0.405987	-0.173362	0.0866961	0.165155	0.102787
ENSGALG00000001220	HERPUD1	1421.36	0.23577	0.0235494	-0.0375001	0.718247	0.164905	0.112975	-0.0592583	0.571176	-0.0752051	0.474264	0.0853322	0.414885	0.171955	0.0985963	0.485998	3.06006e-06
ENSGALG00000001223	PEX10	509.192	0.107188	0.182051	-0.0314068	0.692042	0.118643	0.135883	-0.155368	0.0552568	0.179001	0.0314628	0.219517	0.00818728	-0.121873	0.130255	0.315703	8.39481e-05
ENSGALG00000001225	RABGAP1	602.061	-0.582717	0.00874192	0.130951	0.553901	-0.383293	0.0829087	0.667693	0.00263245	-0.0904819	0.685266	-0.0356873	0.872584	0.459097	0.0386179	0.165561	0.457356
ENSGALG00000001229	SKI	66.0502	-1.41145	0.000391281	0.428625	0.271061	-0.230166	0.55516	1.42517	0.00039347	-0.727293	0.0752838	0.08236	0.836827	0.251477	0.525989	-0.181274	0.652239
ENSGALG00000001231	SAMHD1	677.888	-0.0641378	0.498385	0.00615601	0.947678	0.202345	0.0317141	-0.0113604	0.905509	-0.105674	0.274855	-0.0110913	0.907593	-0.0532752	0.569884	-0.0370376	0.694855
ENSGALG00000001234	CETP	52.8045	0.997759	0.000180835	-0.164407	0.540154	0.409923	0.129336	0.221899	0.428323	-0.0248958	0.931147	-0.125195	0.65738	0.946379	0.000807009	2.26146	3.15935e-16
ENSGALG00000001238	STX8	677.739	0.26281	0.0244204	-0.169474	0.144962	0.198215	0.0883856	-0.142546	0.224346	0.133773	0.258844	0.0524581	0.656541	-0.158764	0.172209	0.176471	0.129272
ENSGALG00000001239	SLC26A2	280.953	-0.678344	0.00117127	0.0129149	0.950245	0.0955191	0.644684	1.15611	4.59253e-08	-0.206153	0.338448	0.214883	0.314691	0.132414	0.532395	0.727346	0.000580813
ENSGALG00000001244	TBC1D24L	18.8019	0.092196	0.768004	0.214862	0.488758	0.617082	0.0590801	-0.142283	0.682246	-0.687596	0.044233	0.194431	0.545746	-0.501741	0.0996298	-0.213048	0.486018
ENSGALG00000001245	SIRT6	720.645	0.33067	0.00705394	-0.0763083	0.53325	0.0350286	0.774774	-0.212774	0.0836118	0.134038	0.279189	0.0352824	0.774952	-0.23874	0.0501726	0.00719612	0.952984
ENSGALG00000001250	APLP2	6338.78	-0.115158	0.123333	-1.37993e-05	0.999852	0.211821	0.004547	0.0658891	0.378863	0.029154	0.697843	-0.0276501	0.712198	0.0997964	0.181661	0.263839	0.000417478
ENSGALG00000001252	CREB3L3	3.95542	1.53634	0.0315967	0.12779	0.870103	-0.771081	0.29705	1.56665	0.0780611	-1.356	0.145979	-0.380901	0.606907	-0.803235	0.206369	-0.0804459	0.896484
ENSGALG00000001253	RC3H2	295.368	-1.07293	0.00125263	0.374094	0.258293	-0.471687	0.153969	1.44067	1.55e-05	-0.337473	0.314819	0.739751	0.0274753	-0.368546	0.270727	0.303878	0.362786
ENSGALG00000001256	NLRC5	1322.78	-0.574535	5.53094e-05	-0.0955218	0.500661	0.0789838	0.577611	0.652839	4.7354e-06	0.0460976	0.748227	0.0940266	0.511798	0.0227809	0.873163	0.22467	0.115699
ENSGALG00000001258	NUMA1	7389.14	0.488	0.000307447	-0.0332319	0.805868	0.0641884	0.635016	-0.277027	0.0405668	0.0894093	0.508832	0.252284	0.0622605	-0.355532	0.00854394	0.22809	0.0915133
ENSGALG00000001262	CLIC4	1336.56	-0.435106	0.00374928	0.114825	0.442866	0.307063	0.0404858	-0.137259	0.361242	0.111717	0.458773	-0.182656	0.224654	-0.273624	0.0674042	-0.49504	0.000964999
ENSGALG00000001263	GTF2IRD1	145.348	-0.187419	0.22077	-0.00208166	0.988841	0.127301	0.394959	-0.287747	0.058323	-0.0604468	0.693859	-0.054168	0.718572	-0.040131	0.78211	-0.504692	0.000789931
ENSGALG00000001264	PLXNA2	18.4235	-1.18623	0.00204258	0.286471	0.430154	0.439409	0.237169	0.604992	0.129167	0.346446	0.424834	0.0265684	0.951003	-0.0802936	0.844154	0.437364	0.279614
ENSGALG00000001267	MAP2K2	764.513	0.273347	0.0379904	-0.00293649	0.982188	0.208051	0.114471	-0.204219	0.123499	-0.157955	0.234773	0.0717105	0.587439	-0.0596006	0.649463	0.128398	0.328237
ENSGALG00000001270	PRKCZ	200.166	-0.317041	0.065577	0.23058	0.174584	-0.342583	0.0432331	0.151005	0.377202	-0.0221091	0.898862	-0.0809734	0.637309	0.272551	0.106949	-0.10857	0.528194
ENSGALG00000001273	C2CD4C	3.50641	0.673235	0.351084	0.601352	0.425612	-0.170944	0.825057	-0.561251	0.462609	0.0303003	0.968444	0.0388377	0.958776	-0.101368	0.887575	0.510162	0.471513
ENSGALG00000001275	PDCL	428.963	-0.338934	0.00664348	-0.0522157	0.670827	0.0636227	0.604646	0.254959	0.0414475	0.0294192	0.817485	-0.323422	0.0100081	0.324374	0.00847706	-0.0421965	0.735735
ENSGALG00000001276	HOXB9	10.8933	-0.0139751	0.972705	-0.605499	0.111129	0.503083	0.182002	0.264333	0.52338	0.121559	0.786565	0.349757	0.437701	-0.922781	0.0230671	-0.303524	0.442538
ENSGALG00000001279	ZNF652	743.615	-0.245192	5.51709e-05	-0.0161827	0.7831	0.157231	0.00787992	0.0844397	0.169349	-0.024856	0.69564	-0.160637	0.00919368	0.155322	0.00852709	-0.0498746	0.41147
ENSGALG00000001282	GABRD	15.338	-0.816584	0.0730541	0.222343	0.606624	0.0550421	0.89967	0.547641	0.237049	-0.489557	0.304471	-0.416856	0.351931	0.286734	0.503129	-0.611237	0.179391
ENSGALG00000001283	SRRM1	2682.33	-0.241092	0.0171617	0.160927	0.110651	-0.233658	0.020506	0.039094	0.698826	0.0799636	0.430515	-0.0591692	0.558784	0.244058	0.0155133	-0.00987777	0.922218
ENSGALG00000001288	CFAP74	6.44803	-0.223304	0.636553	0.728024	0.126143	-0.662633	0.165996	0.158897	0.739862	0.187438	0.719242	-0.192065	0.702978	0.171969	0.710229	0.168326	0.725015
ENSGALG00000001289	SHC2	121.655	0.688421	0.0755382	-0.685415	0.0758141	0.577018	0.134517	-0.284972	0.463353	0.401359	0.30646	-0.583001	0.134957	-0.073358	0.848323	0.0400511	0.917004
ENSGALG00000001306	NFRKB	564.586	-0.40042	2.218e-06	-0.00441103	0.957267	0.187549	0.0234542	0.268879	0.00168606	-0.156805	0.073994	-0.0640565	0.454776	-0.0427738	0.606165	-0.212039	0.0121263
ENSGALG00000001309	SNF8	342.128	0.173914	0.0766541	-0.0873902	0.367647	0.0789723	0.415486	-0.0412041	0.67774	0.0127504	0.900015	0.177825	0.0765724	-0.170761	0.0790577	0.144107	0.138939
ENSGALG00000001310	TRNAU1AP	100.311	0.120914	0.349576	-0.108885	0.38395	-0.0438371	0.722773	-0.155067	0.220782	0.0693576	0.59841	-0.0657378	0.607112	0.0933532	0.437075	-0.0899024	0.473434
ENSGALG00000001313	EIF4H	2668.85	-0.177033	0.0305002	0.0303977	0.709045	-0.0688685	0.397793	-0.0125391	0.878074	0.105693	0.198488	0.0440923	0.590735	0.342305	2.77582e-05	0.264047	0.00127313
ENSGALG00000001314	PTGS1	465.002	0.268298	0.151036	-0.125572	0.500736	0.141654	0.447576	-0.186634	0.318778	0.0799632	0.670528	0.103068	0.58262	-0.297852	0.109671	-0.0170744	0.926972
ENSGALG00000001315	UBE2Z	629.652	0.0392836	0.501646	-0.0844038	0.137891	0.0699032	0.218832	-0.0256151	0.662934	0.219079	0.000394254	-0.128469	0.0340791	0.213629	0.0002118	0.303408	2.23017e-07
ENSGALG00000001316	CPNE2	1929.51	0.0362736	0.844512	0.163262	0.377157	-0.137562	0.456824	-0.261107	0.157983	0.497529	0.00725476	0.00159853	0.993117	0.0892973	0.629268	0.389291	0.0353484
ENSGALG00000001317	LOC428335	1376.82	0.142376	0.103953	-0.118894	0.172536	0.162742	0.0620211	-0.0502308	0.567793	0.0776172	0.381601	-0.0327271	0.710664	-0.174149	0.0454678	0.00673385	0.938477
ENSGALG00000001328	BSG	7851.17	0.197128	0.12593	-0.00982132	0.939212	-0.00118315	0.99267	0.121728	0.344862	0.258091	0.0454372	0.189944	0.140911	-0.132274	0.304751	0.623613	1.29568e-06
ENSGALG00000001329	EPB41	4791.31	-0.532544	0.00425217	0.0198909	0.914897	-0.225162	0.226346	0.171464	0.357071	0.520454	0.00523512	0.100312	0.590505	0.0560812	0.763372	0.110496	0.553192
ENSGALG00000001331	ST14	463.725	0.142486	0.316325	0.091473	0.518938	-0.0737992	0.602904	0.261857	0.0680061	-0.159752	0.270644	-0.107173	0.454929	0.0750103	0.596325	0.230102	0.105062
ENSGALG00000001332	RBL1	775.383	-0.403006	0.0221831	0.0774648	0.658763	-0.179845	0.305014	0.371051	0.035127	-0.176578	0.318226	0.123669	0.483074	0.223801	0.202982	0.036557	0.835813
ENSGALG00000001333	MRRFP1	345.828	0.201798	0.0848588	0.0647157	0.578643	-0.14839	0.201853	-0.131765	0.260897	0.261446	0.0293881	-0.00843566	0.943631	-0.205695	0.0751026	0.0336737	0.77152
ENSGALG00000001334	GNB1	5265.98	-0.140071	0.0446592	-0.0400009	0.565133	0.0477564	0.492255	0.0495146	0.478003	-0.034393	0.623371	-0.161221	0.0208833	0.352267	4.05753e-07	0.0738525	0.289741
ENSGALG00000001335	FAM18B1	847.792	0.137742	0.0302052	-0.145914	0.0195993	0.202559	0.00122787	-0.0875739	0.173107	0.0272037	0.679237	-0.0730338	0.257696	0.0947161	0.128874	0.155699	0.013584
ENSGALG00000001341	ZBTB44	184.926	-0.648657	0.00190167	0.0336816	0.869955	-0.122223	0.552097	1.00892	1.65489e-06	0.0591228	0.785076	0.190253	0.377804	-0.0972056	0.64679	0.423896	0.0449497
ENSGALG00000001342	HCN2	8.95614	-0.0932805	0.868631	-0.432703	0.40259	0.271144	0.594032	-0.0454023	0.933295	-0.0469048	0.934051	-1.22528	0.0162102	-0.610504	0.146245	-2.18293	1.45243e-05
ENSGALG00000001343	LAMB3	55.9696	-0.170244	0.685785	0.156419	0.70921	0.500813	0.234806	0.929988	0.0313606	-0.884757	0.0420083	-0.159045	0.708922	0.601073	0.156341	0.974247	0.0215694
ENSGALG00000001347	LHX6	6.18745	-1.16206	0.0581324	0.361707	0.525233	0.12885	0.824527	0.33691	0.582505	0.283921	0.666782	-0.52574	0.409378	-0.0124937	0.982965	-0.588902	0.34268
ENSGALG00000001348	TEKT3	5.27507	0.395285	0.416789	-0.336502	0.47932	0.774662	0.116871	-0.421566	0.420081	0.208233	0.699707	0.378896	0.488203	-0.525755	0.300614	0.473253	0.325865
ENSGALG00000001350	RSPRY1	1533.78	-0.0543491	0.610899	0.0775126	0.466555	-0.210743	0.0475499	-0.176241	0.0979813	0.279108	0.00918796	-0.0381553	0.721292	-0.137823	0.194057	-0.260691	0.0144001
ENSGALG00000001362	CLK3	727.507	0.320096	0.00146701	-0.178566	0.0745753	-0.026123	0.793523	-0.109308	0.276832	0.112201	0.269667	0.158166	0.118389	0.0756118	0.450324	0.352079	0.000447581
ENSGALG00000001363	MYBBP1A	560.584	-0.229953	0.0173069	0.0722308	0.447875	0.0208565	0.826904	0.245077	0.0119475	-0.070086	0.481727	0.10089	0.305144	-0.118052	0.219199	0.0209635	0.828314
ENSGALG00000001364	CSNK1A1	4244.12	-0.0320779	0.678459	-0.00208682	0.978429	-0.149012	0.0533466	0.0346871	0.653678	0.145184	0.0615967	-0.134921	0.0816149	0.215232	0.00526263	0.0770056	0.319368
ENSGALG00000001366	CASP9	347.592	0.37581	0.00320369	-0.157615	0.214211	0.113962	0.368682	-0.190762	0.13671	0.0552804	0.670056	-0.031792	0.804495	-0.124957	0.319535	0.0399263	0.751444
ENSGALG00000001369	HSD11B1b	22.4034	-0.277379	0.404355	0.242613	0.450564	-0.435029	0.171538	0.458882	0.166047	0.474075	0.201142	-0.375099	0.301688	0.263268	0.431325	0.351332	0.30285
ENSGALG00000001373	TRAF3IP3	2108.8	0.24983	0.0286661	-0.00511551	0.964234	-0.124475	0.274958	-0.139841	0.220667	0.168313	0.141733	0.161284	0.158821	-0.038454	0.736008	0.271542	0.0173011
ENSGALG00000001374	SLC35E2B	1060.8	0.14523	0.00881845	-0.127974	0.0190773	0.0927347	0.0890027	0.0250779	0.654123	-0.0552635	0.334813	0.0497301	0.376688	0.0201095	0.712304	0.149644	0.00653036
ENSGALG00000001375	COX10	319.707	0.160981	0.165167	-0.0286102	0.803545	0.329704	0.00451378	-0.105801	0.373697	-0.0277812	0.818292	-0.0515718	0.664298	-0.171311	0.135976	0.105609	0.359135
ENSGALG00000001376	ARID3B	729.353	0.252383	0.0366733	-0.104072	0.387344	-0.0242772	0.839957	-0.323677	0.00723241	0.227334	0.060906	0.326488	0.00716197	0.0428731	0.722388	0.397051	0.00100133
ENSGALG00000001377	POLRMT	717.31	0.155948	0.0357891	0.0430322	0.559448	0.160418	0.0306979	-0.154143	0.0415548	-0.054713	0.475693	-0.0169556	0.822017	-0.0753442	0.302741	0.0582431	0.428889
ENSGALG00000001382	CDC2L1	1069.58	0.0151666	0.911965	0.113182	0.408215	-0.47989	0.000440489	0.0795517	0.560643	0.188295	0.171146	-0.00102273	0.994057	0.225124	0.0994633	0.140406	0.305738
ENSGALG00000001383	HTR4	8.50445	0.502741	0.249722	0.0866033	0.844107	0.287586	0.524401	0.0699046	0.884366	-0.295208	0.548922	-0.452018	0.323373	0.296184	0.488359	0.495793	0.249888
ENSGALG00000001387	SPNS2	18.7775	-0.635366	0.154126	-0.291624	0.492726	0.0937236	0.824568	0.988936	0.027928	-0.411854	0.378814	0.343748	0.451525	-0.775996	0.0758581	-0.688432	0.119973
ENSGALG00000001389	TTLL11	61.9133	0.235609	0.139932	0.0257422	0.870224	-0.159458	0.306841	0.0879593	0.586483	-0.0913993	0.588162	0.137431	0.402079	0.170979	0.27783	0.406864	0.0104757
ENSGALG00000001392	MMP23B	48.8628	0.151564	0.644551	0.161752	0.621312	-0.44451	0.17191	-0.0884016	0.785996	0.492156	0.141627	0.0577664	0.863303	0.837044	0.0129015	1.16737	0.000529007
ENSGALG00000001394	UBL7	428.542	0.246549	0.0525975	-0.0756995	0.549878	0.214338	0.0913521	-0.234457	0.0675693	0.171818	0.18588	-0.0435279	0.735806	-0.342604	0.00652957	-0.0635832	0.614216
ENSGALG00000001405	IRF6	12.6864	-0.427258	0.286623	0.55131	0.161798	-0.605646	0.123582	0.957362	0.0214985	-0.483332	0.26856	0.136173	0.743798	0.423986	0.301566	0.552595	0.183316
ENSGALG00000001407	ADAMTS15	437.07	-0.410938	0.14249	0.386696	0.166972	0.0918829	0.742933	0.336525	0.231369	-0.304255	0.280344	0.547553	0.0517783	-0.137259	0.625291	0.510205	0.0691633
ENSGALG00000001409	IL12B	11.4911	-0.85604	0.0537253	0.441008	0.292685	-0.0986008	0.816977	-0.124863	0.773252	-0.37028	0.394767	0.0138846	0.973551	1.15327	0.00713036	0.158376	0.731249
ENSGALG00000001410	SPNS3	233.489	0.0935115	0.480507	-0.240137	0.0665521	0.256251	0.0503568	0.244214	0.0693167	-0.0690223	0.615382	0.161187	0.235569	0.556356	3.99851e-05	1.00236	1.19167e-13
ENSGALG00000001412	SEMA7A	653.978	0.290072	0.0107527	-0.0947311	0.403233	0.112801	0.319751	-0.133878	0.24157	0.0854117	0.459408	-0.0845526	0.460667	-0.0189461	0.866714	0.156176	0.167609
ENSGALG00000001416	ADRA1B	6.77107	-0.455614	0.495395	-0.0127877	0.983748	0.161778	0.798491	-0.859749	0.171457	0.362401	0.566161	-0.428782	0.488267	-0.311242	0.588517	-1.544	0.0154004
ENSGALG00000001419	DAB2IP	653.995	-0.501304	0.00240213	-0.0935958	0.56836	0.177014	0.280853	0.448632	0.0067028	-0.022894	0.890822	-0.0177898	0.914698	-0.0301561	0.854896	-0.0400929	0.808436
ENSGALG00000001420	RALGAPB	773.647	-0.832694	0.00025574	0.00888906	0.968743	0.132339	0.559772	0.869401	0.000138723	-0.0886012	0.699296	0.0828174	0.71743	-0.334029	0.14257	-0.161878	0.477679
ENSGALG00000001425	SNX19	265.494	0.220517	0.119714	0.269679	0.0573572	-0.0522341	0.714315	-0.242033	0.0921506	-0.114197	0.429848	0.0028559	0.984023	-0.394712	0.00447396	-0.310124	0.0264586
ENSGALG00000001428	EFHD1	1752.85	-0.0637687	0.465379	-0.0971198	0.263667	0.27651	0.00148745	0.149933	0.0881045	-0.141118	0.110919	-0.187296	0.0328574	0.0106919	0.902039	-0.0521668	0.549707
ENSGALG00000001429	TTC1	296.059	-0.0530659	0.673989	0.22253	0.0749966	-0.493181	7.03771e-05	-0.103806	0.402136	0.176663	0.16238	0.0567773	0.651352	0.162552	0.18733	-0.0315302	0.801537
ENSGALG00000001433	B3GNTL1	65.2375	-0.0171017	0.939027	0.114117	0.602805	-0.409747	0.0580949	-0.103882	0.631345	0.525452	0.0220774	-0.344129	0.12931	0.475521	0.0285089	0.24023	0.283327
ENSGALG00000001434	STOM	3478.3	-0.00924353	0.92848	-0.165182	0.107986	0.168134	0.101838	-0.071124	0.489904	-0.103954	0.313689	-0.124855	0.225124	0.520769	4.0209e-07	0.214544	0.0372254
ENSGALG00000001437	NTM	5.53421	-0.510856	0.461919	0.180613	0.788151	0.686466	0.325178	0.523913	0.493919	-0.909638	0.239142	0.198499	0.782908	-0.458318	0.505254	-0.28932	0.676888
ENSGALG00000001439	RANBP10	2338.3	0.232328	0.09201	-0.108728	0.430014	-0.222752	0.105642	-0.210498	0.126376	0.603901	1.23353e-05	0.235317	0.0888092	-0.0829064	0.547874	0.446662	0.00119796
ENSGALG00000001441	UBE2G1	1007.12	-0.0585674	0.463977	0.0096525	0.902937	-0.0676285	0.392362	-0.116859	0.142438	0.277047	0.00063689	-0.139156	0.0841882	0.175017	0.0268816	0.0795055	0.319368
ENSGALG00000001442	OPCML	43.5148	0.372976	0.279164	-0.167636	0.625105	0.448561	0.194142	-0.0406221	0.908547	0.18077	0.617459	-0.0376183	0.916472	-0.511241	0.13904	0.24519	0.473748
ENSGALG00000001445	FABP6	226.799	0.411874	0.0852825	-0.487778	0.0406496	-0.196214	0.407375	-0.174316	0.462397	0.578019	0.0158382	0.220739	0.358252	0.392681	0.101291	0.745006	0.00187867
ENSGALG00000001446	GSN	3136.21	-0.269369	0.131691	0.0269321	0.880091	0.358902	0.0445042	-0.244937	0.170672	0.160587	0.369486	-0.307827	0.0851177	-0.0565955	0.751183	-0.332308	0.0628534
ENSGALG00000001450	IGSF9B	3.69273	-2.87119	0.000356861	0.985798	0.119252	0.750527	0.279553	0.864231	0.29719	-1.10556	0.191328	0.447016	0.55576	-0.81643	0.24628	-1.74561	0.0338637
ENSGALG00000001452	ATP5PB	3334.81	0.132588	0.0895502	-0.10501	0.177653	0.0932401	0.231313	-0.0595595	0.446284	0.158889	0.0433011	0.0202892	0.795948	0.00198787	0.979663	0.242425	0.00189418
ENSGALG00000001459	TNNC1	92.8758	-0.210932	0.733039	-1.84448	0.00273538	2.34471	0.000143308	-0.499482	0.419886	0.884741	0.155228	0.876753	0.16198	-0.924054	0.138633	0.62726	0.311422
ENSGALG00000001462	ADORA3	67.2354	0.215852	0.231576	-0.0445989	0.802597	0.541924	0.00307391	-0.232356	0.222732	-0.0939717	0.626879	-0.0466646	0.80372	0.17902	0.322453	0.519205	0.00413301
ENSGALG00000001465	RPL38	5199.9	0.355579	0.00889745	-0.0589211	0.664615	0.0407793	0.764127	0.056731	0.676633	0.165441	0.224509	0.104741	0.441746	-0.376824	0.00557049	0.287526	0.0343449
ENSGALG00000001467	ANKFY1	1311.16	-0.641365	0.00123524	0.238859	0.22793	-0.213728	0.280678	0.66841	0.000766818	0.03862	0.846431	0.116225	0.55956	-0.283443	0.153454	-0.0764216	0.70047
ENSGALG00000001470	STOML1	512.156	0.475872	0.00538793	-0.156247	0.360428	0.378097	0.0272146	-0.405221	0.0184683	-0.095641	0.578506	-0.154101	0.36794	-0.453092	0.00750891	-0.410334	0.0156978
ENSGALG00000001472	JAM3	210.628	-0.502516	0.00842916	0.0219162	0.906923	0.417539	0.0270867	-0.215788	0.259716	-0.0500103	0.795341	-0.24628	0.195507	0.178283	0.340666	-0.396855	0.0371645
ENSGALG00000001473	MIB2	925.455	-0.188281	0.0356168	0.0342471	0.699362	0.0131961	0.881802	0.149633	0.096096	-0.040115	0.659885	0.0277139	0.758977	0.0379621	0.669725	0.0343558	0.701397
ENSGALG00000001474	RAB14	1746.48	-0.101893	0.236065	0.0416659	0.626046	-0.0939236	0.27176	-0.0431383	0.615411	-0.0361736	0.675422	-0.197313	0.0214301	0.230101	0.00681214	-0.200675	0.0192565
ENSGALG00000001475	STMN1	2677.99	0.0928251	0.300469	-0.0568894	0.52479	0.0774663	0.386546	-0.0355763	0.691925	0.140954	0.118227	0.0623075	0.489047	-0.0980182	0.273691	0.183069	0.0410047
ENSGALG00000001476	RAP1A	4517.93	-0.0299744	0.786106	0.127824	0.246792	-0.186168	0.0916025	-0.179809	0.103393	0.311938	0.00480281	-0.0112693	0.918821	0.240249	0.0295294	0.272789	0.0135397
ENSGALG00000001479	CYB5D2	253.024	0.0393728	0.761904	0.0345264	0.788431	0.164804	0.202774	-0.144102	0.273248	0.0674357	0.614206	-0.0553018	0.675391	-0.0644245	0.615727	0.0423103	0.743425
ENSGALG00000001480	INKA2	80.2024	0.0568406	0.827391	0.0600308	0.816014	0.077195	0.765809	-0.136303	0.604825	-0.247593	0.350476	-0.520368	0.0426611	0.0258485	0.916977	-0.684349	0.00730579
ENSGALG00000001483	LOC419409	273.642	-0.250305	0.0472795	0.0981847	0.42961	0.186323	0.136551	0.253177	0.0491778	0.0874366	0.509888	-0.0378569	0.772538	-0.107087	0.39852	0.229873	0.0700831
ENSGALG00000001486	ZAP70	811.416	0.0778777	0.680662	0.068845	0.715677	0.274247	0.147372	0.237164	0.212759	-0.333813	0.0802922	-0.0397091	0.834424	-5.30308e-05	0.999776	0.284558	0.132608
ENSGALG00000001489	SSU72	502.418	0.056389	0.54931	-0.0751017	0.418629	-0.102123	0.268976	-0.124012	0.183679	0.0316208	0.738541	-0.0962473	0.302762	0.380679	3.38709e-05	0.0712042	0.446887
ENSGALG00000001491	NCAPD3	814.361	-0.298184	0.0043251	0.146299	0.158084	-0.0734218	0.479089	0.288677	0.00593999	0.0364034	0.732434	0.0862718	0.41513	-0.0370278	0.723097	0.149017	0.154973
ENSGALG00000001492	NDRG3	1061.47	0.18432	0.107707	-0.0867762	0.447644	0.374354	0.00108601	0.0186426	0.871933	-0.104762	0.367803	0.0500528	0.665168	-0.180832	0.114366	0.254999	0.025877
ENSGALG00000001501	MAPK3	1822.27	-0.464877	0.00301745	0.0639072	0.682595	-0.110169	0.480798	0.278521	0.0754061	-0.147061	0.34903	-0.281705	0.072015	0.354503	0.023226	-0.30688	0.0501989
ENSGALG00000001502	UTP11	508.315	-0.00318296	0.973457	0.0427753	0.651126	0.0369613	0.696643	-0.0215986	0.822702	0.1387	0.159884	0.0388543	0.691261	0.0432665	0.650314	0.275775	0.00399183
ENSGALG00000001503	TBCD	1065.13	-0.18854	0.0461319	0.0766165	0.414031	0.0816439	0.385085	0.181346	0.0568441	0.0455257	0.637499	-0.0759242	0.428076	-0.213619	0.0231291	-0.092951	0.324802
ENSGALG00000001504	DDX20	372.324	0.0341153	0.661836	0.0708245	0.354253	-0.104649	0.170297	-0.0883019	0.256823	0.115474	0.153499	-0.0275559	0.728337	0.174308	0.0218184	0.174215	0.0248249
ENSGALG00000001506	PTTG2	641.978	0.14045	0.255884	0.00975132	0.936912	-0.000271544	0.998242	-0.137685	0.266296	0.293775	0.0189961	0.290967	0.0203574	-0.0422179	0.734159	0.554768	7.55575e-06
ENSGALG00000001513	CNTRL	389.215	-0.0175937	0.943389	0.570267	0.0214978	-1.16681	2.33145e-06	-0.0519595	0.832525	-0.061352	0.803412	-0.218339	0.373733	0.894965	0.000262456	-0.0508182	0.837187
ENSGALG00000001521	VPS26B	946.605	0.0898273	0.289333	-0.0456902	0.587431	0.283341	0.000808521	-0.150099	0.0797493	0.0210173	0.808121	0.114377	0.183334	-0.0906351	0.28392	0.222138	0.00868472
ENSGALG00000001522	PHF20	530.698	-0.282817	0.0821333	0.121976	0.450345	-0.320905	0.0466717	0.414457	0.0107754	-0.169319	0.301877	-0.217275	0.181243	0.25711	0.110531	-0.196773	0.225895
ENSGALG00000001525		972.505	-0.200161	0.148607	0.0371647	0.787537	-0.209603	0.128085	-0.0143798	0.917066	0.18804	0.176003	-0.199672	0.149365	0.502817	0.000264803	0.104207	0.4523
ENSGALG00000001527	VWA1	266.068	-0.698087	0.00619594	0.640454	0.0117563	0.0220007	0.931258	0.849057	0.00101673	-0.2254	0.388356	-0.141744	0.584157	-0.0548575	0.830568	0.391422	0.126552
ENSGALG00000001529	THYN1	917.175	0.0554963	0.54546	-0.17433	0.0554952	0.262765	0.00394872	0.123965	0.180832	-0.11503	0.219605	0.120711	0.193701	0.00410008	0.964322	0.277677	0.00248512
ENSGALG00000001531	FN3K	34.2361	0.107737	0.745943	0.309544	0.351491	-0.286671	0.38862	-0.120088	0.719407	-0.0980743	0.772154	0.201481	0.547063	0.491105	0.14032	0.605034	0.0715136
ENSGALG00000001533	TSNAXIP1	13.0622	-0.378347	0.276793	0.336737	0.312468	-0.525351	0.110661	0.169006	0.61264	0.437945	0.234073	0.273998	0.466263	-0.461866	0.182644	-0.147878	0.670816
ENSGALG00000001536	ARHGAP39L	284.33	-0.404228	0.106605	0.153102	0.538017	0.484156	0.0531054	-0.232785	0.356841	-0.357409	0.157165	-0.656043	0.00847186	-0.31726	0.196735	-1.33047	8.93971e-08
ENSGALG00000001538	ST7L	730.379	0.0357666	0.610027	-0.0683321	0.322088	0.0793293	0.250563	0.0459795	0.515636	-0.0391645	0.588366	0.11848	0.0968033	0.0395609	0.569435	0.21162	0.00250586
ENSGALG00000001540	SF3A3	925.17	-0.0653828	0.435589	0.064599	0.437121	-0.0900723	0.278404	-0.0540606	0.518731	0.154107	0.0699948	0.0847335	0.316862	0.145194	0.0821662	0.239118	0.00440966
ENSGALG00000001542	MRPL20	542.766	0.303277	0.0144311	-0.098049	0.427531	0.0677569	0.58334	-0.0479514	0.7004	0.151825	0.22888	0.136694	0.277165	-0.270483	0.0289043	0.24307	0.0490493
ENSGALG00000001545	RAB40B	12.6615	-0.0270237	0.944564	-0.296321	0.40954	-0.0747425	0.82867	0.376503	0.318971	-0.684256	0.0762144	-0.0266217	0.93851	-0.262676	0.401921	-0.995137	0.00514991
ENSGALG00000001546	ZZEF1	785.153	-0.570977	0.000584577	0.249367	0.131243	-0.165935	0.315449	0.406224	0.0145048	-0.131429	0.43164	0.162316	0.329869	0.0934222	0.57335	0.0429888	0.79612
ENSGALG00000001547	CAPZA1	2275.64	-0.0271256	0.756233	-0.00492989	0.954851	0.0697837	0.423118	-0.028061	0.748523	-0.100448	0.253004	-0.0588124	0.501246	0.217886	0.0122502	0.0682929	0.434081
ENSGALG00000001550	RBM23	2728.55	0.010512	0.91241	0.0316661	0.7398	-0.247876	0.009254	0.0474039	0.619426	0.0709142	0.459401	-0.000560568	0.995323	0.217167	0.0226447	0.129226	0.176059
ENSGALG00000001551	CCNL2	1745.83	0.0983449	0.407305	0.102304	0.387988	-0.481392	4.70382e-05	-0.111193	0.347132	0.29548	0.0128838	0.0739389	0.533483	0.255635	0.0307932	0.233117	0.0493904
ENSGALG00000001557	ACAD8	366.637	0.396071	0.00609701	-0.2221	0.122499	0.323772	0.0246527	-0.0977009	0.504028	-0.163879	0.265719	-0.145403	0.31647	-0.254604	0.0733784	-0.163845	0.25123
ENSGALG00000001558	MOV10	1676.38	0.401886	0.0569324	0.0588621	0.780369	0.211643	0.316272	-0.541471	0.0103778	0.323521	0.125969	0.35423	0.0939532	-0.333969	0.11381	0.474702	0.0244972
ENSGALG00000001559	ZP3	7.58893	0.0346246	0.968903	-0.0639357	0.942318	1.62613	0.0740062	0.466609	0.629804	-1.09146	0.259035	-0.461366	0.614238	-0.930056	0.293242	-0.419454	0.634773
ENSGALG00000001561	MXRA8	547.673	-0.820672	0.00496824	0.394398	0.175002	0.0892104	0.759455	-0.461903	0.113183	-0.112987	0.69843	-0.56767	0.0507466	-0.213433	0.460566	-1.69306	6.25006e-09
ENSGALG00000001563	WDR45B	1137.52	0.0418412	0.424416	-0.102025	0.0470365	0.0697962	0.173771	0.0122944	0.815267	0.00992436	0.854278	0.0779727	0.142943	0.109597	0.0341978	0.219401	2.71374e-05
ENSGALG00000001564	ATP2A3	2894.06	-0.378976	0.00377706	-0.103764	0.426837	0.455441	0.000492044	0.152885	0.24341	-0.226943	0.0838174	-0.110105	0.40051	0.00475479	0.97097	-0.206708	0.114141
ENSGALG00000001565	C5	9.21184	-0.899431	0.0599973	0.883837	0.0510431	-1.18998	0.00746601	-0.162311	0.693739	0.0662064	0.876614	0.372598	0.382245	0.125632	0.763181	-0.803445	0.0905049
ENSGALG00000001568	NFS1	2460.95	0.00392856	0.971189	-0.0635022	0.558349	-0.245705	0.0233457	-0.0950349	0.380931	0.442185	5.0057e-05	-0.0253375	0.816188	0.173112	0.110783	0.189647	0.0811851
ENSGALG00000001569	RHOC	158.407	-0.0917161	0.676645	0.0900469	0.679728	0.126118	0.56466	0.116789	0.599891	-0.217634	0.333447	-0.317069	0.150893	-0.460685	0.0321566	-0.75415	0.000526013
ENSGALG00000001571	MYO1F	5784.8	0.383009	0.00644551	-0.215149	0.125855	0.446614	0.00149039	-0.0868715	0.537082	-0.326513	0.0203754	0.0788827	0.574915	0.0860305	0.540479	0.366002	0.00921843
ENSGALG00000001572	COMMD4	484.988	0.494228	0.00451004	0.0126751	0.941963	-0.00340805	0.984384	-0.246729	0.157641	0.13639	0.436982	-0.0545574	0.755061	-0.601266	0.000507001	-0.262667	0.128818
ENSGALG00000001573	P2RX1	586.604	0.429656	0.00495343	-0.464328	0.00231715	0.420677	0.00576603	-0.0675172	0.659947	-0.141087	0.35958	0.28538	0.0630496	0.379298	0.0133447	0.84208	3.83796e-08
ENSGALG00000001577	FOXK2	910.559	-0.186051	0.149175	0.110583	0.388671	-0.311607	0.0149676	0.0177584	0.890007	0.162111	0.210408	-0.264299	0.0401478	0.3873	0.00244758	-0.0842054	0.513413
ENSGALG00000001583	TRAF1	550.827	0.175353	0.0794939	-0.0322254	0.745598	-0.0262213	0.791525	-0.000663931	0.994728	0.0726759	0.477353	-0.230068	0.0225096	-0.108229	0.269784	-0.149379	0.131099
ENSGALG00000001586	NEIL1	445.658	0.273213	0.125881	-0.159407	0.370372	0.155522	0.382145	-0.282404	0.114082	-0.152618	0.393953	-0.0138483	0.937979	-0.134585	0.44577	-0.314125	0.0765261
ENSGALG00000001593	UFD1L	1240.27	0.250652	0.00514833	-0.0306747	0.731401	-0.0123073	0.890407	-0.141279	0.115575	0.225286	0.0129838	0.0638367	0.480395	-0.0407441	0.648676	0.314769	0.000431876
ENSGALG00000001595	PHF19	675.017	0.4026	0.00116395	-0.0933941	0.450544	0.285661	0.0213584	-0.257922	0.0392169	-0.165992	0.18562	0.0705204	0.570982	-0.203662	0.0978653	0.0378107	0.758911
ENSGALG00000001596	MLLT1	616.293	-0.329187	0.00333598	-0.0516823	0.640197	0.127948	0.247783	0.244322	0.0299853	-0.101158	0.375749	-0.287195	0.0106619	0.113914	0.302132	-0.28304	0.011414
ENSGALG00000001597	PSMB3	1180.9	0.312008	0.03466	-0.0209508	0.887136	0.0890293	0.546562	-0.039362	0.79044	0.0185607	0.900609	-0.0670974	0.650753	-0.167601	0.255615	0.124587	0.398207
ENSGALG00000001600	DVL1	840.495	-0.342818	0.000734042	-0.0909708	0.363678	0.1519	0.129667	0.102311	0.313436	0.125589	0.222856	-0.165283	0.10573	-0.0143473	0.88635	-0.233619	0.0211997
ENSGALG00000001602	NUTF2	1628.79	0.157295	0.151906	0.1014	0.355141	-0.0232299	0.832316	-0.133541	0.224743	0.378658	0.00062758	0.150486	0.174309	-0.0730701	0.506904	0.557998	3.82351e-07
ENSGALG00000001603	NARF	4299.6	-0.158594	0.353668	0.245498	0.150914	-0.496322	0.00367962	0.00582658	0.972803	0.43652	0.010736	0.150824	0.378117	-0.00701238	0.967285	0.17674	0.301367
ENSGALG00000001604	GLB1L2	46.0503	0.203294	0.458092	0.19965	0.465592	-0.0205016	0.940653	-0.19007	0.495499	0.0438104	0.877353	0.0685275	0.806902	-0.214345	0.428554	0.0903658	0.738999
ENSGALG00000001605	PPM1J	217.275	0.282108	0.129116	-0.0292978	0.874446	0.377736	0.0428007	-0.0829968	0.660875	-0.154783	0.416501	0.118281	0.53082	-0.40731	0.0280203	0.103738	0.574868
ENSGALG00000001606	INPP5B	874.264	-0.0352521	0.69412	-0.0903555	0.308912	0.0648647	0.464957	0.0225304	0.801794	0.0277154	0.760347	-0.0844119	0.348501	0.272561	0.00217839	0.177652	0.0474514
ENSGALG00000001607	CYBC1	1749	-0.0219115	0.773269	-0.166103	0.0278177	0.122638	0.104176	0.0324857	0.669544	-0.0265279	0.729559	0.0538852	0.480033	0.202974	0.00734084	0.19744	0.00942638
ENSGALG00000001608	SLC9A8	2.88148	-1.57418	0.0223019	-0.0588426	0.918003	0.326392	0.574383	1.12969	0.0998729	0.994695	0.270876	0.959042	0.372285	-2.11462	0.0221116	-0.337822	0.642252
ENSGALG00000001610	PIP4K2B	462.028	-0.0841215	0.328613	0.0222392	0.79256	0.106478	0.210081	-0.129148	0.135715	0.0688375	0.436295	0.118233	0.176842	-0.0782174	0.357208	0.0243017	0.776978
ENSGALG00000001613	GNL3	1229.45	-0.0139792	0.891582	0.0665707	0.514428	-0.21105	0.038468	0.0338956	0.740674	-0.0512558	0.619068	0.0422477	0.680369	0.258434	0.0112276	0.124862	0.223027
ENSGALG00000001615	MAN2C1	778.713	0.260678	0.0433373	0.117452	0.362347	0.00367529	0.977288	-0.139822	0.280991	0.0248934	0.848643	-0.137758	0.288048	-0.267839	0.0366018	-0.13872	0.279984
ENSGALG00000001616	CDC45	609.919	-0.217646	0.205151	0.263042	0.124315	-0.512172	0.00272124	-0.023195	0.892048	0.159407	0.353842	0.149958	0.382461	0.168874	0.323214	-0.0117315	0.945544
ENSGALG00000001617	CAMKK1	71.2259	-0.382733	0.0492343	-0.106633	0.56763	0.252528	0.178622	0.610662	0.00248281	-0.340881	0.105289	0.18727	0.356793	-0.204639	0.292684	0.0155734	0.93665
ENSGALG00000001618	OGFOD3	409.89	0.066272	0.46878	-0.0508131	0.57304	0.0876144	0.331842	-0.0862535	0.348713	0.0523276	0.578016	0.199124	0.0329045	-0.0330021	0.716889	0.235269	0.0099749
ENSGALG00000001619	ATG16L1	787.593	0.112933	0.0992416	0.0627598	0.355415	0.0471202	0.48941	-0.135166	0.0509701	0.0941774	0.183041	0.0832997	0.234325	-0.139723	0.0395063	0.125401	0.065461
ENSGALG00000001620	CUTA	28.0489	0.496041	0.570816	-2.90802	0.000409489	2.51122	0.00182203	-0.732523	0.383321	-0.32572	0.692963	-2.2101	0.00493197	-0.806755	0.279845	-3.97586	8.35768e-07
ENSGALG00000001624	CWC25	395.743	0.0362657	0.641842	-0.0297977	0.696031	-0.0460321	0.544693	-0.074796	0.335178	0.21076	0.00910773	0.128894	0.108751	0.191051	0.0143448	0.416344	1.16683e-07
ENSGALG00000001633	DUSP26	37.6881	-1.76386	0.0074777	-0.247811	0.685883	1.71003	0.00731088	-1.70124	0.00810851	0.0228407	0.970716	-1.22169	0.0456138	-1.17777	0.0474798	-4.3795	1.37698e-11
ENSGALG00000001634	RPL23	11744.2	0.254802	0.040787	-0.132055	0.28896	0.15926	0.200954	0.134906	0.278979	0.0789828	0.526476	0.159596	0.200497	-0.366358	0.00327132	0.289134	0.0202552
ENSGALG00000001637	PSMD5	688.471	-0.0970684	0.229651	-0.117721	0.137627	0.0803407	0.310481	0.0766575	0.343211	0.13653	0.100344	-0.0832793	0.310194	0.0927542	0.245153	0.0882139	0.274455
ENSGALG00000001639	MTF1	274.967	-0.769655	9.59553e-05	0.239949	0.219273	-0.0822536	0.674038	0.946847	1.9631e-06	0.0672413	0.740916	0.351221	0.0838515	-0.0708641	0.724645	0.682485	0.000640142
ENSGALG00000001640	RNF122	91.0544	-0.356157	0.275738	0.232437	0.471739	-0.0893254	0.782643	0.144724	0.658988	-0.156571	0.637123	-0.540225	0.0967883	-0.745422	0.0182378	-1.51054	2.74834e-06
ENSGALG00000001642	GLT8D1	408.815	0.0974483	0.534117	-0.0611367	0.694842	0.172409	0.269414	-0.127462	0.418466	-0.110067	0.487347	-0.195165	0.213102	-0.133142	0.388296	-0.357116	0.0216767
ENSGALG00000001644	SIN3A	1831.03	0.068248	0.412206	-0.0581607	0.482841	0.179359	0.0306685	-0.0693494	0.406665	-0.049414	0.556618	0.00913075	0.91301	-0.0576621	0.486171	0.0221511	0.789638
ENSGALG00000001645	KCNT1	7.64417	-1.41171	0.0491085	0.10258	0.877245	1.153	0.0982195	-2.03833	0.00325714	1.40873	0.0413809	-0.373557	0.593171	0.442383	0.513827	-0.716911	0.323472
ENSGALG00000001647	PSKH1	246.625	-0.125289	0.343517	0.0467155	0.719728	0.159945	0.222115	-0.0410217	0.759133	-0.104297	0.44255	-0.0114204	0.931771	-0.268168	0.0378141	-0.343537	0.00868148
ENSGALG00000001651	TTI2	209.26	0.599644	0.000192454	0.0888914	0.582513	-0.0958922	0.553135	-0.423794	0.00882826	0.217137	0.184372	0.0756508	0.642399	-0.29544	0.0631478	0.166197	0.294759
ENSGALG00000001652	SEPTIN2L	1139.85	-0.178962	0.00664303	0.0416885	0.52105	0.0447647	0.49169	0.0322849	0.625636	0.12525	0.0641146	-0.0625918	0.349711	0.0400582	0.539548	0.0424928	0.519234
ENSGALG00000001653	MANEAL	10.043	0.0425438	0.900172	-0.357663	0.25728	0.430649	0.176194	-0.0717926	0.83557	-0.0597561	0.868818	0.0902857	0.795502	0.118875	0.715859	0.193141	0.566074
ENSGALG00000001654	C1QBP	1775.29	0.284721	0.0153631	-0.0743599	0.526314	0.2642	0.024505	0.0444677	0.706391	-0.138682	0.241561	0.139879	0.236112	-0.198189	0.0915847	0.322037	0.00607617
ENSGALG00000001655	SPCS1	1100.17	0.280788	0.0170465	-0.0548324	0.640795	0.161131	0.170702	-0.137115	0.245938	0.11078	0.351182	0.0960878	0.417605	-0.135854	0.248152	0.320987	0.00631852
ENSGALG00000001658	RPL19	16455	0.393304	0.0043045	-0.149184	0.278815	0.236078	0.0865816	-0.020489	0.881805	0.0295992	0.829984	0.0421563	0.759698	-0.419828	0.00230541	0.111636	0.417659
ENSGALG00000001663	MAK16	457.31	0.0594491	0.469837	0.00781464	0.923198	0.0547724	0.500333	0.163233	0.0520245	-0.0516458	0.551515	0.0814243	0.338614	-0.0658389	0.422048	0.249209	0.00241455
ENSGALG00000001664	PTPN9	560.23	0.450039	0.0087274	0.0111509	0.948196	0.0443218	0.796311	-0.291347	0.0905798	0.0993646	0.565294	0.078645	0.648238	-0.1892	0.268814	0.202974	0.235377
ENSGALG00000001666	RPAIN	145.488	0.615132	6.77715e-05	-0.309261	0.0442645	0.139093	0.362424	-0.233637	0.132181	0.139063	0.379927	0.00925355	0.952895	-0.0752831	0.619119	0.284361	0.06038
ENSGALG00000001668	UBE2R2	2375.13	-0.0330285	0.791684	-0.00997076	0.936346	-0.2051	0.100213	-0.214208	0.086157	0.684326	4.78982e-08	0.0907531	0.469536	0.190726	0.127559	0.503498	5.76999e-05
ENSGALG00000001678	PRKAB2	657.632	0.235135	0.143559	-0.061852	0.69993	-0.0317443	0.843105	-0.0711502	0.658346	0.303919	0.0606884	0.260984	0.107465	-0.272058	0.091073	0.363234	0.0237639
ENSGALG00000001682	FBXL20	1099.46	0.280216	0.00789977	-0.0183395	0.861718	-0.0843294	0.42265	-0.172309	0.102538	0.161351	0.12914	-0.0191952	0.856213	-0.057012	0.586533	0.0903818	0.389629
ENSGALG00000001684	SEC14L1	4302.51	-0.050148	0.57023	-0.102581	0.244549	0.00588973	0.946714	0.118153	0.181099	0.284738	0.00133387	0.0076725	0.931047	-0.0189595	0.83003	0.244765	0.00560141
ENSGALG00000001688	SEPTIN5	4442.14	0.00823683	0.940728	-0.256015	0.0206635	0.391776	0.000399841	0.0960933	0.386302	-0.141151	0.203813	-0.011477	0.917576	0.585015	1.30035e-07	0.672477	1.32339e-09
ENSGALG00000001689	SCAMP2	1455.62	0.238456	0.0672804	-0.0329573	0.800137	0.182337	0.161632	-0.0868099	0.506679	0.0021618	0.986849	0.0777227	0.55252	-0.230164	0.077014	0.150746	0.246748
ENSGALG00000001691	INTS11	1105.34	-0.0420029	0.555667	0.00869445	0.901964	0.0730677	0.301396	0.00434552	0.951659	0.064938	0.372729	0.054312	0.452356	0.111573	0.116595	0.274928	0.000118011
ENSGALG00000001692	CAMSAP1	182.633	-0.554722	0.0176844	0.323589	0.161577	-0.519145	0.0244093	0.464312	0.0458873	0.0718017	0.761592	-0.192039	0.412892	0.157998	0.494255	-0.248206	0.288985
ENSGALG00000001693	SLC18A1	84.6829	-0.659415	0.448602	-0.379194	0.646598	1.60603	0.0661249	-2.98903	0.000539375	-1.95904	0.0123809	-1.05053	0.172218	-0.899342	0.240209	-6.33052	3.63526e-14
ENSGALG00000001696	SAG	9.07179	-0.285377	0.469548	0.193949	0.604301	0.0325954	0.932014	-0.070609	0.85968	0.205106	0.632512	0.141519	0.739738	0.0220842	0.955823	0.239268	0.554045
ENSGALG00000001701	LOC114977882	427.232	-0.0394625	0.764814	0.0480389	0.71341	-0.0547721	0.675374	-0.0201664	0.878622	-0.073343	0.582522	-0.0711813	0.589426	0.146563	0.259464	-0.0643231	0.624383
ENSGALG00000001702	EXOC3L1	486.924	0.352816	0.154685	-0.0905368	0.714796	0.466736	0.0599943	-0.0643729	0.796174	0.136525	0.585307	-0.0438744	0.860521	-0.659973	0.00777165	0.0973194	0.694207
ENSGALG00000001708	MED1	1012.74	-0.577585	5.43983e-05	0.0521395	0.714058	0.178598	0.209959	0.465727	0.00118007	-0.0390475	0.787237	-0.00101669	0.99437	-0.266849	0.0619102	-0.188034	0.189226
ENSGALG00000001709	MUSTN1	20.0937	-2.80069	0.00141284	-1.21046	0.140021	3.08547	0.000237896	-2.31653	0.00604719	1.70576	0.043133	-0.157197	0.853452	-1.47539	0.0754492	-3.16903	0.000293073
ENSGALG00000001711	PPCDC	179.165	0.278246	0.0288458	-0.145774	0.246192	0.0941058	0.453082	-0.029857	0.816808	0.181647	0.174874	-0.0662021	0.615669	-0.136394	0.276647	0.175771	0.161728
ENSGALG00000001714	PUSL1	71.3363	-0.0211682	0.906586	0.0699245	0.691694	-0.131115	0.455696	0.409262	0.0272203	-0.338344	0.0784948	-0.010247	0.955406	-0.15933	0.357451	-0.181018	0.306811
ENSGALG00000001717	SLC16A1	312.45	0.120758	0.407267	-0.215284	0.136154	0.512871	0.000415846	0.177629	0.23338	-0.350393	0.0198815	0.232471	0.117089	-0.0548947	0.707445	0.423158	0.00373108
ENSGALG00000001718	CCNG1	722.141	-0.0739106	0.615858	0.382573	0.00933152	-0.135498	0.357994	0.354682	0.0169266	-0.255856	0.0868927	0.0895509	0.546513	-0.121497	0.409795	0.240044	0.103403
ENSGALG00000001720	STIMATE	814.256	-0.254293	0.0149252	0.0620003	0.54898	-0.0838853	0.417353	-0.0570226	0.583695	0.198283	0.0597288	7.98118e-05	0.999393	-0.0649911	0.529784	-0.199829	0.055262
ENSGALG00000001722	E2F4	905.591	0.151703	0.0154878	-0.0769239	0.214013	0.14377	0.0205229	-0.156156	0.0135243	0.107292	0.0968588	-0.0151794	0.811929	0.0413282	0.504086	0.195834	0.00167036
ENSGALG00000001725	TNRC6C	798.269	-0.639205	0.00146401	-0.0246834	0.901778	0.004704	0.981235	0.667664	0.000897639	-0.174197	0.388559	0.213598	0.289234	0.123226	0.539873	0.171107	0.39541
ENSGALG00000001726	NUDCD2	333.883	-0.13204	0.394421	0.230561	0.134187	-0.317305	0.0389921	-0.0908311	0.555768	0.15778	0.312688	-0.191439	0.216594	0.263183	0.0845549	-0.0800913	0.604425
ENSGALG00000001727	LZTS1	19.5711	-0.8603	0.0412926	0.477731	0.242667	0.332374	0.427557	-0.301707	0.47974	0.128556	0.767129	-0.0365318	0.932105	-0.279478	0.498001	-0.539355	0.201735
ENSGALG00000001728	NACC2	404.44	0.0221606	0.883082	-0.285898	0.0553869	0.285412	0.0558139	0.107859	0.476194	-0.283914	0.0625009	0.012133	0.935803	0.240911	0.106578	0.0986637	0.511768
ENSGALG00000001729	CD276	507.686	-0.0864534	0.770413	0.00287622	0.992229	0.315011	0.28705	-0.269852	0.363616	-0.792116	0.00749149	-0.835191	0.00445651	-0.559999	0.0551102	-2.22572	3.95918e-14
ENSGALG00000001730	DGKD	401.57	-0.87768	0.00328147	0.121952	0.681735	0.14914	0.616228	1.6215	7.27154e-08	-0.808095	0.00764227	0.341273	0.256579	-0.459968	0.124495	0.0881244	0.7683
ENSGALG00000001731	CDK12	1426.08	-0.0412349	0.515551	-0.0479088	0.44482	0.193107	0.0021412	-0.0849253	0.183406	0.0145327	0.822265	-0.0354617	0.579392	0.035005	0.576799	0.0331136	0.60051
ENSGALG00000001733	LRIG2	309.513	-0.828118	0.00013496	0.0663911	0.757045	-0.0145775	0.945863	0.988808	5.78478e-06	-0.0941967	0.670743	0.0279662	0.898837	-0.264662	0.222919	-0.118388	0.586567
ENSGALG00000001737	RABEP1	417.835	-0.368111	0.054544	0.33994	0.0743059	-0.627297	0.000965164	0.265957	0.162608	0.199232	0.300652	-0.263079	0.16962	0.201947	0.287238	-0.251412	0.188796
ENSGALG00000001740	MGAT5B	1901.9	0.549264	0.174825	-0.333842	0.409498	0.319383	0.430077	-0.527473	0.19259	-0.033726	0.933607	-0.180443	0.655713	-0.74817	0.0643729	-0.955008	0.0182534
ENSGALG00000001741	NPTN	1348.01	-0.149512	0.283782	0.0215859	0.876517	-0.0828198	0.550912	-0.280986	0.0433059	-0.0068322	0.960894	-0.550153	7.24558e-05	0.105695	0.442888	-0.943021	1.10329e-11
ENSGALG00000001749	ACSBG2	962.173	0.238691	0.0391343	-0.187616	0.103868	0.404639	0.000464495	0.32901	0.00501308	-0.329965	0.00519812	-0.0303911	0.794826	0.0368135	0.750526	0.461181	6.731e-05
ENSGALG00000001750	MAT2B	723.89	-0.154642	0.164426	0.0325231	0.767905	0.0202	0.854687	-0.0995167	0.370588	-0.144072	0.197487	-0.189594	0.0862579	0.228213	0.0366851	-0.306888	0.00556387
ENSGALG00000001753	SFMBT1	162.183	-0.455592	0.0165953	0.0872645	0.642074	0.122555	0.515119	0.399981	0.0371006	0.038839	0.842778	0.296804	0.128444	0.130979	0.498283	0.62083	0.00128678
ENSGALG00000001758	QSOX2	364.322	-0.232627	0.0401534	-0.0699911	0.528822	0.29282	0.00880905	0.528269	6.18269e-06	-0.42281	0.000401477	0.00569727	0.960763	-0.195975	0.0808289	-0.0946166	0.402964
ENSGALG00000001768	TENM2	12.2118	-0.437937	0.415207	1.11427	0.0408536	-1.08646	0.0463728	0.939046	0.0934381	-0.245719	0.678832	-0.10017	0.860161	0.668475	0.232534	0.851513	0.131365
ENSGALG00000001773	RFX2	221.482	0.464538	0.000310874	-0.139408	0.277459	0.0592703	0.643366	-0.215574	0.0965088	0.121514	0.357917	0.105217	0.422342	0.122625	0.338963	0.518181	5.20686e-05
ENSGALG00000001774	NEO1	95.5027	-1.02059	0.00048834	0.213254	0.453298	0.252106	0.379085	0.160924	0.58205	-0.474941	0.106241	-0.172662	0.548424	-0.0286133	0.919394	-1.07052	0.000242401
ENSGALG00000001777	MFSD11	908.234	-0.134868	0.346588	0.0735083	0.606496	-0.0284674	0.841946	0.0516064	0.719056	-0.177191	0.218627	-0.280428	0.0499472	-0.0807689	0.569152	-0.576609	5.36089e-05
ENSGALG00000001779	MATCAP1	86.8319	0.731962	0.000163073	-0.280095	0.149229	0.109464	0.570274	0.0149571	0.939833	-0.256638	0.201582	0.0769042	0.694664	-0.201595	0.28677	0.19496	0.302216
ENSGALG00000001780	PROC	12.4815	0.923803	0.0165741	-0.0368582	0.925948	-0.235675	0.544126	0.26197	0.519673	-0.287182	0.497551	0.0516257	0.897931	-0.215057	0.566255	0.462627	0.207364
ENSGALG00000001782	PLAA	253.098	-0.177743	0.236525	0.130859	0.376921	-0.391004	0.00791986	-0.0160006	0.913795	0.0477609	0.750367	-0.0316267	0.831457	0.230041	0.11578	-0.207713	0.164199
ENSGALG00000001788	ADPGK	627.997	-0.0172911	0.890813	0.0183803	0.883357	0.368957	0.00339074	0.00475645	0.970275	-0.305974	0.0170332	-0.0721916	0.568648	-0.105368	0.399185	-0.108731	0.386466
ENSGALG00000001790	METTL23	75.5269	0.0774548	0.631555	0.124074	0.43569	0.0926562	0.565843	-0.462152	0.00455199	0.239068	0.152099	-0.105614	0.520053	0.27157	0.0841396	0.237056	0.140675
ENSGALG00000001791	LOC415664	189.847	0.30068	0.0728781	-0.292288	0.0784389	0.318873	0.0550579	0.0468385	0.783054	-0.169038	0.326725	-0.0735295	0.663884	-0.343766	0.0364726	-0.21223	0.198954
ENSGALG00000001792	MRPS34	858.722	0.103998	0.302254	0.0162213	0.871613	0.180051	0.0736587	-0.266384	0.0085743	0.139588	0.171835	0.103107	0.311161	0.0150462	0.881164	0.291627	0.00380102
ENSGALG00000001793	MYL10	63.61	-1.55243	0.0925664	-3.54244	9.08488e-05	3.86743	1.98407e-05	-2.11859	0.0196371	2.95093	0.00131923	0.191691	0.836542	-0.741994	0.419286	-0.945395	0.306492
ENSGALG00000001797	GPSM1	646.446	0.134351	0.19914	-0.168754	0.104042	0.401158	0.000119593	-0.0592952	0.576171	-0.267158	0.0122636	-0.158912	0.129771	0.11902	0.248955	0.000408613	0.996867
ENSGALG00000001798	BBS4	424.202	0.228073	0.0476358	-0.128068	0.261871	-0.15418	0.173685	-0.0667484	0.559301	0.301551	0.0100589	-0.275154	0.0176249	0.00571339	0.959466	-0.0888129	0.434778
ENSGALG00000001800	DUS3L	409.871	0.219287	0.0466624	-0.0588351	0.591018	0.0968336	0.376978	-0.139898	0.207779	0.165913	0.142586	-0.0426185	0.70393	0.0221804	0.839393	0.262861	0.0166244
ENSGALG00000001801	IFT74	100.354	-0.0707757	0.759549	0.30097	0.189396	-0.811543	0.000330473	-0.00462529	0.983524	0.253681	0.270109	-0.360592	0.111703	0.54309	0.0143283	-0.149795	0.513306
ENSGALG00000001802	JMJD6	1147.5	0.366245	0.00191884	0.0196024	0.868063	0.0683445	0.562733	0.0739659	0.533514	-0.116065	0.330987	0.189819	0.110531	-0.103443	0.381443	0.498468	2.38603e-05
ENSGALG00000001803	IWS1	1008.3	-0.164151	0.245421	0.150788	0.28424	-0.496434	0.000411228	0.127458	0.365096	0.141676	0.317089	-0.05015	0.722536	0.167429	0.233328	-0.123383	0.382074
ENSGALG00000001805	MXRA7	257.252	-0.63399	0.00827633	0.269435	0.257919	0.0916093	0.701313	0.521071	0.0313606	-0.478933	0.0494258	-0.241841	0.314616	-0.0145022	0.951412	-0.487151	0.0423517
ENSGALG00000001812	ATCAY	3.27069	-0.306757	0.659787	0.134756	0.839297	0.329342	0.632386	-0.326531	0.647609	0.105983	0.885446	-0.238283	0.736713	1.22229	0.091207	0.9208	0.222691
ENSGALG00000001816	MAGI3	238.126	-0.639262	0.00121619	0.16364	0.400297	-0.0417608	0.830311	0.521906	0.00854722	-0.40531	0.0435062	-0.198693	0.313477	0.087805	0.651253	-0.511676	0.00953409
ENSGALG00000001817	CTCF	1864.5	-0.270647	0.00306073	0.00368827	0.967611	-0.0105868	0.907211	0.0959914	0.293243	0.1015	0.270064	-0.0889949	0.331542	0.240684	0.00819683	0.0716344	0.433533
ENSGALG00000001823	HIKESHI	430.412	0.230532	0.0200072	-0.0194404	0.843476	-0.0110218	0.910796	-0.0313429	0.7538	0.121278	0.23581	-0.0342784	0.734639	0.00722164	0.941428	0.262948	0.00764261
ENSGALG00000001824	LOC100857820	28.0561	0.786634	0.00258745	-0.3818	0.142925	0.26061	0.313224	-0.170006	0.526505	-0.0436348	0.87398	0.0833316	0.756176	-0.47672	0.0566134	0.058416	0.813297
ENSGALG00000001826	WWC1	71.7795	-0.0663075	0.797298	0.325657	0.204031	-0.605346	0.017306	0.662866	0.0111151	-0.124532	0.646958	-0.0579343	0.827023	-0.544332	0.0308895	-0.409929	0.106996
ENSGALG00000001833	PRKRIP1	809.737	0.126706	0.113352	-0.112964	0.153858	0.0257262	0.744861	-0.051482	0.520368	0.238701	0.00357465	0.0278991	0.732124	-0.0220898	0.781366	0.232496	0.003575
ENSGALG00000001835	SCNN1D	31.6431	0.397763	0.149517	-0.135317	0.621006	0.31245	0.258515	0.210514	0.474656	-0.701745	0.0176461	0.325881	0.246008	0.881815	0.00227543	1.29136	7.44573e-06
ENSGALG00000001837	ORAI3	495.466	0.142574	0.202268	-0.0426812	0.701027	0.282169	0.0115129	-0.104677	0.355362	-0.0189239	0.868683	0.114016	0.31539	-0.178179	0.110163	0.194299	0.0814071
ENSGALG00000001838	XPO7	2208.24	0.0216716	0.786736	-0.00600984	0.939971	-0.015158	0.849337	-0.0791362	0.32334	0.280248	0.000524885	0.0451146	0.576114	-0.000666071	0.993359	0.246064	0.00212698
ENSGALG00000001840	TEK	547.675	-0.324502	0.0187042	0.200072	0.144862	0.0878172	0.52328	0.677404	1.3036e-06	-0.103116	0.468618	-0.146216	0.298841	-0.0387106	0.780075	0.35275	0.0109114
ENSGALG00000001841	ROGDI	286.4	-0.0304314	0.73141	0.046855	0.58851	0.0965893	0.268575	-0.171072	0.0560011	0.00708369	0.93846	0.133613	0.138728	0.0271225	0.75496	0.10976	0.213753
ENSGALG00000001844	ALKBH4	101.169	0.331377	0.045421	-0.151644	0.355052	0.146393	0.371908	-0.179081	0.284873	0.355393	0.0413176	0.0978079	0.574437	-0.312365	0.0594454	0.287881	0.078942
ENSGALG00000001845	PHTF1	1424.08	0.272574	0.0556338	0.113043	0.427189	-0.581042	4.29946e-05	-0.382987	0.00689912	0.527878	0.000208547	0.0593111	0.67706	0.0508478	0.719982	0.0596257	0.67478
ENSGALG00000001848	UBE2J2	1370.59	-0.029172	0.640802	-0.0286318	0.642814	-0.0944774	0.124877	-0.00456198	0.9416	0.119037	0.0607965	0.0186712	0.766825	0.196486	0.00149801	0.177351	0.00454209
ENSGALG00000001849	BSN	94.8006	0.3378	0.0800038	0.0882129	0.647373	0.492665	0.0127659	-0.55726	0.00568265	-0.614352	0.00177436	0.242386	0.203737	-0.433467	0.0194739	-0.444015	0.0180571
ENSGALG00000001850	RARS	1234.11	0.160235	0.0343114	-0.075539	0.315649	0.188695	0.0123658	-0.00395715	0.958723	0.00389501	0.959872	0.126175	0.100785	-0.21854	0.00381366	0.180963	0.0164996
ENSGALG00000001852	ALKBH4	531.447	-0.0283916	0.665941	-0.0956334	0.133235	0.0891012	0.161744	-0.00308914	0.962653	0.0181001	0.791368	0.029337	0.661045	0.0561698	0.379785	0.065594	0.315228
ENSGALG00000001856	MOB3B	19.4472	-0.835528	0.0444697	-0.201491	0.607701	0.514869	0.194326	0.423974	0.312369	0.415308	0.357573	0.235515	0.605709	-0.852008	0.0448693	-0.299361	0.475612
ENSGALG00000001857	C1QTNF12	18.5294	0.939976	0.00705996	-0.415616	0.235636	-0.362589	0.276812	-0.563603	0.0845081	0.492351	0.143815	0.130262	0.701192	0.317197	0.339475	0.537978	0.107683
ENSGALG00000001860	RSBN1	249.779	-0.396009	0.00198897	0.108499	0.383694	-0.0779386	0.531916	0.111688	0.380444	-0.0947434	0.466744	-0.212733	0.0937612	-0.0159876	0.896153	-0.577225	5.2402e-06
ENSGALG00000001862	ST6GALNAC1	67.1705	0.272047	0.574925	-0.54899	0.253837	0.0435749	0.927387	-1.10697	0.020134	1.47145	0.00231619	1.08105	0.0295468	-0.372686	0.452257	0.839482	0.085232
ENSGALG00000001864	C9orf72	254.283	-0.134873	0.390015	0.129201	0.404088	-0.421453	0.00613851	0.126206	0.415262	0.0263607	0.867517	-0.302786	0.051251	0.281567	0.0636968	-0.295778	0.0572457
ENSGALG00000001866	MCHR2	5.69731	3.24059	0.00945918	-2.19991	0.0867013	0.28134	0.806062	-1.87899	0.0831992	-0.990894	0.294169	-1.51809	0.0859266	1.59224	0.0663439	-1.47371	0.122362
ENSGALG00000001872	SDF4	823.727	-0.28949	0.017533	0.00360164	0.976218	-0.0837193	0.488009	0.162034	0.1828	-0.120034	0.327373	-0.21078	0.082734	0.218315	0.0696803	-0.320071	0.00847573
ENSGALG00000001876	RASA4B	168.025	0.0767387	0.804313	0.339313	0.273005	0.102137	0.743795	-0.653882	0.0364394	-0.671031	0.0294059	-0.30407	0.314068	-1.00667	0.000690239	-2.11747	2.75227e-12
ENSGALG00000001882	TNFRSF18	305.401	-0.148809	0.449693	0.0211514	0.913751	0.372177	0.05811	0.0759358	0.703684	-0.422105	0.0352512	-0.701804	0.000347236	-0.319286	0.0966158	-1.12274	8.31025e-09
ENSGALG00000001883	ST6GALNAC2	14.9262	-0.382774	0.321987	-0.376268	0.298918	0.631261	0.0859904	-0.149519	0.698904	-0.243137	0.533638	0.548669	0.156595	-0.471045	0.206795	-0.442813	0.246027
ENSGALG00000001889	CARD9	584.227	0.402713	0.00921645	-0.357174	0.0205522	0.419411	0.0065669	-0.0132478	0.93217	-0.212104	0.174614	-0.0615097	0.691748	-0.122546	0.42555	0.0555422	0.718358
ENSGALG00000001894	ENSGALG00000001894	167.938	0.311879	0.0954476	-0.0365746	0.844482	0.0694023	0.709932	-0.106465	0.572633	-0.105224	0.580459	0.125568	0.505379	0.366095	0.0503214	0.624681	0.000857953
ENSGALG00000001895	PANK3	1454.63	-0.400299	0.0157147	0.154741	0.349018	-0.249646	0.130709	0.0792803	0.631797	-0.233229	0.159296	-0.269394	0.102925	0.269845	0.10143	-0.648702	8.8676e-05
ENSGALG00000001901	ARIH1	2519.6	-0.0780408	0.489134	-0.085291	0.448498	-0.223028	0.0472411	-0.134091	0.233283	0.616668	4.96026e-08	-0.0630208	0.577465	0.274701	0.0148216	0.307897	0.00639066
ENSGALG00000001905	DTX2	731.385	0.252544	0.038881	-0.00904712	0.940893	0.0643182	0.598342	-0.0512272	0.676916	0.145658	0.240681	0.0544341	0.659908	-0.197253	0.106331	0.259427	0.0334663
ENSGALG00000001907	WAPL	1523.85	-0.497727	0.0151561	0.260965	0.202136	-0.460635	0.0243139	0.402691	0.0492438	0.0425362	0.835833	-0.0399961	0.845337	0.142063	0.487594	-0.150103	0.464017
ENSGALG00000001916	SLIT3	96.0368	-1.43209	4.44373e-05	0.369769	0.282842	0.765317	0.0278409	0.279884	0.430486	-0.495258	0.165284	-0.191067	0.586377	-0.187032	0.589173	-0.89048	0.0112903
ENSGALG00000001918	DNAJB5	69.0212	0.423924	0.0423473	-0.179908	0.385351	0.393117	0.0605101	-0.418551	0.0504276	0.123559	0.569359	-0.252233	0.234639	-0.125236	0.534324	-0.0353278	0.862277
ENSGALG00000001921	SDCCAG3	108	0.00473376	0.975637	0.0281575	0.853023	0.0595841	0.696287	0.0426845	0.786653	-0.0530354	0.744269	0.100615	0.527589	-0.368683	0.014675	-0.185943	0.222634
ENSGALG00000001925	GNB1L	213.504	0.0776406	0.368974	0.0827288	0.327668	-0.0240882	0.776692	-0.170733	0.0500854	0.151361	0.0976453	0.0420303	0.63968	-0.0818728	0.327699	0.0770664	0.364789
ENSGALG00000001926	HSPB1	119.587	-1.00064	0.0252351	-0.634056	0.152305	1.97388	9.79917e-06	-1.65471	0.000217858	1.31911	0.00327991	0.198438	0.660045	-0.798495	0.0739811	-0.596467	0.182523
ENSGALG00000001932	SRRM3	4.09511	0.854805	0.259887	-0.279941	0.71305	0.636614	0.409557	0.30751	0.707712	-1.12977	0.164699	0.169684	0.824662	0.815451	0.290338	1.37436	0.0732714
ENSGALG00000001933	CORO2A	6.46132	-0.509726	0.243706	0.186949	0.646687	0.0944656	0.820825	0.913632	0.0620451	-0.435345	0.413973	-0.00180149	0.997059	0.106706	0.814271	0.354881	0.439307
ENSGALG00000001938	SLC25A24	1028.54	-0.370229	0.027291	0.13617	0.415136	-0.279274	0.0944763	0.0719844	0.667011	0.0372392	0.824482	-0.0309166	0.853587	0.237088	0.155667	-0.197937	0.23785
ENSGALG00000001939	HIPK1	2058.06	-1.11022	0.00113952	0.256875	0.45126	-0.29914	0.380338	1.46241	1.83556e-05	-0.034065	0.920614	0.402175	0.239299	-0.368115	0.281091	0.309925	0.36401
ENSGALG00000001942	SPDL1	345.729	0.139344	0.5043	0.269718	0.196007	-0.819379	7.91241e-05	-0.0877866	0.671311	0.201426	0.333431	-0.104937	0.613244	0.529767	0.0103992	0.128152	0.53821
ENSGALG00000001943	RHBDF2	2253.43	0.620283	0.00028824	-0.0890185	0.602888	0.0259414	0.879481	-0.505897	0.00311188	0.366344	0.0324596	0.282618	0.0990643	-0.188964	0.269377	0.511307	0.00278561
ENSGALG00000001944	TBC1D2	184.333	-0.0395056	0.771323	-0.136544	0.305979	0.190267	0.154463	0.0199762	0.883973	-0.0055356	0.968431	0.0586097	0.670966	-0.0475864	0.722765	0.0396809	0.769415
ENSGALG00000001945	RFT1	411.909	0.205736	0.127522	0.127576	0.34361	-0.243021	0.0706249	-0.155661	0.248423	0.000160655	0.999058	-0.00707684	0.958166	0.107123	0.420725	0.0348374	0.795007
ENSGALG00000001946	RSPO1	21.7315	-0.317134	0.431552	0.0985524	0.798977	-0.337037	0.378169	-0.347531	0.359987	0.574611	0.148971	-0.772483	0.0469858	0.265843	0.462629	-0.835179	0.032881
ENSGALG00000001947	ELP1	612.913	-0.128523	0.12617	0.0435032	0.599597	0.0977983	0.239643	0.313361	0.000253172	-0.217438	0.0129174	0.0652023	0.447034	-0.173455	0.0375526	0.000449446	0.995723
ENSGALG00000001948	SAFB2	1310.04	0.200763	0.0334024	0.0698823	0.45805	-0.283466	0.00254852	-0.153545	0.102713	0.0795837	0.400844	0.00613545	0.948129	-0.0876945	0.347364	-0.168341	0.0726994
ENSGALG00000001949	MDH2	3724.22	0.197528	0.109254	-0.0747649	0.544142	0.205397	0.0957328	-0.0786679	0.524073	0.0438621	0.722825	0.205467	0.0964175	-0.184341	0.135053	0.314479	0.0107624
ENSGALG00000001950	PMPCA	1222.18	0.144381	0.0134826	-0.0437146	0.449802	0.0740762	0.200788	-0.0509103	0.38801	0.00120824	0.983962	-0.00273052	0.963226	0.101367	0.0793231	0.223677	0.00012109
ENSGALG00000001951	EEIG2	199.551	-0.0605619	0.760101	0.101461	0.606722	-0.0504441	0.798162	-0.0831969	0.675258	-0.088048	0.659706	-0.131814	0.505587	0.1633	0.403965	-0.149304	0.449804
ENSGALG00000001954	APTX	176.982	0.0476926	0.691961	0.0999865	0.399477	-0.160112	0.176134	0.107383	0.376216	0.000980572	0.993778	0.109603	0.375346	0.271324	0.0245248	0.476858	8.73718e-05
ENSGALG00000001959	HENMT1	8.87138	0.37696	0.320096	0.0897855	0.813307	-0.309497	0.406072	-0.364076	0.321031	0.671023	0.0966322	0.015756	0.969519	-0.0640341	0.86514	0.415917	0.263975
ENSGALG00000001962	PTBP1	4150.62	-0.174461	0.0458546	0.0675996	0.4381	0.00898986	0.917892	0.0790215	0.366182	0.0371981	0.671609	-0.0115984	0.894625	0.172118	0.0486176	0.178868	0.0407362
ENSGALG00000001963	ENSGALG00000001963	9.03098	0.343967	0.387646	-0.120679	0.758988	0.77233	0.0618763	-0.69007	0.107111	0.14811	0.729885	0.18901	0.657356	-0.70161	0.074235	-0.0589416	0.878395
ENSGALG00000001964	INPP5E	414.287	0.146797	0.0736758	-0.0535987	0.50676	0.104808	0.195429	-0.0135329	0.871378	-0.0400951	0.641109	-0.123469	0.139265	-0.11899	0.132837	-0.0980817	0.222967
ENSGALG00000001965	AARS1	2174.64	0.182811	0.149113	-0.0575196	0.649554	0.120062	0.34301	-0.0312116	0.805747	0.0240443	0.850112	0.291848	0.0217095	-0.406034	0.00135126	0.124	0.327387
ENSGALG00000001968	SYT6	7.54155	-1.15808	0.0812009	0.704459	0.251751	-0.589081	0.340614	0.264366	0.673299	1.12577	0.128643	-1.91231	0.00685194	-0.380361	0.497561	-1.94524	0.00254355
ENSGALG00000001971	UBE2O	1113.86	-0.19775	0.0228076	-0.0209512	0.807625	0.167418	0.052164	0.0702831	0.420533	0.175266	0.0479132	-0.0581379	0.509209	0.122076	0.159721	0.258205	0.00304355
ENSGALG00000001972	PRPF38B	877.147	-0.298876	0.0901865	0.176504	0.31527	-0.501844	0.00424346	0.134833	0.442852	0.101262	0.566166	-0.177376	0.313599	0.66745	0.000144684	0.101953	0.563635
ENSGALG00000001973	GNL2	421.752	-0.18281	0.228945	0.201276	0.181891	-0.531909	0.000394267	0.0700395	0.64132	0.125166	0.41106	-0.250971	0.0965145	0.328594	0.0275937	-0.240613	0.111903
ENSGALG00000001975	TMEM120A	401.831	0.374156	0.0096538	-0.1093	0.448529	0.167021	0.247284	-0.0249355	0.864424	-0.172441	0.240995	0.00858172	0.952977	-0.337222	0.0184528	-0.0941393	0.511329
ENSGALG00000001976	TRIM33	666.5	-0.308599	0.0419379	0.234276	0.120659	-0.350919	0.019982	0.180966	0.231933	0.119805	0.4327	-0.0620167	0.683494	0.229123	0.129364	0.0426346	0.778906
ENSGALG00000001978	MED16	1112.83	0.270488	0.0346382	-0.0667576	0.601521	-0.00800687	0.950033	-0.0780411	0.542755	0.252897	0.0500975	0.0584987	0.649984	-0.0882765	0.490325	0.340802	0.00771081
ENSGALG00000001981	PARP6	210.204	0.757635	9.60831e-06	0.00101331	0.995308	-0.0324814	0.850371	-0.414334	0.0163926	-0.106309	0.538688	0.00619402	0.971091	-0.140663	0.401705	0.0710552	0.672664
ENSGALG00000001985	PIGQ	1750.96	0.213626	0.14261	0.0515066	0.72357	-0.203028	0.16308	-0.12477	0.391728	0.526392	0.000319577	0.343088	0.0191735	-0.202426	0.16572	0.604389	3.38782e-05
ENSGALG00000001986	VCP	3842.75	0.124733	0.156536	-0.119366	0.174413	0.200151	0.0228128	-0.0544212	0.537179	0.0160798	0.855734	0.139113	0.115163	-0.0900272	0.306146	0.216263	0.0139813
ENSGALG00000001988	TXNRD2	76.1705	-0.642959	0.00426914	0.31393	0.148482	-0.427192	0.0485029	0.528275	0.0176865	-0.181015	0.432593	-0.130237	0.560648	-0.0347706	0.871706	-0.573969	0.0103966
ENSGALG00000001992	PKLR	13777.9	0.295794	0.0333286	-0.202524	0.145043	0.423947	0.00228697	0.0705212	0.612081	-0.266075	0.0557688	0.0593242	0.669629	-0.141193	0.309667	0.239794	0.0844547
ENSGALG00000001995	LIMS2	1763.22	-0.248347	0.0085599	-0.0249929	0.79023	-0.0514735	0.583613	0.154555	0.101498	0.31468	0.000958674	0.0791517	0.405811	0.0396418	0.674996	0.263216	0.00542217
ENSGALG00000001996	DNALI1	17.0062	0.0402563	0.900412	-0.227482	0.455257	0.285438	0.351601	-0.495007	0.114783	-0.206049	0.50603	-0.0431298	0.883664	0.115752	0.677302	-0.530223	0.0813224
ENSGALG00000001998	R3HDM4	4407.82	0.450995	0.0146075	-0.0686422	0.710124	-0.321099	0.0819872	-0.200817	0.276727	0.655417	0.000391087	0.206438	0.264209	0.0472972	0.797965	0.76959	3.09111e-05
ENSGALG00000002000	GRAMD2	160.2	0.435171	0.0117529	-0.0219541	0.898784	0.00086746	0.995988	-0.305721	0.0783314	0.14562	0.407848	-0.238872	0.168915	0.0251404	0.881725	0.0402519	0.813153
ENSGALG00000002001	STXBP3	331.744	-0.226131	0.268958	0.383126	0.0600916	-0.874886	1.61858e-05	-0.00769664	0.969636	0.269386	0.186569	0.0823519	0.686023	0.318783	0.115832	-0.0550667	0.787664
ENSGALG00000002002	BCAS2	528.414	0.225248	0.0524147	0.0369969	0.749302	0.0429059	0.71134	-0.161182	0.167884	0.0758794	0.520592	0.148614	0.206174	-0.240442	0.0375019	0.128019	0.267916
ENSGALG00000002003	BMPR1A	39.1894	-1.13674	0.00802365	0.560759	0.172108	-0.269566	0.514725	0.475616	0.264	-0.702712	0.102439	-1.22999	0.00245563	-0.0296999	0.939173	-2.33233	2.90766e-08
ENSGALG00000002008	RNF157	412.401	0.42441	0.043686	-0.35144	0.0940879	0.432056	0.039701	-0.287207	0.173739	-0.278059	0.187955	0.243667	0.24672	-0.0366763	0.861	0.14675	0.48405
ENSGALG00000002009	FANCG	251.351	0.404332	0.00345809	-0.0197556	0.886226	-0.0270139	0.844682	-0.1812	0.193418	0.0554286	0.6952	0.212717	0.130366	-0.182615	0.183441	0.261893	0.0557765
ENSGALG00000002010	SNIP1	547.457	0.096274	0.138484	-0.138226	0.0288896	0.00325306	0.958678	-0.063551	0.324275	0.138375	0.0392457	0.0507081	0.443563	0.0817151	0.197565	0.168548	0.00891344
ENSGALG00000002012	MMRN2	138.195	-0.632089	0.0127809	0.272223	0.276736	-0.249346	0.319278	0.482192	0.0575412	-0.0953046	0.712039	-0.615052	0.0152922	0.353098	0.155994	-0.484278	0.0562215
ENSGALG00000002013	MEAF6	1451.03	0.21046	0.00429004	-0.0981983	0.180503	0.0592703	0.418648	-0.0712446	0.335277	0.0694235	0.353047	0.040404	0.586574	-0.0155497	0.831912	0.194565	0.00805782
ENSGALG00000002014	SMU1	1550.5	-0.215364	0.00226805	-0.0125286	0.857459	0.0799634	0.25217	0.0496576	0.482164	0.0770933	0.28195	0.000206617	0.997683	0.0684105	0.329122	0.0474385	0.50156
ENSGALG00000002015	SNCG	5.47127	0.0256914	0.965671	-0.152104	0.792319	0.625644	0.294719	-0.647859	0.290937	0.0356436	0.953507	0.0905256	0.880168	-0.0936808	0.869903	-0.116139	0.842842
ENSGALG00000002016	PRKCD	668.717	0.0475838	0.666046	-0.153457	0.160463	0.0986243	0.366671	0.140692	0.203822	-0.208323	0.0622496	-0.0734093	0.50587	0.426947	9.53351e-05	0.278658	0.0114989
ENSGALG00000002018	CAPN15	2777.09	0.42813	0.00160659	-0.0377936	0.780613	0.0100735	0.940819	-0.246858	0.0691055	0.18616	0.171161	-0.0114788	0.932698	-0.179649	0.185061	0.148584	0.273041
ENSGALG00000002021	ZC3H12A	614.369	0.0776944	0.235236	-0.12986	0.0423351	0.206056	0.00133335	0.00158425	0.981035	-0.196566	0.00384006	-0.026202	0.690473	0.104045	0.100694	0.0367507	0.570036
ENSGALG00000002022	B4GALT1	1055.53	0.218736	0.0345458	-0.0431019	0.676238	0.0781682	0.449025	-0.0928296	0.371536	0.0300635	0.773749	0.149017	0.152731	-0.120981	0.241298	0.219073	0.0338829
ENSGALG00000002023	PIGO	292.955	-0.425383	0.00244973	-0.00469519	0.972851	0.424021	0.0022997	0.078456	0.581261	-0.129583	0.368734	-0.074831	0.598063	-0.36772	0.00781885	-0.499734	0.000350689
ENSGALG00000002024	COMT	870.73	-0.0638088	0.611233	-0.0462555	0.710727	-0.0991501	0.42592	0.0610424	0.626138	-0.221523	0.0785539	-0.143944	0.248824	0.548615	1.00125e-05	0.0349768	0.780243
ENSGALG00000002028	GPRC5B	11.0185	-1.23592	0.0907168	-0.839199	0.161907	0.539999	0.35878	0.714997	0.278544	-0.851042	0.207704	-1.54727	0.00870582	-0.431599	0.413502	-3.65004	1.06745e-07
ENSGALG00000002029	TMEM259	1115.69	0.138283	0.205223	0.0291776	0.788725	0.0624307	0.566742	-0.0190319	0.86222	-0.0402694	0.715116	0.0991795	0.36653	-0.230329	0.0342345	0.0394405	0.717159
ENSGALG00000002033	NDUFB6	985.792	0.417822	0.0110596	-0.0796736	0.627861	-0.0810652	0.621593	-0.129728	0.430439	0.248621	0.132451	0.0227611	0.890325	-0.585253	0.000356885	-0.186516	0.255119
ENSGALG00000002038	DENND2C	315.61	-0.16367	0.146727	-0.0486597	0.65938	0.25394	0.0223309	0.0121111	0.915581	-0.181372	0.117958	-0.137956	0.22236	-0.151127	0.166068	-0.416733	0.000184196
ENSGALG00000002042	KNOP1	105.315	-0.240278	0.333007	0.16582	0.49704	-0.645869	0.00748271	-0.105509	0.660583	0.272557	0.265787	-0.332334	0.170312	0.757127	0.00158185	-0.128485	0.603663
ENSGALG00000002043	WDR33	1424.79	-0.0326972	0.614705	-0.0344616	0.591863	-0.0269512	0.674654	-0.0520698	0.421932	0.166613	0.0114868	0.0786034	0.230842	0.0512814	0.426828	0.150318	0.0205589
ENSGALG00000002044	EEF2KMT	403.102	0.262122	0.0528706	-0.016303	0.903836	-0.228479	0.0891287	-0.436307	0.00114833	0.335749	0.013138	0.156818	0.246837	0.0661871	0.62138	0.139787	0.29918
ENSGALG00000002046	SYT15	26.4714	-0.107273	0.734553	0.0158572	0.958464	-0.284948	0.341131	0.315055	0.312505	0.137565	0.68207	-0.307686	0.341086	0.176451	0.556374	-0.0549802	0.860573
ENSGALG00000002048	GPRIN2	36.9041	-0.311509	0.50753	0.560633	0.231856	-0.322605	0.492484	-0.106014	0.82185	-0.190142	0.687338	0.367289	0.435295	0.0113035	0.98075	0.0089548	0.984815
ENSGALG00000002050	EXOC7	1566.95	0.164433	0.021104	-0.0387039	0.585557	-0.00728322	0.918221	-0.00688666	0.923315	0.182838	0.0117287	-0.0300562	0.677073	0.0178406	0.801863	0.282182	7.38617e-05
ENSGALG00000002053	POR	1138.46	0.022399	0.873998	0.10433	0.459308	0.152143	0.281268	0.0204931	0.885172	-0.334753	0.0185495	-0.0443092	0.754002	-0.161064	0.251971	-0.240762	0.087578
ENSGALG00000002055	HES4	147.815	-0.146396	0.597381	0.450507	0.103608	0.0750281	0.787371	-0.291176	0.297011	-0.103024	0.712775	0.146496	0.599009	-0.245074	0.374894	-0.11364	0.681393
ENSGALG00000002056	TANGO2	401.263	-0.117236	0.415524	0.0834278	0.558793	-0.389227	0.0061396	0.188951	0.186336	-0.119717	0.407699	0.0369594	0.796401	0.370706	0.00911357	0.0538648	0.70809
ENSGALG00000002057	POLR2D	352.072	0.201718	0.0555512	-0.0696259	0.505009	0.243517	0.020419	-0.137722	0.19887	0.0974966	0.372828	0.0196489	0.855864	-0.121645	0.245756	0.233387	0.0259469
ENSGALG00000002060	TAF15	750.155	-0.0558112	0.409149	-0.0345087	0.60284	0.134099	0.043963	-0.062475	0.358977	0.0561581	0.420922	0.00394928	0.954187	0.0549332	0.409721	0.0963446	0.153199
ENSGALG00000002062	SRP68	1333.35	0.139028	0.00848895	-0.0727793	0.163217	0.19811	0.000157606	-0.0448529	0.403782	-0.0878243	0.108148	0.0894719	0.0961194	-0.0427952	0.413052	0.178359	0.000684351
ENSGALG00000002064	STOML2	1021	0.267705	0.0373648	0.00613751	0.961892	0.189148	0.141458	-0.225095	0.0813199	0.225703	0.0821785	0.143635	0.268212	-0.259223	0.0440206	0.348011	0.00675454
ENSGALG00000002066	NCOA4	14104	-0.039991	0.780565	-0.105458	0.462453	-0.316933	0.0271989	0.0240034	0.867167	0.691635	1.46237e-06	0.285917	0.0465295	0.159037	0.268081	0.69821	1.15838e-06
ENSGALG00000002067	ALG1	301.438	0.127483	0.190408	-0.0419559	0.660971	-0.221622	0.0190046	0.120195	0.213603	0.0115123	0.908546	-0.0382839	0.69598	0.152693	0.105704	0.11002	0.253135
ENSGALG00000002069	ATOSB	635.405	0.379674	0.00647204	0.00402883	0.976936	-0.0199893	0.885927	-0.459851	0.000976257	0.240761	0.0857119	0.241292	0.0850281	-0.0971714	0.484668	0.288744	0.0377837
ENSGALG00000002070	SAP130	1170.36	0.0735378	0.369988	-0.0759185	0.351416	0.12581	0.122846	-0.173921	0.0343564	0.0287415	0.728707	0.0648967	0.430719	0.0485604	0.550695	0.0917069	0.262164
ENSGALG00000002080	DOCK2	919.802	-0.0916819	0.711912	0.37836	0.127294	-0.737929	0.00291379	0.331511	0.181398	-0.473147	0.0567573	-0.142719	0.564381	0.203411	0.410541	-0.532196	0.0317981
ENSGALG00000002081	MMP28	139.214	-0.148357	0.484302	0.242488	0.249125	0.21139	0.320095	-0.347572	0.105486	-0.0166428	0.938588	-0.313456	0.140177	-0.314923	0.127193	-0.687074	0.0010501
ENSGALG00000002082	AMPD1	13.8038	0.0148006	0.973165	-1.63593	8.11517e-05	2.05338	1.31249e-06	-0.402367	0.372981	0.0529567	0.907806	0.744466	0.110318	-0.473157	0.297518	0.354144	0.423119
ENSGALG00000002085	FZR1	1717.29	0.225127	0.0175817	-0.0919094	0.331226	0.141095	0.135969	-0.158621	0.0952314	0.0520921	0.585564	0.0447799	0.63813	-0.0544513	0.564489	0.158113	0.0946911
ENSGALG00000002086	RASL10B	65.0527	0.377984	0.132759	0.0676911	0.787798	-0.0985245	0.694879	-0.347503	0.16824	0.386485	0.137197	-0.621966	0.014428	-0.0462299	0.846733	-0.282063	0.248134
ENSGALG00000002087	NCBP1	844.971	-0.282688	0.0443454	0.111621	0.424585	-0.158387	0.257044	0.100436	0.474327	-0.0475224	0.736485	0.0643837	0.647097	-0.0112429	0.935844	-0.223399	0.111618
ENSGALG00000002089	TIMM23B	964.008	0.0408711	0.661238	0.0118428	0.898409	0.054085	0.560228	0.00276423	0.976472	0.0403236	0.670431	0.0747881	0.427278	-0.0829361	0.372175	0.141739	0.127984
ENSGALG00000002090	GPSM2	1066.92	-0.117008	0.172942	0.0263482	0.756743	-0.097275	0.252288	-0.079266	0.353988	0.220886	0.0108713	-0.0351397	0.683921	0.0989944	0.244533	0.0175395	0.837911
ENSGALG00000002094	TRMT2A	520.458	0.150913	0.0475205	0.0536313	0.476964	-0.0557709	0.459576	-0.165788	0.030114	0.0727946	0.35186	0.0870496	0.259803	0.0816566	0.276446	0.224487	0.00302368
ENSGALG00000002095	CHMP4B	1116.39	-0.0397832	0.517089	-0.115877	0.0545752	0.06346	0.291748	-0.0611639	0.317736	0.155906	0.0129162	-0.00893546	0.885582	0.264154	1.40049e-05	0.257761	2.8101e-05
ENSGALG00000002098	GRIK3	6.82695	-0.461519	0.693598	0.631085	0.577935	-0.852619	0.444483	-0.56023	0.584171	-0.900935	0.349411	-0.624285	0.473102	-0.254968	0.753561	-3.02347	0.00412038
ENSGALG00000002099	PFKFB4	647.222	0.0756291	0.511314	-0.0554531	0.627893	-0.0120261	0.916204	0.075936	0.510809	-0.215729	0.0637136	-0.0900017	0.43368	0.248437	0.0289572	0.0267924	0.815328
ENSGALG00000002102		97.8549	1.07174	0.0817569	-0.780104	0.205027	-0.0598681	0.922325	0.475072	0.440426	-0.567672	0.357244	-0.156269	0.79928	0.961996	0.11748	0.944899	0.124425
ENSGALG00000002103	TPPP3	8.69619	0.346589	0.549702	-0.34904	0.54066	1.40189	0.0209734	-0.564833	0.379738	-0.589766	0.342379	-0.0389208	0.947364	-1.20031	0.0298101	-0.994387	0.0736311
ENSGALG00000002105	FOXI1	45.4751	1.29881	1.44877e-05	0.122128	0.696045	-0.706868	0.019914	-0.878142	0.00242756	-0.124902	0.660846	-0.0896711	0.748254	0.754037	0.00667422	0.375391	0.185964
ENSGALG00000002107	RANBP1	1730.94	-0.0765604	0.475035	0.156028	0.144431	-0.15219	0.154588	0.0153231	0.886387	0.00327675	0.97574	0.0365879	0.733382	0.14803	0.166087	0.130496	0.223351
ENSGALG00000002110	TSTD2	258.474	-0.758918	7.92222e-05	0.0370312	0.845022	-0.0301355	0.873623	1.00567	2.10958e-07	0.117163	0.556626	0.138821	0.48416	-0.352908	0.06943	0.156723	0.418702
ENSGALG00000002112	CSF3R	7731.6	0.811428	3.21426e-06	-0.23704	0.173749	0.298699	0.0865256	-0.223817	0.199188	-0.2191	0.208866	0.035302	0.839483	0.125501	0.471309	0.590972	0.000693305
ENSGALG00000002113	LCP2	1046.07	-0.107345	0.575189	0.19875	0.298673	-0.362642	0.0577744	0.0344883	0.856952	-0.229031	0.232029	-0.312698	0.101545	0.522788	0.00607327	-0.25569	0.181352
ENSGALG00000002116	TEN1	37.3797	0.380591	0.0447056	-0.295704	0.109143	0.345434	0.0625574	-0.160765	0.413102	0.238749	0.254035	-0.00904175	0.964988	0.167321	0.385841	0.666584	0.00046853
ENSGALG00000002117	PARG	650.416	-0.420182	0.0291472	0.166605	0.384975	-0.285433	0.136433	0.381764	0.0473064	-0.0750868	0.698034	-0.0321233	0.867685	-0.135671	0.479044	-0.400127	0.0375913
ENSGALG00000002118	KCNMB1	240.675	0.351581	0.112234	-0.145103	0.511226	0.441873	0.0462052	0.0205399	0.927085	-0.088495	0.69564	-0.0406556	0.856197	0.452364	0.0424265	0.992104	8.22312e-06
ENSGALG00000002119	VPS35L	647.671	-0.18474	0.240194	0.143095	0.360592	-0.232386	0.137334	0.10877	0.488727	-0.237085	0.132986	-0.0489438	0.754808	-0.0193734	0.900878	-0.470663	0.00266979
ENSGALG00000002121	PLEKHN1	133.193	-0.670692	0.084502	0.408899	0.288435	-0.582547	0.129904	0.791276	0.0417758	-1.03068	0.00820028	-0.306217	0.423853	-0.712741	0.0599691	-2.1027	4.91459e-08
ENSGALG00000002123	OSCP1	24.3801	0.468756	0.0709461	-0.102006	0.692776	0.669626	0.0144073	-0.25731	0.384374	-0.190637	0.523688	-0.492293	0.0723296	-0.356896	0.133829	-0.26076	0.283494
ENSGALG00000002124	ZDHHC8	58.8072	-1.36137	0.00147962	0.443807	0.289869	-0.245161	0.559439	1.18524	0.00589486	-0.50147	0.25212	0.291788	0.499371	-0.768015	0.0703133	-0.955185	0.0259464
ENSGALG00000002125	TMOD1	427.683	0.0827964	0.607466	-0.0950332	0.553715	0.106079	0.508653	-0.456355	0.00454179	0.434119	0.00733363	0.149635	0.355857	-0.0820616	0.609597	0.139178	0.387129
ENSGALG00000002127	LSM10	76.7152	0.405324	0.0428613	0.0244325	0.9028	0.261575	0.197344	-0.259886	0.211678	-0.175155	0.403319	0.125394	0.540285	-0.625855	0.00128588	-0.24417	0.208599
ENSGALG00000002129	WDR47	273.183	-0.315756	0.0300869	0.166034	0.246275	-0.170087	0.234925	-0.0131808	0.927361	0.0843541	0.566658	-0.0943446	0.516816	0.28033	0.0498897	-0.0626497	0.667137
ENSGALG00000002132	KCNIP1	10.2603	0.214171	0.56494	0.0225711	0.950978	-0.0776647	0.831868	0.810704	0.0473883	-0.919692	0.0286951	0.531986	0.172288	-0.22042	0.558384	0.361656	0.328547
ENSGALG00000002137	PGAM5	1142.54	0.141762	0.0886401	-0.00146681	0.985885	0.196109	0.0183579	-0.00902216	0.914646	-0.0175818	0.836281	0.0371346	0.659976	-0.0769514	0.354684	0.269984	0.00116681
ENSGALG00000002138	HYAL2	226.023	0.0498893	0.834563	0.250704	0.29331	0.357294	0.136599	-0.141035	0.560252	-0.236549	0.329921	0.0705302	0.769775	-0.474313	0.0464495	-0.12348	0.604194
ENSGALG00000002139	CSDE1	5082.99	-0.15943	0.252714	0.131712	0.344322	-0.333887	0.0164908	0.0681783	0.62456	-0.0466354	0.738048	-0.172293	0.216173	0.282651	0.0422426	-0.229704	0.0992367
ENSGALG00000002141	UGGT1	998.76	-0.505615	0.008683	0.197727	0.303251	-0.211652	0.27045	0.683003	0.00040168	-0.335325	0.0835434	-0.0182185	0.924786	0.00741365	0.969241	-0.182667	0.343233
ENSGALG00000002142	FAR1	25.8329	-1.10033	0.0751008	0.387202	0.526104	-0.195649	0.749014	2.91135	1.07493e-05	-1.14203	0.0948086	2.57043	0.000444131	-0.920622	0.220514	2.51035	0.000159491
ENSGALG00000002143	ANKLE2	791.222	-0.326382	0.00633523	0.144011	0.224717	-0.154286	0.193327	0.304465	0.0109859	-0.0673921	0.577711	0.0124683	0.917373	0.0176144	0.882222	-0.069502	0.56115
ENSGALG00000002144	THRAP3	3139.4	-0.0463757	0.594853	-0.0377215	0.664356	-0.145174	0.0946267	0.123453	0.156543	-0.0145191	0.868237	-0.00117887	0.989221	0.126422	0.145623	0.00490607	0.955094
ENSGALG00000002145	CAMSAP2	163.681	-1.18234	0.000794678	0.569154	0.102198	-0.987385	0.00449438	1.30285	0.000204121	-0.346782	0.328621	-0.121238	0.730211	0.256346	0.462836	-0.509392	0.14959
ENSGALG00000002147	SIKE1	1297.39	0.0285921	0.729363	-0.0352385	0.668022	0.247396	0.00268096	-0.155214	0.0619511	0.0140095	0.86718	0.12717	0.127081	-0.0474484	0.564814	0.179266	0.0299216
ENSGALG00000002150	CPEB1	59.0951	0.0497237	0.897494	0.378876	0.326191	0.254963	0.512705	-0.919351	0.0181061	0.43444	0.264969	-0.707994	0.067244	-0.151283	0.690069	-0.660626	0.0844425
ENSGALG00000002151	PEX12	116.946	0.158458	0.269407	-0.0918296	0.514235	0.159164	0.260081	-0.0585043	0.689141	0.0755005	0.618541	0.0193813	0.896351	0.0848905	0.551275	0.34706	0.0153604
ENSGALG00000002155	HS6ST1	467.836	-0.281724	0.0068431	0.0353598	0.730463	0.309505	0.00275632	0.158794	0.13388	0.0684707	0.52779	-0.0517605	0.629031	0.0446566	0.669379	0.283302	0.00691419
ENSGALG00000002157	RPS17	14138.7	0.432521	0.00417374	-0.153726	0.308567	0.120876	0.423332	0.106679	0.479948	0.129067	0.392954	-0.0336681	0.823625	-0.426232	0.00475403	0.175517	0.244959
ENSGALG00000002158	GOLGA3	437.307	-0.477164	0.0302113	0.295047	0.17819	-0.447227	0.0411181	0.51355	0.0195903	-0.117049	0.597242	-0.062188	0.777881	-0.038826	0.859296	-0.333857	0.129256
ENSGALG00000002159	ACOX1	1417.07	-0.0684788	0.409984	-0.0756629	0.359152	0.112069	0.174605	0.111981	0.17947	-0.15147	0.0716248	-0.0510971	0.539677	0.240288	0.0036133	0.11763	0.156797
ENSGALG00000002160	B2M	59182	0.231439	0.0753402	-0.17822	0.17084	0.134335	0.30194	-0.0652979	0.615852	0.170437	0.190373	-0.0491202	0.705869	0.0863859	0.506811	0.329959	0.0112302
ENSGALG00000002162	ACO1	876.47	-0.0391319	0.639216	-0.0447676	0.587505	0.153929	0.062794	0.241721	0.00432186	-0.153031	0.0759768	-0.0964449	0.254673	0.0642937	0.437501	0.126568	0.128995
ENSGALG00000002164	DDX59	318.439	0.0445133	0.800765	-0.0428389	0.806803	-0.48273	0.00552604	0.0108511	0.950334	0.374163	0.0343497	0.198885	0.261372	0.261342	0.137384	0.364185	0.0392477
ENSGALG00000002165	UNC13B	11.6301	0.446437	0.235771	-0.686543	0.0594639	0.695794	0.056316	0.983384	0.0227023	-1.02471	0.0213264	1.23679	0.00443666	0.178691	0.696571	1.82984	1.21013e-05
ENSGALG00000002167	PATL2	602.304	0.636015	0.000348371	0.164556	0.355856	0.00253156	0.988681	-0.781782	1.15039e-05	0.224166	0.20857	0.32639	0.0672197	-0.202401	0.254303	0.369476	0.0371952
ENSGALG00000002169	PLEKHB2	1483.92	-0.21213	0.183266	-0.104782	0.509656	0.281679	0.0765128	0.0574414	0.719002	-0.221906	0.165429	-0.624046	8.84194e-05	0.00987596	0.950273	-0.813868	3.09457e-07
ENSGALG00000002172	FAM168B	458.766	-0.668134	0.00625108	0.156423	0.51989	-0.250943	0.301736	0.783871	0.00134919	-0.112331	0.648375	0.0182209	0.940806	-0.0814329	0.738553	-0.154326	0.528175
ENSGALG00000002175	KIF14	113.233	-0.728944	0.0339714	0.565933	0.0969797	-1.00327	0.00316418	0.867097	0.0111855	-0.109343	0.752246	0.209185	0.543982	0.163724	0.632862	-0.0356217	0.917836
ENSGALG00000002179	FBF1	573.131	0.24741	0.0458001	0.0146928	0.905331	0.0796427	0.5198	-0.176419	0.1571	-0.0991396	0.429167	-0.00783897	0.949697	-0.133713	0.274907	-0.0753659	0.540052
ENSGALG00000002180	CHFR	575.943	-0.145819	0.397252	0.230885	0.178485	-0.4885	0.0043377	0.0257212	0.880734	-0.0706113	0.681894	-0.160943	0.347482	0.320386	0.0599659	-0.288882	0.0925953
ENSGALG00000002182	NR5A2	13.6326	-0.88996	0.0171045	0.504301	0.149337	-0.230756	0.515621	0.311467	0.400724	-0.337334	0.378748	-0.163986	0.65039	0.530503	0.130508	-0.275765	0.468383
ENSGALG00000002183	PRR16	23.264	-0.875615	0.0119629	0.29451	0.359711	-0.0445567	0.891371	0.0267872	0.936711	0.0463599	0.895384	-0.0610638	0.858672	0.0336704	0.917173	-0.579908	0.0970702
ENSGALG00000002186	UNC45B	2.30467	-2.61365	0.13969	-3.35247	0.0323445	3.71879	0.0188412	-0.0495056	0.976352	2.0161	0.263217	0.634243	0.739659	-2.03879	0.257781	-1.68529	0.349562
ENSGALG00000002187	HSD17B4	917.412	-0.102361	0.119743	-0.0846275	0.188712	0.0116603	0.855965	0.174105	0.00827696	-0.0454712	0.501887	-0.101133	0.12714	0.115071	0.0735532	-0.0327563	0.616903
ENSGALG00000002189	SNX1	2635.26	0.122682	0.0891974	-0.00381141	0.95777	0.0921239	0.200955	-0.200852	0.00549401	0.219601	0.00257041	0.029842	0.681353	-0.037723	0.600539	0.221862	0.00209182
ENSGALG00000002192	PTPRC	3205.62	-0.106816	0.676906	0.377787	0.140477	-0.69149	0.00696284	0.0520545	0.83901	-0.409161	0.110352	-0.350073	0.171594	0.558589	0.0290902	-0.569109	0.0263436
ENSGALG00000002193	ENSGALG00000002193	13.7586	-0.858186	0.0760788	0.592191	0.208434	-0.0137989	0.976988	-0.44217	0.356746	0.103608	0.83046	0.509285	0.294914	0.398038	0.414782	0.288968	0.560958
ENSGALG00000002194	MRPL38	750.332	0.343845	0.0139402	-0.152041	0.275966	0.233497	0.0945721	-0.250646	0.0741402	0.0712729	0.613208	0.0972824	0.488925	-0.394335	0.00460993	-0.0511245	0.71342
ENSGALG00000002197	NPM1	8435.35	-0.109288	0.170261	0.0486026	0.541429	-0.0456201	0.566528	0.0584906	0.463102	-0.00125184	0.987494	-0.0092698	0.907476	0.00741318	0.92578	-0.0509235	0.522677
ENSGALG00000002198	FHOD1	1269.95	0.560317	0.000199477	-0.272438	0.0703519	0.299713	0.0465346	-0.192998	0.201296	-0.125236	0.407677	-0.00404829	0.978587	-0.366619	0.0145929	-0.101309	0.499888
ENSGALG00000002199	KLHL17	70.0129	0.083662	0.723797	0.0769459	0.741981	-0.144551	0.53509	-0.0585478	0.804681	-0.48494	0.0408148	-0.102107	0.654015	-0.561425	0.00999386	-1.19096	1.5341e-07
ENSGALG00000002201	PPL	172.477	-0.724247	0.0589173	0.0819148	0.829909	-0.377264	0.322024	1.5945	3.54182e-05	-0.48954	0.208413	0.715673	0.0651962	-0.604707	0.117311	0.196334	0.609773
ENSGALG00000002203	FGF18	24.7036	-1.35315	0.0961917	0.0659247	0.919492	-1.69637	0.0041991	-2.27401	7.45882e-06	0.394364	0.417435	-0.724088	0.133035	0.570598	0.229201	-5.01674	1.95146e-11
ENSGALG00000002204	SLC7A4	304.865	0.609559	0.00186854	-0.2894	0.139377	0.297287	0.128958	0.0881567	0.655746	-0.231248	0.244693	-0.0966343	0.623887	0.620554	0.00157564	0.998275	3.67645e-07
ENSGALG00000002205	FBRSL1	386.152	-0.141012	0.307268	0.00233612	0.986375	0.0615704	0.652996	-0.0319405	0.817331	0.0786871	0.573974	-0.214373	0.121952	0.518355	0.00015777	0.273624	0.0482406
ENSGALG00000002207	ATP6V1G3	12.348	0.479082	0.499009	-0.752073	0.26796	0.995117	0.152336	-1.8918	0.00574675	-0.359543	0.554622	-0.449285	0.44147	0.0665277	0.905684	-1.91198	0.00251165
ENSGALG00000002210	PPIB	9399.89	0.453296	0.00450629	-0.149473	0.348931	0.203134	0.20306	-0.0703082	0.65966	-0.0903441	0.571589	0.0272205	0.864612	-0.290923	0.0682416	0.082602	0.604649
ENSGALG00000002216	NEK7	216.084	-0.267657	0.0932959	0.115122	0.462299	-0.315662	0.0428427	0.390639	0.0139701	-0.240573	0.138041	-0.331988	0.0354156	0.148164	0.334679	-0.501954	0.00147893
ENSGALG00000002219	WBP2	1530.03	0.0288954	0.767955	-0.050768	0.602695	-0.21537	0.0269093	-0.0561956	0.564655	0.498842	4.24432e-07	0.012676	0.897766	0.211837	0.0305816	0.429917	1.17163e-05
ENSGALG00000002222	NOC2L	945.22	0.0751908	0.236359	0.0352227	0.575266	0.224187	0.000405922	-0.101477	0.117505	-0.0822033	0.211575	0.187238	0.00395891	-0.189786	0.0026722	0.148373	0.0189478
ENSGALG00000002225	RFFL	1266.77	-0.0385226	0.737744	-0.0179144	0.87578	-0.263715	0.0211401	0.000376553	0.997379	0.384756	0.000874744	0.0335795	0.771361	0.299382	0.00922728	0.397943	0.00055398
ENSGALG00000002227	DMXL1	203.357	-1.21986	0.00312844	0.800932	0.0510067	-0.943254	0.0214964	1.09825	0.00771137	-0.514266	0.214535	0.183145	0.656855	-0.0814339	0.842836	-0.676491	0.101673
ENSGALG00000002229	FBXW11	1099.4	-0.153707	0.0526682	0.0373791	0.633443	-0.0166055	0.832298	-0.0517434	0.513691	-0.125662	0.115971	-0.0522318	0.508153	0.0595172	0.443508	-0.303054	0.000120898
ENSGALG00000002232	RERE	963.15	-0.387285	0.00365133	-0.190156	0.15041	0.461333	0.000497631	0.0317552	0.812054	-0.35315	0.00833415	-0.151981	0.252637	0.262838	0.0467056	-0.326645	0.014123
ENSGALG00000002234	UNC13D	2386.42	0.741665	6.99491e-07	-0.206482	0.167263	0.256225	0.0866176	-0.361491	0.0157445	-0.0981791	0.512086	-0.0450547	0.763199	-0.192217	0.19767	0.0944665	0.526718
ENSGALG00000002237	ATP6V0D1	2491.15	0.269869	0.0261298	-0.0623491	0.607055	0.195272	0.107424	-0.11701	0.335909	-0.0860226	0.480046	-0.00445667	0.970748	-0.23269	0.0546234	-0.0373865	0.757609
ENSGALG00000002239	REXO5	350.425	-0.0138737	0.898204	0.0895212	0.403556	-0.183323	0.086336	-0.0959576	0.373419	0.226183	0.040701	0.0889404	0.418823	0.135793	0.207297	0.247283	0.0227358
ENSGALG00000002240	C3orf18	186.216	-0.247424	0.171146	0.081875	0.646648	-0.163826	0.358365	-0.166241	0.353306	0.277186	0.12709	0.0806812	0.656316	-0.124723	0.484167	-0.262473	0.145063
ENSGALG00000002242	GALNT9	7.31733	0.0546952	0.896644	-0.239717	0.548154	-0.0194434	0.960248	0.791241	0.0762055	-0.419429	0.383744	0.236467	0.601214	-0.127174	0.76364	0.27664	0.51087
ENSGALG00000002244	Agrp	18.3039	0.263585	0.441152	0.568092	0.10477	-0.441428	0.210528	-0.0557254	0.874663	-0.12991	0.719248	-0.323346	0.349778	-0.0488721	0.880519	-0.167605	0.614406
ENSGALG00000002246	DENND1B	81.1963	-1.14613	0.00116542	0.472082	0.17343	-0.370834	0.285376	1.50865	2.60927e-05	-0.809978	0.0265189	0.547878	0.126541	0.188982	0.59759	0.390652	0.276693
ENSGALG00000002247	SETD6	459.222	0.428343	0.00524615	0.0514645	0.73744	0.18654	0.225926	-0.349097	0.0242359	-0.159085	0.305105	-0.0323269	0.833511	-0.262028	0.0843286	-0.136189	0.370888
ENSGALG00000002249	AGO1	432.284	-0.245304	0.00505727	-0.0373398	0.659967	0.0569861	0.502313	0.00200722	0.981601	-0.0402591	0.651394	-0.0726208	0.404719	0.0619116	0.462171	-0.274619	0.00154938
ENSGALG00000002250	DTWD2	27.8795	-0.353745	0.155852	0.085598	0.712443	-0.0596189	0.797885	-0.0285612	0.906077	-0.2279	0.359272	-0.0154917	0.947501	0.289833	0.195947	-0.309885	0.207635
ENSGALG00000002253	HEMK1	94.4578	-0.0277536	0.840573	0.0540351	0.687508	0.108318	0.424988	0.124458	0.384403	-0.10853	0.466742	0.193933	0.182484	-0.173024	0.208748	0.171437	0.213254
ENSGALG00000002262	ETF1	2280.73	-0.0317655	0.738189	-0.0432287	0.648003	-0.00232251	0.980426	-0.179509	0.0585769	0.0916613	0.336058	-0.121922	0.199217	0.114963	0.223367	-0.172123	0.0695106
ENSGALG00000002263	KLHL6	1222.49	0.171856	0.0484605	-0.233738	0.00695769	0.240073	0.0055768	0.0559083	0.523117	0.0134934	0.878714	-0.0935301	0.286552	0.121203	0.162394	0.275265	0.00155017
ENSGALG00000002267	DCUN1D3	164.098	-0.540913	5.27977e-05	-0.0631666	0.621312	0.148127	0.248232	0.36463	0.00659556	0.144919	0.305733	0.1546	0.270976	0.0692056	0.610629	0.277402	0.0428442
ENSGALG00000002272	NOC4L	735.531	0.0564816	0.612879	0.130392	0.241188	0.0979888	0.379916	0.0290913	0.796443	-0.144457	0.203746	0.0096984	0.931363	-0.0414023	0.7096	0.137793	0.2163
ENSGALG00000002276	EME2	119.678	0.422334	0.00530297	-0.1383	0.35763	-0.0632944	0.670483	-0.220033	0.144201	0.086227	0.576471	-0.0123559	0.935086	-0.255929	0.0755956	-0.181351	0.214388
ENSGALG00000002277	KLHL24	306.178	-0.788271	1.3823e-05	-0.0404597	0.820531	0.151348	0.396625	0.849851	3.28273e-06	-0.192545	0.301077	-0.00963972	0.9582	-0.317724	0.0784512	-0.347439	0.0559117
ENSGALG00000002278	UNK	806.059	-0.160941	0.0822286	0.0963279	0.293853	-0.0893495	0.330305	-0.0118748	0.897885	0.27668	0.00330813	0.117333	0.212165	-0.0278118	0.763854	0.200363	0.0308639
ENSGALG00000002283	MAPKAPK3	191.03	0.312517	0.127151	-0.069251	0.734811	0.247154	0.227719	0.487764	0.0196263	0.359928	0.0945387	0.377115	0.0817121	-0.252477	0.2357	1.46275	1.96846e-12
ENSGALG00000002284	TRAPPC3	1148.59	0.111533	0.224616	-0.133604	0.14354	0.215013	0.0186996	-0.00473023	0.959164	-0.0467517	0.615742	0.0149511	0.871572	-0.0818639	0.370114	0.0745467	0.415622
ENSGALG00000002285	SPSB3	578.116	0.189894	0.104836	-0.154671	0.183823	-0.114064	0.325118	0.0587395	0.615148	0.224107	0.0589743	0.137327	0.246293	0.0311533	0.789999	0.372486	0.00145529
ENSGALG00000002286	H3F3B	11392.7	0.189961	0.0396463	-0.117829	0.201713	0.0815773	0.376733	-0.113169	0.220401	0.271425	0.00332613	0.126868	0.169928	0.0399141	0.665583	0.478749	2.16261e-07
ENSGALG00000002288	LIG3	1080.03	0.0781552	0.32572	-0.0424067	0.591358	0.0608197	0.44148	-0.0651999	0.413851	0.188777	0.0197586	0.167722	0.0379278	0.151585	0.0578334	0.539453	1.42785e-11
ENSGALG00000002294	SEMA6A	80.1825	-0.244836	0.274023	0.0671274	0.759964	0.0462741	0.833706	0.630226	0.00623226	-0.0642402	0.789331	-0.259129	0.267094	-0.195609	0.379237	-0.0201862	0.928138
ENSGALG00000002298	COL8A2	1466.15	-1.1103	2.04142e-05	0.530594	0.0414799	0.109054	0.675379	0.754826	0.00382663	-0.323007	0.216616	-0.131871	0.613353	-0.071823	0.78281	-0.242525	0.35234
ENSGALG00000002301	CNOT1	3914.45	-0.359234	0.000441433	0.0946891	0.353353	0.0176792	0.862466	0.453318	9.55258e-06	-0.0522588	0.611067	0.188317	0.0664838	-0.0584371	0.56799	0.284074	0.00550851
ENSGALG00000002304	ADPRHL2	625.046	0.188581	0.0187745	-0.094479	0.234234	0.123649	0.119902	-0.0655739	0.418607	0.0927064	0.263602	-0.000512125	0.995013	-0.0365959	0.645233	0.207776	0.00919582
ENSGALG00000002305	ZBTB41	129.771	-0.839833	0.00328338	0.574172	0.042076	-0.544602	0.0539203	0.502246	0.0777684	0.057731	0.841894	0.150123	0.602451	0.0968715	0.734324	-0.00329249	0.990868
ENSGALG00000002308	COMMD10	277.27	-0.0621774	0.501054	-0.00251639	0.977551	-0.0748685	0.4003	-0.122666	0.177035	0.0817199	0.385252	-0.14272	0.11895	0.0217645	0.800908	-0.301464	0.000832674
ENSGALG00000002311	GALK1	310.037	0.241311	0.0984794	-0.0628638	0.665571	0.199277	0.171687	-0.430445	0.00331827	0.381701	0.0100611	-0.0808511	0.584564	0.00911693	0.949974	0.257247	0.0772058
ENSGALG00000002312	TMEM132E	17.2109	-0.627063	0.110244	0.409911	0.283719	0.635936	0.110232	-0.952685	0.0175587	1.12373	0.00752914	-0.65902	0.117088	0.152458	0.696945	0.0832718	0.834454
ENSGALG00000002313	SLC38A7	311.131	0.145911	0.417873	0.140579	0.434206	0.432446	0.0170423	-0.389098	0.0333113	-0.299259	0.101094	0.118634	0.511861	-0.452835	0.0111927	-0.303623	0.0897884
ENSGALG00000002315	PARL	718.967	0.159084	0.12854	-8.13339e-05	0.999377	-0.0320888	0.758016	-0.0869543	0.407257	0.164421	0.121836	0.0757358	0.474287	-0.130074	0.211827	0.150042	0.150318
ENSGALG00000002316	NUBP2	647.752	0.210207	0.0874668	-0.00887365	0.942324	0.217019	0.0776559	-0.246316	0.0467504	-0.00858923	0.945005	0.0540857	0.66219	-0.258275	0.034528	-0.0407418	0.739225
ENSGALG00000002318	LVRN	370.324	-0.391802	0.150551	0.0378668	0.88857	-0.32528	0.227704	-0.365539	0.174834	-0.134459	0.617955	-0.728431	0.0065356	-0.0225523	0.932396	-1.9302	9.03532e-13
ENSGALG00000002319	TEKT2	6.34519	1.16452	0.0145897	-0.82975	0.079335	0.190085	0.661008	-0.696027	0.108336	0.512365	0.259159	-0.0340713	0.940473	0.0621725	0.881769	0.369294	0.379316
ENSGALG00000002321	GOT2	1979.53	0.359241	0.0163367	-0.00567627	0.969726	0.256207	0.0869686	-0.250067	0.0954239	0.0190812	0.8989	0.0200901	0.893426	-0.470096	0.00165074	-0.0712197	0.633505
ENSGALG00000002325	IGFALS	19.9852	0.0563112	0.879372	0.2444	0.508578	0.0220607	0.952736	1.10602	0.00555807	-0.589493	0.154388	1.56954	0.000260447	-0.479431	0.271063	1.92941	1.0973e-06
ENSGALG00000002326	ATP8B4	193.523	-0.616399	0.00447875	-0.213648	0.317105	0.528172	0.0137181	0.567151	0.00969993	-0.243708	0.273396	0.0632135	0.773766	-0.234557	0.278535	-0.149775	0.490886
ENSGALG00000002335	DOCK3	18.249	-0.631194	0.0929162	-0.188123	0.598193	0.338212	0.34604	0.784	0.042828	-0.744403	0.06044	0.88839	0.0224354	-0.485029	0.204761	-0.0381482	0.920126
ENSGALG00000002336	EP400	1012.71	-0.465938	0.0038722	0.320883	0.0459548	-0.292666	0.0687489	0.328394	0.0418299	-0.065472	0.686358	0.0588687	0.71577	0.0326646	0.839204	-0.0832651	0.605982
ENSGALG00000002341	AP3S1	436.594	-0.111681	0.418439	0.0838371	0.539741	-0.211012	0.12193	-0.0685121	0.617418	-0.170168	0.217704	-0.0883701	0.5171	0.191198	0.155974	-0.374707	0.00623763
ENSGALG00000002345	ATG12	557.943	0.110585	0.196512	-0.11589	0.170284	0.128643	0.128148	-0.147466	0.0860663	0.149603	0.0880995	-0.0304138	0.726069	-0.0198742	0.813676	0.0751871	0.376467
ENSGALG00000002346	CLSPN	217.04	-0.377266	0.0448427	0.29101	0.117429	-0.607841	0.00101655	0.339976	0.0677239	-0.0372522	0.843889	0.0327788	0.86121	0.279026	0.132553	-0.0795677	0.672597
ENSGALG00000002347	C9H3orf58	445.04	-0.280493	0.119879	0.12251	0.494269	-0.271791	0.128952	0.115342	0.521044	-0.0635104	0.725464	-0.0783357	0.663156	0.235961	0.186683	-0.220317	0.221242
ENSGALG00000002350	DNAH3	33.3062	-0.607495	0.0293138	0.531443	0.0497307	-0.270877	0.32235	0.174747	0.532848	-0.479322	0.091022	0.0727551	0.789545	0.0777936	0.769024	-0.500956	0.0711802
ENSGALG00000002354	PUS1	339.043	-0.00942509	0.911719	0.100396	0.229093	0.114743	0.17413	-0.15524	0.0732581	0.0411749	0.64386	-0.103711	0.232292	0.0957592	0.247972	0.0836971	0.321909
ENSGALG00000002356	CMTR2	506.001	-0.156573	0.239323	-0.0760691	0.563995	-0.162007	0.217936	0.368854	0.00552217	0.241119	0.0751643	0.176579	0.192089	-0.115177	0.388327	0.276726	0.0380858
ENSGALG00000002358	CDO1	17.8784	-2.20195	0.000236028	0.628727	0.239781	0.466683	0.398709	-0.797574	0.151849	0.347372	0.534775	-0.427483	0.43844	-0.297971	0.571939	-2.28219	0.000128851
ENSGALG00000002362	MANF	1455.2	0.433842	0.00442326	-0.0852854	0.575687	0.250368	0.100588	-0.00601379	0.968644	-0.13306	0.385472	0.154061	0.313952	-0.235365	0.122556	0.378547	0.0129261
ENSGALG00000002363	HSPA9	3345.47	-0.0306795	0.622233	-0.014181	0.819063	0.187071	0.00258917	0.0912256	0.145286	-0.0014461	0.981733	-0.0261647	0.676933	0.0248252	0.689783	0.230651	0.000213162
ENSGALG00000002364	SEC16A	2082.8	-0.4388	0.000940785	0.0738188	0.576815	-0.126651	0.338281	0.397472	0.0027352	0.112423	0.398871	0.107535	0.41916	0.00337032	0.979734	0.129167	0.330751
ENSGALG00000002371	RUSC2	137.198	-0.701078	0.0339384	0.335267	0.304371	0.132078	0.687466	-0.0970512	0.769462	-0.334764	0.313179	-0.715638	0.028374	-0.382584	0.233074	-1.76377	7.35056e-08
ENSGALG00000002374	SLC9A9	176.952	-0.217168	0.240401	0.0776454	0.670104	-0.161093	0.375955	0.139707	0.44868	-0.176233	0.345712	-0.424645	0.0201661	0.415266	0.0205276	-0.346521	0.0592861
ENSGALG00000002375	NOTCH1	1301.81	-0.450116	0.00140818	-0.0974225	0.487529	0.478388	0.000665773	0.0865055	0.540524	-0.320741	0.0235335	-0.181521	0.19772	0.231425	0.0992536	-0.253482	0.0721295
ENSGALG00000002377	ENO1	15077.6	0.187497	0.0960759	-0.264925	0.0186648	0.381075	0.00071668	0.108277	0.336798	-0.289395	0.0102794	-0.0617825	0.58353	-0.120268	0.285535	-0.0595229	0.597184
ENSGALG00000002379	MRPS17	789.542	0.098783	0.21298	-0.0393426	0.616296	-0.0338404	0.66587	-0.0609372	0.442563	0.221221	0.00648271	-0.0821176	0.307947	0.0348698	0.65648	0.138636	0.0790922
ENSGALG00000002383	CD72L1	76.7636	0.390722	0.143043	-0.269021	0.308993	-0.0478943	0.854915	0.37118	0.168771	-0.75903	0.00512506	-0.416075	0.108819	0.115499	0.647962	-0.614619	0.0178284
ENSGALG00000002386	TMEM8B	32.3142	0.717568	0.00470772	-0.251352	0.322882	0.134298	0.594286	-0.372167	0.147168	-0.168072	0.513444	0.0542558	0.82755	-0.200108	0.396478	-0.0855762	0.720674
ENSGALG00000002388	NIPSNAP2	798.392	-0.118734	0.103518	0.0976365	0.174074	-0.182409	0.0109173	0.0963301	0.185549	-0.00235419	0.974769	0.0663567	0.366578	-0.0373247	0.602141	-0.0804993	0.267275
ENSGALG00000002389	ITGB4	101.9	-0.619096	0.0892004	0.557394	0.123752	0.541844	0.139315	-0.217769	0.556969	-0.0628272	0.866125	-0.69244	0.0594691	-0.0505031	0.888641	-0.543396	0.135346
ENSGALG00000002390	CA6	4.58943	1.30312	0.0454427	0.105716	0.875537	-0.230569	0.731112	-0.333115	0.61914	0.0270502	0.968236	0.411301	0.544585	-0.231019	0.726195	1.05248	0.0984329
ENSGALG00000002394	RGP1	359.589	0.343329	0.00133956	-0.0901846	0.396975	0.0921635	0.386774	-0.169521	0.116721	-0.0100392	0.927012	0.125932	0.24537	-0.121254	0.251167	0.170426	0.107436
ENSGALG00000002395	RAP1GDS1L	4.6063	0	1	0	1	0	1	-1.75051	0.317693	-2.92599	0.063531	-0.927105	0.50055	-0.119548	0.92926	-5.44434	0.000531924
ENSGALG00000002397	PSPH	57.524	0.292029	0.268685	-0.0360207	0.890918	0.140424	0.594132	-0.104145	0.698037	0.3478	0.209957	-0.0288042	0.916911	0.17117	0.523714	0.782452	0.0032986
ENSGALG00000002399	GTF2H2	207.839	0.121669	0.144752	-0.0431919	0.592427	-0.118901	0.134634	-0.00551278	0.946704	0.0903119	0.303675	-0.149509	0.0763834	0.257341	0.00104838	0.152208	0.0634114
ENSGALG00000002403	ULK1	1436.77	-0.316377	0.023395	0.0160105	0.908348	-0.207173	0.136039	0.147414	0.289897	0.34276	0.0144017	0.0893452	0.523451	-0.00379644	0.978279	0.0681828	0.625394
ENSGALG00000002407	HYDIN	46.4824	0.491403	0.188683	-0.415298	0.261724	0.128576	0.725724	-0.605645	0.0991222	-0.0594459	0.871099	0.327511	0.368937	-0.850985	0.0165293	-0.983884	0.00628729
ENSGALG00000002408	NCDN	508.267	0.122385	0.318207	0.0725003	0.552781	0.0924778	0.450183	0.0235184	0.849537	0.0193321	0.877657	-0.0303177	0.807543	-0.287704	0.0183084	0.0121923	0.920431
ENSGALG00000002412	GBA2	438.521	0.244524	0.0521766	0.0106169	0.9326	0.232287	0.0655204	-0.242801	0.0567679	0.00568477	0.964703	0.0111989	0.929922	-0.308032	0.0135559	-0.0465208	0.709714
ENSGALG00000002414	TSPAN14	767.431	-0.166683	0.162961	-0.180179	0.128127	0.112246	0.342874	0.171679	0.150806	-0.147814	0.219603	-0.0774268	0.516747	0.186552	0.115067	-0.101626	0.394217
ENSGALG00000002415	SAP30BP	641.588	0.0442885	0.49041	-0.0679304	0.279465	-0.108731	0.0809813	0.0621321	0.330266	0.203372	0.0023103	0.104194	0.115927	0.10207	0.110928	0.339395	1.37848e-07
ENSGALG00000002417	GMPPA	1346.89	0.293285	0.0244715	0.04777	0.713909	0.0540912	0.678227	-0.278044	0.0332952	0.141262	0.280976	0.125465	0.33768	-0.320233	0.0138537	0.0635965	0.624967
ENSGALG00000002419	KIAA1328	124.644	-0.191087	0.274516	0.0286369	0.86663	0.0688551	0.687519	-0.0964883	0.580891	0.0257537	0.885456	-0.378113	0.0295381	0.0176814	0.915126	-0.524761	0.00227225
ENSGALG00000002421	PRXL2A	714.29	-0.426711	0.0508685	0.504778	0.0207371	-0.310428	0.155152	0.999965	5.32814e-06	-0.43881	0.0468338	0.247259	0.260842	-0.146034	0.505182	0.430019	0.0495285
ENSGALG00000002424	RECQL5	295.905	0.04323	0.698466	-0.105783	0.335196	0.0073281	0.946608	0.15692	0.161917	-0.0830444	0.469884	-0.0142016	0.899724	0.240885	0.0287906	0.245334	0.0277941
ENSGALG00000002426	EXOSC3	105.251	0.140501	0.263054	-0.0753693	0.537622	0.0624796	0.609068	-0.0276759	0.82788	0.0212271	0.873197	0.283517	0.0313637	-0.11721	0.349718	0.28747	0.0212831
ENSGALG00000002427	SMIM5	148.929	-0.0210707	0.887655	-0.151777	0.300686	0.325185	0.0273875	0.29174	0.0567527	-0.479356	0.00199726	0.342987	0.023754	0.28312	0.0602622	0.590828	9.03691e-05
ENSGALG00000002430	SMN	965.213	0.12894	0.0213731	-0.0490403	0.374288	0.0205363	0.709547	-0.0977799	0.0821119	0.121943	0.0351759	0.035021	0.540159	0.00762427	0.890029	0.167244	0.00263777
ENSGALG00000002431	CFH	4574.7	-0.118761	0.609113	0.0561867	0.808782	-0.076561	0.741587	0.540631	0.0199849	-0.474502	0.041244	-0.74999	0.00123947	0.27159	0.241828	-0.551406	0.0175555
ENSGALG00000002437	DIPK1B	56.5791	0.0945776	0.698613	-0.18722	0.432959	0.410796	0.0888439	-0.058138	0.817288	-0.00239217	0.992629	-0.892072	0.000283629	-0.213611	0.345165	-0.84806	0.00031727
ENSGALG00000002439	BDP1	223.482	0.0671124	0.778836	0.675847	0.00492632	-1.14201	1.75826e-06	-0.372068	0.113907	0.00369387	0.987512	-0.145268	0.535813	0.253246	0.276839	-0.659451	0.00529021
ENSGALG00000002445	KIAA0319L	1326.31	0.0611514	0.45276	-0.107357	0.184453	0.153958	0.0571875	-0.00794024	0.922689	0.0661603	0.424079	-0.0763162	0.35282	-0.162067	0.0447745	-0.072411	0.371838
ENSGALG00000002447	CTNNA1	2987.45	-0.0970586	0.198309	-0.0944629	0.208487	0.268404	0.000358255	0.169293	0.0255802	-0.172929	0.0233318	-0.177286	0.0191914	-0.111655	0.136712	-0.215693	0.00417409
ENSGALG00000002448	CCT6A	3229.49	0.192367	0.0119326	-0.0230192	0.763149	0.141361	0.0644424	0.0320079	0.677065	0.0179936	0.815862	0.12927	0.0934469	-0.0672516	0.379897	0.422728	3.30187e-08
ENSGALG00000002450	WDR24	773.419	0.388914	0.0157884	-0.0512912	0.750084	0.0747027	0.642763	-0.281234	0.081467	0.166145	0.305111	0.178708	0.269549	-0.219479	0.1726	0.256466	0.110726
ENSGALG00000002452	AQP3	25.2882	-0.577938	0.112514	-0.387241	0.263821	0.796826	0.0235133	0.400202	0.287118	-0.185907	0.633458	-0.308032	0.410271	-0.0618437	0.861612	-0.323935	0.374118
ENSGALG00000002457	SIL1	302.595	0.170064	0.110445	-0.12302	0.242077	0.238227	0.0241003	0.273787	0.0129934	-0.279881	0.01315	0.0824038	0.452747	-0.0634269	0.550437	0.298154	0.0049909
ENSGALG00000002458	VAC14	966.896	0.2013	0.190916	0.0275437	0.857765	0.106293	0.489614	-0.632139	3.99479e-05	-0.0895734	0.560151	-0.126611	0.408485	-0.426673	0.00506023	-0.93986	8.02568e-10
ENSGALG00000002461	MMP17	8.94896	-0.353276	0.625753	-0.428405	0.528703	1.22524	0.0875517	-1.15338	0.116166	-0.542735	0.430087	-1.02848	0.112179	-0.482758	0.429953	-2.76379	5.11769e-05
ENSGALG00000002463	PHKG1	1081.54	0.417758	0.00172618	-0.126266	0.343148	0.138803	0.297421	-0.0964524	0.470844	0.14463	0.282088	0.0972819	0.468575	-0.338578	0.0110225	0.237177	0.0745502
ENSGALG00000002466	SLC2A5	149.078	0.014924	0.923937	-0.0197423	0.897977	0.0242088	0.875099	0.528411	0.00104257	-0.453123	0.00606792	-0.0139897	0.929872	-0.136547	0.373511	-0.0558581	0.7185
ENSGALG00000002467	MTSS2	383.787	-0.0144552	0.956326	0.20709	0.432184	0.192521	0.466096	-0.232517	0.379981	-0.0508429	0.848037	0.224862	0.395941	-0.268535	0.308639	0.0581218	0.825619
ENSGALG00000002469	CDC73	592.506	-0.290265	0.077822	0.161687	0.322888	-0.487914	0.00278162	0.063264	0.698558	0.114397	0.486942	-0.0807627	0.622247	0.141967	0.383015	-0.377626	0.021449
ENSGALG00000002470	CYP27A1	24.849	-0.317779	0.295372	-0.0383415	0.894754	0.700522	0.0205587	0.303236	0.365479	-0.310627	0.373258	-0.241297	0.458556	-0.854195	0.00326182	-0.758481	0.0103327
ENSGALG00000002473	ENSGALG00000002473	47.4321	0.557855	0.0125372	-0.0881091	0.693828	-0.453821	0.0364562	0.605659	0.00785729	-0.387521	0.103709	-0.126832	0.572283	-0.0739976	0.726422	0.033233	0.876842
ENSGALG00000002478	MATR3	2574.54	-0.400892	0.0426426	0.289797	0.142427	-0.528059	0.00750599	0.291577	0.140096	0.0510177	0.79657	-0.254195	0.198556	0.372157	0.0594964	-0.178597	0.366466
ENSGALG00000002479	MAT1A	73.1776	0.127366	0.474497	-0.0239433	0.891129	-0.00738988	0.96625	-0.333897	0.0583797	0.291328	0.109771	0.0252188	0.889185	-0.0374013	0.828599	0.0412817	0.813961
ENSGALG00000002484	CRYM	546.834	0.458707	0.00490107	-0.00636878	0.968843	0.00398602	0.980497	-0.0637349	0.697394	-0.135819	0.409332	-0.0419088	0.797779	-0.276457	0.0877761	-0.061595	0.703993
ENSGALG00000002486	RNF123	609.831	0.222465	0.0791836	-0.160528	0.203219	0.285669	0.0237942	-0.13926	0.275	-0.14964	0.242962	0.255454	0.0450653	-0.528186	2.684e-05	-0.214027	0.0890444
ENSGALG00000002487	SFSWAP	662.133	-0.0751475	0.671425	0.264336	0.134817	-0.731263	3.3421e-05	0.0359798	0.838103	0.102038	0.56425	0.00845624	0.961802	0.472342	0.00731155	0.0767415	0.664715
ENSGALG00000002488	PAIP2B	1735.72	-0.0373283	0.461048	-0.049005	0.325801	-0.0532645	0.284215	-0.0390848	0.43798	0.203115	8.35986e-05	0.0117717	0.818375	0.189354	0.000161891	0.225558	8.60478e-06
ENSGALG00000002489	PPP1R26	426.061	-0.115084	0.45067	0.202054	0.182924	-0.453823	0.00269419	0.169927	0.263282	-0.137662	0.36901	0.0619281	0.683826	0.255457	0.0905512	-0.0172037	0.910075
ENSGALG00000002490	UQCRC2	2644.58	0.191507	0.0908757	-0.0989815	0.381595	0.209676	0.0639311	0.0232784	0.837566	-0.0423848	0.709709	0.0185382	0.870375	-0.223007	0.04867	0.0786258	0.487092
ENSGALG00000002492	H6PD	649.708	-0.36836	0.00854516	-0.238964	0.0853164	0.409931	0.00320193	0.325557	0.0206761	0.102028	0.473588	-0.0100479	0.943483	0.0717511	0.609278	0.291896	0.0378718
ENSGALG00000002495	CHCHD2	2355.98	0.308884	0.0512257	-0.0127203	0.93599	0.163232	0.302906	-0.1497	0.34542	0.0572922	0.718414	0.0337665	0.831541	-0.556851	0.000434053	-0.156097	0.323938
ENSGALG00000002497	RHOT2	982.839	0.465627	0.000435241	0.00215807	0.986994	0.0735641	0.57868	-0.492958	0.000201624	0.113898	0.391349	0.167463	0.206896	-0.339446	0.00998902	-0.00969323	0.941366
ENSGALG00000002499	ZMYM4	391.462	-0.530771	0.00158375	0.114295	0.491724	-0.192053	0.247623	0.63079	0.000178633	-0.180552	0.289806	0.0622758	0.71267	0.0570377	0.733335	-0.0389789	0.817042
ENSGALG00000002500	GMPPB	471.403	0.612639	0.000435422	-0.0656331	0.706543	0.047925	0.783345	-0.279406	0.110162	-0.18994	0.278144	0.117601	0.499648	-0.491858	0.0043675	-0.248673	0.14995
ENSGALG00000002501	VKORC1L1	236.699	-0.188512	0.179417	0.127668	0.355935	-0.138756	0.315608	0.238357	0.0912533	-0.167849	0.243783	0.042061	0.766134	0.222287	0.109489	0.135256	0.336651
ENSGALG00000002504	RO60	83.8654	-0.88377	0.00599542	0.285855	0.365539	-0.57474	0.0680801	1.29552	5.9471e-05	-0.165167	0.618485	0.320303	0.330576	-0.128774	0.691653	0.14923	0.646361
ENSGALG00000002506	SPSB1	444.307	0.0740617	0.414395	-0.155404	0.0817918	0.237101	0.00809967	-0.0125561	0.891282	-0.00554142	0.952921	-0.131781	0.152078	0.383038	2.07454e-05	0.388918	1.92143e-05
ENSGALG00000002510	IP6K1	2402.55	0.4321	0.00542894	-0.036579	0.813901	0.0387369	0.803144	-0.304075	0.050536	0.114126	0.463501	0.146157	0.347551	-0.241493	0.119859	0.148972	0.337284
ENSGALG00000002514	SFPQ	2728.62	-0.173731	0.0172922	0.0404912	0.577253	0.047581	0.512754	0.186501	0.010846	0.033105	0.653746	0.169825	0.021022	0.0417528	0.567968	0.345525	2.31948e-06
ENSGALG00000002515	OLFM1	169.29	-2.77178	0.000436381	-0.707405	0.346106	0.82118	0.274352	-1.37932	0.0663619	-0.116126	0.876755	-1.5402	0.0391346	0.181982	0.806873	-5.51167	2.06213e-12
ENSGALG00000002517	TMEM35B	59.692	0.357539	0.142206	-0.0427604	0.859974	-0.161493	0.501703	0.384884	0.12295	-0.151606	0.558336	-0.435597	0.0789591	-0.429432	0.0639517	-0.478466	0.0421879
ENSGALG00000002519	SLC25A33	49.8562	0.0232987	0.895202	-0.0779398	0.646926	0.381073	0.0292149	0.194846	0.31055	-0.333515	0.0941126	-0.283751	0.121001	0.263754	0.119799	0.167766	0.339886
ENSGALG00000002523	CREB3	1738.23	0.327846	0.00900576	-0.0807103	0.519902	0.14272	0.255305	-0.0944605	0.452812	-0.00149091	0.990572	0.0547155	0.663853	-0.15503	0.21615	0.193589	0.122489
ENSGALG00000002524	UCHL5	450.972	-0.0750998	0.58086	-0.0418955	0.75549	-0.300569	0.0246529	-0.114815	0.391955	0.213786	0.115553	-0.120026	0.374116	0.580634	1.47996e-05	0.142015	0.296375
ENSGALG00000002525	RASGEF1A	359.679	-0.271494	0.063752	0.0762307	0.598809	-0.155216	0.283558	0.224345	0.125091	-0.0557903	0.706534	-0.0349801	0.811657	0.455714	0.00175791	0.23881	0.104453
ENSGALG00000002527	TMEM201	333.534	-0.576777	1.69352e-05	-0.0608156	0.642798	0.304769	0.0206691	0.481912	0.000384125	-0.161343	0.245021	0.0149442	0.912861	-0.250855	0.0594738	-0.248164	0.0646293
ENSGALG00000002528	DNAJC18	767.22	0.406683	1.03426e-06	-0.193109	0.0196748	-0.0685357	0.404567	-0.151819	0.0671502	0.131321	0.119188	0.0143086	0.864117	0.106702	0.19321	0.245551	0.00289846
ENSGALG00000002529	MCCC2	215.275	-0.103761	0.571619	0.0775369	0.669219	-0.282876	0.117659	0.0568906	0.754733	-0.060087	0.744536	-0.294859	0.104516	-0.164518	0.353998	-0.771674	2.00538e-05
ENSGALG00000002531	SF3B3	4385.46	-0.0195571	0.800632	-0.0337723	0.662127	0.261599	0.000721022	0.156772	0.0437422	-0.0390771	0.61669	0.0758488	0.330013	-0.173493	0.025124	0.228319	0.00319957
ENSGALG00000002532	GJA4	268.393	0.559375	0.0141198	-0.243298	0.28538	0.392489	0.0852185	-0.224152	0.328433	0.126013	0.584665	0.157664	0.493269	-0.529948	0.0200089	0.238142	0.29434
ENSGALG00000002536	STX2	361.26	-0.606671	0.0156794	0.3174	0.202465	-0.724419	0.00353468	-0.0157719	0.949292	-0.1286	0.6052	-0.504876	0.0411765	0.817972	0.000901893	-0.844966	0.000736579
ENSGALG00000002539	KCNN2	38.3359	-0.365378	0.0816198	0.449962	0.0265951	-0.459318	0.0235319	-0.224172	0.262517	0.527803	0.0147028	-0.00886829	0.967494	0.417285	0.0463696	0.337313	0.120846
ENSGALG00000002542	GUSB	1679.27	-0.0227796	0.903177	-0.0939394	0.615316	0.16946	0.364799	0.190895	0.308857	-0.558791	0.00291494	-0.648902	0.000515332	-0.123892	0.505833	-1.08795	5.73398e-09
ENSGALG00000002543	CSGALNACT2	768.554	-0.0581531	0.554796	-0.19551	0.0445707	0.111088	0.253106	0.180834	0.0668531	-0.164938	0.0983954	-0.0955481	0.332057	0.436245	7.78055e-06	0.21402	0.029868
ENSGALG00000002544	PCDH12	121.386	-0.62836	0.0149983	0.333754	0.190975	0.420771	0.103005	0.056248	0.830573	-0.196334	0.459324	0.0240293	0.926923	-0.491473	0.0553259	-0.481366	0.062189
ENSGALG00000002546	COL5A1	906.377	-1.6043	0.000265107	0.324136	0.459435	0.389074	0.375013	-0.126687	0.772986	-0.965762	0.0277601	-0.552446	0.207046	-0.51977	0.23458	-3.05575	3.54704e-12
ENSGALG00000002548	TLN1	17299.8	0.0683284	0.574296	-0.0651371	0.592234	0.338522	0.00538262	-0.106133	0.383077	-0.155051	0.202659	0.0544167	0.654683	-0.255088	0.0359369	-0.120142	0.323226
ENSGALG00000002549	RGS1	77.2464	0.232279	0.362452	0.0509226	0.841028	-0.198045	0.433462	-0.0931746	0.714654	-0.0254485	0.921586	-0.770068	0.00219817	0.278477	0.252169	-0.525057	0.0354348
ENSGALG00000002551	CFAP70	61.14	-0.62611	0.00359908	0.0903445	0.659127	-0.067673	0.741329	-0.108614	0.601763	0.137431	0.520645	0.218228	0.305699	-0.68212	0.000775438	-1.03851	8.71616e-07
ENSGALG00000002553	PCDH1	165.888	-0.0104143	0.974458	0.0727298	0.82252	0.281	0.387613	0.0283645	0.931097	-0.337838	0.304518	-0.23037	0.479591	-0.402941	0.211261	-0.599468	0.0640572
ENSGALG00000002554	TSPAN2	838.936	-0.171062	0.0727397	-0.124999	0.184541	0.181484	0.0542637	0.0630287	0.509463	0.105125	0.27838	-0.041944	0.663064	0.0420803	0.65691	0.0537131	0.573123
ENSGALG00000002555	RET	182.907	-0.496974	0.113421	0.392022	0.210572	-0.101902	0.745115	1.45528	4.85842e-06	-0.682366	0.0336642	0.661647	0.0382644	0.417886	0.191932	1.64559	2.30499e-07
ENSGALG00000002556	NGF	21.2258	-0.919202	0.014217	0.66992	0.0646499	0.187914	0.615467	-0.49729	0.187851	0.738747	0.0620704	-0.571515	0.144765	0.0959445	0.793404	-0.295482	0.435974
ENSGALG00000002557	ADGRD1	62.5504	-1.31319	0.139728	0.623842	0.467837	-0.57464	0.504002	-0.237313	0.781578	-1.73557	0.0397321	-1.07854	0.190537	-0.534528	0.513269	-4.84994	2.71164e-08
ENSGALG00000002558	ASL1	519.779	0.533723	0.00986071	-0.370696	0.0726829	0.41181	0.0462275	-0.0466109	0.822498	-0.303273	0.145074	0.311901	0.132688	-0.0663635	0.748151	0.47049	0.0226883
ENSGALG00000002561	FANCE	392.124	0.515567	0.000409197	0.0644522	0.659209	0.169443	0.248086	-0.452951	0.00210864	-0.0418155	0.776899	0.263354	0.0732123	-0.501175	0.000546091	0.0168738	0.907136
ENSGALG00000002562	ARAP3	1549.8	0.312848	0.0553583	-0.100414	0.538317	0.559472	0.000618727	-0.170147	0.299396	-0.352096	0.0318076	-0.155961	0.340047	-0.0683068	0.675114	0.0253945	0.876254
ENSGALG00000002563	TPM4	1101.95	0.124898	0.272819	-0.155954	0.16931	0.17585	0.121271	0.0493342	0.666003	0.022274	0.846546	0.0795557	0.487786	-0.0558252	0.623547	0.240133	0.0348426
ENSGALG00000002564	RGS4	391.526	-0.335863	0.195291	0.1625	0.529141	-0.0633078	0.806435	-0.231845	0.370364	-0.140275	0.588364	-0.630752	0.0143832	-0.0814428	0.750362	-1.32099	3.10183e-07
ENSGALG00000002569	RAN	4755.91	0.0583735	0.434413	0.065565	0.379322	0.118445	0.11253	-0.0490065	0.512728	0.0874435	0.244493	0.19851	0.00817132	-0.0586326	0.432923	0.420697	1.80037e-08
ENSGALG00000002570	LOC416197	46.307	-0.0870853	0.745545	0.673431	0.0126183	0.0207096	0.940457	-0.0113196	0.968286	-0.500861	0.0794047	-0.440738	0.103472	-0.403241	0.11617	-0.749105	0.00436575
ENSGALG00000002578	APH1AL	341.159	0.337016	0.0195445	-0.0651166	0.650969	0.0890622	0.53626	-0.259227	0.0738075	0.0246913	0.865738	0.109623	0.450163	-0.203888	0.15363	0.0321605	0.822281
ENSGALG00000002579	RIMBP2	24.8838	-0.0391593	0.916708	-0.28096	0.434736	-0.162315	0.644581	-0.150082	0.673004	-0.159211	0.658319	-0.102073	0.770539	0.0567083	0.866693	-0.837092	0.0199795
ENSGALG00000002581	HTATIP2	715.664	0.298628	0.0725101	-0.143832	0.386195	-0.10853	0.512537	-0.189081	0.2547	0.154776	0.353056	0.00336669	0.983852	-0.295156	0.074044	-0.279828	0.091021
ENSGALG00000002583	PIK3CD	810.207	-0.975804	0.00214693	-0.001769	0.995552	0.215212	0.497687	1.22859	0.000114864	-0.616832	0.053312	0.348742	0.273639	-0.376161	0.236921	-0.178024	0.575787
ENSGALG00000002587	CRCP	532.919	0.0960217	0.259852	0.0236417	0.779064	0.00705133	0.933394	-0.146815	0.0863301	0.124878	0.153771	-0.0901093	0.296442	0.033646	0.686986	0.0483147	0.567487
ENSGALG00000002588	PPARD	408.842	0.358819	0.0155014	-0.108093	0.464727	0.0801721	0.58751	-0.00741967	0.960367	-0.293596	0.0503407	-0.136803	0.355454	-0.133238	0.361234	-0.240158	0.101855
ENSGALG00000002591	POLR2E	1472.44	0.285888	0.0219384	-0.0622328	0.617545	0.193277	0.121226	-0.0587171	0.639154	0.0560305	0.655886	0.0341082	0.785679	-0.321186	0.00995045	0.127168	0.307232
ENSGALG00000002594	DDX10	126.461	-0.00866246	0.966329	-0.113409	0.573202	-0.294648	0.138441	-0.405694	0.0405401	0.0989743	0.620118	-0.343094	0.0811473	0.223974	0.244015	-0.842558	2.53971e-05
ENSGALG00000002595	GPX4	1525.26	0.192861	0.24389	0.041173	0.803424	-0.024527	0.882126	0.260225	0.116671	-0.00203842	0.990225	0.156104	0.347531	-0.482633	0.00354907	0.141166	0.39336
ENSGALG00000002597	MSS51	8.05609	0.309659	0.568888	-1.2424	0.0145043	0.98024	0.0490885	-0.620142	0.231133	-0.052796	0.918256	0.357774	0.483377	0.0120617	0.980686	-0.255598	0.622386
ENSGALG00000002598	RBM3	677.564	0.0504866	0.623493	-0.218315	0.0321119	0.228441	0.0249666	0.169377	0.10214	-0.0806279	0.442688	-0.0319455	0.758413	0.730783	1.71799e-12	0.8482	3.45735e-16
ENSGALG00000002599	ARHGEF39	769.995	0.0999203	0.334108	-0.0234031	0.82003	0.0108645	0.915875	-0.156447	0.130757	0.319658	0.0023444	0.0607228	0.562638	0.033363	0.746966	0.344679	0.000865942
ENSGALG00000002603	COG4	1159.09	0.280498	0.00148144	-0.0414756	0.637504	0.0960055	0.2758	-0.0817273	0.357614	0.0510373	0.569315	0.0477457	0.592353	-0.259921	0.0030779	0.0921628	0.293964
ENSGALG00000002605	MRPL17	417.557	0.441218	0.00411134	-0.138523	0.366911	0.15272	0.319971	-0.107169	0.488654	-0.0305125	0.844735	0.108869	0.482347	-0.505172	0.000942605	-0.078569	0.606698
ENSGALG00000002606	CLSTN1	333.919	-0.0357523	0.840392	-0.220287	0.20966	0.077423	0.658599	0.192992	0.277282	-0.318492	0.0751937	-0.359943	0.040833	0.013541	0.937677	-0.650518	0.000214485
ENSGALG00000002610	ENSGALG00000002610	299.213	0.433226	0.0315539	-0.176796	0.379514	-0.0249182	0.901245	-0.146824	0.466298	0.211741	0.296875	0.327984	0.106345	-0.554013	0.00586296	0.070399	0.72554
ENSGALG00000002612	U2SURP	950.662	-0.216714	0.269142	0.331443	0.0904436	-0.824216	2.46816e-05	0.110999	0.569784	0.150537	0.442437	-0.145417	0.457307	0.533352	0.00629801	-0.0600155	0.759521
ENSGALG00000002615	DEF6	1903.53	0.19152	0.139284	-0.0624036	0.629635	0.33883	0.00890764	-0.101442	0.435077	-0.138399	0.287734	0.0390082	0.763879	-0.016387	0.899249	0.250727	0.0527982
ENSGALG00000002616	LZIC	912.154	-0.160185	0.186816	0.110425	0.360358	-0.264055	0.028518	-0.118915	0.324842	0.275974	0.0234	-0.0242458	0.841816	0.124497	0.30174	-0.0565062	0.641114
ENSGALG00000002618	KCTD7	109.358	0.0369456	0.926691	-0.0140707	0.971992	0.300363	0.454218	-0.390163	0.332096	0.329504	0.414382	-0.411545	0.30673	0.394326	0.32494	0.245361	0.541143
ENSGALG00000002621	SLC25A42	521.566	0.0764432	0.525468	0.04312	0.718906	0.116612	0.331607	0.0152163	0.900375	0.0255208	0.835718	0.112214	0.358854	-0.248734	0.038511	0.140392	0.242524
ENSGALG00000002622	FCHSD1	219.92	0.620411	0.000132133	-0.18009	0.267167	0.238228	0.142749	-0.441419	0.00703204	0.141423	0.391449	-0.0505346	0.757591	-0.416851	0.00897776	-0.0888318	0.57785
ENSGALG00000002623	PCOLCE2	63.4429	-0.777124	0.310779	-0.274146	0.709116	0.295643	0.687636	-1.66279	0.0223031	-0.853789	0.228571	-1.20718	0.0846842	0.298036	0.668217	-4.18135	1.99957e-08
ENSGALG00000002624	BMS1	514.162	-0.289187	0.124077	0.344701	0.0658028	-0.527597	0.00481221	0.145395	0.437939	0.00423789	0.982072	-0.154343	0.410917	0.413859	0.026707	-0.0629337	0.73787
ENSGALG00000002630	ZNF76	262.589	0.422298	0.000102273	-0.0462454	0.669679	0.0605649	0.576683	-0.403936	0.000222645	0.0625876	0.571709	0.134681	0.218757	-0.283465	0.00711881	-0.0535151	0.613268
ENSGALG00000002632	CALCRL	115.93	-0.539383	0.0125266	0.253572	0.230804	-0.0649162	0.760009	0.359812	0.0985542	-0.363823	0.100105	0.229738	0.290373	-0.182233	0.392055	-0.307234	0.155003
ENSGALG00000002634	HDAC3	726.3	0.22506	0.0166929	-0.0960407	0.304433	0.230454	0.0139866	-0.106849	0.260927	-0.0663479	0.489239	0.0627086	0.509243	-0.217276	0.0197513	0.0317093	0.734225
ENSGALG00000002638	SRRL	19.1947	0.144768	0.690031	-1.23014	0.000275825	0.857009	0.00941001	-0.474759	0.165453	0.332113	0.344769	0.184224	0.601428	-0.0579868	0.864258	-0.244769	0.485847
ENSGALG00000002639	TRPC1	415.413	-0.345988	0.0862982	0.150459	0.452711	-0.486877	0.0148521	0.194693	0.331248	0.117337	0.561426	-0.0961122	0.632966	0.397533	0.0470404	-0.0689557	0.732576
ENSGALG00000002643	ENSGALG00000002643	4551.5	0.608529	0.000150334	-0.260698	0.104369	0.350354	0.0290881	-0.0710338	0.658495	-0.373305	0.0202152	-0.172838	0.281696	-0.0918621	0.56679	-0.0108543	0.946054
ENSGALG00000002644	RPL10A	10837	0.347452	0.00754492	-0.000820961	0.994963	0.1889	0.14637	-0.0301845	0.816563	0.0398488	0.759546	0.116859	0.369274	-0.471675	0.000286694	0.190379	0.143126
ENSGALG00000002645	PIWIL1	9.02843	-0.340372	0.521268	-0.101196	0.837509	-0.123606	0.799033	0.312693	0.542975	0.849006	0.162596	-0.946116	0.108291	0.132952	0.788491	-0.216639	0.681049
ENSGALG00000002646	FAM171B	14.626	-1.00788	0.0302056	-0.039904	0.923436	0.271645	0.518872	0.117508	0.792122	-0.253679	0.579992	-0.543678	0.20474	-0.507206	0.193057	-1.9632	1.16804e-05
ENSGALG00000002647	PLS1	488.729	-0.254369	0.341745	0.58066	0.0298457	-1.06919	6.11589e-05	-0.297222	0.2631	0.0224748	0.932653	-0.235233	0.375341	0.354303	0.180637	-0.898575	0.000751568
ENSGALG00000002649	UBE4B	1006.28	-0.282376	0.0223955	0.109452	0.373517	-0.157021	0.20158	0.0607122	0.622828	0.171241	0.168618	-0.00565329	0.963652	-0.0242035	0.844098	-0.127848	0.300937
ENSGALG00000002651	ST3GAL2	441.667	-0.010915	0.946903	0.0466131	0.775246	0.307023	0.0609596	-0.121586	0.461695	-0.274172	0.0977438	0.0434851	0.791268	-0.233493	0.151359	-0.243045	0.13672
ENSGALG00000002653	NCBP3	345.629	-0.0747161	0.597289	0.0928808	0.507037	-0.283864	0.0418006	0.0164529	0.906709	0.0227785	0.872966	-0.29195	0.0376048	0.333225	0.0157042	-0.185194	0.187527
ENSGALG00000002655	ITGAV	647.169	-0.980276	0.0144439	0.143439	0.719894	-0.159028	0.690943	1.31363	0.00106038	-0.640726	0.110956	0.0415312	0.917521	-0.536839	0.179865	-0.818267	0.0411622
ENSGALG00000002656	CRK	796.508	-0.164221	0.101914	0.0597746	0.547633	-0.224666	0.023472	0.101835	0.308175	0.0561048	0.579728	-0.0791534	0.430795	0.245421	0.0133787	-0.00490543	0.960993
ENSGALG00000002659	WDR5B	1017.89	-0.0672923	0.358324	-0.0392966	0.587344	0.0509902	0.481456	-0.0221224	0.762954	0.165211	0.0270116	0.094751	0.202514	0.124411	0.0891392	0.306652	3.00554e-05
ENSGALG00000002661	YWHAE	3660.19	-0.160611	0.00187976	-0.00805058	0.875224	0.150703	0.00334316	-0.0183631	0.723096	0.00438241	0.933191	0.089378	0.0856283	0.158571	0.00209607	0.21601	3.00179e-05
ENSGALG00000002663	ATR	384.658	-0.399749	0.0946058	0.52705	0.0271167	-0.768583	0.00125221	0.19971	0.401797	-0.111539	0.641049	0.186016	0.435597	-0.0409502	0.863138	-0.408045	0.0875564
ENSGALG00000002666	RAB11FIP3	305.129	0.0731529	0.635083	-0.109846	0.471801	0.308776	0.0440454	-0.559703	0.00028476	-0.0131568	0.932043	-0.238568	0.117599	-0.242865	0.103751	-0.78221	2.54015e-07
ENSGALG00000002667	OLFML2B	2257.17	-0.581045	0.0445467	0.284102	0.325711	0.0953337	0.741617	0.683342	0.0182565	-0.730763	0.0116341	0.228908	0.428861	-0.5583	0.053474	-0.578423	0.0454943
ENSGALG00000002671	TMEM132D	293.787	-0.322335	0.0825245	-0.0193225	0.916282	0.0194042	0.915933	0.376976	0.0429333	0.141158	0.456266	-0.438092	0.019445	0.503373	0.00650494	0.261162	0.161316
ENSGALG00000002675	SCUBE3	4.09306	-1.46688	0.0265804	0.925712	0.115922	-0.10831	0.862116	-1.29015	0.0283856	0.544889	0.346348	0.362112	0.542895	0.715915	0.241037	-0.316713	0.649864
ENSGALG00000002678	CSPG4	693.741	-1.15226	0.0269114	0.8734	0.0926641	0.606317	0.24508	-1.78336	0.0006184	-0.192555	0.710532	-0.739434	0.153428	-0.693173	0.179944	-3.08107	3.07206e-09
ENSGALG00000002679	GLT1D1	111.578	-0.0350691	0.846953	-0.181492	0.305036	-0.0476845	0.785737	0.122288	0.496495	-0.152445	0.407029	-0.0976055	0.585658	0.659068	0.000196732	0.26706	0.142822
ENSGALG00000002682	BRD3	727.491	-0.487691	0.00112232	-0.045537	0.759155	0.0458525	0.757545	0.382211	0.0106909	0.170878	0.259032	-0.00316914	0.983248	0.102853	0.492158	0.165397	0.270727
ENSGALG00000002683	DECR2	919.16	0.264086	0.0429027	-0.0018605	0.988603	0.0568508	0.662639	-0.120009	0.359273	-0.0517729	0.693707	0.112282	0.391216	-0.408369	0.00164955	-0.148792	0.251912
ENSGALG00000002686	ECD	248.747	-0.066705	0.528957	-0.0942864	0.359937	0.118636	0.24996	-0.162069	0.124354	0.0162807	0.879946	0.00608149	0.954148	0.00373581	0.970729	-0.178327	0.0880242
ENSGALG00000002689	NUP35	353.039	0.208644	0.0173516	-0.0855552	0.322341	0.00424583	0.960683	-0.265199	0.00235947	0.27193	0.00250235	0.267734	0.00303361	-0.1067	0.22191	0.295099	0.000708118
ENSGALG00000002690	PDPR	427.312	-0.415651	0.00025163	0.0994721	0.37266	0.238104	0.0340999	0.159627	0.165116	-0.181321	0.120339	-0.0672914	0.557228	-0.260172	0.0197815	-0.427232	0.000158464
ENSGALG00000002692	TCP11	7.39214	-0.223548	0.603814	0.948165	0.0321766	-0.855884	0.054513	-0.104743	0.806606	-0.0509932	0.907957	1.34759	0.00485533	-0.768698	0.103178	0.291884	0.50628
ENSGALG00000002693	FAM149B1	455.022	-0.236992	0.125403	0.173354	0.258858	-0.243697	0.112178	0.0101586	0.94744	0.0771656	0.619912	-0.243798	0.11432	0.174929	0.251532	-0.288879	0.0609967
ENSGALG00000002695	SLC15A4	612.112	-0.0267883	0.817408	-0.0961388	0.402965	0.020519	0.85817	0.165353	0.155214	-0.233953	0.0463199	-0.274645	0.0174946	0.150428	0.186344	-0.295224	0.0104227
ENSGALG00000002699	VAV2	364.67	-0.0904977	0.53037	-0.0405794	0.776275	0.172588	0.227889	0.0875924	0.546791	-0.482301	0.000946263	-0.0470387	0.742744	0.0722039	0.609893	-0.328032	0.022081
ENSGALG00000002701	DNAJC9	638.636	0.0721184	0.435398	-0.204821	0.0248483	0.0554501	0.542232	0.0484104	0.60025	0.172962	0.0669712	0.257089	0.00641873	-0.135569	0.142801	0.26564	0.00403906
ENSGALG00000002703	TFAM	483.629	-0.0467092	0.550194	-0.01175	0.878027	0.151505	0.0491792	0.0834835	0.295161	-0.0498159	0.544279	-0.0447849	0.576381	0.0205622	0.789448	0.102491	0.188573
ENSGALG00000002705	CISD1	768.022	0.0525869	0.517164	-0.0842	0.293373	-0.00210591	0.978986	-0.0880669	0.276807	0.161893	0.0502424	-0.0901369	0.270576	-0.00246408	0.975306	-0.0524942	0.514502
ENSGALG00000002706	XRN1	268.453	-0.888628	0.00235344	0.550809	0.0578339	-0.861941	0.00295651	1.00484	0.000569011	-0.0582794	0.843132	0.142204	0.628057	0.0227342	0.937923	-0.0882615	0.763306
ENSGALG00000002707	CHRNB2	42.8541	0.334457	0.154588	-0.111131	0.632704	0.391388	0.0978082	-0.161128	0.513136	-0.139028	0.578981	-0.204494	0.395134	-0.258002	0.251764	-0.147938	0.51625
ENSGALG00000002708	LINGO1	224.298	-1.89498	0.0146335	-1.18928	0.111892	2.47316	0.00110339	-2.37685	0.00175338	-0.884442	0.235437	-1.66458	0.0247965	-0.670977	0.364041	-6.20793	7.35704e-16
ENSGALG00000002709	MYO1C	1563.9	-0.376458	0.00409554	0.241009	0.0651466	-0.158589	0.225108	0.0178244	0.891818	-0.0265587	0.839965	-0.320572	0.0143812	-0.115089	0.376598	-0.738434	1.66627e-08
ENSGALG00000002710	IPMK	5210.83	-0.389357	0.0306053	0.0738722	0.681446	-0.483604	0.00718962	0.296716	0.0992079	0.56055	0.00186667	0.132501	0.462248	0.0927336	0.606645	0.283412	0.115657
ENSGALG00000002719	CSNK1D	879.889	-0.199251	0.0520794	0.152984	0.132616	-0.195047	0.0550589	0.0697839	0.495634	0.0469097	0.650993	-0.221232	0.0311854	0.169014	0.0947707	-0.176839	0.0838767
ENSGALG00000002722	MST1	246.505	1.71898	2.39334e-07	-0.0826237	0.804961	0.207272	0.536049	-0.171329	0.610813	-1.14615	0.000623154	0.356906	0.282487	-0.335284	0.311066	0.547773	0.0972806
ENSGALG00000002723	ANKS1A	300.775	-0.508089	0.000421563	-0.0349854	0.804317	0.113289	0.423025	0.405339	0.00507421	-0.18148	0.217792	0.0878946	0.545264	0.11048	0.440333	-0.00755175	0.958403
ENSGALG00000002725	UAP1	506.352	0.384069	0.0120676	-0.182069	0.23273	0.0655744	0.66687	-0.263305	0.0853392	0.0223098	0.884667	0.126555	0.408677	-0.214075	0.157656	-0.0609412	0.688233
ENSGALG00000002726	KIF1B	346.672	-1.29252	7.75316e-07	0.232154	0.370732	0.0679372	0.793575	1.38244	1.51389e-07	-0.505008	0.0573723	0.229038	0.385235	-0.327442	0.211315	-0.213407	0.416198
ENSGALG00000002728	SLC16A3	1230.98	-0.0355748	0.766421	-0.111479	0.35004	0.0844328	0.479011	0.0352103	0.768898	0.0464999	0.699536	-0.0503729	0.674806	0.27284	0.0223889	0.241557	0.0437603
ENSGALG00000002729	GK5	193.629	-0.0175619	0.891696	-0.0549614	0.663496	-0.174263	0.16416	-0.00676786	0.957521	-0.0645164	0.61869	0.228182	0.0750278	0.248138	0.0496012	0.158248	0.218972
ENSGALG00000002734	UHMK1	7484.29	0.201012	0.100851	-0.137726	0.260748	0.0212354	0.862319	-0.166635	0.173759	0.341191	0.00539981	0.102057	0.405269	-0.117255	0.338436	0.243879	0.0464787
ENSGALG00000002735	TAF11	352.524	0.234308	0.0540864	0.0347516	0.774284	0.0927504	0.445451	-0.281755	0.0215615	0.181097	0.145131	0.0370186	0.764492	-0.181332	0.132841	0.116839	0.333462
ENSGALG00000002739	INPP5K	974.896	-0.310457	0.0608076	0.240872	0.144537	-0.337081	0.041077	0.0659328	0.689969	-0.0391439	0.813415	-0.0857789	0.603916	0.0421825	0.797767	-0.423473	0.0104371
ENSGALG00000002742	TMEM132B	3.23323	-1.47214	0.157318	0.343896	0.673622	-0.191778	0.817416	-0.577893	0.473359	0.268807	0.74634	-1.80663	0.0143347	0.941012	0.116174	-2.49473	0.0109954
ENSGALG00000002750	NCKAP1	413.915	-0.507921	0.0108399	0.348331	0.078322	-0.413675	0.0364482	0.182986	0.356641	-0.132682	0.506781	-0.430925	0.0295188	0.00711859	0.970997	-0.946767	1.82927e-06
ENSGALG00000002759	PEAK1	155.217	-1.64814	0.000261669	0.301598	0.501208	0.304962	0.497017	2.27195	7.29412e-07	-1.30192	0.00482804	0.872702	0.0561492	-0.951053	0.0364385	-0.149903	0.740748
ENSGALG00000002761	SIRT1	917.419	-0.352266	0.0123624	0.208881	0.135925	-0.415081	0.00300666	0.172738	0.218151	0.255913	0.0705665	-0.231928	0.100064	0.281793	0.0441407	-0.0799507	0.570319
ENSGALG00000002762	BLTP3A	837.593	-0.758916	6.40889e-05	0.0735073	0.697218	0.13117	0.487799	0.362924	0.0560108	0.120341	0.528611	0.101695	0.593862	-0.46038	0.0151637	-0.429659	0.0236805
ENSGALG00000002763	FRZB	1088.97	-0.246681	0.181296	0.222994	0.226239	0.0992322	0.590563	0.856901	3.94252e-06	-0.20864	0.264003	0.0713375	0.701506	0.0212999	0.90852	0.816444	1.02294e-05
ENSGALG00000002764	ATP1B3	1532.87	-0.224583	0.168707	0.137205	0.399243	-0.15567	0.338833	-0.0174276	0.914878	-0.251669	0.123231	-0.469313	0.00389693	0.123107	0.447175	-0.858349	1.33577e-07
ENSGALG00000002765	NBR1	918.843	-0.230255	0.1232	0.14028	0.345626	-0.307453	0.0385319	0.148521	0.319047	-0.0546971	0.715063	-0.1559	0.295792	0.261628	0.0777291	-0.197876	0.184744
ENSGALG00000002766	MLKL	117.338	0.923194	0.0029929	-0.422961	0.174021	0.305509	0.325511	0.0101062	0.974304	-0.79984	0.0106366	0.658465	0.0341318	0.889057	0.00458801	1.56353	5.77296e-07
ENSGALG00000002769	DNAJC12	129.496	-0.0403292	0.862705	0.0805919	0.727592	-0.320752	0.163959	0.0395649	0.864401	0.108212	0.645257	-0.118298	0.611797	0.208191	0.364785	-0.0428192	0.853775
ENSGALG00000002771	CRIP1	3392.93	0.150009	0.333782	-0.117495	0.448783	0.259539	0.0943669	-0.0152331	0.921888	-0.036456	0.814651	0.0229393	0.882628	-0.0673864	0.664043	0.195918	0.206729
ENSGALG00000002773	SNRPC	1409.52	0.266625	0.0050521	-0.0864767	0.362003	0.0775404	0.413699	-0.165656	0.0822186	0.183031	0.0566326	0.119808	0.211261	-0.289461	0.00226687	0.105412	0.266052
ENSGALG00000002774	TSPAN3	1188.55	-0.0397089	0.701124	-0.0807837	0.432293	0.181079	0.0786859	0.0819261	0.430553	-0.165003	0.114633	-0.262116	0.0113836	0.169826	0.0976734	-0.114781	0.265999
ENSGALG00000002775	FA2H	8.53231	1.62125	8.3527e-05	-0.606489	0.152967	0.783474	0.0700679	-0.299895	0.520535	-0.792176	0.0760823	0.984311	0.0240309	-0.270457	0.532842	1.42002	0.000326541
ENSGALG00000002781	BRCA1	652.966	0.0199143	0.92459	0.580868	0.00581495	-1.05799	4.8041e-07	0.0380815	0.855835	0.1442	0.49315	0.181065	0.389142	0.279478	0.182872	0.185616	0.377507
ENSGALG00000002783	SLC43A2	1530.67	-0.0966199	0.507433	0.0789059	0.587548	-0.0836686	0.565201	0.470105	0.0013021	-0.291963	0.046669	-0.093266	0.523225	0.000334089	0.998167	-0.0161725	0.911611
ENSGALG00000002784	APEH	589.366	0.488224	0.00494754	-0.0197212	0.909632	0.115855	0.505285	-0.468028	0.00722064	-0.0275965	0.874252	0.077099	0.657331	-0.484704	0.00492763	-0.318872	0.0647078
ENSGALG00000002786	PSTPIP1	737.507	-0.218412	0.158185	-0.0319604	0.835532	0.00687395	0.964379	0.381166	0.0140374	-0.340071	0.0292624	-0.160022	0.301033	0.257353	0.0942849	-0.105072	0.496893
ENSGALG00000002789	MAP2	18.6049	-0.883517	0.0601678	0.672977	0.133359	-0.343026	0.451314	-0.340071	0.451475	-0.242923	0.590482	-0.876205	0.0403832	0.17291	0.668241	-1.83986	5.29884e-05
ENSGALG00000002790	ABLIM3	54.042	0.0191868	0.946566	0.329392	0.248565	0.326703	0.262608	-0.423223	0.152713	0.062967	0.832986	-0.172993	0.55543	0.080701	0.776557	0.222734	0.436296
ENSGALG00000002792	SPDEF	9.00344	0.749554	0.149122	-0.264062	0.612483	0.161746	0.754116	-1.08542	0.0309627	0.270791	0.581808	-0.726229	0.123109	0.121122	0.778293	-0.772494	0.0970626
ENSGALG00000002797	PGD	3588.01	0.169825	0.189368	-0.338583	0.00881174	0.442775	0.000615731	0.00558498	0.965612	-0.0901257	0.48714	0.0397181	0.759157	0.444896	0.000587901	0.67409	1.92362e-07
ENSGALG00000002798	WDR59	514.15	0.180162	0.0822659	-0.0446587	0.66457	0.0311253	0.762439	-0.102786	0.323562	0.0393752	0.709073	0.159924	0.127224	-0.245828	0.0166523	0.0173131	0.866376
ENSGALG00000002800	GRK7	9.26727	-0.55664	0.238394	0.161528	0.712211	-0.388467	0.367709	-0.277541	0.51565	0.413819	0.358831	0.0367388	0.935114	1.195	0.0114471	0.584434	0.249831
ENSGALG00000002802	PACSIN1	39.9829	-1.26775	0.0805233	0.274187	0.657264	-1.20974	0.0392419	-2.2365	1.6937e-05	-0.730851	0.133149	-0.523884	0.273284	-0.494541	0.294882	-6.18909	2.6526e-20
ENSGALG00000002803	MTA1	1223.7	-0.0152846	0.836538	-0.0197553	0.787755	0.00406554	0.955805	0.0542385	0.465469	-0.0732697	0.330287	-0.0152566	0.837513	0.0388861	0.594978	-0.026376	0.720705
ENSGALG00000002813	RPS10	16803.1	0.406298	0.00362483	-0.162129	0.245676	0.121163	0.385615	0.0439974	0.752796	0.134422	0.336102	0.0679248	0.626882	-0.355389	0.0109387	0.256287	0.0664703
ENSGALG00000002816	STK10	4729.37	-0.045201	0.546163	-0.0257925	0.729961	0.133065	0.0750892	0.0244942	0.74406	0.0817116	0.27806	-0.0526347	0.483691	0.0777402	0.29874	0.193383	0.00982637
ENSGALG00000002818	VAT1	527.102	-0.368324	0.000990706	0.00745887	0.946061	0.321846	0.00369659	0.238663	0.0352365	-0.0902655	0.433557	0.0101102	0.929234	-0.230328	0.0385763	-0.110841	0.32191
ENSGALG00000002820	DFFA	267.895	-0.0947664	0.469491	0.175779	0.175046	0.13213	0.312371	-0.179855	0.175694	0.103977	0.442078	-0.0877294	0.51097	0.149694	0.249708	0.199229	0.129039
ENSGALG00000002827	GPS1	985.052	0.0345409	0.657458	-0.0410543	0.594791	0.0131955	0.864187	0.0353338	0.651222	0.166489	0.0367591	0.0631497	0.425704	-0.106121	0.171494	0.165533	0.0332607
ENSGALG00000002830	NUDT3	971.235	0.0809167	0.378667	-0.0572199	0.53113	0.020401	0.823225	-0.131855	0.15145	0.339227	0.000275361	0.0842761	0.36577	0.118885	0.196715	0.454631	8.00187e-07
ENSGALG00000002831	SH3PXD2B	292.461	-0.298158	0.262416	0.121624	0.645252	0.490134	0.0654619	-0.328652	0.220641	-0.75709	0.00453942	-0.739686	0.00483241	-0.14586	0.574456	-1.65769	3.24158e-10
ENSGALG00000002832	IFI35	1893.59	0.10942	0.387773	-0.090967	0.472065	0.0282174	0.823446	-0.16745	0.186191	0.384261	0.00251211	0.111951	0.378664	-0.201759	0.111101	0.173673	0.170191
ENSGALG00000002836	DFFA	313.975	-0.07598	0.398676	-0.0500138	0.568331	0.134403	0.126778	0.0159529	0.860808	0.017503	0.852245	-0.00937612	0.918822	-0.0539204	0.539779	-0.021431	0.810533
ENSGALG00000002837	RPL27	11131.8	0.316897	0.0115299	-0.172275	0.169577	0.21447	0.0872778	0.0521465	0.677771	0.0740605	0.555363	0.112415	0.370577	-0.212689	0.0900044	0.385025	0.00214338
ENSGALG00000002840	GRM4	7.97024	0.564447	0.553358	-0.750436	0.420906	1.78853	0.0744633	-2.13063	0.0345409	0.761	0.423428	-1.80239	0.0508852	-0.78243	0.354445	-2.35191	0.00823447
ENSGALG00000002841	RFNG	470.427	-0.020434	0.760526	-0.055568	0.392024	0.0019117	0.976434	0.112236	0.0961547	0.0366254	0.605022	-0.0168232	0.807353	-0.00862629	0.89465	0.0493218	0.457971
ENSGALG00000002843	RILP	218.668	0.531469	0.00142623	0.0198045	0.905587	0.0393034	0.814157	-0.186327	0.26942	0.0363221	0.831344	0.0996758	0.556025	-0.487384	0.00318608	0.0528643	0.748178
ENSGALG00000002846	NEURL1B	134.451	-0.341081	0.128815	0.080362	0.717704	0.437288	0.0508728	-0.19771	0.383021	-0.0110801	0.961285	0.0125803	0.955711	0.17439	0.43629	0.154748	0.492293
ENSGALG00000002849	DCXR	116.927	0.222772	0.249349	-0.0602889	0.753225	0.0660651	0.730536	0.12517	0.524824	0.0823434	0.685006	-0.268373	0.176659	-0.0129189	0.94597	0.154771	0.419605
ENSGALG00000002850	RASA2	285.373	-0.556838	0.0552296	0.325456	0.259385	-0.613514	0.0331841	0.0550477	0.848462	0.0929122	0.748381	-0.641657	0.0258834	0.505642	0.0771697	-0.832951	0.00402915
ENSGALG00000002853	CFDP1	607.353	0.339675	0.000596035	-0.178894	0.0690673	0.220215	0.025373	-0.0713713	0.475563	-0.00531042	0.958213	0.0636975	0.525731	-0.316486	0.00124485	0.0515259	0.599058
ENSGALG00000002854	PDZD2	18.44	-1.69882	4.05035e-05	0.280532	0.46451	-0.201607	0.599743	2.10808	1.15787e-06	-0.387055	0.412048	0.367029	0.422341	-0.335025	0.443724	0.133139	0.759159
ENSGALG00000002855	SARDH	39.489	0.0115985	0.970499	0.642909	0.0420552	-0.0233133	0.942546	-0.473678	0.143881	-0.196099	0.543584	0.118252	0.70897	-0.563708	0.0647894	-0.484038	0.116267
ENSGALG00000002856	RUNDC1	1576.78	0.138027	0.202283	-0.0159964	0.88229	-0.00523168	0.961373	-0.0578003	0.593841	0.279607	0.0103876	0.119624	0.272613	-0.0906602	0.402669	0.367569	0.000685167
ENSGALG00000002863	ERGIC1	1558.09	0.0387907	0.686427	-0.0914113	0.3395	0.226444	0.0181109	0.16508	0.0877703	-0.222102	0.0223559	0.0349638	0.717306	0.100318	0.295556	0.252082	0.00869701
ENSGALG00000002866	KANSL1L	779.804	-0.00740343	0.948745	0.081707	0.476014	-0.27694	0.0154872	0.0695977	0.544751	0.170353	0.142664	0.095597	0.409439	0.0948772	0.408745	0.227788	0.0479704
ENSGALG00000002868	RPL26L1	12193.3	0.374852	0.00229784	-0.126913	0.30192	0.164338	0.181317	0.0941457	0.444074	0.0788826	0.521625	0.169213	0.169145	-0.286451	0.0198415	0.468068	0.000140548
ENSGALG00000002870	LEMD2	1543.42	-0.0199945	0.698704	-0.102829	0.0428411	0.0829694	0.102061	-0.0152109	0.76872	0.0871423	0.0997638	-0.0112766	0.829282	0.130109	0.0107564	0.15091	0.00343256
ENSGALG00000002877	LRRC45	389.014	0.0950653	0.249671	-0.00762713	0.92524	0.0359092	0.659097	-0.125215	0.13186	0.0916134	0.283672	0.111086	0.188517	-0.137282	0.0905716	0.0635501	0.43679
ENSGALG00000002878	CREBRF	249.525	-1.01862	0.00405445	0.212815	0.545543	-0.728493	0.0382626	1.4333	5.15265e-05	0.137812	0.700285	0.0596032	0.867507	-0.0754531	0.831692	0.020962	0.953004
ENSGALG00000002880	AARSD1	711.287	0.325496	0.000776264	-0.076853	0.425832	0.0183193	0.849289	-0.235157	0.0153686	0.175616	0.0736314	0.155246	0.112789	-0.0592188	0.539128	0.303449	0.00164716
ENSGALG00000002881	C26H6ORF125	270.476	0.17297	0.113568	-0.0947522	0.37981	0.0408745	0.70425	0.115573	0.296704	0.0282133	0.805034	0.162697	0.149992	-0.0271039	0.80473	0.398472	0.000266968
ENSGALG00000002882	BNIP1	178.881	0.199	0.065033	-0.198341	0.059209	-0.0182032	0.860721	0.0127399	0.905329	0.091944	0.411515	0.0847328	0.441936	-0.0236038	0.82197	0.148269	0.162442
ENSGALG00000002883	SCAPER	223.455	-0.184967	0.227391	0.249562	0.0996483	-0.334485	0.0270299	0.216637	0.157422	-0.122247	0.433655	0.0383959	0.802859	0.193834	0.19985	0.0567313	0.711314
ENSGALG00000002888	CASZ1	13.0239	-1.21215	0.00645243	0.264423	0.522249	0.244391	0.561803	1.37666	0.00447727	-1.06662	0.0340578	0.508116	0.275049	0.0933398	0.839157	0.208162	0.655859
ENSGALG00000002891	ACADL	2863.06	0.137925	0.0725762	-0.0326868	0.669712	0.0542944	0.47871	-0.0194326	0.800785	0.107478	0.165493	-0.00144989	0.985027	-0.228788	0.00281298	0.0173403	0.821018
ENSGALG00000002892	SLC22A15L	123.283	0.132787	0.368725	-0.001215	0.993341	-0.294828	0.0402227	0.0452861	0.755989	0.110676	0.463636	0.0152051	0.918638	0.260431	0.0719614	0.268343	0.0681484
ENSGALG00000002893	STC2	76.6744	-0.0154307	0.975486	1.06414	0.0371913	-0.418657	0.419086	-0.459615	0.370509	-1.84403	0.000217872	-0.785184	0.102249	-0.12096	0.799322	-2.57974	1.4487e-07
ENSGALG00000002899	AACS	614.988	-0.261362	0.151619	-0.0706378	0.69602	-0.201963	0.262865	-0.256338	0.155681	-0.251819	0.163387	-0.675296	0.000165091	0.274583	0.122948	-1.44283	1.44025e-15
ENSGALG00000002900	NOTUM	58.6309	0.103557	0.743706	0.0969845	0.758563	0.312571	0.32534	0.404346	0.216118	-0.080131	0.810682	0.762984	0.023547	-0.48611	0.143084	1.1142	0.000532113
ENSGALG00000002904	REEP3	1221.99	-0.147811	0.33811	0.131508	0.392935	-0.238764	0.120717	0.0460552	0.765138	0.0232995	0.88029	-0.10758	0.485645	0.177864	0.247149	-0.115428	0.454067
ENSGALG00000002906	TARDBP	1835.34	0.0405271	0.586905	-0.0551341	0.457276	-0.0373108	0.614564	-0.0442893	0.552408	0.169025	0.0248234	0.033862	0.651846	0.256393	0.000572401	0.363073	1.16432e-06
ENSGALG00000002907	MYL1	126.025	-4.9119	0.000492735	-3.288	0.01636	4.95823	0.000301604	-1.84325	0.179496	2.53003	0.0664028	0.487538	0.724729	-1.39557	0.31136	-3.46292	0.0141195
ENSGALG00000002908	TRAIP	445.734	0.224189	0.0705519	0.0336229	0.785582	0.0965669	0.435697	-0.236582	0.0580681	0.253598	0.0450612	0.288855	0.0226412	-0.273775	0.0279962	0.386475	0.00180448
ENSGALG00000002911	MOXD1	158.472	-0.565949	0.373902	0.20285	0.748363	1.04895	0.101083	-1.46632	0.0220342	-0.573477	0.364419	-1.5569	0.0130379	-0.26496	0.670658	-3.1758	5.00521e-07
ENSGALG00000002913	BRI3BP	1041.92	-0.327185	0.0151592	-0.0212429	0.873979	0.169601	0.205867	0.231764	0.0862633	-0.233279	0.0857944	-0.27218	0.0433874	0.211302	0.114312	-0.241219	0.0731407
ENSGALG00000002919	MON1A	753.296	0.263305	0.0505401	0.0377748	0.778811	0.0259111	0.847319	-0.047123	0.727639	0.0543432	0.689957	0.0300012	0.824997	-0.18595	0.166289	0.178262	0.184473
ENSGALG00000002921	LANCL1	687.9	0.249798	0.0430441	-0.01351	0.912665	0.0794836	0.519099	-0.147715	0.233683	0.121118	0.332782	0.022307	0.857831	-0.234085	0.0568275	0.0773966	0.529076
ENSGALG00000002922	NOTCH2	3302.21	-0.395084	0.00145613	-0.0834628	0.500469	0.540697	1.29662e-05	0.394101	0.0015452	-0.309857	0.0129845	-0.0912839	0.463042	-0.0606189	0.625097	-0.00550881	0.964608
ENSGALG00000002925	ETFA	1171.6	0.249809	0.0135305	-0.0290988	0.773117	0.0765398	0.448504	-0.0794156	0.434567	-0.044098	0.666221	0.152709	0.133544	-0.126454	0.209933	0.199991	0.0474524
ENSGALG00000002929	TRIP12	1702	-0.581651	0.00298378	0.267135	0.171862	-0.453759	0.0202654	0.572169	0.00347329	0.00666292	0.972925	-0.00988248	0.959802	0.140786	0.471925	-0.0585385	0.765185
ENSGALG00000002931	REG4	5.86462	1.31978	0.0211557	-0.700843	0.2258	0.22292	0.686168	-0.538716	0.335914	-0.555107	0.302289	0.232813	0.648928	0.277494	0.580251	0.258341	0.61497
ENSGALG00000002932	NME2	5764.95	0.347804	0.0118437	-0.112439	0.415767	0.247706	0.0730504	0.0814343	0.556104	-0.123208	0.373526	0.109774	0.427536	-0.491737	0.00037203	0.0593337	0.667525
ENSGALG00000002937	PSME3	2036.19	0.111873	0.151049	-0.078401	0.312481	0.201226	0.00962087	-0.0956455	0.221567	0.0230874	0.769344	0.0729649	0.352066	-0.052614	0.498399	0.182491	0.0190082
ENSGALG00000002942	JMJD1C	595.811	-0.769094	0.0022779	0.360744	0.150674	-0.527584	0.0354805	0.509052	0.042961	-0.381203	0.130575	0.0476364	0.84967	0.51717	0.0394015	-0.243278	0.334937
ENSGALG00000002943	PRPF8	6912.77	-0.24575	0.00852917	-0.0285433	0.759684	0.290292	0.00187315	0.334143	0.00035648	-0.0481739	0.607531	0.152943	0.102622	-0.357709	0.000129654	0.0972028	0.298244
ENSGALG00000002944	CPS1	15.3467	-0.623218	0.0943013	-0.319846	0.351138	0.0152124	0.964099	0.71729	0.0487183	-0.433404	0.253965	0.182916	0.615279	-0.276843	0.424507	-0.737893	0.0445258
ENSGALG00000002945	TMEM266	63.9546	-0.205154	0.2551	0.0928921	0.595323	0.228785	0.198563	0.312196	0.100455	-0.31372	0.110674	0.0131942	0.943987	-0.119806	0.500258	0.00838721	0.962868
ENSGALG00000002952	NRG4	79.2764	-0.102382	0.582318	-0.216916	0.226371	0.00671287	0.96984	0.10026	0.584102	-0.145752	0.438067	0.0449412	0.806167	0.492536	0.00635068	0.179399	0.336427
ENSGALG00000002954	MBTD1	188.473	-0.921372	0.00133871	0.190885	0.50181	-0.237735	0.402763	1.28043	9.45194e-06	-0.297006	0.31161	0.121173	0.677018	-0.260773	0.364613	-0.1244	0.666214
ENSGALG00000002955	ADAMTSL2	469.898	-0.00406665	0.98677	0.385765	0.115581	-0.888075	0.000283337	0.556752	0.0230659	-0.270379	0.2718	0.155503	0.526005	0.150543	0.538165	0.0860429	0.725533
ENSGALG00000002957	SLC12A3	7.38098	0.591961	0.416881	0.164271	0.822954	0.163275	0.82554	-0.879116	0.233642	0.0103177	0.98876	0.184336	0.800204	-0.507246	0.477263	-0.2722	0.703585
ENSGALG00000002958	DNER	3.52269	-0.893317	0.175318	0.492136	0.425052	0.390747	0.549604	2.4524	0.0130239	-1.5293	0.154125	0.0184469	0.982611	0.124175	0.874497	1.05528	0.157817
ENSGALG00000002959	NRBF2	699.971	-0.00176551	0.988031	-0.0317251	0.786	-0.220418	0.0583955	-0.0876317	0.4534	0.176201	0.135761	-0.120325	0.305674	0.334434	0.00404292	0.0487693	0.677874
ENSGALG00000002960	HMGCS2	9.22474	0.921221	0.0561648	-0.00366697	0.994109	-0.232292	0.634241	-0.731644	0.123409	-0.0295673	0.949694	-0.00286045	0.995011	-0.0729649	0.867223	-0.151775	0.734137
ENSGALG00000002963	PID1	487.084	0.0372173	0.762177	-0.105481	0.387039	0.220855	0.0707027	-0.106387	0.389565	-0.15186	0.222372	0.00540707	0.964966	0.0895439	0.461255	-0.0107053	0.930349
ENSGALG00000002964	DHX37	726.638	0.124358	0.066651	-0.0459373	0.492589	0.122713	0.0676025	-0.0470763	0.493443	-0.0504058	0.472325	0.00715971	0.917148	-0.0299274	0.653228	0.0808846	0.228844
ENSGALG00000002967	ZNF365	335.076	-0.135564	0.192883	-0.0110339	0.913622	0.0832755	0.414306	-0.137185	0.186848	0.00207599	0.98436	-0.0574762	0.580297	0.281002	0.0055887	0.0250931	0.809117
ENSGALG00000002968	ZNF341	369.031	0.423764	0.00283143	-0.0296135	0.834628	-0.0602059	0.67085	-0.24605	0.0835803	0.309765	0.0312928	0.174594	0.224924	-0.147966	0.297251	0.424287	0.00271218
ENSGALG00000002969	MAU2	443.294	-0.266338	0.0298555	-0.0645039	0.593323	0.0132805	0.912378	0.29778	0.0153309	0.00998692	0.936457	-0.109124	0.377949	0.0916745	0.450234	-0.0272438	0.824219
ENSGALG00000002971	NSD1	1529.22	-0.269994	0.0146179	-0.025568	0.816268	0.147786	0.179601	0.166799	0.132218	0.0229419	0.836986	0.222862	0.0452154	-0.17357	0.11652	0.091257	0.409588
ENSGALG00000002980	RTKN2	190.943	-0.137041	0.414475	0.252968	0.128447	-0.542102	0.00104522	-0.121638	0.460841	0.153455	0.359377	0.285265	0.0881817	0.18832	0.256057	0.0792275	0.637011
ENSGALG00000002981	ERCC4	233.664	-0.41563	0.0566522	0.301215	0.163435	-0.517636	0.0163691	0.0828711	0.701257	0.195803	0.370506	-0.190507	0.380874	0.26112	0.224648	-0.282763	0.194273
ENSGALG00000002982	SLC2A6	412.604	0.537411	0.00150578	-0.111864	0.508803	0.22351	0.187389	0.151446	0.377504	-0.531602	0.00200514	0.126739	0.456213	-0.147743	0.380821	0.247898	0.141273
ENSGALG00000002984	RAB24	416.171	0.473628	0.000993942	0.0358572	0.803353	-0.00284358	0.984254	-0.310535	0.0318199	0.0840182	0.563952	-0.0549237	0.704189	-0.294175	0.0386173	-0.068975	0.62833
ENSGALG00000002985	UTP18	426.526	-0.034095	0.733323	0.163405	0.0986656	-0.277014	0.00496621	-0.0208268	0.834185	-0.0484939	0.632079	0.11885	0.234597	0.112527	0.250769	0.0143518	0.885355
ENSGALG00000002987	SERPINF2	94.3455	-0.13281	0.714325	-0.00874822	0.980606	0.0466968	0.896813	-0.308018	0.394127	-0.43771	0.225026	-0.663368	0.0623271	-0.0458537	0.896303	-1.54981	1.52389e-05
ENSGALG00000002988	PHGDH	26.8175	-0.406227	0.691982	-0.489126	0.604442	0.747535	0.436798	-1.6643	0.0794391	-0.636821	0.465976	-2.03918	0.0141238	-0.529753	0.506486	-5.01788	1.08048e-07
ENSGALG00000002990	PRELID1	2381.16	0.248897	0.042027	-0.0313378	0.797803	0.202571	0.0979285	-0.202209	0.0992509	0.0326637	0.79041	0.100184	0.414313	-0.378894	0.00193655	-0.0281256	0.818017
ENSGALG00000002992	DAW1	5.8024	-0.0191386	0.971327	-0.134964	0.790045	0.0336895	0.946565	1.11727	0.0640922	-1.00736	0.110796	-0.140077	0.795098	0.0580081	0.907292	-0.0925707	0.858956
ENSGALG00000002993	CA10	16.4504	-1.64422	0.0569025	1.4619	0.0681291	-1.81251	0.0219126	-1.88459	0.00514128	0.0927811	0.885979	-1.21574	0.0557231	-0.0683368	0.912096	-5.07072	6.41472e-10
ENSGALG00000003005	CHRNB4	3.6324	-0.240797	0.737926	-0.252796	0.71146	2.22117	0.00720736	-2.1119	0.0124789	-0.69552	0.318481	0.978093	0.156619	-0.760795	0.25989	-0.862543	0.215438
ENSGALG00000003010	NUP93	757.487	0.0104924	0.892659	0.0853139	0.268362	0.199974	0.0100235	-0.0290463	0.713999	0.0258622	0.748831	0.0256777	0.747597	-0.0244567	0.753205	0.293817	0.000160938
ENSGALG00000003011	TOM1L1	5.9127	-0.928922	0.332082	0.195072	0.822562	0.572783	0.533176	-0.136102	0.889784	-1.98792	0.0285687	-0.57318	0.462043	0.0388804	0.958671	-2.81938	0.00185824
ENSGALG00000003015	SERPINF1	1283.95	-1.57964	0.0109743	0.333654	0.590309	0.452202	0.465861	-1.23087	0.0471261	-0.868982	0.160665	-0.573359	0.354357	-0.881396	0.154348	-4.34839	2.43688e-12
ENSGALG00000003021	CHRNA5	59.4984	-0.454881	0.185134	0.381495	0.2601	-0.671059	0.0465308	0.588711	0.0844719	-0.368729	0.287528	0.193236	0.571494	0.656577	0.0547534	0.325351	0.349064
ENSGALG00000003022	DM5L	77.3581	0.301873	0.210529	0.134596	0.576591	0.107505	0.658349	-0.060312	0.8083	-0.236781	0.34614	-0.0821901	0.736881	-0.331383	0.15916	-0.166692	0.481411
ENSGALG00000003024	ARMC6	1121.53	0.272327	0.0381724	-0.091205	0.486817	0.0588604	0.653534	-0.134789	0.3056	0.185852	0.159933	0.132158	0.317069	-0.191434	0.144599	0.23177	0.0772133
ENSGALG00000003025	ENSGALG00000003025	15.7101	0.126469	0.693761	-0.00776816	0.980157	-0.661603	0.0258291	0.763645	0.0157434	-0.592153	0.0749076	0.363886	0.2451	1.03343	0.00200477	1.02591	0.00283814
ENSGALG00000003026	MRTFB	141.094	-1.07433	0.000450608	0.444685	0.140754	-0.603756	0.0452756	1.23283	5.78958e-05	-0.674299	0.0296355	0.23454	0.443247	0.135362	0.656339	-0.30497	0.321564
ENSGALG00000003029	PLPP6	164.763	0.56807	0.000407073	-0.111459	0.488053	0.164601	0.306737	-0.43275	0.0077081	0.179661	0.274406	0.0989647	0.544911	-0.363794	0.0215292	0.103293	0.512607
ENSGALG00000003031	SMYD4	282.447	0.245187	0.00568313	-0.118366	0.174589	-0.0589977	0.494392	-0.0196805	0.824174	0.25556	0.0061249	0.024219	0.793215	0.0221976	0.800693	0.35012	7.01364e-05
ENSGALG00000003033	STXBP4	83.2683	-0.868369	0.0146872	0.147023	0.673155	0.190845	0.585727	0.970508	0.00757827	-0.754407	0.040821	-0.856266	0.0157015	-0.461533	0.179958	-1.6322	3.75524e-06
ENSGALG00000003034	SST7	4.33132	0.2703	0.621105	-0.445385	0.38898	-0.194061	0.688694	0.426427	0.415679	0.755087	0.237853	0.468108	0.500926	-1.02028	0.0924169	0.260198	0.625971
ENSGALG00000003039	SRM	390.588	0.34408	0.0075034	0.0171013	0.894132	0.164125	0.203232	-0.156344	0.230958	-0.028311	0.829887	0.101481	0.437329	-0.0786377	0.540358	0.363494	0.0045846
ENSGALG00000003045	E2F1	4614.42	0.346232	0.0510733	-0.00179873	0.991913	-0.0897194	0.613138	-0.256075	0.149072	0.441744	0.0128805	0.451621	0.0110316	-0.243443	0.170393	0.648561	0.000258058
ENSGALG00000003046	PSMA4	1539.47	-0.00962928	0.90863	-0.0496359	0.551835	-0.0661146	0.427483	0.00422664	0.959777	0.168231	0.0469053	0.130779	0.121565	0.101683	0.224838	0.27954	0.000870647
ENSGALG00000003047	SUGP2	443.977	-0.685648	0.000715919	0.230884	0.251424	-0.276038	0.170225	0.520997	0.0100679	0.0431751	0.832541	0.173846	0.393507	-0.0608608	0.763774	-0.0536448	0.791708
ENSGALG00000003052	AGFG1	2984.54	-0.00890981	0.909371	-0.111979	0.150994	-0.0442752	0.569811	-0.0757108	0.332526	0.357634	5.48282e-06	0.0607948	0.4395	0.127641	0.102692	0.305195	9.74616e-05
ENSGALG00000003053	PRDX6	2477.21	0.216005	0.147155	0.00551241	0.970476	0.226123	0.129154	0.00595915	0.968161	-0.0586203	0.695023	0.127721	0.392478	-0.338726	0.0229974	0.183974	0.216736
ENSGALG00000003058	HOMER3	19.9547	0.0659626	0.8553	0.0396087	0.911274	-0.354502	0.311537	-0.454276	0.189397	0.46724	0.19039	-0.0693782	0.845491	0.516353	0.139068	0.211009	0.558093
ENSGALG00000003059	HLF	43.7222	-0.758587	0.000627457	0.507576	0.0168244	-0.00740086	0.972851	0.084814	0.70668	0.166069	0.484616	-0.1185	0.610148	0.10112	0.645671	-0.0249093	0.912544
ENSGALG00000003063	HYKK	73.8114	0.198969	0.286859	-0.279194	0.124353	-0.0163038	0.927291	-0.174558	0.337272	0.353424	0.0637492	-0.00409186	0.982789	-0.439083	0.0131132	-0.360837	0.0450534
ENSGALG00000003065	NECAB3	378.212	0.132354	0.321543	0.109506	0.410407	-0.104013	0.434354	-0.15771	0.238521	0.306389	0.0242848	0.165546	0.223557	-0.161882	0.225717	0.29019	0.0295595
ENSGALG00000003067	MRPL44	713.33	0.323243	0.00927092	-0.159519	0.197904	0.135639	0.273497	-0.0870109	0.485356	0.132149	0.293397	0.141	0.261051	-0.188904	0.127962	0.296597	0.0166887
ENSGALG00000003068	EZH1	926.122	0.185217	0.0214186	0.000458373	0.995432	-0.0558959	0.484592	-0.134646	0.0949625	0.0649719	0.426352	0.037734	0.641423	-0.109171	0.169208	-0.011332	0.887163
ENSGALG00000003071	OGFOD1	485.067	0.351148	0.0072724	-0.00098283	0.993997	0.127645	0.329623	-0.529267	5.53476e-05	0.182597	0.166239	-0.0452695	0.730136	-0.172528	0.181532	-0.0866568	0.503894
ENSGALG00000003072	RPA1	1324.07	-0.0439419	0.551235	-0.0587063	0.421385	0.0610891	0.402835	0.0232477	0.753102	0.00105141	0.988794	0.060754	0.413291	0.0330639	0.651342	0.0765579	0.298329
ENSGALG00000003073	RHOBTB1	66.2419	-0.333588	0.487543	0.224973	0.63721	-0.505776	0.287767	0.354623	0.458424	0.362843	0.456114	-0.639087	0.185656	0.621131	0.192393	0.0851192	0.859694
ENSGALG00000003074	HOMER3	1223.93	-0.113677	0.284692	0.0607802	0.565638	0.0795621	0.452578	-0.0595756	0.575835	0.278878	0.00945618	0.0498731	0.642069	-0.114254	0.282241	0.181588	0.087635
ENSGALG00000003075	SLC34A1	6.60391	0.108623	0.851497	-0.708481	0.202584	1.46609	0.0121758	-1.9072	0.00114788	1.69742	0.00502837	-0.560399	0.365093	-0.357817	0.521676	-0.261764	0.643852
ENSGALG00000003076	FASLG	50.7606	-0.000648907	0.997911	-0.0136668	0.95524	0.0285245	0.906806	0.335132	0.186287	-0.126617	0.629674	0.0622769	0.808139	-0.113667	0.644819	0.171334	0.488461
ENSGALG00000003078	MMD	1315.79	-0.179632	0.143444	-0.0169416	0.889792	0.0246911	0.839965	0.165139	0.17908	-0.0996945	0.419561	-0.0576821	0.638975	0.142742	0.243138	-0.0213777	0.86172
ENSGALG00000003079	MFF	1064.79	0.053432	0.42827	-0.112124	0.0925457	0.0429352	0.518841	-0.0454515	0.500383	0.246238	0.000358976	0.057386	0.403608	0.200101	0.00304328	0.442517	6.4069e-11
ENSGALG00000003081	SUCO	787.271	-0.507221	0.00425259	0.202394	0.251403	-0.459384	0.00914587	-0.030968	0.860585	0.0725596	0.681786	-0.0977157	0.579868	-0.0296361	0.866017	-0.849971	1.56594e-06
ENSGALG00000003082	DPH1	170.03	0.509415	0.00361128	0.116013	0.509276	0.0257271	0.884085	-0.224871	0.206943	-0.133787	0.455705	0.165022	0.352014	-0.416247	0.016111	0.0412717	0.810973
ENSGALG00000003084	NUDT21	1273.81	0.0532022	0.620879	0.00178786	0.986696	0.0995764	0.353445	-0.185443	0.0852728	0.0879212	0.41693	0.0863489	0.424023	-0.11962	0.264305	0.0237738	0.824753
ENSGALG00000003085	CDK1	2438.93	0.049263	0.59845	0.0265764	0.7759	-0.00799281	0.931782	-0.0495067	0.597026	0.292968	0.00186833	0.285578	0.00244562	0.0715128	0.44635	0.668399	1.01259e-12
ENSGALG00000003086	EXOSC10	956.287	0.0249237	0.62685	-0.0379846	0.448483	0.0519155	0.300641	0.03294	0.524909	0.0128716	0.81038	-0.0339497	0.516932	-0.0217025	0.663902	0.0290139	0.567584
ENSGALG00000003091	PARN	399.828	-0.17061	0.284096	0.123548	0.434642	-0.306033	0.0524536	0.104163	0.511351	0.0274031	0.864219	-0.229197	0.149179	0.436461	0.00556914	-0.0142651	0.928575
ENSGALG00000003092	ERLIN2	2028.22	-0.293214	0.00139406	0.0903902	0.321856	-0.0431307	0.636551	0.00333234	0.971003	0.0226158	0.806207	-0.13702	0.13535	0.0727421	0.424453	-0.284284	0.00191619
ENSGALG00000003096	CBFA2T2	396.037	0.408561	0.00180992	-0.161485	0.216192	0.266453	0.0416892	-0.0560012	0.67295	-0.127166	0.34186	0.176279	0.183958	-0.0311378	0.812053	0.475502	0.000272214
ENSGALG00000003099	PCTP	73.442	-0.0766823	0.665835	-0.146317	0.395323	-0.00149109	0.993043	0.278938	0.117157	-0.174915	0.34177	0.20182	0.262326	0.367473	0.0386009	0.448826	0.012714
ENSGALG00000003101	PLPBP	768.208	0.11335	0.141941	-0.0146101	0.848499	0.12445	0.104776	-0.0891973	0.252944	0.0328409	0.679085	-0.0180317	0.818003	0.0195128	0.798444	0.168315	0.0285206
ENSGALG00000003103	MST1R	512.808	0.731305	0.000213166	-0.247651	0.209952	0.236396	0.231391	-0.218082	0.271375	-0.237442	0.231554	0.252645	0.201626	0.02645	0.893291	0.54362	0.00579099
ENSGALG00000003106	TOX2	135.502	-0.333607	0.13308	0.162861	0.457655	0.164005	0.457306	0.238343	0.290733	-0.150856	0.510813	-0.275165	0.220918	0.460599	0.0372299	0.266181	0.233991
ENSGALG00000003107	AMFR	3419.87	0.17494	0.139182	-0.0290302	0.805996	-0.079287	0.502255	-0.0716508	0.544762	0.235426	0.0471392	-0.00296715	0.980026	-0.159653	0.176647	0.0677784	0.566366
ENSGALG00000003108	SMG6	1703.18	0.219008	0.0173267	-0.00613483	0.946753	0.150658	0.101433	-0.159302	0.0848644	0.0238859	0.797095	0.100543	0.277499	-0.218735	0.0171625	0.109924	0.231152
ENSGALG00000003111	BFAR	579.649	-0.10209	0.368104	0.0872442	0.437625	-0.208243	0.0633813	-0.113491	0.313805	0.145232	0.203047	-0.148887	0.188348	0.301113	0.00700529	-0.039121	0.729471
ENSGALG00000003113	RGS14	2246.58	0.567123	2.15976e-05	-0.184062	0.167947	0.220617	0.0984429	-0.204803	0.125747	-0.105682	0.429978	0.00811435	0.951589	-0.131635	0.323288	0.169673	0.203034
ENSGALG00000003114	NOG	22.7111	-0.14208	0.781147	0.389606	0.441304	-0.0998817	0.845697	0.229067	0.668181	-0.828556	0.120562	-1.04439	0.0316632	-0.0998158	0.826318	-1.59605	0.00109215
ENSGALG00000003118	ADGRA2	325.407	-0.370167	0.0679505	0.31053	0.123901	0.147658	0.466142	0.129111	0.527698	-0.263202	0.200266	0.0121202	0.952593	-0.190886	0.344445	-0.224835	0.267303
ENSGALG00000003120	NCOR2	1337.7	-0.288442	0.0292093	0.0122899	0.925597	0.291858	0.0268896	-0.441093	0.000850436	-0.301676	0.0223791	-0.268584	0.040906	0.0554009	0.671684	-0.940246	9.57963e-13
ENSGALG00000003122	ZFAND2A	362.385	0.156705	0.337952	-0.0203806	0.900462	-0.167186	0.303867	-0.271328	0.0956702	0.738704	8.07049e-06	0.285492	0.0868576	-0.130138	0.429915	0.591869	0.000306903
ENSGALG00000003123	CNTNAP1	300.925	0.109955	0.691818	0.46358	0.0948677	0.326701	0.240985	-0.00559347	0.984072	-0.376679	0.179433	-0.0253955	0.927485	-0.286302	0.302091	0.206268	0.456919
ENSGALG00000003124	BRF2	159.089	0.300156	0.0118063	0.0177087	0.881236	0.0997028	0.403154	-0.0672886	0.583907	0.10099	0.427769	0.127268	0.311946	-0.0574213	0.633883	0.521115	1.22685e-05
ENSGALG00000003126	ERBB4	8.21181	-2.04111	0.00255215	-0.609182	0.318744	0.560521	0.358553	2.15567	0.00162274	-0.858635	0.232413	-0.159155	0.812352	-0.346069	0.588471	-1.29796	0.057234
ENSGALG00000003128	EDEM2	473.345	0.445906	0.000112732	-0.186506	0.105249	0.163358	0.15578	-0.188843	0.104201	0.0551153	0.638665	0.0316491	0.785926	-0.0167041	0.884197	0.303976	0.00807416
ENSGALG00000003129	RAB11FIP1	50.2702	-0.586202	0.00215262	0.0794962	0.650725	0.113272	0.525085	0.239685	0.211423	-0.0342169	0.867268	-0.198092	0.308497	-0.325477	0.0617671	-0.711536	0.00014558
ENSGALG00000003130	DDX49	525.64	0.150537	0.100842	-0.092852	0.306776	0.142165	0.118155	-0.00452653	0.96108	0.0617239	0.514582	0.0367955	0.694512	-0.0209163	0.818894	0.272927	0.0028584
ENSGALG00000003131	DGKE	291.996	-0.303797	0.0388323	0.227341	0.118224	-0.253059	0.0819253	0.348041	0.0182821	0.0462684	0.758723	0.0951133	0.524735	-0.075084	0.609059	0.084824	0.565106
ENSGALG00000003135	ANK3	59.9921	-1.02117	0.000452458	0.438697	0.118622	-0.866667	0.00189606	1.3901	1.60206e-06	-0.44861	0.135489	0.0985698	0.735788	0.715637	0.0143123	0.306559	0.30686
ENSGALG00000003136	IKZF2	28.5523	-0.4823	0.0795664	0.385711	0.151746	0.234535	0.394127	1.00271	0.0010052	-0.710337	0.0251837	0.895538	0.00400274	-0.199814	0.518212	1.12605	0.000118489
ENSGALG00000003138	OXTR	11.1176	-0.476253	0.479695	1.18424	0.08338	0.453523	0.54172	-1.92339	0.00729828	0.531616	0.433216	-0.980233	0.139449	-0.549659	0.374572	-1.76016	0.00713745
ENSGALG00000003143	ZC3H7A	676.482	-0.383145	0.0366105	0.279464	0.125699	-0.520034	0.00432678	-0.0600649	0.741719	0.139493	0.446068	-0.185204	0.31026	0.363624	0.0454095	-0.365868	0.0456963
ENSGALG00000003144	TRIM25	1047.31	-0.215574	0.210742	-0.00241173	0.988801	0.177837	0.300967	0.0410032	0.812079	0.139068	0.421806	0.12856	0.45727	-0.121435	0.48085	0.147048	0.3935
ENSGALG00000003146	CCDC92	23.2674	0.0987451	0.682775	0.228061	0.339742	-0.118031	0.625071	-0.147921	0.550204	-0.26351	0.293934	0.12589	0.597275	-0.167958	0.446039	-0.244724	0.288646
ENSGALG00000003147	TRPC4AP	1660.16	-0.051925	0.428936	-0.00723726	0.911419	0.0298833	0.646124	0.0508521	0.440128	-0.0706221	0.289237	-0.0511847	0.437364	0.0349878	0.58958	-0.065246	0.31847
ENSGALG00000003148	SPAG16	19.5433	0.324312	0.295767	-0.817316	0.00523855	0.492714	0.083662	-0.182555	0.543193	0.0114785	0.970415	0.122234	0.686804	0.084831	0.769723	0.0357001	0.904933
ENSGALG00000003149	ITPR3	645.343	-0.50523	0.00131698	-0.0784452	0.615024	0.24631	0.114748	0.24892	0.114081	-0.085281	0.590927	-0.0146007	0.926283	-0.218517	0.162253	-0.406844	0.00963279
ENSGALG00000003153	COPE	1337.45	0.134939	0.150773	-0.0463832	0.620245	0.241436	0.0100511	-0.0520663	0.581864	-0.0016542	0.986136	0.111396	0.239895	-0.166093	0.0767113	0.221575	0.018167
ENSGALG00000003154	TXNDC11	570.615	-0.171478	0.173211	-0.0170406	0.891319	0.0575302	0.644791	0.172408	0.172473	-0.268363	0.0351388	0.0134714	0.914797	0.185889	0.135979	-0.0275819	0.826416
ENSGALG00000003155	SRR	71.1721	0.442164	0.0239361	-0.120048	0.537494	-0.046769	0.808501	-0.559319	0.00364591	0.156685	0.419687	0.300087	0.122263	-0.242923	0.195425	-0.0701229	0.711152
ENSGALG00000003160	CERS1	269.739	-0.455896	0.013891	0.205631	0.261897	0.36859	0.04616	0.162587	0.388455	-0.566803	0.00273072	-0.000551269	0.99763	-0.20406	0.2645	-0.490502	0.00794755
ENSGALG00000003161	GDF3	342.571	0.121124	0.501872	0.0998759	0.578738	0.233506	0.196216	-0.175917	0.33436	-0.0709112	0.698754	-0.037585	0.836183	-0.138451	0.44018	0.0316413	0.86029
ENSGALG00000003162	FAM134C	3529.94	0.148247	0.205257	-0.110338	0.345284	-0.205282	0.0788828	-0.0769068	0.51064	0.571032	1.13053e-06	0.122609	0.296264	0.0413961	0.723717	0.490757	2.76563e-05
ENSGALG00000003163	GNAO1	194.698	0.201848	0.599866	-0.504019	0.186892	0.507917	0.183547	-0.883597	0.0208973	-0.472355	0.213534	-0.512543	0.173489	-0.458539	0.219765	-2.12129	2.20863e-08
ENSGALG00000003165	CCDC6	563.413	-0.43015	0.00626992	0.212789	0.172935	-0.254435	0.103075	0.0669817	0.669104	0.0260258	0.869107	-0.21826	0.164213	0.17908	0.249358	-0.417969	0.00779915
ENSGALG00000003168	MTMR12	195.128	-0.303736	0.167435	0.0181635	0.933387	-0.11276	0.603366	0.0906868	0.67868	-0.141215	0.522506	-0.270536	0.214775	0.398968	0.0643781	-0.320429	0.144016
ENSGALG00000003169	CBFB	1709.68	0.00166523	0.979845	-0.159043	0.0148559	0.284159	1.40701e-05	-0.00761191	0.908701	-0.0629179	0.348197	-0.140469	0.0340565	0.142829	0.0286495	0.0586108	0.372709
ENSGALG00000003172	SLC16A9	109.506	-0.313824	0.0777457	0.0754504	0.663121	-0.235927	0.171002	0.480183	0.00698201	-0.103699	0.574485	-0.317577	0.0756815	0.427205	0.0137121	0.0118116	0.94724
ENSGALG00000003175	STKLD1	36.5466	-0.170355	0.462814	0.26302	0.244971	-0.353463	0.116239	0.255596	0.271223	-0.453659	0.056216	-0.0053868	0.980855	0.219567	0.309723	-0.244682	0.283782
ENSGALG00000003181	SURF2	210.238	0.230919	0.0444452	-0.0932214	0.411549	0.0714505	0.528759	0.062028	0.595585	0.0499621	0.679314	0.188296	0.115545	-0.108994	0.345076	0.400439	0.000476692
ENSGALG00000003183	PHAF1	578.492	-0.107513	0.307828	-0.049881	0.631373	-0.0672526	0.516691	-0.105571	0.312773	0.00304707	0.97702	-0.16546	0.113239	0.0905298	0.377137	-0.4021	0.000118029
ENSGALG00000003185	SCPEP1	1807.91	0.10244	0.307832	-0.0153287	0.878449	0.257234	0.0104013	0.0767778	0.447543	-0.223834	0.0273882	-0.0712291	0.480025	0.089106	0.374026	0.215167	0.032082
ENSGALG00000003189	NFYC	1750.99	0.225105	0.00643058	-0.05536	0.5016	0.0526405	0.522849	-0.0909878	0.27216	0.114231	0.171358	-0.00284564	0.972705	-0.0520835	0.526866	0.1907	0.0206561
ENSGALG00000003194	ATP6V0A2	756.063	-0.0149906	0.832822	-0.0132985	0.849237	0.0529328	0.449877	-0.0379582	0.594773	-0.0043368	0.95247	0.0171023	0.811483	0.0569578	0.414978	0.0564088	0.424982
ENSGALG00000003195	TRADD	836.525	-0.50165	0.000107658	-0.00979491	0.939187	0.106839	0.405688	0.229028	0.0770901	0.000649533	0.996034	-0.0702062	0.589032	0.100174	0.436943	-0.144961	0.263592
ENSGALG00000003196	RNASE6	1059.23	0.346995	0.0627589	-0.22665	0.223759	0.377	0.0431182	-0.02151	0.908423	-0.0822215	0.660823	0.0229698	0.902235	0.370769	0.046976	0.787352	2.45049e-05
ENSGALG00000003197	RPL7A	21686.3	0.347934	0.00636383	-0.096429	0.449519	0.196743	0.122868	0.053148	0.67693	0.0665758	0.601841	0.111046	0.384088	-0.353577	0.00556177	0.325442	0.0107037
ENSGALG00000003199	COASY	2335.65	0.31079	0.000137597	-0.0651674	0.423351	0.0641703	0.43049	-0.214301	0.00870045	0.16173	0.0489137	0.0523627	0.522774	-0.0404584	0.618842	0.269127	0.000939411
ENSGALG00000003201	FBXL8	210.946	-0.0737857	0.514767	-0.139209	0.20612	0.189309	0.086286	0.0364156	0.749776	0.00408188	0.972345	-0.0863045	0.452886	0.207531	0.061539	0.138038	0.222678
ENSGALG00000003203	ENSGALG00000003203	45.7088	0.0449132	0.905817	0.331771	0.381314	0.233657	0.54372	-0.817525	0.0335177	0.309438	0.422155	-0.0807839	0.833139	-0.722076	0.0513361	-0.700606	0.0607382
ENSGALG00000003204	MED22	948.732	0.154204	0.0361713	-0.0426168	0.55944	-0.00605994	0.93378	-0.0274823	0.710078	0.174505	0.0209252	-0.130397	0.0810922	0.107798	0.13931	0.22995	0.00171785
ENSGALG00000003205	EIF4EBP1	5197.17	0.435294	0.00295013	-0.068867	0.638089	-0.047715	0.744467	-0.254202	0.0825759	0.353903	0.0157615	0.134177	0.359991	-0.310899	0.0336908	0.241691	0.0986632
ENSGALG00000003206	METTL13	252.055	0.262558	0.0485414	-0.0360008	0.785707	0.187672	0.15812	0.0359897	0.791247	-0.0422212	0.760554	0.222311	0.105391	-0.375935	0.00483627	0.254374	0.0546423
ENSGALG00000003208	GABARAPL2	642.561	-0.0678872	0.488186	-0.15428	0.110413	0.0992025	0.304195	-0.151776	0.119467	0.37734	0.000147666	-0.0573148	0.563129	0.248327	0.0108942	0.293611	0.00279082
ENSGALG00000003211	POLDIP2	1426.79	0.135574	0.169598	-0.0144663	0.883156	0.1121	0.255194	-0.0743371	0.453161	0.115626	0.246725	0.106014	0.286901	-0.207325	0.0354579	0.173186	0.0788788
ENSGALG00000003212	TSPO2	27538.8	0.275815	0.0667696	0.0326684	0.828101	-0.0604484	0.687842	-0.222515	0.139161	0.503729	0.000816179	0.190667	0.205187	-0.124352	0.408557	0.595563	7.54618e-05
ENSGALG00000003213	LGALS2	141.741	-0.0154123	0.950243	0.438346	0.0758694	-0.0688136	0.781293	0.380897	0.12915	0.0345031	0.892366	0.37111	0.145065	-0.431619	0.0855751	0.70901	0.00429487
ENSGALG00000003217	LITAF	347.339	0.482778	0.0230076	0.020251	0.924055	0.289207	0.174326	0.1504	0.483474	-0.158774	0.461873	0.0657762	0.759295	-0.245763	0.248384	0.603874	0.00443713
ENSGALG00000003219	TMEM231	309.957	-0.149384	0.221414	0.016082	0.893334	-0.0982825	0.411475	-0.291453	0.0153376	0.0835549	0.492095	-0.104666	0.383729	0.329686	0.00523516	-0.214461	0.0769477
ENSGALG00000003220	UPF1	2204.6	-0.61648	0.000557106	0.00235924	0.98944	0.163132	0.360238	0.565923	0.00154732	-0.130786	0.465447	-0.101407	0.570772	-0.166438	0.350972	-0.283696	0.112247
ENSGALG00000003221	WDR61	487.898	0.133142	0.111936	-0.0515136	0.533574	0.169374	0.0415508	-0.0569681	0.503471	-0.0233595	0.788152	0.10831	0.206279	-0.0141987	0.8646	0.264786	0.00151853
ENSGALG00000003224	HSF4	4.58173	-0.860262	0.0821998	0.0716027	0.868804	1.13087	0.0228718	-0.64443	0.23059	1.27856	0.0483194	-0.537557	0.417956	-0.493483	0.345166	-0.0547021	0.915718
ENSGALG00000003226	APOBEC2	9.79926	-1.21031	0.239405	-2.49578	0.0105505	3.61792	0.000295954	-1.97036	0.0513631	2.56057	0.016003	-0.388886	0.72208	-0.998866	0.328272	-0.885707	0.389904
ENSGALG00000003227	RAB11FIP4	138.015	-1.04733	0.000623355	-0.0104638	0.972356	0.0897067	0.766513	1.56226	4.79509e-07	-0.474415	0.133392	0.42311	0.176439	0.526481	0.0933997	1.06935	0.000632725
ENSGALG00000003228	OARD1	410.129	0.177709	0.0608436	-0.10016	0.285083	-0.00917068	0.921759	0.137065	0.151803	0.110867	0.261798	0.206984	0.0351659	-0.0757473	0.427882	0.447546	2.42675e-06
ENSGALG00000003233	ASH2L	1092.26	0.332784	2.32361e-05	-0.0839463	0.284184	-0.0316174	0.686059	-0.146443	0.0630421	0.18103	0.0233777	0.110501	0.164908	-0.0252493	0.747257	0.337059	1.68857e-05
ENSGALG00000003235	ZFR2	420.486	-0.576149	0.00324357	0.264693	0.173021	-0.353206	0.068871	0.485983	0.0129156	-0.102884	0.601983	-0.160639	0.412173	0.179359	0.356018	-0.262843	0.179576
ENSGALG00000003238	GNA11	1304.34	0.0188364	0.784581	-0.0624725	0.359808	0.114678	0.0931447	-0.235471	0.000632769	0.120025	0.0850458	-0.0201672	0.770642	0.0326202	0.631203	-0.0319508	0.641204
ENSGALG00000003241	CCDC28B	13.687	0.552128	0.111373	0.155172	0.662548	-0.532421	0.121379	0.46052	0.20256	-0.188711	0.628288	-0.307219	0.392696	-0.84132	0.00577735	-0.701851	0.0242479
ENSGALG00000003242	STAR	19.7412	0.815595	0.00760796	0.262232	0.412507	-0.365288	0.24994	-0.983265	0.00104063	0.0905338	0.756826	0.58748	0.0476404	-0.116684	0.688048	0.290603	0.31557
ENSGALG00000003243	RAD54L2	853.476	0.0203078	0.843797	-0.0859484	0.401	0.384845	0.000181742	-0.163906	0.115169	-0.157908	0.130919	-0.142026	0.169291	0.0869422	0.393841	-0.0576929	0.574209
ENSGALG00000003245	LSM1	254.187	0.392452	0.0129228	-0.0222366	0.887844	0.157364	0.319616	-0.184109	0.249405	0.0724578	0.654075	0.152631	0.342619	-0.352982	0.0249718	0.215578	0.169152
ENSGALG00000003247	NFYA	1017.4	-0.25207	0.0263432	0.158792	0.159269	-0.21229	0.059756	0.0335799	0.766796	0.0882855	0.439243	0.0139432	0.902395	0.256979	0.0228993	0.0872196	0.442662
ENSGALG00000003248	SUB1	633.507	-0.208968	0.271157	0.142031	0.452525	-0.393118	0.0372803	-0.0536806	0.776315	0.00623308	0.973788	-0.415291	0.027761	0.416413	0.0264805	-0.506381	0.00747268
ENSGALG00000003249	CHUK	1585.66	0.0479823	0.426862	-0.0587278	0.326475	0.152781	0.0108446	-0.112483	0.0639248	0.0872113	0.156518	0.0604506	0.322642	-0.0338726	0.572465	0.143341	0.0173408
ENSGALG00000003250	ITPA	264.036	0.223883	0.137876	0.205431	0.173252	-0.022004	0.88447	-0.307958	0.0430086	0.243216	0.114805	-0.0769881	0.615461	-0.175601	0.240752	0.0899782	0.548481
ENSGALG00000003254	BAG4	903.178	0.259916	0.00707605	-0.0393229	0.682818	0.184767	0.0553737	-0.0859794	0.377303	0.0859305	0.382576	0.0697746	0.476063	-0.0569563	0.555404	0.41813	1.44797e-05
ENSGALG00000003256	ATP6V0A1	1860.38	0.281455	0.00157622	-0.128602	0.147788	0.0995372	0.26249	0.0354263	0.691969	-0.0247046	0.783691	0.00511435	0.954457	-0.235153	0.00800407	0.0330727	0.70938
ENSGALG00000003258	DNAAF1	36.6819	-0.624622	0.0293652	0.2597	0.331316	-0.483886	0.0665193	-0.505618	0.0484104	0.161659	0.533965	-0.434456	0.084469	0.544806	0.0240482	-1.08242	9.69886e-05
ENSGALG00000003259	EIF2B1	227.797	0.218591	0.0373422	-0.0600741	0.561917	0.0409681	0.692203	0.0225446	0.832825	0.171432	0.125113	-0.0281159	0.798303	0.0119627	0.909036	0.377308	0.000311187
ENSGALG00000003260	UTP6	462.014	-0.068524	0.445009	-0.0024075	0.978191	-0.108905	0.21459	0.0255775	0.774365	0.0958934	0.295531	0.0829616	0.360651	0.143986	0.104249	0.168582	0.0603376
ENSGALG00000003261	PTRF	673.897	-0.498226	0.0665637	0.377662	0.163812	0.178363	0.511242	-0.182658	0.501654	0.545791	0.0453308	0.157757	0.563137	-0.33483	0.218324	0.24386	0.369659
ENSGALG00000003265	PTP4A2	1305.26	0.188937	0.0309899	-0.152783	0.0796946	0.135495	0.120086	-0.0456373	0.603524	0.110624	0.212505	0.0472755	0.592599	-0.098528	0.258966	0.185383	0.0338347
ENSGALG00000003267	STAT3	5196.44	0.260069	0.0208392	0.010414	0.926252	0.249536	0.0266356	-0.0969492	0.389792	-0.171516	0.12844	0.107015	0.342273	-0.133997	0.2336	0.224571	0.0459027
ENSGALG00000003272	KHDRBS1	869.003	-0.10268	0.133143	-0.093329	0.164137	0.248898	0.000221941	0.0659139	0.341388	-0.17611	0.0123931	0.011134	0.871786	0.153841	0.0225979	0.107669	0.115147
ENSGALG00000003273	HSDL1	152.552	-0.141987	0.211685	-0.020822	0.847912	0.00218046	0.983958	-0.0751619	0.502368	-0.0224021	0.847023	-0.0845991	0.450118	0.263562	0.0134775	-0.0792291	0.481231
ENSGALG00000003281	GSS	787.609	0.390795	0.00302029	-0.0792103	0.547304	0.116678	0.375561	-0.218818	0.0980816	0.00732173	0.956049	0.0333938	0.800696	-0.24997	0.0563745	0.000189841	0.998845
ENSGALG00000003282	STAT5A	10956.1	0.392934	0.00595285	0.0332191	0.816133	0.112008	0.433074	-0.370691	0.0094875	0.122178	0.392695	-0.00783438	0.956282	-0.381519	0.00755236	-0.0997063	0.485096
ENSGALG00000003283	COMP	72.3697	-1.587	0.000493905	0.953296	0.0338891	0.310277	0.494205	-1.16641	0.0100077	0.627307	0.166267	0.016522	0.97095	0.580176	0.199844	-0.265837	0.562557
ENSGALG00000003284	CRLF3	2383.44	0.00590411	0.926068	-0.148672	0.0185961	0.200055	0.00155215	0.0514791	0.420499	-0.0708788	0.271545	-0.0427431	0.503774	0.0756018	0.231656	0.0707467	0.265294
ENSGALG00000003285	CDHR2	7.81535	0.379658	0.351125	0.080305	0.844028	-0.112023	0.783035	-0.157671	0.705535	-0.0203024	0.962763	0.398276	0.357769	-1.05713	0.00559801	-0.488889	0.187711
ENSGALG00000003286	ACSBG1	8.64604	-0.809039	0.105485	0.289979	0.541622	-0.580382	0.217516	0.781833	0.109371	0.049144	0.924605	0.394148	0.447745	0.477271	0.360223	0.602954	0.253943
ENSGALG00000003287	TMEM39B	293.933	0.2458	0.0631672	-0.0244316	0.852732	0.14622	0.268104	-0.331017	0.0129719	0.150497	0.26434	-0.0263725	0.843661	-0.191092	0.142541	-0.0303966	0.816403
ENSGALG00000003288	TARS	939.853	-0.175495	0.26634	0.175287	0.265385	-0.433773	0.00577915	0.0992477	0.528367	0.241035	0.128222	0.0767269	0.627848	0.130099	0.408842	0.113128	0.473847
ENSGALG00000003293	MBTPS1	1042.64	-0.052566	0.59297	0.0211655	0.828458	-0.190745	0.0503715	0.173516	0.0774094	-0.00657134	0.947283	-0.219865	0.0255225	0.200501	0.0391635	-0.0745653	0.446957
ENSGALG00000003294	ATAD5	147.137	-0.368115	0.212676	0.657171	0.025695	-1.16354	7.20464e-05	0.161545	0.579172	0.108957	0.711086	-0.165202	0.572272	0.726534	0.0126873	-0.0426505	0.885329
ENSGALG00000003295	ADAMTS12	13.2506	-1.50248	0.00261065	0.71834	0.118375	-0.0704382	0.881291	0.965009	0.062889	-0.783751	0.145249	0.224254	0.655338	-0.386103	0.418723	-0.835166	0.0987832
ENSGALG00000003297	HDAC1	2227.62	0.0730612	0.253179	-0.0372336	0.55826	0.135981	0.0327519	-0.0724642	0.2594	0.0861094	0.184593	-0.0811027	0.208343	0.108403	0.0885599	0.212754	0.000865466
ENSGALG00000003298	DDX55	227.124	0.0600025	0.752063	0.160785	0.394932	-0.714722	0.000134791	0.215174	0.251045	0.12073	0.527038	-0.0220777	0.907273	0.637253	0.000728612	0.457144	0.0164818
ENSGALG00000003299	WHSC1L1	2087.23	-0.631645	0.000419171	0.0989445	0.579752	-0.351473	0.0490994	0.503809	0.0048533	0.251079	0.161622	0.10499	0.558249	0.187651	0.29468	0.163355	0.36211
ENSGALG00000003304	CRTC1	185.32	-0.726223	0.000269612	0.0877426	0.653792	0.161739	0.41	0.59813	0.00295699	-0.475404	0.019677	0.231741	0.248156	-0.217898	0.270616	-0.340172	0.088592
ENSGALG00000003307	TMED2	2784.26	-0.0263917	0.746276	-0.121915	0.133517	0.235794	0.00373652	0.100886	0.217772	-0.253048	0.00206605	-0.03654	0.654574	0.266424	0.00104906	0.165209	0.042783
ENSGALG00000003308	ERLIN1	989.233	0.00430068	0.948518	0.0471526	0.474268	0.153798	0.0203028	0.0833515	0.219621	0.000545151	0.993741	-0.043721	0.522576	-0.261035	7.65902e-05	-0.0156079	0.813673
ENSGALG00000003313	MTMR9LP	1006.82	0.491436	0.0235017	-0.164794	0.447352	0.0432565	0.841852	-0.191149	0.378586	-0.0160291	0.941223	-0.130337	0.54806	-0.229174	0.289288	-0.196791	0.363263
ENSGALG00000003314	RILPL1	562.703	-0.252895	0.0640008	0.0266976	0.843464	0.0241427	0.858376	0.10604	0.437898	-0.0367439	0.790281	-0.367785	0.00705515	-0.0337865	0.801202	-0.53433	8.3375e-05
ENSGALG00000003319	ADAP2	303.512	0.123322	0.280842	-0.210683	0.0614156	0.310874	0.00594333	-0.019852	0.864151	-0.125186	0.288142	-0.0066965	0.953803	0.103858	0.357164	0.175637	0.122703
ENSGALG00000003321	RILPL2	631.959	0.175474	0.12214	-0.138526	0.219906	0.243281	0.0314647	0.142817	0.213384	-0.0879751	0.448598	-0.0635228	0.580331	0.0664699	0.557364	0.338017	0.00287985
ENSGALG00000003322	TBC1D2B	190.964	-1.30689	0.00865311	0.231524	0.640243	-0.0106657	0.98283	2.45504	1.14036e-06	-1.21358	0.0169253	0.292121	0.560498	-1.12521	0.0239702	-0.677665	0.17373
ENSGALG00000003323	OSGIN1	1081.46	-0.14981	0.40863	0.342241	0.0588627	-0.174689	0.335118	-0.409315	0.0239161	0.672959	0.000215034	0.252773	0.165145	-0.120434	0.507207	0.413725	0.0226223
ENSGALG00000003324	PRRX1	125.506	-0.961881	0.00300137	0.635603	0.0477713	0.423536	0.191765	-0.692828	0.033261	0.293271	0.368818	-0.0343627	0.915948	-0.346414	0.281213	-0.683075	0.0351469
ENSGALG00000003325	RILPL2	533.673	-0.200448	0.114441	0.0634472	0.613756	-0.317855	0.0111664	0.133004	0.29132	0.0921689	0.470723	0.135541	0.286838	0.0927594	0.461282	-0.00138267	0.991309
ENSGALG00000003326	AMACR	94.4796	-0.102803	0.507919	-0.0550363	0.71206	-0.0033017	0.98227	-0.105744	0.488422	0.0339801	0.829666	-0.175608	0.250279	0.149872	0.299287	-0.258641	0.0889329
ENSGALG00000003329	GORAB	405.781	-0.0640949	0.566505	0.145456	0.188173	-0.26212	0.0173578	-0.0454441	0.682294	-0.129111	0.25066	-0.00871354	0.937183	0.187409	0.0842377	-0.176618	0.111128
ENSGALG00000003331	FAF2	1291.79	0.159812	0.0500964	-0.0715514	0.378157	0.152477	0.0606822	-0.138827	0.0903014	0.0560084	0.498087	0.0959622	0.243396	-0.0137142	0.866044	0.240167	0.00318023
ENSGALG00000003333	GHDC	118.398	0.589155	0.00126336	-0.0503503	0.783522	0.201645	0.274027	-0.229229	0.222385	-0.348442	0.0636404	0.132454	0.470429	-0.228699	0.200072	0.0665344	0.709809
ENSGALG00000003336	DAPK2	155.75	-0.11643	0.47324	-0.0643543	0.685851	0.0946126	0.552472	0.411018	0.0130567	-0.12963	0.448714	-0.312491	0.0592367	0.34303	0.0324223	0.225755	0.165833
ENSGALG00000003337	EIF3I	3747.97	0.249309	0.0444246	-0.0441918	0.721493	0.169085	0.172721	-0.0497136	0.688973	0.0107509	0.931129	0.148176	0.233194	-0.306601	0.0134119	0.176815	0.153761
ENSGALG00000003339	MTOR	791.481	-0.619817	1.53828e-05	0.111548	0.433111	0.0212563	0.881356	0.574185	6.55377e-05	-0.163072	0.261149	0.0646912	0.653904	0.00966137	0.946227	-0.00154644	0.991416
ENSGALG00000003340	GBGT1	298.859	0.0703938	0.556019	-0.087078	0.460472	0.422313	0.000400437	0.138876	0.262849	-0.440092	0.000444491	-0.169898	0.159393	-0.115904	0.320501	-0.18139	0.12473
ENSGALG00000003344	CLTB	3365.92	0.232857	0.079927	-0.0524421	0.693163	0.292299	0.0279449	-0.220797	0.0973071	0.0296696	0.82388	-0.0320171	0.809994	-0.179596	0.176448	0.0699732	0.598499
ENSGALG00000003345	PIBPPDD4L	544.017	0.313618	0.0734069	-0.0612854	0.726067	0.277616	0.113202	-0.0853632	0.628667	-0.542452	0.00211099	-0.0598673	0.732051	-0.344545	0.0470152	-0.50228	0.00391285
ENSGALG00000003348	HIGD2A	443.408	0.628746	0.00378877	-0.24813	0.25305	-0.0543269	0.802029	0.155115	0.47607	-0.012728	0.95362	-0.133178	0.541101	-0.715028	0.000925817	-0.37953	0.0787697
ENSGALG00000003349	PLEKHA2	1744.95	0.292361	0.0241057	-0.169215	0.19117	0.383088	0.00311597	0.0412171	0.751696	-0.447723	0.000596181	-0.322121	0.0129515	-0.060901	0.636806	-0.283294	0.0284065
ENSGALG00000003353	RAI14	79.6799	-0.572407	0.0622523	0.422312	0.158234	-0.94333	0.00140543	-0.0610608	0.833895	-0.249071	0.395446	-0.542615	0.0580389	0.431379	0.124543	-1.51479	4.41897e-07
ENSGALG00000003354	KCNH4	63.1668	0.934479	0.00546321	0.156315	0.647549	-0.155898	0.648462	-0.771389	0.0226689	-0.793668	0.0164228	0.226047	0.485982	-0.639716	0.0453885	-1.04383	0.00127141
ENSGALG00000003355	NOP16	415.436	0.335968	0.0122741	-0.0806765	0.546503	0.21284	0.112479	-0.0583753	0.667323	0.0705778	0.607904	0.0303438	0.824188	-0.280138	0.0363764	0.23054	0.0842212
ENSGALG00000003356	TM2D2	473.251	0.221556	0.0695706	-0.103618	0.393459	0.184604	0.129026	-0.0602073	0.625068	0.0544516	0.662678	-0.0972129	0.431504	-0.239096	0.0478705	-0.0395223	0.744324
ENSGALG00000003357	FKBP8	1345.59	0.243567	0.088005	0.0699096	0.624184	0.0633839	0.657092	-0.238811	0.0949958	0.150414	0.294303	0.121838	0.395133	-0.296315	0.0377392	0.113988	0.424032
ENSGALG00000003359	RAB5C	2181.69	-0.0173339	0.797979	-0.042151	0.531148	0.200865	0.00289835	-0.108621	0.110251	0.0978654	0.153886	-0.160551	0.0184821	0.0251322	0.708557	-0.00479472	0.943426
ENSGALG00000003360	ARL10	72.6099	0.0586917	0.744786	0.034585	0.845167	0.333342	0.0652956	-0.166953	0.374278	-0.284868	0.132222	0.0334969	0.854162	-0.0669346	0.701027	-0.0586396	0.741234
ENSGALG00000003361	TREMB1	562.694	0.0592793	0.70289	-0.0997072	0.519298	-0.267564	0.0828224	-0.0214623	0.889612	0.299008	0.0552209	0.00911573	0.953321	0.0914498	0.554093	0.0701198	0.651265
ENSGALG00000003362	ACSS2	3686.98	0.148908	0.11377	-0.163772	0.0814951	0.272341	0.00378302	-0.166782	0.0769169	-0.0515215	0.585402	0.0494072	0.600188	-0.100025	0.28703	-0.0114451	0.903135
ENSGALG00000003365	RAD1	98.9041	0.287301	0.0182916	-0.129084	0.277487	0.0490601	0.67752	-0.156711	0.200136	0.188927	0.145348	-0.0498489	0.694075	0.0848758	0.469741	0.27452	0.0212772
ENSGALG00000003369	KAT2A	754.037	0.392491	0.0038059	0.109299	0.420555	0.188644	0.165728	-0.418895	0.00215616	0.07447	0.586569	0.0492053	0.718445	-0.313242	0.0204519	0.0819734	0.543983
ENSGALG00000003370	KIAA1191	2305.08	0.22118	0.0492755	-0.0818814	0.466114	-0.0222218	0.84314	-0.185311	0.0994432	0.323743	0.00414259	0.106471	0.345602	0.00877197	0.937827	0.370752	0.000977625
ENSGALG00000003373	BRIX1	248.673	-0.0491881	0.73457	0.0180806	0.899504	-0.134735	0.345267	0.06839	0.636539	0.0367085	0.803749	-0.204645	0.159068	0.394373	0.00565313	0.128984	0.373384
ENSGALG00000003377	SIMC1	371.616	0.0925626	0.341996	0.067232	0.48555	-0.0171586	0.859003	-0.211612	0.0303766	0.186978	0.0617255	-0.0418222	0.672622	-0.0688879	0.470417	0.00729215	0.93973
ENSGALG00000003378	USP42	78.1173	-0.542073	0.0665381	0.432599	0.136375	-0.821811	0.00436934	0.350165	0.225635	-0.114075	0.69822	-0.420533	0.144903	0.663293	0.0197195	-0.452435	0.124662
ENSGALG00000003381	HERC1	2827.92	-0.744197	0.000165656	0.260219	0.187309	-0.364428	0.0647772	0.674554	0.000639172	0.0189951	0.923533	0.184153	0.351873	0.132621	0.502204	0.161916	0.412889
ENSGALG00000003383	KPNA6	2710.53	0.123704	0.205553	-0.00496078	0.95945	-0.258011	0.00811204	-0.0769895	0.43006	0.475484	1.25984e-06	0.114068	0.245269	0.1297	0.18481	0.502995	2.70009e-07
ENSGALG00000003385	LSM4	1148.71	0.204198	0.0849156	-0.0214681	0.856003	0.268385	0.0235702	-0.274236	0.0212679	0.115578	0.33379	0.0910426	0.445389	-0.223732	0.0586744	0.159767	0.176889
ENSGALG00000003391	EIF2AK1	375.874	-0.0545786	0.638121	0.01728	0.879948	-0.303217	0.00759761	0.111259	0.332369	0.0700546	0.550588	-0.0910346	0.432043	0.322186	0.004622	0.0719484	0.534187
ENSGALG00000003392	SBNO1	2910.49	-0.360921	0.0890067	0.351392	0.097556	-0.828168	9.36548e-05	0.248208	0.241679	0.3149	0.137968	-0.0131121	0.950738	0.288281	0.174042	0.000579815	0.99782
ENSGALG00000003396	NFATC3	1231.21	-0.579662	0.00685705	0.337177	0.115008	-0.616539	0.00393311	0.408804	0.0561383	-0.0104071	0.961319	-0.152597	0.476277	0.358064	0.0940544	-0.25516	0.234097
ENSGALG00000003397	RHOT1	716.102	0.00380546	0.971864	0.138383	0.197184	-0.316095	0.00313853	-0.104906	0.328121	0.12314	0.256232	-0.079641	0.459787	0.20254	0.0569926	-0.0327727	0.760402
ENSGALG00000003398	ADAM9	879.618	-0.133314	0.196693	0.00444556	0.965357	0.126969	0.21572	0.00554315	0.957373	-0.134937	0.196795	-0.212815	0.0392893	-0.0186519	0.854394	-0.362761	0.000412297
ENSGALG00000003405	BSDC1	1602.75	0.244344	0.0659041	0.00184238	0.988927	-0.121039	0.361634	-0.142028	0.285099	0.387425	0.00370708	0.0581885	0.66287	-0.0573365	0.666048	0.371397	0.00516524
ENSGALG00000003408	RP1-27O5.3	617.66	0.14615	0.138931	0.0261054	0.790275	-0.379426	9.89337e-05	-0.12322	0.206675	0.362772	0.00026718	0.136717	0.169768	-0.00104203	0.991509	0.168056	0.0874659
ENSGALG00000003409	MTCL2	709.658	-0.213599	0.158843	-0.0631562	0.675322	0.394671	0.00903239	-0.0449142	0.768044	-0.205377	0.178849	-0.0160007	0.916089	-0.318134	0.0346169	-0.46651	0.00203095
ENSGALG00000003412	RALGDS	1042.5	0.194363	0.252917	0.117845	0.487978	0.416811	0.0143955	-0.105875	0.53591	-0.58864	0.000574766	0.136341	0.423103	-0.1232	0.467825	0.0476461	0.779021
ENSGALG00000003416	FHIP1B	772.891	0.543336	0.000633509	-0.125842	0.428655	0.237083	0.136251	-0.217424	0.173637	-0.221786	0.165686	0.00678945	0.965989	-0.179764	0.255991	0.0423922	0.788953
ENSGALG00000003419	MPHOSPH9	274.585	-0.226006	0.185623	0.291785	0.0849135	-0.699731	3.22205e-05	-0.0748114	0.655486	0.364148	0.032559	-0.00398909	0.981285	0.247301	0.141315	-0.101304	0.55232
ENSGALG00000003420	ZBTB8A	116.722	0.0464061	0.702836	-0.127504	0.277267	0.115246	0.325736	0.0343666	0.780025	0.212643	0.105619	-0.0689783	0.59225	0.0902543	0.454109	0.302433	0.0130781
ENSGALG00000003427	USP3	624.575	-0.29808	0.0707258	0.0138992	0.93242	-0.303072	0.0639387	0.268964	0.101629	0.0849937	0.607814	0.0128204	0.9381	0.156224	0.341073	-0.0642508	0.696891
ENSGALG00000003428	PIK3R2	1654.97	0.0137497	0.900368	0.0279368	0.798715	0.321288	0.00343486	-0.133749	0.225681	-0.186897	0.0911684	-0.050487	0.646486	-0.150637	0.168342	-0.158796	0.14738
ENSGALG00000003429	PBX1	2289.7	-0.185213	0.226296	0.0893829	0.558818	-0.129134	0.39831	0.00222467	0.988401	0.485653	0.0015542	0.0457344	0.765734	0.38886	0.0111899	0.697508	5.3739e-06
ENSGALG00000003430	PMS2	189.875	-0.296086	0.145314	0.282313	0.160499	-0.679458	0.000675737	0.19426	0.331881	-0.00156525	0.993851	-0.191835	0.339497	0.269015	0.174315	-0.423355	0.0362537
ENSGALG00000003433	DPEP2	822.832	0.272587	0.17043	0.143317	0.471011	-0.702572	0.000396831	-0.40306	0.0416708	0.114511	0.563292	0.203006	0.305271	0.386754	0.0505844	0.0145431	0.941574
ENSGALG00000003434	C17orf75	400.594	-0.0882278	0.571757	-0.065087	0.673651	-0.105484	0.493866	-0.152476	0.324836	0.0107476	0.945057	-0.0237834	0.877994	0.288475	0.0603984	-0.135836	0.38221
ENSGALG00000003435	PGC	21.3676	0.263763	0.373605	0.00894008	0.975687	-0.188172	0.516493	-0.202763	0.488338	-0.246391	0.403211	0.47681	0.101221	-0.106577	0.707248	0.00561081	0.984474
ENSGALG00000003438	NUF2	850.638	-0.142015	0.331551	0.052269	0.719818	-0.0394836	0.786443	-0.00641331	0.965026	0.173397	0.238704	0.0382226	0.794674	0.156696	0.28346	0.232673	0.111992
ENSGALG00000003439	PLEKHM2	1513.44	0.309224	0.0310089	-0.0858946	0.548708	0.312035	0.0295479	-0.182298	0.205178	-0.223691	0.120431	-0.0821128	0.567173	-0.399717	0.00510907	-0.352453	0.0136664
ENSGALG00000003441	GTF3C5	286.387	0.0531259	0.499497	-0.131347	0.0833101	0.0998404	0.187083	-0.0454577	0.564408	0.0287473	0.726895	0.0426808	0.594845	0.0450623	0.552686	0.0926522	0.233083
ENSGALG00000003443	LRRC52	87.706	0.595231	0.00396724	-0.23935	0.245504	0.160991	0.433438	-0.605304	0.0033284	0.115934	0.575213	-0.0325037	0.873858	-0.280306	0.157795	-0.285306	0.154769
ENSGALG00000003445	MGST3	1682.18	0.388857	0.0337945	-0.0597524	0.744256	-0.0447931	0.806765	-0.315169	0.0853787	0.406187	0.0268848	0.0949991	0.604734	-0.556435	0.00236483	-0.0861059	0.637955
ENSGALG00000003447	FRS3	534.896	0.136202	0.314371	-0.0051495	0.969525	0.117707	0.383322	-0.632697	2.82789e-06	0.214481	0.113388	-0.0949152	0.481753	-0.227681	0.0871267	-0.492053	0.000244679
ENSGALG00000003454	ZNF207	2615.52	0.0311094	0.630708	0.00450804	0.94421	0.0590718	0.359507	0.0343084	0.597541	-0.000881517	0.989269	0.0491487	0.450843	0.182068	0.00485892	0.359333	2.91608e-08
ENSGALG00000003456	CA12	186.673	-0.0218251	0.972769	-0.360046	0.569394	0.713591	0.262041	-1.75678	0.00558006	-1.59059	0.010363	-0.0993681	0.871763	-0.0859205	0.888781	-3.20094	3.50238e-07
ENSGALG00000003457	CNP	1698.72	0.18354	0.17484	-0.0825489	0.541182	0.30763	0.0229142	-0.148849	0.272538	-0.0786848	0.562641	0.0779787	0.565276	-0.00365775	0.978407	0.255409	0.0588686
ENSGALG00000003458	CCZ1	574.591	-0.185121	0.217735	0.274576	0.0662882	-0.393999	0.00833259	-0.123971	0.406739	0.0842575	0.5753	-0.169594	0.25685	0.454133	0.00224673	-0.0597184	0.69062
ENSGALG00000003461	USP49	179.595	-0.179882	0.227967	0.00285662	0.984455	0.105384	0.473582	0.33541	0.0270812	-0.262267	0.0905311	0.164774	0.278347	0.00322944	0.982683	0.169505	0.25745
ENSGALG00000003464	TTC25	3.64555	-0.336267	0.639863	-0.990837	0.0964574	0.663055	0.244798	0.223071	0.734616	-0.0376549	0.957996	-0.427449	0.515173	-0.00360494	0.994913	-0.909687	0.176315
ENSGALG00000003467	BYSL	730.375	0.340635	0.0146277	-0.0376613	0.786967	0.136338	0.328374	-0.170541	0.223852	-0.0144154	0.918477	0.158885	0.257657	-0.56427	4.84163e-05	-0.15103	0.276553
ENSGALG00000003472	VWC2L	19.1157	0.734414	0.0417407	-0.113531	0.75496	0.0836995	0.817727	-1.1679	0.00100204	0.305521	0.381691	0.498827	0.159084	0.300037	0.396874	0.641068	0.0704329
ENSGALG00000003473	SFRP1	19.2212	-0.5319	0.169066	0.65424	0.0860979	0.292454	0.460155	0.111393	0.788605	0.310755	0.482557	0.111319	0.801154	-0.277641	0.503882	0.670619	0.0951814
ENSGALG00000003474	MED20	874.138	0.268917	0.0143487	0.000548047	0.996011	0.12939	0.238634	-0.242867	0.0278022	0.0546095	0.622778	0.148788	0.178681	-0.220296	0.0441395	0.139089	0.203771
ENSGALG00000003475	ACLY	1940.24	-0.0554769	0.461767	-0.0977378	0.191849	0.269981	0.000320723	0.0912892	0.229086	-0.110369	0.149222	0.00550195	0.942231	-0.0661836	0.377841	0.0370048	0.623037
ENSGALG00000003476	ERN1	956.347	-0.332412	0.00960314	0.0595226	0.640793	-0.112711	0.376786	0.310788	0.0154856	-0.216222	0.0940813	0.0491176	0.702063	0.397025	0.00191382	0.155109	0.227818
ENSGALG00000003478	GFI1B	3060.42	0.0397701	0.738169	0.128523	0.279632	-0.0854104	0.47252	-0.364458	0.00218125	0.410328	0.000576777	0.0892739	0.453914	-0.0948346	0.425024	0.123192	0.300277
ENSGALG00000003483	GOLGA7	471.801	0.0645324	0.478803	-0.150938	0.0925816	0.291338	0.00122998	0.0910831	0.326967	-0.114489	0.227343	0.0235727	0.79998	0.0445875	0.622518	0.249686	0.00607953
ENSGALG00000003484	BARD1	340.932	-0.109433	0.41145	0.0508089	0.700096	0.0668406	0.61316	-0.0258026	0.847138	0.257415	0.0595682	0.0644549	0.635981	0.0532483	0.690448	0.357532	0.00756407
ENSGALG00000003485	CCND3	8463.92	0.257496	0.0321008	-0.0915826	0.44581	0.190744	0.112335	-0.181014	0.132071	0.316584	0.00850027	0.111483	0.354062	0.0911938	0.448048	0.694905	7.35738e-09
ENSGALG00000003487	RAB8B	2022.28	-0.375758	0.0218408	0.11904	0.466639	-0.187295	0.251991	0.145253	0.375035	-0.126271	0.441397	-0.234196	0.152475	0.160018	0.327139	-0.49921	0.00229823
ENSGALG00000003492	PPP1RL	1435.59	0.293921	0.0156927	-0.0385974	0.750794	0.134011	0.270451	-0.184683	0.130064	0.142088	0.246111	0.0358925	0.769084	-0.318282	0.00874666	0.06435	0.596001
ENSGALG00000003495	ALDH9A1	754.145	0.0457164	0.743944	-0.112586	0.419513	0.589137	2.58247e-05	0.0126925	0.928511	-0.110542	0.437126	-0.132255	0.34907	-0.216158	0.121829	0.0760052	0.586627
ENSGALG00000003496	TEX2	378.719	-0.313309	0.123512	0.181046	0.37076	-0.30282	0.134024	0.31166	0.125171	-0.378459	0.063791	-0.0401656	0.842817	0.485839	0.0160919	-0.0562077	0.782363
ENSGALG00000003498	TAF8	390.107	0.0753949	0.336057	-0.022936	0.76539	0.146861	0.0576866	-0.0735816	0.357054	-0.107682	0.187432	0.0234588	0.767888	0.101954	0.182854	0.143469	0.0651628
ENSGALG00000003499	MAST3	1648.29	0.592142	0.00023343	-0.149933	0.351471	0.342347	0.0335145	-0.417362	0.00967677	-0.37478	0.0200731	0.0455388	0.776999	-0.0798205	0.618754	-0.0418674	0.794254
ENSGALG00000003503	MYBL2	1981.59	0.2818	0.00359945	-0.127971	0.185433	0.19401	0.0447829	-0.0954298	0.325688	0.122142	0.210652	0.339403	0.000503353	-0.0920846	0.342998	0.621869	1.3643e-10
ENSGALG00000003505	LACTB	168.434	-0.0713904	0.551769	-0.0935655	0.420528	0.0314574	0.785888	-0.0092885	0.937908	0.114477	0.356031	0.0374574	0.759089	0.250009	0.0345138	0.259156	0.0316327
ENSGALG00000003507	TECPR1	224.633	-0.448782	0.00026904	0.114826	0.33548	0.18273	0.129612	0.0393208	0.751918	-0.144127	0.256444	-0.147958	0.230234	0.0119528	0.919752	-0.392037	0.00137898
ENSGALG00000003509	SPACA9	6.23703	-0.46734	0.351794	0.497102	0.303339	-0.744717	0.117355	0.686676	0.16723	-0.205462	0.701478	0.519239	0.327727	-0.0679686	0.895003	0.217529	0.674746
ENSGALG00000003510	UCK2	346.28	0.20849	0.109978	0.00977653	0.940002	0.256789	0.0493432	0.170341	0.20294	-0.20528	0.130469	0.115156	0.389235	-0.173758	0.184333	0.381515	0.00341586
ENSGALG00000003517	ZBTB8OS	956.079	0.211512	0.0119143	-0.0554214	0.507746	-0.0341127	0.683023	-0.265092	0.00158748	0.270447	0.00146923	0.138211	0.103638	0.0272958	0.744478	0.292841	0.000481842
ENSGALG00000003518	GPAT4	782.732	0.211298	0.0569524	-0.0422871	0.702234	0.150136	0.175332	-0.153267	0.169825	-0.0235903	0.833748	-0.0172678	0.877018	-0.208798	0.0577407	-0.0837759	0.447772
ENSGALG00000003520	POLG2	128.812	-0.173272	0.373418	-0.0233347	0.902908	-0.244666	0.198123	0.273914	0.156162	-0.0303603	0.87784	0.167732	0.391419	-0.0179164	0.925654	-0.0479038	0.805171
ENSGALG00000003521	TPM1	2312.13	-0.387985	0.000993298	-0.344645	0.00331238	0.494638	2.51831e-05	-0.14312	0.22424	0.218218	0.0647103	-0.000696909	0.995288	0.250635	0.0331845	0.0870437	0.460527
ENSGALG00000003522	RBBP4	6558.07	0.153768	0.118543	-0.0478202	0.627165	0.222697	0.0237466	-0.132051	0.180565	0.0636474	0.519218	0.0487341	0.621354	-0.108173	0.271981	0.200802	0.0414513
ENSGALG00000003523	IFT52	426.487	-0.0578577	0.56022	-0.108674	0.265381	0.317773	0.00121409	-0.343377	0.000570999	0.0449728	0.655022	0.045468	0.647959	0.0792097	0.416314	-0.0224852	0.820026
ENSGALG00000003526	TUBGCP2	649.357	0.0190941	0.78292	-0.104697	0.123008	0.0695772	0.304782	0.00870694	0.900333	0.0147049	0.836836	0.0453844	0.518315	0.0358844	0.59788	0.0886554	0.198245
ENSGALG00000003527	ARRDC2	1991.65	0.305815	0.0905361	0.0674908	0.708712	-0.449987	0.0126856	0.157825	0.382289	0.593845	0.00105132	0.272797	0.132672	-0.206409	0.254171	0.741376	4.10623e-05
ENSGALG00000003529	SYNC	299.709	0.168414	0.216707	-0.263996	0.0500859	0.276964	0.0399121	0.156698	0.256888	-0.443313	0.00145689	-0.0146351	0.914332	0.0560126	0.675064	-0.0638551	0.636351
ENSGALG00000003532	DDX5	12727.8	0.0136315	0.879652	-0.0950395	0.290822	-0.0173468	0.847095	0.0586882	0.514488	-0.0605884	0.501317	0.0345774	0.700976	0.35835	6.82834e-05	0.292272	0.00116969
ENSGALG00000003533	ZNF511	356.205	0.539753	0.00062233	-0.149169	0.344028	-0.00573712	0.970908	-0.35479	0.0244873	0.187139	0.238421	0.131147	0.407735	-0.143996	0.358017	0.204348	0.192138
ENSGALG00000003536	KLHL11	295.701	-1.18354	0.000411127	0.0974737	0.769674	-0.0210467	0.9496	1.4154	2.55523e-05	-0.292077	0.388909	0.150984	0.654599	-0.687754	0.0400922	-0.520565	0.120672
ENSGALG00000003539	NHSL3	154.675	0.575612	0.00219594	-0.15174	0.419292	0.220454	0.241684	-0.295686	0.121315	-0.529933	0.00517747	-0.0622356	0.736235	-0.302152	0.094292	-0.545679	0.00285477
ENSGALG00000003540	CEP95	147.657	-0.472055	0.00469695	0.0930001	0.56612	-0.197893	0.220794	0.179034	0.276371	0.139818	0.41011	-0.2916	0.0801167	0.667312	4.55216e-05	0.117617	0.486064
ENSGALG00000003547	SKP2	350.145	-0.199826	0.0588633	0.114987	0.26779	-0.0614712	0.554294	0.0493722	0.641339	-0.00728304	0.946503	-0.041551	0.696799	0.182258	0.0793511	0.0364863	0.730211
ENSGALG00000003548	BAIAP2L1	147.969	0.274182	0.261619	0.0694487	0.775804	-0.528594	0.0291375	-0.245218	0.310045	0.144142	0.553493	0.301859	0.214458	0.133065	0.582075	0.148884	0.540084
ENSGALG00000003549	MTG1	464.9	0.768662	2.58248e-05	-0.137499	0.452343	-0.23248	0.202331	-0.348434	0.056005	0.23417	0.201091	0.109239	0.550471	-0.414989	0.0221185	-0.0213319	0.906335
ENSGALG00000003550	ARHGAP40	403.076	-0.38739	0.0248822	0.152491	0.3742	0.309916	0.0720623	0.605882	0.000556205	-0.256887	0.148408	-0.0625064	0.721977	0.0254212	0.883543	0.386927	0.0257681
ENSGALG00000003554	OPTC	288.295	-0.365361	0.220496	0.421187	0.157153	-0.150647	0.61318	1.20477	6.34721e-05	-0.862541	0.00437237	0.448875	0.135174	0.0782194	0.794231	0.774506	0.0096743
ENSGALG00000003558	NADK2	354.603	-0.365148	0.0317012	0.259792	0.122839	-0.363584	0.0306007	-0.0948938	0.573142	0.0570505	0.736924	-0.125039	0.458443	0.174818	0.294621	-0.457003	0.00696175
ENSGALG00000003559	ACTR5	201.086	-0.109101	0.289679	-0.115719	0.242742	0.0936844	0.343738	0.0191855	0.851884	0.100689	0.348816	0.144185	0.174565	-0.0839884	0.406324	0.0489345	0.633596
ENSGALG00000003562	NPTX2	14.966	0.550445	0.270243	-0.315317	0.522967	0.479497	0.337462	-0.307219	0.556258	-0.0616661	0.907357	-1.30113	0.0077	-0.0697954	0.871949	-1.02519	0.0262626
ENSGALG00000003563	YARS	921.078	0.383715	0.00270987	-0.122465	0.337846	0.0846196	0.507689	-0.265232	0.0384744	0.113326	0.378554	0.155526	0.226021	-0.21825	0.0869391	0.13124	0.303342
ENSGALG00000003566	SMURF2	125.669	-1.10428	0.000106791	0.167044	0.549033	-0.165986	0.551583	0.91194	0.00134947	-0.207037	0.475303	-0.130931	0.647072	-0.227747	0.417213	-0.757002	0.00797913
ENSGALG00000003567	FNDC5	80.1742	-0.307781	0.553161	0.102964	0.840879	0.739339	0.156514	-0.57904	0.273417	-1.03275	0.0464256	-1.20245	0.0168857	-0.900921	0.0683709	-3.18063	4.13534e-10
ENSGALG00000003568	PPP1R16B	160.693	-0.927449	0.000471693	0.101086	0.699042	0.296649	0.258197	0.915999	0.000655514	-0.600847	0.0271469	-0.0299933	0.91061	-0.212913	0.419228	-0.457468	0.0852067
ENSGALG00000003569	TMEM130	52.3759	0.686502	0.00390093	-0.0533106	0.823928	-0.219104	0.354929	-0.177021	0.45766	0.0517486	0.831485	0.183354	0.446827	-0.144387	0.536299	0.327782	0.158438
ENSGALG00000003570	ATIC	3003.18	0.261633	0.0244231	-0.145096	0.211593	0.25541	0.0279404	0.153696	0.187501	-0.18775	0.108204	-0.040454	0.728527	-0.230004	0.0475938	0.067435	0.561443
ENSGALG00000003572	ARHGEF18	873.639	-0.256794	0.0593122	-0.00141148	0.991684	0.101544	0.453699	0.304586	0.0258326	-0.221032	0.107951	-0.0142175	0.917106	0.199046	0.142719	0.111721	0.412425
ENSGALG00000003574	LPCAT2	557.935	-0.136978	0.390693	-0.0099419	0.950042	-0.0195996	0.901675	0.200735	0.209215	-0.329327	0.0402991	-0.376852	0.017725	0.571672	0.000295727	-0.100292	0.529064
ENSGALG00000003575	DNTTIP1	1092.86	0.364927	0.00808773	-0.0634654	0.644839	-0.00810147	0.953061	-0.0494348	0.720313	0.187755	0.176208	0.170759	0.218265	-0.422117	0.00217469	0.180323	0.1897
ENSGALG00000003578	FN1	12909.6	-0.563665	0.00210302	-0.32593	0.0752397	0.69848	0.000137842	0.467817	0.0107276	-0.441863	0.0159863	-0.18528	0.312141	-0.23648	0.196828	-0.586921	0.00136305
ENSGALG00000003580	MMP2	904.579	-0.834081	0.000618038	0.326564	0.178568	0.0615403	0.800092	0.126986	0.602266	-0.305422	0.210718	-0.657228	0.00684563	0.269853	0.265235	-1.01179	3.23316e-05
ENSGALG00000003584	KPNA2	2807.51	0.0355897	0.687209	0.018732	0.831829	-0.0306924	0.727871	-0.0189697	0.8302	0.0981339	0.26929	0.243462	0.006087	0.189984	0.0318531	0.53624	1.38179e-09
ENSGALG00000003588	IRX5	17.7314	-0.52928	0.435583	0.789924	0.238696	-0.558639	0.409763	-0.409565	0.535536	-1.17135	0.0654124	-0.821857	0.165806	0.171595	0.765412	-2.52917	8.96066e-05
ENSGALG00000003589	VTN	495.63	0.64437	0.00570415	0.00402534	0.986236	0.253734	0.277616	-0.381601	0.103415	-0.110627	0.637086	-0.177133	0.448142	-0.313292	0.177	-0.080524	0.72873
ENSGALG00000003590	C17orf58	26.4061	-0.34812	0.236813	0.0368037	0.895715	-0.0231289	0.934408	-0.50082	0.0749341	0.601822	0.0406269	-0.527251	0.0685045	0.189557	0.482911	-0.571138	0.0478021
ENSGALG00000003594	ANK1	29726.5	-0.0578163	0.752971	0.000916782	0.996018	-0.154442	0.400478	-0.162316	0.376906	0.778387	2.26933e-05	0.246581	0.179599	-0.212211	0.248055	0.4391	0.0168403
ENSGALG00000003596	TRRAP	922.849	-0.482307	0.00603344	0.315598	0.0714652	-0.270656	0.122216	0.440333	0.012268	-0.173452	0.326063	0.175987	0.317683	0.0375514	0.830587	0.0430543	0.806595
ENSGALG00000003597	AK2	12993.7	0.216415	0.125246	-0.0475894	0.735986	-0.149433	0.289676	-0.0456659	0.746305	0.49834	0.000418358	0.249454	0.07742	0.0106855	0.939681	0.732206	2.14514e-07
ENSGALG00000003601	ATP2B4	1336.74	-0.736282	3.50884e-06	0.035647	0.821445	0.292018	0.0647928	0.282755	0.075195	-0.213318	0.180894	-0.283657	0.0739241	-0.0399645	0.800263	-0.662802	2.94794e-05
ENSGALG00000003602	RPGRIP1L	60.0802	-0.188156	0.528726	0.343381	0.245042	-0.920819	0.00155349	0.0299334	0.917154	0.0986955	0.7367	0.0258083	0.929325	0.612384	0.0342843	0.00122653	0.99672
ENSGALG00000003604	SLC46A1	148.382	0.316773	0.038597	0.176312	0.250559	0.0996698	0.520886	-0.673441	1.41137e-05	0.282104	0.0714064	-0.310011	0.0442079	0.0508172	0.731077	-0.057776	0.700506
ENSGALG00000003605	NIPBL	554.06	-0.0622109	0.775721	0.416683	0.0561843	-0.959536	1.03172e-05	-0.212734	0.326294	0.200369	0.356764	-0.111662	0.60691	0.590005	0.00644662	-0.139085	0.52342
ENSGALG00000003614	AZIN2	295.691	0.506429	0.00216283	-0.00588364	0.9716	0.045075	0.785194	-0.343482	0.0386205	0.028349	0.865126	0.123761	0.456136	-0.0905395	0.581005	0.263708	0.10794
ENSGALG00000003624	KLHL10	32.675	-0.0757762	0.743148	0.099491	0.658142	0.202937	0.376683	-0.295854	0.210149	0.0923993	0.703401	0.16215	0.498883	0.00142918	0.995019	0.186777	0.420215
ENSGALG00000003625	NDUFS5	1282.22	0.394087	0.0153641	-0.102605	0.527814	0.0913512	0.574037	-0.131534	0.419228	0.125076	0.443633	0.170433	0.296161	-0.607216	0.000184537	-0.060407	0.709703
ENSGALG00000003628	TLN2	148.863	-0.526703	0.0243151	0.247131	0.283836	-0.104718	0.650453	1.15325	1.7299e-06	-0.790568	0.00129696	-0.00334296	0.988759	-0.680592	0.00318791	-0.705543	0.00243122
ENSGALG00000003631	CPLANE1	137.295	-0.313246	0.288204	0.610734	0.0379556	-0.861703	0.00333257	0.171888	0.557523	-0.104389	0.723678	-0.0715132	0.807296	0.516466	0.0767472	-0.0517642	0.860735
ENSGALG00000003634	PTEN	829.31	-0.519293	0.0176017	0.145011	0.505845	-0.240073	0.270547	0.392495	0.0725407	-0.212768	0.33188	-0.337748	0.121977	0.378505	0.0820738	-0.393872	0.0716847
ENSGALG00000003636	FBLIM1	38.6666	0.443984	0.137748	0.152391	0.612589	0.34981	0.256491	-0.685548	0.0274583	0.254654	0.416466	0.0444615	0.886459	-0.595613	0.0432267	-0.0358611	0.902304
ENSGALG00000003641	KAT6A	852.815	-0.619228	0.00412709	0.320376	0.136765	-0.320407	0.136731	0.641749	0.00297424	-0.108223	0.617893	0.0352254	0.870718	0.156582	0.468204	0.106075	0.62369
ENSGALG00000003642	PDGFA	31.9614	-0.639903	0.0539414	0.098156	0.757936	0.100414	0.754196	-0.363042	0.26216	0.000748709	0.99817	0.248972	0.442441	0.352141	0.273464	-0.202514	0.54459
ENSGALG00000003644	C2CD4A	4.77984	0.63176	0.370981	-0.0516293	0.94252	0.66199	0.39405	-0.756359	0.34859	-1.11579	0.112501	-0.597314	0.307601	-0.0772809	0.882926	-1.30462	0.0308229
ENSGALG00000003645	PITPNM2	306.707	-0.955962	0.000276349	0.0124472	0.961966	0.384095	0.141778	0.940896	0.000375425	-0.469065	0.0782106	0.205405	0.437657	-0.556494	0.0341513	-0.438678	0.0955253
ENSGALG00000003650	NOL11	463.273	-0.0647229	0.669316	0.133903	0.374254	-0.401465	0.00752624	0.151312	0.31603	-0.210856	0.165325	0.0371655	0.805198	0.151785	0.309828	-0.202878	0.178804
ENSGALG00000003651	NT5C3B	747.608	0.489983	0.00169358	-0.173251	0.266639	0.280513	0.0723181	-0.197656	0.207503	0.0143298	0.927446	0.208975	0.183302	-0.370954	0.0173585	0.251939	0.105517
ENSGALG00000003652	ATAD1	1317.66	0.00721102	0.912886	-0.109893	0.0917562	0.132597	0.0420049	-0.0804857	0.223057	0.168438	0.0122042	0.0336661	0.614279	0.053286	0.416407	0.20482	0.00187666
ENSGALG00000003655	GAS2	7.3694	0.0721717	0.860585	-0.29498	0.445723	0.47092	0.232502	-0.560167	0.170151	0.0691876	0.866335	0.11485	0.775489	0.967684	0.0205065	0.839666	0.0536079
ENSGALG00000003658	DHX35	199.936	-0.321664	0.0117364	0.169873	0.171973	-0.180372	0.146861	0.0120962	0.923675	0.309327	0.0187331	-0.24784	0.0559355	0.256882	0.0394197	-0.00169811	0.989421
ENSGALG00000003661	SETX	519.499	-0.243439	0.254376	0.534329	0.0122472	-0.859744	5.39912e-05	0.127606	0.548503	-0.0890033	0.676776	-0.0769007	0.717703	0.346843	0.101768	-0.26031	0.2223
ENSGALG00000003663	RBL2	1696.86	-0.286456	0.0532172	-0.0391977	0.790738	-0.318528	0.0308733	0.265466	0.0725558	0.352741	0.0176176	-0.0283185	0.848777	0.305886	0.0388686	0.251592	0.0899258
ENSGALG00000003665	PIGS	619.932	0.553757	0.000408754	-0.00697472	0.964521	0.168083	0.28449	-0.30706	0.0514724	-0.0533093	0.735906	0.0115889	0.94128	-0.429822	0.00580066	-0.0637367	0.682442
ENSGALG00000003670	MAFB	1091.79	0.00918497	0.944948	-0.0139513	0.916215	0.266386	0.0449532	0.0659143	0.622286	-0.325821	0.015176	-0.343828	0.00976773	0.479624	0.000290488	0.137508	0.300949
ENSGALG00000003672	UBLCP1	343.918	-0.223713	0.141978	0.269873	0.0740091	-0.465153	0.00200858	0.00029397	0.998445	0.0284168	0.852295	-0.100679	0.505643	0.403552	0.00703544	-0.0874093	0.565558
ENSGALG00000003674	DHTKD1	376.122	-0.164797	0.158516	-0.153339	0.182412	0.287869	0.0125654	0.27359	0.0208957	-0.163845	0.174396	0.145027	0.223078	-0.0812731	0.486074	0.143232	0.221136
ENSGALG00000003675	PRKAR1B	226.586	-0.34812	0.0268631	-0.0255975	0.868016	0.40336	0.00948963	0.0407751	0.798439	-0.150397	0.35327	-0.23777	0.133223	-0.0329661	0.83025	-0.350714	0.0250924
ENSGALG00000003677	NTNG2	125.384	-0.40607	0.160867	0.757663	0.00883004	-0.280347	0.334309	0.390008	0.182741	-0.121215	0.68179	0.34019	0.248215	-0.226515	0.438063	0.453714	0.119013
ENSGALG00000003681	TOP1	2249.12	-0.145044	0.338036	0.0460062	0.760823	-0.3744	0.0131665	-0.00111489	0.994113	0.226599	0.134654	-0.207199	0.170831	0.540621	0.000344635	0.0854672	0.572398
ENSGALG00000003682	ARL6IP4	473.557	0.282021	0.0115479	-0.18614	0.0930427	-0.121215	0.270831	-0.282335	0.0105716	0.31036	0.00563101	0.064405	0.564847	0.206879	0.0608751	0.273974	0.0136457
ENSGALG00000003683	MED27	373.522	0.201865	0.108253	-0.0163647	0.895902	0.103225	0.410052	-0.115388	0.362588	-0.0348163	0.785686	0.142018	0.263609	-0.208077	0.095263	0.0724607	0.561861
ENSGALG00000003684	DNAAF5	188.434	-0.257475	0.00839253	0.0893744	0.340065	0.158473	0.0960535	0.126119	0.210759	0.144657	0.178637	-0.0617046	0.556656	0.0335365	0.732436	0.23298	0.0188866
ENSGALG00000003687	OGFOD2	194.677	0.380912	0.017286	-0.237256	0.135286	0.00842695	0.957434	-0.39347	0.0130652	0.0303082	0.849263	0.267998	0.0915446	-0.218301	0.161942	-0.161381	0.304803
ENSGALG00000003688	NUP155	704.964	-0.379597	0.00425112	0.154056	0.242338	-0.0997156	0.449434	0.183462	0.16717	0.000480087	0.997143	0.0278574	0.834532	0.00758376	0.954213	-0.105874	0.425435
ENSGALG00000003689	PAPSS2	213.89	0.0893046	0.663659	0.254778	0.214147	-0.42485	0.0379558	0.929633	8.45159e-06	-0.741858	0.000435834	0.358076	0.0844081	-0.184343	0.369924	0.28074	0.171441
ENSGALG00000003691	RNF145	2821.13	-0.0716945	0.610953	-0.234102	0.0962268	0.228507	0.104444	0.245696	0.0815148	-0.267995	0.0577535	-0.0592924	0.674049	1.01528	6.05677e-13	0.856396	1.30888e-09
ENSGALG00000003693	MACF1	7297.51	-0.448644	0.000245704	0.0490703	0.688087	0.0974106	0.425559	-0.0166791	0.891558	0.132888	0.277858	0.0852207	0.48634	-0.0383658	0.753729	-0.1391	0.255645
ENSGALG00000003695	MINPP1	95.5007	-0.477666	0.225858	-0.268631	0.485191	0.418284	0.27853	-0.0953163	0.808027	-0.601453	0.124461	-0.877444	0.0213534	0.00695002	0.985168	-1.89528	1.01069e-06
ENSGALG00000003696	OGFOD2	397.344	0.360829	0.00395186	0.0223601	0.858099	0.0972915	0.437792	-0.285866	0.0236816	0.0300241	0.813654	0.128886	0.308438	-0.255104	0.0398798	0.0984211	0.427885
ENSGALG00000003699	EBF1	97.1921	-0.771722	0.00518229	0.437089	0.103797	-0.318506	0.237191	-0.0470249	0.862193	-0.453741	0.0946363	-0.664849	0.0116173	0.294504	0.253107	-1.52425	2.06767e-08
ENSGALG00000003701	SGMS1	683.081	-0.107146	0.254893	0.0813444	0.382459	-0.143988	0.121681	-0.165323	0.0770704	0.247568	0.00916242	-0.0420363	0.656447	0.254474	0.00628266	0.124893	0.184527
ENSGALG00000003702	CLINT1	1318.81	-0.229082	0.0943446	0.127228	0.351259	-0.284653	0.0368801	0.125219	0.359701	0.0164889	0.904411	-0.115416	0.3991	0.594679	1.33245e-05	0.234462	0.0872723
ENSGALG00000003703	USE1	354.692	0.220404	0.0165076	-0.117173	0.196689	0.11285	0.21369	-0.12441	0.179644	0.0420859	0.657196	0.158714	0.0907529	-0.0562641	0.536242	0.236206	0.00960045
ENSGALG00000003705	VPS13C	157.455	-0.396698	0.234222	0.49039	0.139393	-1.02584	0.00189466	0.31786	0.334958	-0.658326	0.0462676	0.0551118	0.866286	0.340495	0.296647	-0.87701	0.00816948
ENSGALG00000003708	WDR70	249.038	-0.293758	0.0157539	0.0825002	0.486231	-0.078238	0.509141	0.0307694	0.798948	0.0729006	0.55743	-0.0389784	0.749993	0.289791	0.0151746	0.0649867	0.594907
ENSGALG00000003709	PLAT	368.233	-0.288191	0.23838	0.155312	0.523648	-0.279288	0.251184	0.121904	0.617347	0.553227	0.0247109	-0.401308	0.102592	0.353159	0.147845	0.214816	0.380229
ENSGALG00000003712	RAPGEF1	1155.03	-0.0718695	0.407689	-0.0640239	0.456918	0.25103	0.00363164	0.116597	0.183452	-0.131797	0.136886	-0.110058	0.208521	0.0580473	0.500589	0.0479262	0.580325
ENSGALG00000003717	MYO9B	1768.92	-0.157615	0.359163	0.196275	0.252924	-0.451446	0.00850959	0.318152	0.0640585	-0.20388	0.236275	-0.0906256	0.597795	0.271565	0.113245	-0.117574	0.493777
ENSGALG00000003720	FANCD2	1486.54	0.380029	0.00140968	0.0642976	0.58908	-0.0557334	0.639653	0.105291	0.378656	-0.0405133	0.736156	0.0547875	0.647434	-0.495774	2.99249e-05	0.0123844	0.916876
ENSGALG00000003722	THG1L	210.33	-0.011375	0.9309	-0.0185003	0.886094	-0.0156277	0.903592	0.0897324	0.496096	-0.0875358	0.515591	0.0303011	0.818808	0.415838	0.00142471	0.402833	0.00227438
ENSGALG00000003726	EGFLAM	84.3197	-0.807879	0.0078837	0.116264	0.691177	0.0315547	0.914462	-0.223256	0.451519	-0.158168	0.595803	-0.855462	0.00319763	0.0149616	0.957572	-1.88198	2.79542e-10
ENSGALG00000003727	HAUS8	225.796	0.146334	0.284062	-0.0964597	0.473867	-0.305	0.0217207	-0.0415398	0.756257	0.1913	0.164058	0.0240068	0.860264	0.252329	0.0587955	0.170971	0.207525
ENSGALG00000003731	FBXO42	1091.74	0.284553	0.0309828	-0.0749979	0.569067	0.197262	0.134556	-0.26877	0.0421757	0.0387851	0.77005	0.0931885	0.481367	-0.0628853	0.632713	0.207135	0.115654
ENSGALG00000003732	UCK1	1173.89	0.176058	0.104732	-0.0556539	0.607071	0.0920284	0.395289	-0.179382	0.0989975	0.245511	0.0250179	-0.12448	0.254245	-0.0487669	0.65181	0.105315	0.330677
ENSGALG00000003733	LIFR	44.6403	-1.28835	0.0159185	0.549989	0.287367	-0.529027	0.306306	0.900025	0.0892067	-1.71395	0.00117062	-0.040972	0.93561	-0.262139	0.601524	-2.38442	6.34508e-06
ENSGALG00000003734	SZRD1	1022.82	0.0923834	0.336374	0.0292729	0.759691	0.14545	0.129459	-0.186994	0.0529542	0.0934784	0.337289	-0.0739131	0.445154	-0.0400777	0.674693	0.0595992	0.533913
ENSGALG00000003736	ABCB9	108.695	0.272068	0.0933917	-0.0264636	0.869167	-0.146054	0.359344	-0.348806	0.0289318	0.124524	0.443605	0.0593692	0.711823	-0.29065	0.0586498	-0.356013	0.0232027
ENSGALG00000003738	EMC3	582.315	0.252439	0.0054178	-0.099237	0.2709	0.146867	0.103694	-0.0503966	0.583308	0.107451	0.251908	-0.0687357	0.45827	0.156843	0.0832086	0.445231	9.14484e-07
ENSGALG00000003741	MYO18A	1764.74	0.376043	0.0414075	0.0299158	0.871099	0.126545	0.4927	-0.491367	0.00776595	-0.0747706	0.685445	-0.203955	0.268296	-0.435414	0.0177437	-0.673003	0.000252732
ENSGALG00000003742	CPAMD8	112.226	-0.596228	0.00222802	0.0365822	0.847848	0.405878	0.0348673	0.74861	0.000207438	-0.183213	0.380673	0.181484	0.377093	-0.164557	0.410287	0.428558	0.0307315
ENSGALG00000003744	ADAM19	428.094	0.0546781	0.778597	-0.335912	0.0829571	0.569564	0.00333064	0.104196	0.594181	-0.340516	0.0824667	-0.0889392	0.64806	1.02992	1.29021e-07	0.992992	3.78578e-07
ENSGALG00000003745	NECAP2	1710.22	0.198533	0.108179	-0.0218942	0.859216	0.318403	0.0100106	-0.116083	0.349787	-0.232356	0.0616681	0.00427288	0.972479	-0.163821	0.183793	-0.0129448	0.916433
ENSGALG00000003747	OSMR	97.0776	-0.309696	0.179047	0.0735843	0.744913	-0.381835	0.0892551	0.186726	0.410249	-0.0295468	0.898171	-0.115767	0.611164	0.0710325	0.750116	-0.505501	0.0269891
ENSGALG00000003748	ANO5	947.361	-0.733815	0.00402773	0.329517	0.195158	-0.502033	0.0483293	0.299876	0.238783	-0.225351	0.376874	-0.316968	0.21272	-0.0934559	0.712539	-1.24223	1.08669e-06
ENSGALG00000003750	PLCG1	1340.5	0.213181	0.220822	0.0653514	0.707268	0.345433	0.0474921	-0.0707593	0.685798	-0.393944	0.0243818	-0.278825	0.109568	-0.44243	0.0107591	-0.561993	0.00121563
ENSGALG00000003751	ASAH2	5.02882	-0.0345335	0.948271	0.207841	0.687948	-0.43486	0.390931	0.540107	0.321806	-0.45679	0.428267	0.317463	0.558856	0.283849	0.5938	0.423076	0.436847
ENSGALG00000003753	CYLD	137.588	-1.15731	0.00195164	0.236591	0.521933	-0.259744	0.481993	1.48504	7.79928e-05	-0.611872	0.107529	0.120448	0.748575	-0.162418	0.663033	-0.349265	0.351492
ENSGALG00000003757	POMT1	312.758	0.0256007	0.813561	0.00206691	0.984586	0.0739281	0.490748	-0.253754	0.0195164	0.106814	0.333935	-0.108191	0.320501	0.0600932	0.569095	-0.0934423	0.384427
ENSGALG00000003758	MREG	45.9693	0.378554	0.0525388	-0.259332	0.173717	0.13559	0.472127	0.0105787	0.957668	-0.015652	0.940392	-0.155951	0.435303	-0.0946551	0.604127	-0.000867413	0.996291
ENSGALG00000003759	RORA	8.30659	-0.370172	0.460956	0.0730708	0.874942	-1.16503	0.00668084	0.957591	0.0310626	-0.0914517	0.852888	-0.17066	0.714456	-0.116319	0.78342	-0.882975	0.0647479
ENSGALG00000003766	BLTP2	1651.99	0.174339	0.115434	0.0252342	0.819502	0.233552	0.0350008	-0.239613	0.0311595	-0.0255024	0.819045	0.0035874	0.974241	-0.373717	0.000703671	-0.202119	0.0671901
ENSGALG00000003767	NKD1	27.8849	-0.58715	0.0521099	0.372917	0.199079	-0.170915	0.559899	0.856993	0.00728154	-0.74518	0.0242074	-0.00187417	0.99511	0.324034	0.274759	0.0488254	0.874045
ENSGALG00000003770	ANXA2	6264.91	0.14881	0.302344	-0.261337	0.0699474	0.276272	0.0553929	0.096931	0.501899	-0.203326	0.1592	0.199112	0.167773	-0.115195	0.424479	0.141267	0.327411
ENSGALG00000003771	SIN3B	578.14	-0.230015	0.00964569	-0.092605	0.287189	-0.0026415	0.975726	0.498457	2.6685e-08	-0.0620158	0.502752	-0.132335	0.14422	-0.0696622	0.426767	-0.0908176	0.305818
ENSGALG00000003774	ATP13A2	1395.71	0.848029	2.51118e-05	-0.127722	0.525926	-0.0103211	0.959109	-0.584481	0.00368808	-0.0567826	0.777845	0.100561	0.616986	-0.0218781	0.913216	0.147404	0.462949
ENSGALG00000003775	RICTOR	144.32	-0.873463	0.00829272	0.252684	0.440349	-0.623589	0.0563853	1.11574	0.000727444	-0.323821	0.33198	0.569166	0.0872569	0.0244784	0.941224	0.141193	0.671536
ENSGALG00000003778	TMEM38A	297.76	-0.180317	0.106775	-0.19323	0.075396	0.277598	0.0108778	-0.169463	0.12811	0.348012	0.00249394	-0.117834	0.302016	0.0759236	0.490381	0.0406895	0.715849
ENSGALG00000003781	SUN1	1536.82	-0.234143	0.205971	0.21682	0.240842	-0.677799	0.000242267	0.166345	0.3678	0.371774	0.0448305	-0.0487512	0.7924	0.402352	0.0295682	0.196599	0.288546
ENSGALG00000003786	BRD7	903.862	0.0455342	0.752219	0.193728	0.178404	-0.618354	1.64695e-05	-0.0299591	0.834561	0.15826	0.272628	0.00233697	0.987046	0.22862	0.110461	-0.0198344	0.890385
ENSGALG00000003788	BNIP2	834.559	-0.31093	0.0494107	0.0720696	0.647262	-0.321584	0.0409209	0.40707	0.00998304	-0.0656834	0.679478	0.0483629	0.760153	0.208417	0.186464	0.0377215	0.811709
ENSGALG00000003792	FYB1	871.688	-0.246142	0.270295	0.1997	0.370231	-0.336511	0.130917	0.127038	0.569029	-0.157219	0.481796	-0.238785	0.284068	0.610214	0.00610789	-0.0417046	0.851824
ENSGALG00000003795	DENR	364.507	0.106853	0.199673	-0.0724304	0.374963	-0.0121667	0.881038	-0.0893501	0.282357	0.0705384	0.410499	0.0769623	0.362042	-0.10733	0.183963	-0.026923	0.742596
ENSGALG00000003798	GET4	819.696	0.0704149	0.276028	-0.120108	0.0584854	0.0697686	0.270887	-0.0129457	0.841758	0.0837612	0.209105	-0.0805984	0.218893	0.0733132	0.246863	0.0836059	0.192604
ENSGALG00000003799	USP4	2713.86	0.000574827	0.994337	-0.0987871	0.220863	0.129257	0.109275	0.122684	0.130913	0.0682566	0.404031	-0.050851	0.532567	-0.000113374	0.998881	0.171021	0.0346652
ENSGALG00000003800	PABPC4	657.362	0.131747	0.131607	0.0386689	0.655786	-0.107095	0.216249	-0.216518	0.0129584	0.194071	0.0284876	0.0201889	0.818615	-0.105691	0.218579	-0.0446282	0.606238
ENSGALG00000003802	OTUD7A	45.7482	-0.342688	0.156855	0.140038	0.550351	0.0913901	0.69968	0.274093	0.269668	-0.344855	0.175594	-0.0593808	0.807689	-0.0317818	0.891738	-0.273184	0.256324
ENSGALG00000003803	DAB2	1138.12	-0.257218	0.080656	0.368618	0.0121095	-0.364112	0.0132061	0.0151609	0.917931	0.0954222	0.518558	-0.0650514	0.659025	0.0980829	0.503707	-0.109097	0.458568
ENSGALG00000003805	PRKG1	41.5222	-1.22995	9.17411e-05	0.612553	0.0426158	0.0770898	0.801929	0.0705576	0.822373	0.414462	0.206672	-0.0371256	0.909678	-0.500226	0.107677	-0.592642	0.0616546
ENSGALG00000003806	RHOA	11117.6	-0.0238035	0.673685	-0.116188	0.0394578	0.261336	3.66183e-06	0.0151016	0.789692	-0.0322278	0.570207	-0.0896582	0.113373	0.104396	0.0643804	0.118956	0.0352972
ENSGALG00000003807	GPN3	278.966	-0.0403359	0.694855	-0.0663302	0.507754	-0.0406513	0.683361	-0.143474	0.156681	0.145795	0.162309	-0.00594861	0.95391	0.246151	0.0137401	0.0952061	0.352564
ENSGALG00000003812	UBE2F	632.825	0.0288041	0.791945	-0.11114	0.304404	0.0397448	0.713097	-0.0137465	0.899834	0.205427	0.0642483	-0.0204706	0.852925	-0.107018	0.323207	0.0216008	0.84262
ENSGALG00000003814	DKK4	94.4225	-2.52919	0.0865468	-0.853602	0.49708	-0.0903149	0.94097	-2.7064	0.0227509	-1.4082	0.220312	-2.28323	0.0452678	0.393061	0.729593	-9.47788	1.74352e-11
ENSGALG00000003815	RPN2	4027.1	0.198118	0.0361963	-0.145395	0.123797	0.357999	0.000152656	0.0842095	0.374864	-0.246872	0.00940919	0.102321	0.280544	-0.0159648	0.865919	0.334415	0.000405095
ENSGALG00000003816	NT5C1A	11.1337	-0.363827	0.392745	-0.275835	0.490897	0.384813	0.339579	0.00651123	0.987725	0.0721576	0.870025	0.24353	0.57787	-0.361529	0.382626	-0.294179	0.486362
ENSGALG00000003818	CYFIP2	269.597	-1.30811	0.0134098	-0.0586692	0.911488	0.445409	0.398872	2.42086	5.53019e-06	-1.18742	0.0263716	0.873572	0.10087	-1.05633	0.046717	0.12931	0.807166
ENSGALG00000003819	ADAP1	246.744	0.191556	0.178334	-0.137655	0.329256	0.35351	0.012727	-0.142445	0.324717	-0.0843932	0.563732	0.114597	0.427655	-0.000186013	0.998953	0.294984	0.0376755
ENSGALG00000003820	ARPC3	2656.23	0.0432093	0.528732	-0.180599	0.00813849	0.291158	2.02869e-05	-0.0140516	0.838337	-0.0765771	0.268908	0.0541699	0.431745	0.215505	0.00164843	0.332814	1.23974e-06
ENSGALG00000003821	ENSGALG00000003821	27.4072	0.0780949	0.851847	-0.574597	0.154489	0.750138	0.0653694	-0.120183	0.778169	-0.563586	0.184344	-0.317529	0.430932	-0.925869	0.0151016	-1.67353	2.64045e-05
ENSGALG00000003824	CHERP	1390.24	-0.135216	0.00538266	0.0166075	0.726717	0.117143	0.0141909	0.00905224	0.853656	-0.0747764	0.136241	-0.0426485	0.384681	0.0508986	0.283189	-0.0589393	0.222748
ENSGALG00000003826	ANAPC7	470.178	-0.166183	0.100724	0.0119975	0.904051	-0.108119	0.276202	0.109122	0.279324	-0.0438163	0.669961	0.0280424	0.782201	0.139488	0.160863	-0.0294691	0.770519
ENSGALG00000003832	TEX264	837.734	0.241085	0.100758	-0.0869294	0.553199	0.219242	0.135195	-0.0475722	0.747306	-0.15144	0.306815	-0.307395	0.0366803	-0.33567	0.0212039	-0.468679	0.00134104
ENSGALG00000003833	CACNA1E	9.69348	-0.632734	0.253533	-0.527393	0.270236	0.399099	0.398666	-0.0907839	0.856845	0.42493	0.438941	-0.559359	0.289928	-1.23935	0.00465375	-2.22559	1.39513e-05
ENSGALG00000003837	ADCY7	188.216	-0.884586	0.0117743	0.147321	0.672882	-0.0818103	0.814679	1.6314	4.29235e-06	-0.854779	0.0169007	0.0656194	0.852696	-0.188218	0.591896	-0.165053	0.639061
ENSGALG00000003841	DGKK	255.99	0.776325	0.000212335	-0.231003	0.270805	0.102997	0.622975	-0.488022	0.0200383	0.222974	0.289751	0.474025	0.0247237	-0.528113	0.0116466	0.329183	0.114124
ENSGALG00000003842	GHRH	6.21567	-0.282154	0.543595	0.708806	0.126683	-0.0108947	0.982161	1.38196	0.0237096	-0.905069	0.16877	-0.216833	0.696979	0.72758	0.176806	1.40339	0.00768292
ENSGALG00000003845	MKNK2	10656.5	0.278256	0.111402	-0.0461804	0.791607	-0.22835	0.191328	-0.171751	0.325745	0.5731	0.00104753	0.0479063	0.784123	0.244474	0.161973	0.697455	6.61215e-05
ENSGALG00000003851	TRIT1	406.621	0.356999	0.00712534	-0.038231	0.772743	0.0117262	0.929387	-0.186646	0.16143	0.132846	0.324578	0.0889109	0.507662	-0.141595	0.283038	0.224011	0.089374
ENSGALG00000003854	IFT81	77.962	0.0290904	0.895012	0.00948493	0.965134	-0.407721	0.056856	0.0360041	0.867316	-0.134162	0.540325	0.0378456	0.8604	0.20162	0.339253	-0.227837	0.293869
ENSGALG00000003855	SRC	714.858	0.637232	0.00302996	-0.171839	0.424061	0.271755	0.206429	-0.370779	0.0855153	-0.303834	0.158618	-0.404771	0.0590917	-0.428176	0.044647	-0.770412	0.000313306
ENSGALG00000003860	MID2	295.456	0.20001	0.180507	0.030774	0.836202	0.229247	0.12528	-0.185226	0.220539	0.1599	0.296406	0.0858718	0.57324	-0.306823	0.0399077	0.213754	0.151061
ENSGALG00000003861	HERC4	1194.31	-0.490557	0.0102974	0.211133	0.268132	-0.606759	0.00144469	0.191104	0.315952	0.322772	0.0915034	-0.0994959	0.602643	0.306904	0.107468	-0.164897	0.388591
ENSGALG00000003862	LRRFIP1	888.073	-0.261779	0.155501	0.208407	0.256826	-0.386708	0.0352376	0.035258	0.847928	-0.225924	0.22002	-0.132152	0.471571	0.474667	0.00955638	-0.288232	0.117462
ENSGALG00000003863	P2RX7	1157.93	0.0222656	0.903611	0.107248	0.559249	0.021482	0.906927	-0.105793	0.565474	-0.354277	0.054395	-0.0253252	0.890315	0.100692	0.582626	-0.233708	0.203088
ENSGALG00000003870	MED7	375.7	0.108263	0.221063	-0.142611	0.100168	-0.0681786	0.427922	0.00977418	0.911334	0.25636	0.00503308	0.117719	0.196184	0.0396351	0.652863	0.320961	0.000283416
ENSGALG00000003875	ABL1	259.616	-0.73379	9.67047e-05	0.208212	0.261559	0.381386	0.0412644	0.274261	0.150263	-0.25532	0.185356	-0.210792	0.266375	-0.232455	0.211286	-0.568498	0.00250872
ENSGALG00000003876	TIMD4	406.017	-0.0704382	0.729007	-0.00301155	0.988142	0.285121	0.160194	0.475287	0.0206841	-0.47903	0.0203569	-0.317786	0.119598	0.301784	0.136597	0.191926	0.345294
ENSGALG00000003878	PIN4	557.494	0.248135	0.102974	-0.0187547	0.901715	-0.08749	0.564166	-0.2152	0.15713	0.319615	0.0371388	0.0623238	0.684141	-0.379106	0.0122926	-0.0704771	0.641776
ENSGALG00000003879	MFSD2A	345.516	0.298184	0.0650351	0.0136437	0.932602	0.0365817	0.820753	-0.206137	0.20434	-0.056424	0.729665	-0.0241658	0.881427	-0.0331398	0.835942	0.0285427	0.858976
ENSGALG00000003880	STX10	880.45	0.289743	0.00607214	-0.0643657	0.541149	0.212695	0.0438772	-0.123252	0.247016	-0.101949	0.340987	-0.00530634	0.960159	-0.103532	0.323859	0.104032	0.322378
ENSGALG00000003881	ERCC6L	505.393	-0.0675302	0.516502	-0.0591766	0.564482	-0.100972	0.323893	-0.0164653	0.873462	0.186839	0.0763326	0.196841	0.0613243	0.174598	0.0928279	0.314135	0.00263949
ENSGALG00000003882	SMARCE1	2916.25	0.0330111	0.602383	-0.0185915	0.768208	0.0888821	0.159157	-0.0701876	0.269303	0.179641	0.00509357	0.0277634	0.664072	-0.155364	0.0139253	0.0851545	0.178272
ENSGALG00000003883	MTMR10	296.169	-1.15849	0.00129962	0.198451	0.579927	0.0238255	0.947044	1.74303	1.55469e-06	-0.656024	0.0725509	0.251781	0.487942	-0.70433	0.050957	-0.301762	0.4029
ENSGALG00000003885	KIAA1614	66.521	0.389182	0.0601549	-0.231668	0.257562	0.574837	0.00584967	-0.126742	0.562756	-0.433743	0.0477628	-0.0366093	0.861089	-0.113037	0.572182	0.0222201	0.912443
ENSGALG00000003886	SGCD	49.0891	-1.65033	1.52102e-05	0.233899	0.519112	0.189412	0.603984	1.2502	0.00120167	-0.442642	0.268397	-0.181977	0.637226	0.0994357	0.790986	-0.502007	0.195032
ENSGALG00000003891	ZNF423	408.612	-0.435813	0.00946939	0.16366	0.324535	-0.185369	0.264376	0.0320624	0.847785	-0.0311479	0.85331	-0.417141	0.0123134	-0.0295457	0.857155	-0.903294	6.20093e-08
ENSGALG00000003893	XPR1	3958.17	0.213345	0.307857	-0.163325	0.43485	0.456717	0.029032	-0.0801382	0.701976	-0.48283	0.0211447	-0.50965	0.0148182	-0.480621	0.0214002	-1.0465	5.54507e-07
ENSGALG00000003899	RAB17	9.42716	0.0428922	0.939202	-0.260824	0.633688	0.910698	0.108274	-0.129451	0.830128	-0.477386	0.4279	0.220656	0.703141	-1.35203	0.0123076	-1.04544	0.0535165
ENSGALG00000003901	P2RX4	326.035	0.205823	0.189334	0.0476505	0.760664	0.425026	0.00698741	-0.146544	0.358721	-0.391392	0.014321	0.0244173	0.87696	-0.22172	0.154162	-0.05674	0.716026
ENSGALG00000003906	MPHOSPH10	124.311	-0.481614	0.0663565	0.312196	0.227364	-0.611109	0.0176063	-0.064267	0.802468	0.438387	0.0939932	-0.477491	0.0661034	0.97645	0.000152658	0.0925522	0.725926
ENSGALG00000003907	N4BP1	555.482	-0.0545235	0.728949	0.000707068	0.996392	-0.472518	0.00239141	0.073632	0.636716	0.111607	0.477975	-0.226417	0.147634	0.394861	0.0109299	-0.172652	0.27078
ENSGALG00000003909	PIGT	700.224	0.345104	0.00378812	-0.0824539	0.488196	0.209372	0.0788948	-0.139234	0.24658	-0.0209578	0.862461	0.00097156	0.993548	-0.156023	0.188311	0.156778	0.186403
ENSGALG00000003913	MCEE	123.131	-0.0232888	0.871386	-0.068796	0.620221	-0.0681561	0.620447	-0.257727	0.064411	0.102172	0.475848	-0.199981	0.150943	-0.0535395	0.681866	-0.569317	3.87522e-05
ENSGALG00000003919	MRPL22	293.514	-0.13774	0.179086	0.054452	0.586376	-0.202045	0.0422914	0.0431815	0.669599	0.0682835	0.513201	-0.0582978	0.569719	0.169959	0.0867708	-0.0622062	0.541665
ENSGALG00000003920	OCRL	2222.79	0.322755	0.00651419	-0.108056	0.361932	0.00946754	0.936308	-0.276872	0.019592	0.204111	0.0861021	0.0373346	0.75333	-0.27815	0.0186976	-0.0894095	0.450025
ENSGALG00000003921	DBNDD2	199.859	-0.332983	0.237232	0.236715	0.397904	0.0170857	0.951466	0.329539	0.245944	-0.224618	0.433232	-0.310215	0.273165	-0.407792	0.143215	-0.69227	0.0136002
ENSGALG00000003922	TOP2A	5240.85	-0.134788	0.203949	0.00544062	0.959059	0.0220535	0.835171	0.150036	0.157536	0.138262	0.193714	0.248052	0.0196851	-0.172919	0.103318	0.256138	0.0158059
ENSGALG00000003923	COL6A3	593.932	-1.79563	0.000142859	0.425135	0.366662	0.621021	0.187669	0.0819311	0.862206	0.241103	0.610069	-0.741739	0.116225	-0.19873	0.673142	-1.36691	0.00379452
ENSGALG00000003924	ACBD6	476.745	0.172835	0.103143	-0.025399	0.809466	0.0311128	0.767769	-0.126993	0.233219	0.302599	0.00547035	0.116858	0.28276	-0.0388188	0.715359	0.432194	4.65512e-05
ENSGALG00000003929	SYS1	228.949	0.320221	0.0142344	-0.10576	0.415159	0.0892865	0.491318	-0.0811555	0.538813	0.0964768	0.47465	0.0687649	0.606876	-0.106706	0.410949	0.281128	0.0301194
ENSGALG00000003930	APBA1	34.9286	-0.658795	0.120128	0.61526	0.138858	-0.126757	0.763768	-0.415617	0.324553	-0.25526	0.543956	-0.766859	0.0596624	-0.20123	0.608182	-1.80926	1.28272e-05
ENSGALG00000003932	SDC4	653.704	0.0261248	0.873874	0.136157	0.407321	0.476199	0.00389312	0.297279	0.0746775	-0.0108784	0.948465	0.022928	0.891115	0.100859	0.543952	1.04867	2.33439e-10
ENSGALG00000003933	QSOX1	1269.8	0.381646	0.0282783	-0.0529094	0.760994	0.331074	0.0572256	0.126197	0.470263	-0.449777	0.0101489	0.0348918	0.841386	-0.260039	0.134576	0.111083	0.522685
ENSGALG00000003935	PBLD	93.1752	-0.212344	0.20779	-0.195173	0.220637	0.0391407	0.804107	0.532338	0.00182583	-0.312581	0.0819264	-0.166279	0.324855	-0.186193	0.233593	-0.501092	0.00227398
ENSGALG00000003936	PPT1	1592.21	0.188442	0.0652926	-0.16051	0.115361	0.351818	0.000569234	0.0156953	0.878766	-0.136688	0.18608	-0.217309	0.03425	-0.0727681	0.474353	-0.0313202	0.758668
ENSGALG00000003937	GEMIN5	641.815	-0.29223	0.00902908	0.0461729	0.676853	0.184663	0.0966183	0.315557	0.00528557	-0.0888198	0.43942	0.0615236	0.588694	-0.0355061	0.751367	0.19136	0.0884221
ENSGALG00000003939	KLF2	2350.9	0.202819	0.158579	-0.0443892	0.757471	0.0883844	0.538698	-0.114613	0.426077	-0.279117	0.0527338	0.00465524	0.974172	-0.0172649	0.904223	-0.159525	0.266817
ENSGALG00000003941	FUBP3	619.205	-0.180341	0.0467492	-0.030847	0.728781	-0.058075	0.512925	0.108332	0.230388	-0.107778	0.240932	-0.110969	0.218647	0.0904602	0.304365	-0.289218	0.00130805
ENSGALG00000003942	LONP2	431.203	-0.46501	0.0149927	0.329501	0.0827316	-0.509808	0.00718414	0.210882	0.267472	0.0616919	0.74772	-0.230726	0.22631	0.353078	0.062161	-0.250391	0.190213
ENSGALG00000003944	FAM189A1	14.7512	-0.0543534	0.850909	-0.191567	0.482353	-0.130666	0.622571	0.130385	0.638411	0.537899	0.0851645	0.109067	0.731725	-0.438323	0.125321	-0.0375576	0.894981
ENSGALG00000003947	HNRNPH3	4896.56	-0.0168069	0.822612	-0.0104324	0.889087	-0.0153745	0.837147	0.0225259	0.763936	0.130591	0.082956	0.030492	0.685109	0.154002	0.039819	0.294997	8.37507e-05
ENSGALG00000003948	ALAS1	867.064	0.116237	0.302861	-0.268122	0.0168692	0.470622	2.8508e-05	-0.211478	0.0621366	0.102271	0.370063	-0.0953469	0.400925	0.231324	0.0398407	0.345508	0.00219549
ENSGALG00000003950	CNOT8	962.433	0.0736132	0.198643	-0.152227	0.00670325	0.0118932	0.831373	0.00748276	0.895716	0.095215	0.105327	0.0135691	0.815023	0.197339	0.000472517	0.246886	1.56191e-05
ENSGALG00000003955	CEP350	885.365	-0.0599046	0.659383	0.159423	0.239418	-0.400133	0.00310032	0.121934	0.36861	0.0464268	0.733738	0.143569	0.291682	0.176878	0.191892	0.188194	0.166223
ENSGALG00000003958	PRMT3	384.005	-0.0672251	0.577722	0.181527	0.128935	-0.337125	0.00464347	-0.157279	0.187368	-0.11292	0.347921	0.0975466	0.412009	0.0681521	0.560269	-0.327323	0.0061324
ENSGALG00000003959	AP1M1	792.98	-0.213448	0.0330606	-0.0155875	0.874952	0.136252	0.169757	-0.0278682	0.781191	-0.148978	0.140475	0.045018	0.65293	0.210277	0.0339135	-0.0143342	0.886144
ENSGALG00000003966	RPL23A	15688.9	0.252606	0.0302135	-0.0687206	0.555405	0.194761	0.0947049	0.0400928	0.730975	0.0296589	0.799326	0.0648135	0.578414	-0.235242	0.0435584	0.27797	0.0170729
ENSGALG00000003969	EMC1	1798.49	0.251739	0.0118116	-0.069805	0.484408	0.283445	0.00458226	-0.0520367	0.604822	-0.17834	0.077025	0.0681168	0.497501	-0.145235	0.145487	0.157884	0.11367
ENSGALG00000003972	FAXDC2	29.6965	0.0706167	0.77282	0.323978	0.183843	-0.362565	0.135956	-0.264308	0.273266	-0.118955	0.626482	-0.0584174	0.804059	0.694307	0.00282981	0.284656	0.24407
ENSGALG00000003973	TLCD1	677.814	0.254125	0.410669	0.0472163	0.878439	0.198181	0.521362	-0.225787	0.466171	-0.455617	0.141265	-1.06527	0.000539217	-1.09758	0.000335008	-2.34473	2.34445e-14
ENSGALG00000003976	BCORL1	1932.72	0.433384	0.00567407	-0.101661	0.5163	0.0799054	0.609916	-0.648621	3.45288e-05	-0.0366724	0.814817	-0.0909392	0.560808	-0.208685	0.180872	-0.573289	0.000243116
ENSGALG00000003977	TWF2	2231.18	0.282974	0.0153219	-0.105515	0.365471	0.342945	0.0032998	-0.0551855	0.637648	-0.20343	0.0830677	-0.00912888	0.937802	-0.127339	0.274391	0.12532	0.282262
ENSGALG00000003978	CIB3	13.5199	0.823715	0.017719	-0.224424	0.522727	0.338558	0.340236	-0.662522	0.0657445	-0.0329436	0.926183	0.11347	0.743476	0.348176	0.301734	0.70403	0.0367489
ENSGALG00000003979	NEK8	261	0.589734	4.12334e-05	-0.0775849	0.590226	-0.0270643	0.850557	-0.327532	0.0233511	-0.0123061	0.932596	0.0276077	0.847818	-0.25078	0.0738158	-0.0779258	0.580202
ENSGALG00000003985	TARSL2	463.814	-0.271971	0.0323241	0.154974	0.217803	-0.195903	0.119054	0.161095	0.204277	0.0991381	0.442294	-0.0301772	0.813725	0.108459	0.389889	0.0256158	0.840411
ENSGALG00000003986	PITHD1	444.669	0.571719	7.98846e-05	-0.0727835	0.615823	-0.0844104	0.559601	-0.174268	0.230755	0.0536223	0.714663	0.0060564	0.966845	-0.436795	0.00226258	-0.136859	0.339098
ENSGALG00000003987	TRAF4	377.296	0.805087	0.00730564	0.150524	0.618071	-0.446869	0.137385	-1.8843	2.10048e-10	0.0591598	0.840361	-0.51566	0.0782406	-0.496527	0.0882571	-2.32858	2.71672e-15
ENSGALG00000003991	MRTO4	668.146	0.191489	0.106228	-0.0508012	0.667214	0.140866	0.233669	-0.0970352	0.415454	0.0805415	0.502656	0.18904	0.114622	-0.322476	0.00643118	0.131625	0.265436
ENSGALG00000003995	ERAL1	1313.81	0.560444	0.00155849	0.0586779	0.740648	-0.570507	0.00126277	-0.112979	0.522954	0.289118	0.103207	0.183385	0.301309	-0.250713	0.156149	0.157425	0.373119
ENSGALG00000003999	NAV2	44.9031	-0.904641	0.0346254	0.145434	0.727076	-0.187449	0.652634	0.899092	0.0360334	-0.321868	0.463729	-0.104584	0.807737	-0.378415	0.365676	-0.852432	0.0459971
ENSGALG00000004002	LYPLA2	1466.29	0.250583	0.0475314	-0.0436669	0.72956	0.276382	0.0288762	-0.235973	0.0629945	-0.0470821	0.711252	0.0313856	0.804533	-0.22282	0.0772601	0.00880759	0.944358
ENSGALG00000004003	AIFM1	1181.57	0.198747	0.0230833	-0.0544659	0.531999	0.102806	0.238472	0.0535344	0.543483	0.043155	0.628221	0.1594	0.0724227	-0.169187	0.0533394	0.333989	0.000132162
ENSGALG00000004004	PHKB	517.898	-0.389186	0.113752	0.207748	0.396943	-0.47154	0.0542765	0.478185	0.0516872	-0.209293	0.396363	-0.282595	0.249974	0.68095	0.00546049	0.0142688	0.953797
ENSGALG00000004005	AKR7L	624.099	0.279851	0.0624417	-0.0963359	0.520332	0.212541	0.156612	-0.0386446	0.79827	-0.0904498	0.551896	-0.0955029	0.527019	-0.131435	0.378947	0.0400235	0.789103
ENSGALG00000004009	DHRS13	79.8933	0.420634	0.0634174	-0.0413539	0.854976	0.365741	0.10947	-0.401064	0.0835582	0.0286756	0.902238	-0.0222175	0.923219	-0.5939	0.00759418	-0.243484	0.273798
ENSGALG00000004017	TOR1AIP2	196.947	-0.212039	0.103036	0.002204	0.98613	0.235194	0.0660356	0.053406	0.686563	-0.0810477	0.550277	-0.141541	0.283675	-0.148714	0.238586	-0.292537	0.0231763
ENSGALG00000004019	MARS2	185.321	0.288951	0.0228392	0.0236514	0.851453	0.0818813	0.518758	-0.178105	0.168619	0.0180584	0.891199	0.326597	0.0129095	-0.407176	0.0012791	0.153858	0.219276
ENSGALG00000004028	MATN4	5.34068	-3.03154	0.0030778	0.696899	0.440223	0.37751	0.681485	-1.11679	0.22342	1.38672	0.141157	0.793192	0.420189	1.46015	0.172926	0.566142	0.620322
ENSGALG00000004033	GALNT10	79.9141	-1.24973	0.000334884	0.145429	0.670257	0.16448	0.630994	1.7057	1.86781e-06	-0.473714	0.198649	0.367854	0.310405	-0.815995	0.0210861	-0.155978	0.657112
ENSGALG00000004034	CAPZB	3256.36	0.0257078	0.703253	-0.145916	0.0298891	0.147647	0.0280049	0.029289	0.664868	0.0403199	0.553492	0.064879	0.338708	0.229335	0.000673782	0.391261	6.99622e-09
ENSGALG00000004035	CRYBA1	9.25731	0.478175	0.326876	0.205416	0.681191	-0.47011	0.334769	-0.087531	0.856627	-0.582425	0.224584	-0.157332	0.717405	-0.704079	0.06889	-1.31789	0.00198076
ENSGALG00000004037	DNA2	613.534	-0.081051	0.595979	0.150412	0.323385	-0.290144	0.0565109	0.0213212	0.888866	0.216903	0.158757	0.16198	0.292117	0.0920234	0.546923	0.271445	0.0761275
ENSGALG00000004038	ADAL	1442.68	0.0435769	0.84155	0.0608824	0.779827	-0.903861	3.23111e-05	0.404749	0.0627495	0.697069	0.00141789	0.333831	0.127063	0.386321	0.0773194	1.02257	2.8708e-06
ENSGALG00000004039	MINOS1	842.482	0.178176	0.0421633	-0.120383	0.16681	0.141587	0.104108	-0.103845	0.238733	0.0628564	0.481296	0.0436456	0.622252	-0.102196	0.239932	0.0998397	0.25238
ENSGALG00000004040	MFAP3	1355.82	-0.189924	0.0920836	-0.0488522	0.663076	-0.0229936	0.837447	0.130251	0.247738	-0.0846357	0.455089	-0.0934007	0.407295	0.16681	0.136414	-0.142745	0.204947
ENSGALG00000004042	NUFIP2	227.04	-0.272065	0.0532496	-0.0278313	0.840085	0.180189	0.193179	0.425026	0.00306687	-0.107839	0.46596	-0.0298429	0.836841	0.125103	0.375497	0.292741	0.0392559
ENSGALG00000004044	CSRP3	5.29652	-3.63807	0.027394	-3.46133	0.0152888	3.84983	0.00753506	-2.34099	0.106928	4.82892	0.00294808	-2.27968	0.171187	-0.269969	0.856089	-3.31129	0.0450305
ENSGALG00000004045	AGAP1	119.088	-0.674677	0.000103823	0.175365	0.297947	0.172985	0.309125	0.641625	0.000335765	-0.388092	0.0351982	0.0723308	0.685346	0.164406	0.345884	0.163943	0.353728
ENSGALG00000004046	LARP6	141.341	-0.110753	0.846125	0.0899194	0.874564	-1.20002	0.034616	1.56373	0.00613613	0.378784	0.511755	-0.22655	0.694186	-0.0985103	0.863207	0.3966	0.487594
ENSGALG00000004047	GALE	520.026	0.31261	0.0083697	-0.0505527	0.668866	0.139828	0.237624	-0.238433	0.0458712	0.00278713	0.98152	0.025444	0.831179	-0.0712024	0.544322	0.12048	0.306301
ENSGALG00000004048	PTPRS	464.294	-0.788753	0.0167397	0.103748	0.751679	0.226915	0.489438	-0.00235928	0.994286	-0.550882	0.0945308	-0.590689	0.0714413	-0.410169	0.208582	-2.01219	9.24626e-10
ENSGALG00000004049	ITFG1	583.159	-0.0875006	0.576573	-0.0688497	0.658629	-0.0737452	0.635665	0.149153	0.340868	-0.17155	0.275921	-0.120048	0.442672	0.499112	0.00134595	0.126572	0.419199
ENSGALG00000004052	GPR107	973.972	-0.375493	0.00178952	-0.0509725	0.669187	-0.00991357	0.933745	0.359104	0.0028233	0.081301	0.503536	0.124571	0.303941	-0.149963	0.211623	-0.0213653	0.859097
ENSGALG00000004055	C7orf50	178.318	-0.0499898	0.648767	0.000460989	0.996555	0.0670988	0.531267	0.265412	0.0189156	-0.0751134	0.526633	0.0396075	0.730904	-0.0136872	0.900388	0.233789	0.0336803
ENSGALG00000004057	HMGCL	833.555	0.437096	1.21659e-05	-0.148177	0.137213	0.0170605	0.863854	-0.155819	0.11977	0.109787	0.277727	0.0419697	0.676625	-0.0529058	0.593968	0.249011	0.012171
ENSGALG00000004059	LRRC49	33.3187	-0.120433	0.818594	0.42668	0.415096	-1.33731	0.00976319	1.49228	0.00465848	-0.367129	0.498649	0.589929	0.27357	-0.415983	0.433358	0.268032	0.610783
ENSGALG00000004063	SLC25A14	745.008	0.453987	0.000875445	-0.10102	0.458687	0.0396554	0.771027	-0.207763	0.128645	0.241683	0.0791278	0.0750953	0.584806	-0.132106	0.332258	0.369533	0.00661722
ENSGALG00000004064	GPER1	6.63841	0.675522	0.188959	0.588425	0.290134	-0.315089	0.580747	-0.845441	0.115286	0.630426	0.259257	-1.65014	0.0015083	0.74739	0.0864797	-0.168902	0.721314
ENSGALG00000004065	SLC25A16	1558.68	-0.371316	0.0134877	-0.00865931	0.953864	-0.363558	0.015	-0.249622	0.0948542	0.50997	0.000675063	0.0001523	0.99919	0.434273	0.00372644	-0.0487607	0.74571
ENSGALG00000004068	FAM114A2	582.153	-0.13751	0.0924616	-0.0524233	0.511451	-0.00920575	0.908025	0.037407	0.645686	0.19263	0.0220473	-0.161616	0.0511522	0.0527484	0.508484	-0.0779691	0.337529
ENSGALG00000004070	MICALL2	678.443	-0.322406	0.0353187	-0.0365752	0.810229	0.203375	0.182283	0.286816	0.0621111	-0.0312709	0.84005	-4.40969e-05	0.999772	-0.402466	0.00838795	-0.302572	0.0479868
ENSGALG00000004071	NETO2	8.83482	-0.420266	0.330076	0.808611	0.0592823	-0.494339	0.262988	0.210227	0.643456	0.36212	0.487899	-1.35792	0.0038411	-0.0806688	0.818738	-0.972235	0.0173393
ENSGALG00000004078	LOC416263	4.18571	-0.513271	0.385609	0.0560828	0.919812	0.148167	0.792735	-0.00310037	0.99579	0.0873705	0.886901	1.10544	0.0908751	-0.6844	0.283489	0.196292	0.746771
ENSGALG00000004079	ENOX2	721.312	-0.0763267	0.618878	0.146767	0.337138	-0.310684	0.0419144	0.135932	0.375185	0.0861733	0.57702	-0.21801	0.156046	0.276566	0.0697934	0.0404174	0.792062
ENSGALG00000004081	TMCO4	114.933	-0.0723815	0.627082	-0.0889612	0.538129	0.248918	0.0876451	-0.295009	0.0480397	-0.0542379	0.719596	-0.0283645	0.847403	-0.150055	0.286104	-0.44009	0.00249262
ENSGALG00000004082	TAOK1	518.765	-0.834867	2.0274e-06	0.0989063	0.569792	0.138755	0.425936	0.70703	6.19553e-05	-0.181002	0.310429	-0.0212433	0.904529	-0.0688262	0.694824	-0.161248	0.360252
ENSGALG00000004083	GRIA1	34.9351	-0.435864	0.364883	-0.215	0.644897	0.0458611	0.921382	0.248966	0.600183	-0.428342	0.371943	-0.704885	0.128933	0.181153	0.688594	-1.30811	0.00560534
ENSGALG00000004085	ZDHHC13	681.833	0.124149	0.0732609	-0.130267	0.0563005	0.197141	0.00396365	0.0146488	0.835187	-0.0608467	0.398083	-0.0233675	0.740393	0.19552	0.00439191	0.316977	4.67967e-06
ENSGALG00000004087	THSD4	25.2038	-1.90341	0.000227091	0.649351	0.189038	-0.515662	0.297631	3.20853	1.97685e-08	-1.76807	0.00281193	1.46346	0.00897708	-0.343944	0.543924	0.790249	0.147949
ENSGALG00000004088	FNBP1	3388.46	-0.10623	0.287623	-0.0228357	0.818797	0.0147539	0.88233	0.157093	0.116146	-0.105611	0.292241	-0.125343	0.209943	0.190587	0.0558014	0.00241384	0.980715
ENSGALG00000004096	CHRNA7	2.01503	1.24227	0.336051	-1.25391	0.327291	0.290463	0.820489	-0.358709	0.781182	-2.08366	0.0606647	-0.296047	0.71914	-1.52812	0.0243886	-3.98771	7.66924e-05
ENSGALG00000004097	LRRC38	33.8375	-0.101263	0.657081	-0.034333	0.874735	0.138522	0.528295	-0.403432	0.0713954	0.168681	0.463628	-0.157448	0.481867	0.157037	0.454151	-0.232237	0.297307
ENSGALG00000004098	STK4	2726.31	-0.0310354	0.664171	-0.149382	0.0356963	0.227624	0.0013824	0.13048	0.0690611	-0.0486478	0.500941	-0.046859	0.514411	0.118646	0.0961554	0.200825	0.00496613
ENSGALG00000004104	INTS1	1647.82	-0.269674	0.00845958	-0.0253047	0.803963	0.325377	0.00144325	0.335956	0.00111667	-0.134561	0.194799	0.131747	0.20228	-0.427893	2.93847e-05	-0.0643536	0.529724
ENSGALG00000004106	DHCR7	388.004	-0.094818	0.6066	-0.0298883	0.869892	-0.236414	0.1935	-0.422722	0.0199256	-0.229927	0.205131	-0.410759	0.0222567	0.201528	0.257689	-1.223	1.70416e-11
ENSGALG00000004107	ITM2A	24582.3	0.0573305	0.537333	-0.162072	0.081095	0.0553506	0.55133	0.0325644	0.726061	0.266914	0.00410603	-0.113814	0.220949	0.227349	0.0144293	0.363623	9.14453e-05
ENSGALG00000004108	CCAR1	760.13	-0.181879	0.410843	0.324701	0.141483	-0.665209	0.00256502	0.217393	0.324651	0.166066	0.453686	-0.143157	0.517572	0.631822	0.00422425	0.349737	0.114246
ENSGALG00000004110	TOMM34	430.028	0.281696	0.00461802	-0.0634804	0.520788	0.0730775	0.459945	-0.282106	0.00472013	0.160985	0.112255	0.0464662	0.644323	0.0209571	0.831298	0.237596	0.0161267
ENSGALG00000004111	GPR174	396.467	0.057491	0.666866	-0.0504621	0.703509	0.259289	0.0513948	0.185812	0.171277	-0.430503	0.00164643	-0.0919724	0.492781	-0.0295291	0.822813	-0.0998745	0.452084
ENSGALG00000004112	FUCA1	465.983	0.31947	0.00778079	-0.13069	0.274137	0.14741	0.217575	-0.0691356	0.567987	-0.0781545	0.522671	0.00973172	0.935871	-0.271882	0.0217952	-0.0732508	0.537719
ENSGALG00000004113	LOC422147	138.273	-0.199785	0.434095	0.175398	0.48933	0.177648	0.485913	-0.148928	0.562569	-0.0886251	0.731958	0.0517865	0.84015	-0.441905	0.0802766	-0.474411	0.0619153
ENSGALG00000004115	DNAJA2	1968.47	-0.0985131	0.238582	-0.0703544	0.397127	-0.160258	0.0532861	-0.0752872	0.365363	0.361716	1.64798e-05	0.14105	0.0930554	0.126401	0.129765	0.224755	0.00722521
ENSGALG00000004120	CNR2	11.9854	-0.222544	0.545343	-0.263348	0.438484	0.413316	0.230534	0.0941524	0.802307	-0.423819	0.268998	-0.166222	0.637519	0.642526	0.060307	0.07406	0.841311
ENSGALG00000004121	LPAR4	232.085	-0.205779	0.141781	-0.0396547	0.773099	0.446539	0.00132652	0.0554858	0.698904	-0.146263	0.31604	0.0359303	0.801883	-0.163308	0.240229	-0.0170499	0.903031
ENSGALG00000004122	PNRC2	2803.03	-0.20504	0.159421	0.194313	0.181879	-0.360401	0.013253	-0.132606	0.362204	0.180034	0.21678	-0.0404083	0.781454	0.428449	0.00323089	0.0643407	0.65887
ENSGALG00000004123	PABPC1L	70.1816	0.362786	0.0907904	-0.00151476	0.994346	-0.0476032	0.823389	-0.357535	0.095695	0.00771435	0.971639	-0.195388	0.356155	-0.287856	0.153152	-0.519396	0.0118632
ENSGALG00000004128	CYSLTR1	153.294	0.163284	0.258534	-0.361506	0.0106742	0.455165	0.00136097	0.180496	0.224486	-0.208783	0.169869	-0.0762392	0.605478	0.149625	0.295469	0.302042	0.0360494
ENSGALG00000004133	SRSF10	2890.36	0.00298706	0.956287	-0.0564533	0.296869	0.0643408	0.234545	0.0155266	0.77629	0.0436542	0.429376	0.0893379	0.103942	0.141683	0.0091838	0.301077	3.40328e-08
ENSGALG00000004140	SH3BP4	188.404	-0.644952	0.00794263	0.341842	0.15474	0.288355	0.23381	-0.131185	0.59202	0.0226648	0.926865	-0.432674	0.0760863	-0.491537	0.0393265	-1.04749	1.46716e-05
ENSGALG00000004143	YWHAB	2926.86	-0.18572	0.0659957	0.00691369	0.945272	0.00722419	0.942823	0.0268258	0.790583	-0.124527	0.21886	-0.150307	0.136419	0.204028	0.0424648	-0.215563	0.0326799
ENSGALG00000004144	DDX21	870.096	-0.0640366	0.41034	0.0369168	0.631297	0.0422285	0.583736	0.150437	0.0555089	-0.0627044	0.433351	0.0327644	0.678266	0.040968	0.596476	0.176574	0.0232436
ENSGALG00000004146	RIMS4	14.864	-1.36479	0.0113054	0.347023	0.502847	-0.0205679	0.968489	2.09036	0.000301562	-0.829782	0.172593	0.0207516	0.971013	0.333793	0.550704	0.57679	0.304465
ENSGALG00000004150	MYO1E	232.216	-0.53304	0.284589	0.0709344	0.88547	-0.0802668	0.87052	-0.608628	0.216002	-1.04516	0.0323285	-1.7047	0.00041487	0.16358	0.733326	-3.73728	3.00678e-14
ENSGALG00000004152	C17H9orf78	642.617	-0.031908	0.693845	-0.0700217	0.380505	-0.0177412	0.823776	0.0324749	0.688268	0.224611	0.00693393	0.219726	0.00821994	-0.0931298	0.251527	0.264011	0.00115037
ENSGALG00000004153	NADSYN1	215.692	-0.272338	0.0252074	0.182194	0.125326	-0.0526989	0.659129	0.0178696	0.883649	-0.0473357	0.705234	-0.0128457	0.916506	0.0793323	0.503457	-0.105822	0.383484
ENSGALG00000004155	MYOM3	2.34024	-2.35603	0.241033	-2.7419	0.135502	2.78905	0.129348	-2.01187	0.277129	4.04001	0.0406449	-0.739898	0.722591	-0.643847	0.746021	-1.66449	0.412273
ENSGALG00000004156	KIF1BP	656.65	-0.069091	0.401519	-0.0938944	0.245631	-0.0646245	0.422218	0.130766	0.110975	0.0448027	0.594223	-0.042591	0.607575	0.29433	0.000294442	0.199699	0.0154446
ENSGALG00000004160	G3BP1	3991.81	-0.0684907	0.240772	-0.0686589	0.237263	0.232226	6.56377e-05	0.0800914	0.172237	-0.039908	0.499453	0.0105288	0.857827	0.0586266	0.314534	0.204415	0.000465847
ENSGALG00000004161	CCNB1	1357.97	0.0206343	0.810206	0.0496864	0.561332	0.0278785	0.744719	-0.117794	0.171386	0.164509	0.058421	0.259776	0.00278354	0.105325	0.222051	0.510015	3.28119e-09
ENSGALG00000004162	SLC16A6	546.761	0.180489	0.182068	0.0109899	0.935045	-0.148427	0.270277	-0.25831	0.0554979	0.468561	0.000596682	0.0616439	0.651717	0.288934	0.0330262	0.603881	8.46033e-06
ENSGALG00000004165	TOR1A	926.83	0.194437	0.0158687	-0.128063	0.109725	0.171521	0.0323367	0.00943079	0.907723	0.0558976	0.49882	0.0524785	0.52211	0.0115928	0.885546	0.367295	5.09928e-06
ENSGALG00000004166	VPS51	814.647	0.372575	0.00359988	-0.0093038	0.942006	0.0447215	0.726669	-0.21553	0.0933122	0.155696	0.228261	0.0268491	0.83493	-0.229837	0.07151	0.14517	0.254898
ENSGALG00000004169	LOC422151	984.029	-0.417771	0.0367158	0.0255097	0.898208	0.0741283	0.710172	0.614635	0.00217404	-0.45843	0.0226331	-0.10449	0.601697	0.0668351	0.737649	-0.199583	0.318298
ENSGALG00000004170	ADA	9058.19	0.103478	0.461419	0.0418445	0.765775	-0.228243	0.104126	-0.478129	0.000662206	0.403735	0.0040568	-0.21957	0.118016	-0.0714959	0.610475	-0.448381	0.00140826
ENSGALG00000004171	RNF111	475.806	-0.375134	0.00968216	0.113846	0.427188	-0.20267	0.157061	-0.0262445	0.855293	0.0872837	0.54812	-0.028663	0.84278	0.154728	0.279287	-0.276853	0.055856
ENSGALG00000004174	VPS26A	1271.81	0.01166	0.89755	0.037637	0.67607	-0.126758	0.158915	-0.109964	0.223694	-0.0768405	0.397814	0.0668222	0.459435	0.105157	0.240414	-0.0922868	0.306347
ENSGALG00000004179	ANAPC5	321.966	0.157218	0.109464	-0.137097	0.155584	0.170976	0.0770418	-0.0957253	0.335115	-0.0748982	0.459514	0.106578	0.283634	0.0403337	0.675678	0.167385	0.0856312
ENSGALG00000004180	TOR1B	721.576	0.165229	0.133647	0.026562	0.808865	0.202	0.0667065	-0.0632306	0.570001	-0.0903857	0.420206	0.0408136	0.713676	-0.17221	0.116437	0.108778	0.321852
ENSGALG00000004184	SPARC	16542.9	-0.811764	0.086196	0.405253	0.391637	0.344787	0.466131	-0.94794	0.0451022	-0.707187	0.134933	-0.525132	0.266928	-0.71108	0.132747	-2.95306	4.3116e-10
ENSGALG00000004186	NSRP1	348.003	-0.0666991	0.676275	0.070381	0.656842	-0.478485	0.00237307	-0.117951	0.453527	0.193431	0.224099	-0.0293243	0.85313	0.564002	0.000344117	0.135355	0.396615
ENSGALG00000004189	MAFK	719.836	-0.11041	0.18043	-0.0452032	0.57742	-0.0036197	0.964374	-0.164804	0.0439921	0.21993	0.00833883	-0.0481162	0.561	0.186849	0.0212896	0.0346251	0.673862
ENSGALG00000004190	RNF34	1012.94	0.0897391	0.179234	-0.224258	0.000656995	0.31408	1.94753e-06	0.0317103	0.63958	-0.192569	0.00501961	-0.0901595	0.179453	0.169047	0.0100563	0.0975901	0.141923
ENSGALG00000004191	RIC8A	1279.52	0.0881507	0.383402	-0.00538962	0.957361	0.0792117	0.432319	0.0310129	0.760091	-0.00734365	0.942756	0.000764718	0.994004	-0.0353834	0.725659	0.151023	0.134825
ENSGALG00000004192	SLTM	380.685	-0.164111	0.397481	0.353762	0.0672134	-0.787878	4.26041e-05	0.0578996	0.763141	0.0288636	0.881414	-0.188931	0.326029	0.522609	0.00630431	-0.177786	0.358189
ENSGALG00000004193	ARSG	300.238	0.13797	0.224333	-0.0580945	0.605192	0.159892	0.156118	-0.0233802	0.839171	0.0169627	0.885315	-0.118493	0.305153	0.122585	0.275208	0.237442	0.0358636
ENSGALG00000004195	KIF4B	2446.18	-0.134954	0.153554	0.0450493	0.632808	-0.0981498	0.297786	0.0958363	0.310857	0.202485	0.0332692	0.306669	0.00126584	-0.0779793	0.410415	0.338956	0.000344166
ENSGALG00000004197	SUPV3L1	355.278	0.0907842	0.234352	0.0810095	0.280856	0.0371793	0.623199	0.049093	0.533023	-0.0761081	0.351315	0.174133	0.0292395	-0.14136	0.0625935	0.21473	0.00466959
ENSGALG00000004198	PDZD11	373.084	0.345697	0.00349619	-0.0458132	0.697803	-0.00695363	0.952946	-0.342096	0.00386719	0.225184	0.0605465	-0.025879	0.828208	-0.0028499	0.980522	0.14729	0.209157
ENSGALG00000004199	TMEM184A	69.9506	0.401291	0.0599092	-0.112735	0.594967	-0.142327	0.497687	-0.452202	0.0309109	0.40879	0.0567282	-0.00799283	0.970221	-0.171199	0.405883	-0.0763754	0.71356
ENSGALG00000004200	DPP9	1150.58	0.0603182	0.310082	0.00675987	0.908412	0.0429221	0.465813	-0.0435424	0.467142	0.0615342	0.314413	0.125441	0.0385115	-0.0103981	0.860472	0.243035	4.224e-05
ENSGALG00000004203	PSMG3	702.264	0.411168	0.000861954	-0.153546	0.212405	0.0632529	0.607065	-0.237868	0.0542743	0.050564	0.684167	0.02726	0.825582	-0.175638	0.150839	-0.014807	0.90382
ENSGALG00000004204	FAM63B	626.755	-0.26714	0.0288768	0.0413247	0.732616	-0.00550004	0.963752	0.00758822	0.950436	-0.0105976	0.931499	-0.213558	0.080161	0.365791	0.00244016	-0.082092	0.501677
ENSGALG00000004205	SOAT1	877.86	-0.303132	0.0314462	0.0282186	0.840396	0.338127	0.0161078	0.177591	0.210594	-0.210337	0.140346	-0.293024	0.0382356	-0.217767	0.119535	-0.480323	0.000633825
ENSGALG00000004209	ELFN1	56.5343	-0.740359	0.0315796	0.0396554	0.9042	-0.163553	0.618436	-0.194534	0.555781	-0.503838	0.125963	-0.429886	0.179295	0.156407	0.618036	-1.83611	4.81968e-08
ENSGALG00000004212	ADAM10	1622.9	-0.339951	0.109236	0.2271	0.283962	-0.419295	0.0478235	0.0947909	0.654784	-0.127064	0.54941	-0.270845	0.201204	0.375698	0.075813	-0.459566	0.0302732
ENSGALG00000004215	WIPI1	1734.7	0.0850359	0.455858	-0.181997	0.109473	-0.135856	0.231432	-0.111645	0.326187	0.446005	9.64046e-05	0.0367829	0.747756	0.205204	0.0716374	0.343529	0.00259665
ENSGALG00000004216	TOR3A	220.007	0.186424	0.430337	0.346536	0.143543	-0.503154	0.0331242	-1.37734	2.48657e-09	0.182639	0.424407	-0.569037	0.0121958	-0.162647	0.467728	-1.89658	1.8183e-16
ENSGALG00000004220	SERINC3	1718.47	-0.0581792	0.430646	-0.0641019	0.381567	0.129224	0.0780131	0.0972943	0.189658	-0.0222736	0.766501	-0.333599	6.78726e-06	0.241703	0.000939653	-0.00993242	0.892745
ENSGALG00000004222	HK1	1723.79	-0.142416	0.131996	-0.102441	0.276059	0.110257	0.241107	0.24083	0.0110588	-0.21873	0.0217245	0.0324279	0.732124	0.0629637	0.503614	-0.0171082	0.856312
ENSGALG00000004224	MAD1L1	364.873	0.00155637	0.985133	0.0485437	0.55332	0.0424494	0.605882	-0.116226	0.167636	0.0234462	0.786392	0.243262	0.00453309	-0.212595	0.00977925	0.0304358	0.713177
ENSGALG00000004225	KDM2B	619.507	-0.135008	0.274288	0.0898577	0.463482	-0.138274	0.258971	0.207567	0.0934929	-0.143242	0.252095	-0.203723	0.0991486	0.207708	0.0885595	-0.115114	0.350017
ENSGALG00000004227	FAM20B	155.38	-0.670216	8.6209e-05	0.0572303	0.729084	0.127976	0.440769	0.338326	0.0480614	-0.107091	0.542071	-0.0224676	0.89628	0.00387408	0.981568	-0.272369	0.111976
ENSGALG00000004228	USP40	195.709	-0.31895	0.107756	0.230222	0.240116	-0.60106	0.00203832	0.388543	0.0477647	-0.121167	0.543371	0.0237651	0.904092	-0.0291161	0.88082	-0.427762	0.0301402
ENSGALG00000004230	LIPC	54.5063	0.76137	0.635999	-1.99864	0.189236	-1.00211	0.46253	-2.71173	0.0260563	-1.46871	0.192131	-2.28128	0.0390882	0.69333	0.527892	-8.00777	6.13576e-09
ENSGALG00000004231	IFNLR1	234.737	-0.102993	0.668332	0.0462566	0.846833	0.0090446	0.969884	-0.277666	0.247475	0.157629	0.513168	0.0138128	0.954205	0.0997171	0.676746	-0.054199	0.82142
ENSGALG00000004234	PGGHG	168.651	0.405378	0.00201917	-0.237311	0.0677078	0.264693	0.0418708	-0.226553	0.0893747	-0.0840131	0.534104	-0.125188	0.341111	0.0221046	0.861151	0.0191104	0.88151
ENSGALG00000004236	TRAF3IP1	71.9788	0.400247	0.0888655	-0.10297	0.659515	-0.602358	0.00791357	0.194313	0.394617	-0.0529895	0.821799	-0.358411	0.115841	0.618332	0.00537648	0.0961636	0.675593
ENSGALG00000004237	PRKAR1A	2219.52	-0.283949	0.000259159	-0.0920938	0.232398	0.241545	0.00176093	0.0255821	0.742454	-0.0804794	0.304164	-0.136927	0.0783329	0.203515	0.00834789	-0.122807	0.113935
ENSGALG00000004238	MRM2	107.708	0.0139847	0.913175	0.0258317	0.835645	0.153099	0.225255	-0.362782	0.00493678	0.4334	0.00151037	-0.041759	0.75915	-0.138167	0.271196	0.0836077	0.510076
ENSGALG00000004240	ORAI1	574.852	-0.0626607	0.456047	-0.0201694	0.807271	0.142961	0.0850213	-0.152424	0.0710396	-0.0940567	0.270897	-0.153496	0.0665717	0.206142	0.0115773	-0.133704	0.108913
ENSGALG00000004244	TTPAL	152.929	-0.177757	0.27761	-0.126466	0.428208	0.0706037	0.657729	0.225929	0.168691	-0.196832	0.240672	-0.204106	0.210533	0.463458	0.00368367	0.0548296	0.73776
ENSGALG00000004245	NUDT1	366.807	0.239417	0.247253	0.0142306	0.945062	-0.0987464	0.63225	0.169092	0.416111	0.20088	0.340487	-0.0505685	0.809572	-0.0476465	0.818061	0.426658	0.0391359
ENSGALG00000004246	SLC6A4	126.793	-0.82368	0.003023	0.198219	0.469197	-0.121726	0.65693	0.712072	0.0105371	-0.085232	0.763395	-0.110439	0.693545	0.0607463	0.826096	-0.17004	0.542146
ENSGALG00000004247	MORN3	8.68309	-0.140805	0.713203	0.00515343	0.98862	-0.289064	0.411636	0.601182	0.119448	-0.147698	0.727389	-0.344925	0.376709	0.829887	0.027106	0.513731	0.198144
ENSGALG00000004249	GRHL3	30.3482	-0.180701	0.425093	-0.104314	0.626022	0.502895	0.0231871	0.135114	0.579031	-0.227689	0.369403	-0.385017	0.09996	0.6105	0.00574481	0.350788	0.130047
ENSGALG00000004250	B4GALNT4	145.289	0.0305701	0.87097	0.0926976	0.620148	0.415749	0.0279468	-0.143848	0.45554	-0.0777201	0.689804	0.222595	0.249001	-0.340067	0.071722	0.199977	0.287515
ENSGALG00000004252	LOC420160	1996.62	0.399586	0.0164757	-0.252757	0.129088	0.420955	0.0115115	-0.100681	0.546347	-0.135913	0.41586	0.0778538	0.640763	0.410467	0.0138061	0.819512	8.81119e-07
ENSGALG00000004254	TMEM120B	159.245	0.0850438	0.463153	0.15846	0.166572	-0.0987307	0.390462	-0.171931	0.14099	-0.178787	0.13087	0.199266	0.084609	-0.0648698	0.559959	-0.0715483	0.529236
ENSGALG00000004255	SNX8	211.211	-0.824525	8.4832e-05	0.150917	0.464151	0.14048	0.4971	1.05767	7.82841e-07	-0.560466	0.0102204	-0.200541	0.345223	-0.335438	0.106132	-0.571906	0.00642312
ENSGALG00000004257	TSPAN15	12.9346	-0.0132908	0.977642	-0.0451867	0.922383	0.773314	0.109218	-0.50985	0.308445	-0.173198	0.727576	0.0153773	0.974592	-0.966528	0.0321921	-0.919362	0.0448467
ENSGALG00000004259	BLMH	2457.61	-0.00924641	0.895057	-0.110823	0.112074	0.219319	0.00168197	-0.00444332	0.949636	-0.0279855	0.692609	0.134284	0.0568412	0.2473	0.000422394	0.448405	1.73825e-10
ENSGALG00000004261	AQP9	10.5764	-1.18847	0.040892	0.488347	0.344521	-1.46503	0.00300077	1.5279	0.00343517	-1.15038	0.0341655	0.625769	0.212885	0.208332	0.679035	-0.953532	0.101024
ENSGALG00000004263	MYDGF	1326.88	0.394896	5.26738e-05	-0.175054	0.0725069	0.144373	0.138456	0.00167457	0.986391	-0.00870138	0.929865	0.00365159	0.970379	-0.047748	0.623958	0.313092	0.0013052
ENSGALG00000004266	TNFAIP8L1	1484	0.250712	0.0197933	-0.14203	0.185876	0.278131	0.00965561	-0.0457444	0.672209	0.0212831	0.844728	0.00450136	0.966836	0.0711773	0.508184	0.43803	4.65519e-05
ENSGALG00000004267	SIGIRR	29.24	0.324793	0.352598	0.417582	0.236741	-0.180368	0.612145	-1.27608	0.000236171	0.963924	0.00600394	0.498842	0.166606	-0.476494	0.175158	0.272195	0.432301
ENSGALG00000004268	NIPAL3	825.89	-0.0868178	0.411411	0.0734882	0.483601	-0.261818	0.0123409	-0.0306926	0.770208	0.031137	0.769094	-0.0057342	0.956606	0.0629416	0.545667	-0.217496	0.0386977
ENSGALG00000004270	ALDH1A2	48.6401	-0.194932	0.525902	0.252817	0.402409	-0.530269	0.0761585	0.410037	0.178867	-0.330885	0.290164	-0.281262	0.349305	-0.0498131	0.862824	-0.724307	0.015947
ENSGALG00000004272	ASB1	349.713	-0.329187	0.0044914	-0.110701	0.327387	0.357402	0.00168595	0.104111	0.374216	-0.132212	0.267839	-0.0936307	0.422957	-0.0534567	0.637561	-0.257674	0.0256193
ENSGALG00000004273	RALGPS2	260.766	-0.494655	0.106417	0.11294	0.709284	-0.290701	0.336409	-0.650706	0.0308477	-0.377054	0.209284	-0.55677	0.061808	0.0369614	0.900705	-2.21999	2.34433e-13
ENSGALG00000004274	TWIST2	16.9095	0.230422	0.579042	-0.270028	0.507573	0.584749	0.157888	0.00785503	0.985645	-0.442422	0.31432	-0.248713	0.551065	0.312891	0.437006	0.174754	0.670414
ENSGALG00000004276	CHST12	407.783	0.107906	0.45622	-0.157263	0.274771	0.367212	0.0109895	0.0453961	0.756424	-0.162361	0.270902	-0.0497918	0.733032	0.179807	0.213199	0.330906	0.022317
ENSGALG00000004280	ANO9	326.039	0.47699	0.221267	-0.00878667	0.982024	0.0389944	0.920358	-0.317862	0.415381	0.487884	0.212327	0.124475	0.750412	-0.270696	0.487878	0.530998	0.173149
ENSGALG00000004282	RCAN3	413.911	-0.159949	0.0850741	-0.0180237	0.842014	0.0167021	0.853471	-0.156994	0.0876372	-0.0948721	0.308758	-0.146274	0.107559	0.0935143	0.287435	-0.465896	3.33734e-07
ENSGALG00000004286	COL13A1	184.5	0.0915009	0.748146	-0.0509612	0.85744	0.559001	0.0503491	-0.135542	0.639639	-0.638113	0.0270993	-0.071973	0.800186	-0.237152	0.39906	-0.483241	0.0877405
ENSGALG00000004288	HDAC4	84.1429	-1.00621	0.000129658	0.138248	0.587847	-0.210548	0.408683	1.26731	1.82518e-06	-0.366803	0.18125	0.725598	0.00794004	-0.463657	0.0848122	0.0839373	0.753435
ENSGALG00000004290	ANGPTL1	253.358	-0.792419	0.0968765	0.417693	0.376083	-0.413408	0.381032	-1.03305	0.0275107	-0.67394	0.147611	-1.47793	0.0013821	0.311403	0.498395	-3.66165	8.7292e-15
ENSGALG00000004293	PLG	120.686	-0.117627	0.618957	0.148083	0.526883	-0.416543	0.0734912	-0.0358881	0.877753	-0.0340905	0.885161	0.343593	0.14402	0.59826	0.0112504	0.485787	0.0418951
ENSGALG00000004294	CGNL1	22.1789	-1.5968	0.0121135	1.38248	0.0218592	-1.47055	0.0144902	0.997052	0.0986998	0.883618	0.208558	-2.26236	0.00064339	1.61519	0.0055959	-0.451364	0.492655
ENSGALG00000004295	CPD	1836.62	-0.180389	0.0755425	-0.042253	0.675925	0.375888	0.000206646	0.0898906	0.378443	-0.170021	0.0971835	-0.0591964	0.561404	-0.289892	0.00413693	-0.275973	0.0064636
ENSGALG00000004297	DNAH1	27.7836	-0.467883	0.151264	0.433242	0.174779	0.165861	0.611649	-0.122408	0.714876	0.0878773	0.798578	0.134892	0.692229	-0.851292	0.00795911	-0.619712	0.0548427
ENSGALG00000004300	PTDSS2	327.944	-0.074154	0.667928	0.0932628	0.586781	-0.050232	0.769889	0.125539	0.46999	0.0619813	0.725509	-0.771219	8.6577e-06	-0.186574	0.268257	-0.801396	2.7738e-06
ENSGALG00000004302	NDUFA10	2101.05	0.108724	0.233872	-0.121183	0.183133	0.123624	0.174486	-0.000845143	0.992633	0.0539765	0.557705	0.0687075	0.454139	-0.106697	0.241584	0.126307	0.166078
ENSGALG00000004304	TCF12	4161.29	-0.312046	0.0741003	0.303503	0.0821883	-0.538627	0.00203331	0.13226	0.448783	0.286177	0.101661	-0.110067	0.528841	0.226959	0.193648	-0.0118416	0.945969
ENSGALG00000004306	SYT12	9.88776	-0.118937	0.815401	-0.25653	0.60006	0.575103	0.248337	-0.246874	0.634569	0.257471	0.633352	-0.637839	0.219966	-1.44246	0.00180323	-1.87006	0.000107459
ENSGALG00000004309	GDAP1L1	44.8563	0.482499	0.126912	-0.329789	0.293336	0.777036	0.0148705	-0.55999	0.0858603	0.267617	0.417512	-0.0620148	0.849762	-0.599397	0.0550765	-0.0240388	0.938266
ENSGALG00000004310	TTYH3	222.634	-1.38806	0.00273248	0.140439	0.760506	0.312026	0.498652	1.52229	0.00108791	-0.9234	0.0484834	0.323528	0.486454	-0.545095	0.2391	-0.558267	0.22876
ENSGALG00000004311	AGGF1	179.02	-0.145455	0.486384	0.0787199	0.702968	-0.501406	0.0143721	0.150092	0.465752	-0.09485	0.649034	-0.118374	0.565172	0.69084	0.000736569	0.0595669	0.775509
ENSGALG00000004319	NUDT13	62.9653	-0.0751635	0.67702	-0.0797906	0.644654	0.18332	0.293023	-0.233444	0.194609	-0.26098	0.149064	-0.0359202	0.835336	0.137228	0.405677	-0.364749	0.0374398
ENSGALG00000004320	FAT2	3.96082	0.161704	0.820893	-0.0637773	0.927619	-1.32035	0.0481784	1.66563	0.0184847	-0.849705	0.250452	1.22576	0.0957896	0.140492	0.853328	0.959745	0.194192
ENSGALG00000004321	OSER1	388.687	0.18047	0.0192081	0.0311113	0.682726	-0.15576	0.0394009	-0.0289543	0.707388	0.230517	0.00440389	0.0111988	0.888756	0.0663666	0.385014	0.33495	1.28419e-05
ENSGALG00000004323	RASAL2	254.69	-1.263	0.000836595	-0.0851904	0.820603	0.394299	0.294271	1.45736	0.000126713	-0.828721	0.0301134	0.241551	0.524355	-0.403931	0.284928	-0.487635	0.197794
ENSGALG00000004324	SETD1A	504.723	-0.248228	0.0781745	-0.0459174	0.742159	-0.169039	0.224766	0.213943	0.12735	0.126323	0.374157	0.287117	0.0431955	-0.0623647	0.657638	0.101834	0.470595
ENSGALG00000004325	P4HA1	1436.95	-0.195658	0.0740882	-0.0492226	0.651472	0.0446695	0.681852	0.241258	0.0279062	-0.0317992	0.773591	-0.166776	0.129129	0.162488	0.136298	0.00495941	0.963885
ENSGALG00000004326	GOSR1	672.617	0.0434201	0.478921	-0.116024	0.0520823	0.0198103	0.738932	-0.0345561	0.571462	0.0896948	0.15639	-0.0503602	0.416753	0.204081	0.00062778	0.156066	0.0104923
ENSGALG00000004328	IGHMBP2	405.989	0.160971	0.0620101	-0.08587	0.312251	0.0323135	0.703143	-0.182135	0.0345607	0.144878	0.101255	0.139492	0.112022	-0.117253	0.166459	0.0923962	0.278651
ENSGALG00000004329	IQCE	215.838	-0.719995	0.00254771	0.128969	0.583873	-0.406106	0.0838722	0.675688	0.00440521	0.10697	0.657482	-0.225625	0.346103	-0.348867	0.138399	-0.788965	0.000918223
ENSGALG00000004333	ABCA5	377.854	-0.828658	0.00045925	-0.00663263	0.977494	0.227427	0.333772	0.8637	0.000275207	0.00490087	0.983686	0.32712	0.171768	-0.518508	0.0290903	0.0693496	0.769989
ENSGALG00000004334	MYLK3	104.201	-0.00389389	0.984414	0.47362	0.0176259	-0.907423	4.17529e-06	0.122169	0.531832	0.293727	0.14631	-0.028258	0.888175	0.223695	0.254351	0.173636	0.382971
ENSGALG00000004336	INPPL1B	412.794	0.487006	0.0194641	0.150683	0.470297	0.191532	0.36011	-0.150492	0.474483	-0.214864	0.308259	-0.0672411	0.748288	-0.400807	0.0535676	-0.00418287	0.983923
ENSGALG00000004341	LOC424430	178.6	0.15651	0.352653	-0.167616	0.314305	0.310511	0.0633481	-0.155832	0.360204	-0.300353	0.0788808	0.143845	0.39233	-0.278518	0.0905618	-0.291453	0.0793034
ENSGALG00000004342	ORC6	282.182	0.0321848	0.755841	0.0820023	0.422545	0.0669813	0.514789	-0.0541716	0.606331	0.121019	0.263528	0.16953	0.114765	0.194847	0.0640235	0.612393	5.34938e-09
ENSGALG00000004343	HPD	83.4146	0.202719	0.344678	-0.287973	0.171524	0.471628	0.026308	-0.05798	0.792539	-0.455894	0.0391543	0.00673795	0.974791	-0.105881	0.608025	-0.226644	0.280706
ENSGALG00000004345	OIT3	215.473	0.389881	0.0914218	0.0743459	0.747593	-0.212671	0.3567	-0.453332	0.0492719	0.277353	0.230889	0.285448	0.217872	-0.149899	0.515005	0.211126	0.359117
ENSGALG00000004346	P2RY4	96.6296	0.343823	0.156789	-0.240105	0.319107	0.285169	0.237297	-0.230396	0.346833	0.0105858	0.965889	0.23361	0.342425	0.0190436	0.937338	0.421731	0.0813127
ENSGALG00000004347	NEDD4	363.304	-0.599557	0.00723071	0.283149	0.201117	-0.485813	0.0280704	0.218645	0.324199	-0.21872	0.326225	-0.166057	0.453239	0.424156	0.0543259	-0.544198	0.0146563
ENSGALG00000004348	BRAT1	266.824	0.00277669	0.97583	-0.0760788	0.391883	0.00559494	0.949589	0.00881703	0.923216	0.224336	0.0202753	0.0140239	0.883227	0.0684273	0.450536	0.247897	0.00688797
ENSGALG00000004350	WDR41	177.867	-0.187284	0.312682	0.27802	0.13021	-0.492171	0.00712748	0.0712945	0.697701	-0.0187411	0.919907	-0.0809908	0.659959	0.485468	0.00767837	0.0555961	0.764489
ENSGALG00000004352	PSMD9	1362.41	0.163905	0.192052	-0.0422167	0.736448	-0.071653	0.567624	-0.0651776	0.603977	0.300858	0.0172498	0.172995	0.170884	-0.146114	0.244966	0.312597	0.0128123
ENSGALG00000004353	TBCA	846.311	0.0295379	0.785454	-0.0751466	0.485947	-0.143864	0.181145	-0.110865	0.304551	0.398105	0.000271968	0.0951164	0.384481	0.109244	0.313247	0.302128	0.00539042
ENSGALG00000004355	MCU	1037.9	-0.11592	0.274679	0.0274187	0.795001	-0.0909598	0.388452	0.0293157	0.78217	0.121448	0.256159	0.132448	0.214422	0.131453	0.2147	0.235204	0.026853
ENSGALG00000004357	ANXA6	4902.7	0.157549	0.21008	-0.138038	0.27186	0.382508	0.00233808	0.0994995	0.429412	-0.310513	0.0137359	-0.0911784	0.468597	-0.0500201	0.690445	0.0498064	0.691811
ENSGALG00000004362	MRPL21	446.219	0.207669	0.0293413	-0.0858496	0.363467	0.0542694	0.565319	-0.00902779	0.925165	0.111907	0.255546	0.165246	0.0911993	-0.175191	0.0655921	0.269022	0.00457641
ENSGALG00000004363	MCM3AP	1482.63	-0.295193	0.00134583	0.0350089	0.701813	-0.021335	0.815531	0.314495	0.000653925	0.125169	0.180312	0.080799	0.385527	-0.105086	0.253948	0.133858	0.146735
ENSGALG00000004364	ABR	2261.33	0.099565	0.421601	-0.0406412	0.742547	0.44423	0.00033763	-0.171658	0.167495	-0.35198	0.00466471	-0.07052	0.56939	-0.0887479	0.472444	-0.179751	0.146212
ENSGALG00000004366	BAP1	1768.9	0.454092	0.00013037	-0.0193934	0.870205	0.0737736	0.534352	-0.308604	0.00947102	0.0783445	0.51108	0.0730123	0.53953	-0.288633	0.014752	0.0625922	0.596959
ENSGALG00000004367	AWAT1	51.2759	0.340255	0.272298	-0.0362656	0.906566	-0.0465439	0.880036	-0.362169	0.241842	0.485796	0.124077	-0.188733	0.548699	0.0941865	0.758917	0.286526	0.352257
ENSGALG00000004369	PYGO1	51.3831	-0.275356	0.160958	-0.0488474	0.795475	0.162282	0.391979	0.599739	0.00351615	-0.361225	0.0932422	0.362462	0.0823984	0.0764638	0.707251	0.515518	0.0108986
ENSGALG00000004370	MAP2K6	86.108	-0.747598	0.000171102	-0.0506575	0.791132	0.552969	0.00437373	0.937173	8.56389e-06	-0.276204	0.212915	0.420531	0.0536882	0.0345864	0.871503	0.8708	3.08912e-05
ENSGALG00000004372	MICU1	592.109	0.0458012	0.721829	-0.0800868	0.531294	0.15054	0.239712	-0.135075	0.294882	0.147307	0.257598	0.133539	0.303474	-0.125278	0.328839	0.136747	0.28709
ENSGALG00000004375	VPS35	1313.21	-0.191987	0.0448716	0.121679	0.200984	-0.148891	0.117563	0.221458	0.0208749	-0.133161	0.168243	0.0577774	0.547282	0.253503	0.00786447	0.180379	0.0598691
ENSGALG00000004376	KCNJ2	64.4819	-0.187888	0.441871	0.00396934	0.986702	0.376732	0.119564	-0.0342472	0.89162	-0.0145519	0.955047	-0.639723	0.00974025	0.33823	0.149792	-0.157479	0.516468
ENSGALG00000004378	ASB6	1777.69	0.58305	0.000177913	0.0977623	0.529923	-0.173847	0.263907	-0.451299	0.00372424	0.445639	0.00425951	0.0320636	0.837059	-0.0761562	0.624244	0.457214	0.00325856
ENSGALG00000004383	TIMM22	329.35	0.354149	0.0129429	-0.0132399	0.925843	0.118434	0.406054	-0.181308	0.207747	0.0465594	0.748791	0.0679359	0.637947	-0.287024	0.0425572	0.105506	0.455674
ENSGALG00000004386	SOX9	8.34271	-0.155535	0.790237	0.691374	0.240138	-1.1575	0.0449018	0.549794	0.338054	-0.324429	0.586205	-0.598826	0.285608	-0.126056	0.809917	-1.12117	0.0456072
ENSGALG00000004390	AP3B1	445.923	-0.171767	0.422528	0.380966	0.0745946	-0.629648	0.0031578	0.147159	0.4906	-0.239976	0.262805	-0.278797	0.190204	0.198414	0.348172	-0.593649	0.00538357
ENSGALG00000004393	LOC428824	26.2021	-0.763277	0.240031	1.04204	0.108	0.133943	0.838144	0.263209	0.692573	1.10926	0.11392	0.931497	0.207347	-0.363347	0.619579	2.35333	0.000603726
ENSGALG00000004394	PCBP3	8.50975	0.588036	0.15157	0.701913	0.12279	-0.986802	0.0259155	0.501958	0.257648	-0.295564	0.537611	0.48404	0.299393	-0.709414	0.0912859	0.284166	0.462687
ENSGALG00000004397	MLXIP	265.094	-1.15806	0.00075705	0.0815846	0.811306	-0.111133	0.745007	1.65314	1.70613e-06	-0.321748	0.356128	0.696439	0.0455721	-0.360411	0.29909	0.479807	0.165289
ENSGALG00000004398	CARD11	615.088	-0.243109	0.144034	0.0889913	0.590843	-0.0302052	0.855278	0.511476	0.00225109	-0.569352	0.00071468	-0.282378	0.0892054	0.140022	0.395583	-0.384555	0.0205303
ENSGALG00000004400	SPECC1	446.101	-0.263761	0.0384206	-0.035277	0.778759	-0.00273421	0.982618	0.207857	0.102764	-0.0977607	0.449421	-0.093226	0.464929	0.130118	0.299942	-0.154784	0.223517
ENSGALG00000004401	WNT11B	17.0547	0.454717	0.110971	0.0969714	0.735828	-0.21765	0.445201	0.0371522	0.898935	0.318846	0.311591	-0.111161	0.720201	-0.527434	0.0588379	0.0514424	0.851386
ENSGALG00000004410	ANAPC16	904.302	0.25006	0.0424727	-0.0866025	0.481232	0.138127	0.261527	-0.031375	0.799988	0.169405	0.175084	-0.0089234	0.942861	-0.329615	0.00735328	0.101076	0.410767
ENSGALG00000004412	DIABLO	543.028	-0.0830559	0.405648	0.0143811	0.884019	-0.13627	0.165739	-0.0387929	0.695873	0.230359	0.0231096	-0.0622105	0.536631	0.208757	0.0344975	0.133167	0.182338
ENSGALG00000004413	SLC39A11	279.117	0.0766085	0.539229	0.122888	0.32149	0.268399	0.0323146	-0.0258995	0.840363	-0.209138	0.10804	-0.136443	0.282442	-0.138874	0.258585	-0.0424597	0.731619
ENSGALG00000004416	TTC19	486.965	0.215914	0.117154	0.227159	0.099263	-0.261137	0.057983	-0.36727	0.00761237	0.125985	0.362577	0.044869	0.744768	0.0240208	0.860196	0.00954045	0.944508
ENSGALG00000004418	SSTR2	1938.94	-0.468979	0.0685991	0.48452	0.0598262	-0.0990623	0.70046	0.954622	0.000215022	-0.695046	0.00710114	0.633998	0.0139801	-0.20631	0.423617	0.603743	0.01914
ENSGALG00000004420	SDK1	719.761	-0.114902	0.314663	-0.0722513	0.523827	0.191744	0.0912074	-0.0194794	0.865087	0.0448035	0.698792	0.0518562	0.652443	-0.144126	0.204534	-0.0623547	0.584567
ENSGALG00000004424	SEC16B	37.3536	0.85635	0.012341	-0.298879	0.38379	-0.0768435	0.820851	-0.261732	0.443195	0.251509	0.469289	-0.0246642	0.943075	-0.425205	0.203167	0.0205347	0.950884
ENSGALG00000004425	SCAMP1	405.094	-0.2694	0.124718	0.0696046	0.688724	-0.136669	0.431167	0.141551	0.418849	-0.362028	0.0396864	-0.451895	0.00912475	0.23913	0.162566	-0.769707	9.92696e-06
ENSGALG00000004431	SAR1A	1375.41	0.188474	0.115227	-0.0594186	0.618843	0.238278	0.0462991	-0.0617328	0.607505	-0.0224191	0.852628	0.0248905	0.836032	-0.155218	0.193785	0.152853	0.200798
ENSGALG00000004435	RAB27A	1180.34	-0.207364	0.216345	-0.0133906	0.936192	-0.0164778	0.921516	0.0893409	0.594206	-0.191372	0.254807	-0.284207	0.0896457	0.707903	2.28417e-05	0.0844326	0.614782
ENSGALG00000004436	CYP3A4	298.12	0.322294	0.0763927	0.174127	0.338702	-0.0492013	0.787255	-0.28938	0.113571	-0.158281	0.387738	-0.0568358	0.754512	-0.130854	0.466596	-0.188132	0.297414
ENSGALG00000004437	LHFPL2	107.486	-0.201223	0.159483	-0.120169	0.381914	0.244988	0.0766016	0.393121	0.00794529	-0.261784	0.0896433	-0.136425	0.352948	-0.0744788	0.59032	-0.155971	0.271683
ENSGALG00000004438	ARSB	1240.86	0.0213329	0.913353	-0.281566	0.150083	0.367835	0.0601563	0.242906	0.216503	-0.533649	0.00668713	-0.855398	1.23267e-05	0.00737377	0.969812	-1.03117	1.33579e-07
ENSGALG00000004440	VPS33A	740.033	0.0780698	0.324269	0.0264991	0.735639	0.126437	0.108711	-0.0875674	0.274794	-0.0541572	0.50548	-0.00154303	0.984636	-0.128623	0.0990867	-0.0408849	0.602808
ENSGALG00000004442	PPA1	840.105	0.2117	0.0346195	-0.0111618	0.911035	0.148714	0.137322	-0.00407567	0.967852	0.130492	0.202604	0.15927	0.118761	6.71482e-05	0.999469	0.635007	2.61234e-10
ENSGALG00000004444	SHCBP1	408.464	-0.32955	0.0738399	0.128181	0.484067	-0.205639	0.26131	0.127581	0.487874	0.283775	0.126958	0.18946	0.308186	0.147089	0.426016	0.340897	0.0655518
ENSGALG00000004455	USP34	665.155	-0.313103	0.093834	0.572391	0.00215596	-0.804293	1.58691e-05	-0.0658769	0.723117	-0.0358884	0.847404	0.117895	0.526342	0.243341	0.189679	-0.285534	0.1261
ENSGALG00000004460	FOXK1	491.567	-0.0138083	0.875213	-0.11146	0.19773	0.247441	0.0044025	0.0217912	0.806736	-0.0661915	0.465731	0.0342522	0.701352	0.0555817	0.523686	0.167607	0.0563333
ENSGALG00000004465	PALD1	1110.14	0.189861	0.280843	0.110499	0.530011	0.215714	0.220856	0.0216496	0.90259	-0.334372	0.0590849	-0.07207	0.682875	-0.422715	0.0160369	-0.291432	0.0971516
ENSGALG00000004467	CLIP1	381.741	-0.111913	0.632315	0.429704	0.0658679	-0.765914	0.00101723	0.0927897	0.690324	-0.219096	0.348412	-0.26796	0.248646	0.861086	0.000204253	0.0186975	0.936243
ENSGALG00000004474	PLEKHF1	242.676	-0.28169	0.0873409	0.0607073	0.707859	0.0404859	0.803113	0.070254	0.670552	-0.255153	0.126226	-0.41384	0.011022	0.0161367	0.918986	-0.763099	2.77127e-06
ENSGALG00000004475	LOC107052104	146.916	0.45117	0.0254995	-0.245914	0.221871	0.288277	0.152467	-0.0834265	0.682668	0.180029	0.38463	0.101083	0.62416	-0.386276	0.0558613	0.304941	0.128969
ENSGALG00000004476	SEMA3G	141.253	-0.111098	0.763232	0.307301	0.403961	0.426563	0.24909	-0.669664	0.0709939	0.482943	0.194701	-0.0402557	0.913896	-0.663937	0.0713983	-0.268149	0.466384
ENSGALG00000004477	NCOR1	1009.6	-0.154962	0.307073	0.316701	0.0364412	-0.585709	0.000106719	0.0109099	0.942462	-0.0314682	0.835679	0.00842575	0.955578	0.153178	0.309217	-0.282925	0.0616993
ENSGALG00000004480	C19orf12	256.961	-0.297849	0.0151834	0.0288193	0.809731	0.267248	0.0270494	0.0960302	0.442022	-0.169216	0.184211	-0.184136	0.136936	-0.0722817	0.544164	-0.331384	0.00653089
ENSGALG00000004483	AHSA2	731.35	0.0860672	0.542418	0.0443177	0.75281	-0.341777	0.0148132	-0.569685	4.57375e-05	0.136481	0.329607	-0.252969	0.0694877	0.324673	0.018989	-0.572891	4.34181e-05
ENSGALG00000004486	ZCCHC8	554.623	-0.195656	0.248325	0.357849	0.0341497	-0.745934	9.45383e-06	0.0077332	0.963313	0.122698	0.468451	-0.138294	0.411995	0.498349	0.00297888	-0.0932562	0.581753
ENSGALG00000004489	ENSGALG00000004489	132.116	-0.0931042	0.478697	0.154282	0.231108	0.0059068	0.963724	0.0381785	0.775774	0.0544489	0.696034	-0.137851	0.30951	-0.0184381	0.88579	0.00342308	0.979103
ENSGALG00000004491	DMGDH	13.8349	-0.717383	0.0428299	0.0442203	0.891544	0.470886	0.161902	0.412885	0.272706	0.353512	0.407097	-0.80778	0.0440869	-0.215286	0.522044	-0.458945	0.195784
ENSGALG00000004492	PIGL	46.7242	-0.260817	0.162919	-0.224721	0.192894	0.170286	0.321617	0.176463	0.339795	-0.116083	0.551555	-0.206448	0.261507	0.317534	0.0652978	-0.143786	0.438046
ENSGALG00000004493	RSRC2	850.454	-0.0259472	0.877227	0.208789	0.212924	-0.723473	1.50118e-05	0.0847113	0.612117	0.100229	0.550491	-0.161941	0.333275	0.43952	0.00839754	-0.0781124	0.641321
ENSGALG00000004494	CCNE1	231.918	0.0228789	0.810167	-0.0714102	0.440678	0.183122	0.0495601	0.0106796	0.912695	-0.0396465	0.69444	0.052892	0.59067	0.0632228	0.50096	0.221739	0.0197139
ENSGALG00000004495	DNAI2	11.6792	0.174641	0.664645	0.325082	0.421927	-0.42905	0.285795	-0.0611967	0.879275	0.0754126	0.857958	-0.242476	0.549902	-0.704222	0.0525471	-0.861809	0.0225308
ENSGALG00000004496	TNIP1	3693.25	0.270352	0.0773085	-0.0679849	0.656749	0.229321	0.133989	-0.110553	0.470644	-0.248507	0.105056	-0.33463	0.0287643	-0.408137	0.0075128	-0.670139	1.15884e-05
ENSGALG00000004498	SLC2A10	43.1786	-0.526612	0.202744	0.175878	0.661308	0.17615	0.66439	-0.268901	0.514032	-0.543329	0.184083	-0.722129	0.0662118	-0.908846	0.0161604	-2.61779	6.27694e-11
ENSGALG00000004500	COP1	467.187	0.13108	0.100635	-0.119485	0.128152	0.0952146	0.224965	-0.0524156	0.514127	0.130817	0.114223	-0.00851113	0.917038	0.147752	0.0619499	0.324452	4.72146e-05
ENSGALG00000004503	CENPV	47.0729	-0.0836759	0.739271	0.189793	0.444199	0.133301	0.595721	0.175498	0.501644	-0.289992	0.277005	0.222015	0.393516	-0.365424	0.143846	-0.0184843	0.941082
ENSGALG00000004504	RADIL	77.108	0.0870869	0.739665	0.189375	0.468349	0.592687	0.0261416	-0.609554	0.023888	-0.0181277	0.946364	-0.256687	0.332931	-0.58907	0.0216913	-0.60429	0.0194297
ENSGALG00000004505	CCDC137	163.871	0.345242	0.0375606	-0.0232952	0.888071	0.239341	0.150773	-0.334095	0.0476527	0.197431	0.249215	0.178672	0.295771	-0.352619	0.0335368	0.250676	0.128037
ENSGALG00000004506	URI1	730.195	-0.187269	0.0593772	0.0488332	0.61891	-0.0608969	0.535016	0.0440251	0.657251	-0.0832307	0.406875	-0.0473551	0.633141	0.18334	0.0609763	-0.102553	0.300721
ENSGALG00000004508	EYA2	47.3602	-0.334594	0.243547	-0.416869	0.134235	0.444036	0.110941	0.293415	0.308492	-0.525184	0.0709524	0.0867921	0.75944	0.575134	0.0415196	0.12273	0.67066
ENSGALG00000004509	LOC101747587	20869.6	0.252897	0.0114865	-0.103266	0.301957	0.00138772	0.988932	0.105668	0.291042	0.0742587	0.458354	0.017079	0.864536	-0.136451	0.172583	0.211573	0.0344432
ENSGALG00000004514	PDE6G	17.2128	0.812441	0.00440404	0.0314988	0.914767	-0.413198	0.147135	0.065645	0.820591	0.44984	0.161531	0.0558533	0.862883	-0.131998	0.656141	0.870081	0.00193577
ENSGALG00000004515	KNTC1	350.758	-0.350875	0.141819	0.522768	0.0281839	-0.975843	3.98847e-05	0.244145	0.30336	0.103809	0.66384	0.183082	0.442692	0.111579	0.638416	-0.161335	0.499266
ENSGALG00000004517	PARP3	231.5	0.661379	8.44885e-05	-0.257969	0.124933	0.470361	0.00537447	-0.43698	0.0105825	-0.217309	0.202928	-0.0559045	0.739755	-0.213297	0.196637	-0.0497201	0.764138
ENSGALG00000004518	BHMT2	24.999	-0.638032	0.0240931	0.0727346	0.786143	0.684399	0.014147	0.683339	0.030265	-0.347764	0.298576	0.0424064	0.893376	-0.367019	0.209691	0.130064	0.653432
ENSGALG00000004519	TRPV2	689.404	-0.247965	0.0275852	-0.108699	0.329504	0.127212	0.253909	0.309873	0.00608112	-0.0968861	0.396437	0.157456	0.1655	0.105682	0.347794	0.246672	0.0289096
ENSGALG00000004521	GPX3	4131.9	-0.302798	0.393977	0.400403	0.259596	0.197525	0.578194	-0.117321	0.741276	-0.321103	0.366217	-0.594797	0.0940271	-0.630834	0.0755867	-1.36892	0.000115889
ENSGALG00000004523	MFN2	464.35	-0.78642	0.000409363	0.153159	0.488527	-0.107882	0.625696	0.956847	1.82533e-05	-0.178403	0.428567	0.14994	0.50394	-0.351048	0.114857	-0.163806	0.462479
ENSGALG00000004526	TNR	2.95309	-1.78106	0.114149	1.76973	0.112306	0.290148	0.824111	-0.358709	0.785252	-2.31765	0.0390658	-0.59707	0.463419	-0.424499	0.55015	-3.4191	0.00113234
ENSGALG00000004528	TSHZ3	34.3817	-0.340289	0.24043	0.229297	0.418273	-0.246311	0.384364	0.276804	0.339872	0.0723921	0.810287	-0.0104033	0.972037	0.145049	0.614046	0.126538	0.665061
ENSGALG00000004529	VPS29	1266.29	0.064867	0.266382	-0.0726203	0.207255	0.0639931	0.266348	-0.121323	0.0378968	0.0988522	0.0971547	-0.0354329	0.547337	0.122107	0.0335388	0.120443	0.0381227
ENSGALG00000004530	MMD2	19.2818	-0.945912	0.0221547	0.416652	0.29988	0.243817	0.549949	0.537815	0.206311	-0.231504	0.597339	0.503985	0.246527	0.0368214	0.9318	0.561675	0.188832
ENSGALG00000004531	PLOD1	1068	-0.0541359	0.633387	-0.0577616	0.60913	0.418041	0.000225846	0.171463	0.135052	-0.422055	0.000247888	-0.112737	0.322337	-0.0856903	0.447566	-0.142876	0.207067
ENSGALG00000004532	ZNF507	46.667	-1.38727	0.00833503	1.05168	0.0417822	-1.35055	0.00877272	1.62704	0.00195624	-0.44564	0.408108	-0.268816	0.609414	0.157246	0.761032	-0.616307	0.244002
ENSGALG00000004534	DCTN4	1281.31	0.0798046	0.416024	-0.0352318	0.718523	0.183808	0.0604394	-0.135676	0.16845	0.00798622	0.935751	0.0387043	0.694696	-0.181652	0.0627753	-0.042257	0.665799
ENSGALG00000004538	TNN	12.4369	-0.492142	0.188917	-0.0442467	0.898059	0.047136	0.891482	0.327479	0.377824	0.44531	0.287964	-0.795585	0.0459082	0.504402	0.155105	-0.00764693	0.983988
ENSGALG00000004542	ZMYND8	478.853	-0.182605	0.398952	0.406766	0.0597136	-0.952157	9.75807e-06	0.14487	0.500191	-0.0253397	0.906571	-0.181652	0.398189	0.531157	0.0131792	-0.258961	0.230673
ENSGALG00000004550	PPTC7	1038.63	-0.117395	0.214552	0.0220876	0.813849	-0.138721	0.138579	-0.162241	0.0843845	0.199475	0.0356693	-0.13838	0.142851	0.137528	0.140333	-0.197647	0.0359401
ENSGALG00000004553	SGPL1	1090.25	-0.199754	0.082779	-0.141989	0.214207	0.175147	0.125611	0.359922	0.00185949	-0.416392	0.000343412	-0.303909	0.00818498	0.145614	0.201066	-0.381361	0.000893912
ENSGALG00000004554	CACYBP	945.517	0.0962314	0.302296	0.0318549	0.731543	-0.138418	0.135455	0.117269	0.20993	0.0931027	0.326383	0.107157	0.256419	0.158952	0.0888712	0.466149	6.17402e-07
ENSGALG00000004555	RBM22	1663.09	0.150076	0.0307866	-0.0488288	0.480136	0.0870774	0.208243	-0.0955941	0.170679	0.153481	0.0296904	0.0848674	0.227494	-0.0637555	0.357975	0.267324	0.000116738
ENSGALG00000004557	WIPI2	725.672	0.12173	0.138504	-0.0879427	0.279803	0.0224097	0.782687	0.0340898	0.679577	0.143435	0.0892801	0.135389	0.106899	-0.0227719	0.781767	0.346339	2.49929e-05
ENSGALG00000004559	DPY19L3	398.47	-0.345284	0.0797809	0.188897	0.334627	-0.568302	0.00360036	0.0891114	0.648318	0.443802	0.0247216	-0.130954	0.506916	0.342124	0.0807406	0.0193945	0.921709
ENSGALG00000004562	HVCN1	113.203	-0.205872	0.46601	0.120303	0.667587	-0.287679	0.303449	0.565543	0.0461449	-0.392785	0.170902	-0.365737	0.194036	0.172134	0.535142	-0.394092	0.160916
ENSGALG00000004569	UNC5B	301.994	-0.348251	0.140228	0.172208	0.462064	0.240972	0.30592	-0.309885	0.190773	-0.354003	0.134639	-0.550867	0.0182876	-0.105067	0.648469	-1.25489	8.34658e-08
ENSGALG00000004570	NCOA3	302.715	-0.861881	0.00736181	0.358726	0.262353	-0.464802	0.146297	1.18693	0.000231462	-0.507629	0.117467	0.0916447	0.776202	0.0828591	0.796437	-0.114155	0.723136
ENSGALG00000004571	PPP1CC	1353.9	-0.0033907	0.960495	-0.0998414	0.140114	0.0400823	0.55319	0.0300972	0.66048	-0.100476	0.147356	-0.0794123	0.245678	0.118616	0.0777364	-0.0943246	0.165747
ENSGALG00000004573	LRRC8A	540.866	-0.452362	7.26948e-05	0.0509065	0.650921	0.287781	0.0109139	0.572085	8.50615e-07	-0.192905	0.103782	0.0240285	0.837058	-0.0759824	0.50732	0.213552	0.0627421
ENSGALG00000004578	RABGAP1L	933.726	-0.258335	0.0548553	-0.102037	0.44547	-0.0864961	0.517281	0.341247	0.0111268	0.14675	0.279465	-0.0185205	0.8911	0.259817	0.0533518	0.282425	0.0362505
ENSGALG00000004581	NDST1	740.965	-0.148432	0.334012	0.138904	0.364329	0.2594	0.0912241	0.148672	0.337317	-0.494623	0.00144776	-0.0157686	0.918404	-0.182826	0.231443	-0.294675	0.0546116
ENSGALG00000004583	NPLOC4	2671.39	0.363723	0.00343374	-0.0594425	0.632377	0.000960208	0.993833	-0.238062	0.0555981	0.21111	0.0903077	0.137126	0.271026	-0.285907	0.0213076	0.129508	0.296873
ENSGALG00000004587	RC3H1	352.769	-1.04722	0.000113984	0.0378128	0.888402	-0.107375	0.690217	1.32331	1.1564e-06	-0.339808	0.215543	1.05494	0.000125273	-0.222017	0.419589	0.699646	0.0105603
ENSGALG00000004588	RPS14	11247	0.401643	0.00205024	-0.06733	0.605275	0.118734	0.362097	0.0370286	0.776349	0.124759	0.338808	0.0220996	0.865418	-0.458605	0.000431082	0.178329	0.170964
ENSGALG00000004590	CLCN6	464.392	-0.43525	7.23494e-05	0.102006	0.343768	-0.0506688	0.638506	0.391377	0.000382103	0.0365413	0.746562	0.0712797	0.524496	-0.190347	0.0814503	-0.0750624	0.494809
ENSGALG00000004593	SULF2	783.941	-0.365935	0.0401356	0.289294	0.103699	-0.235246	0.185886	0.606265	0.000702624	0.0239814	0.894241	-0.293414	0.1021	0.141196	0.428186	0.166143	0.352121
ENSGALG00000004594	CD74	77963.5	0.219625	0.14119	-0.0283094	0.849575	0.386576	0.00960222	0.118625	0.426813	-0.12083	0.418296	-0.0586217	0.69454	-0.300803	0.0438809	0.216263	0.147376
ENSGALG00000004597	ZBTB37	55.758	-1.4218	0.000284875	-0.0487869	0.898769	0.506214	0.188351	2.6067	4.62559e-10	-1.22377	0.00451871	0.743534	0.0728895	-0.272518	0.507172	0.889581	0.0272111
ENSGALG00000004598	CUX2	3.87368	0	1	-1.3014	0.336433	-0.799925	0.524293	-1.21697	0.259321	-0.649491	0.494433	-0.926206	0.275729	-0.492381	0.518729	-5.1059	3.62933e-06
ENSGALG00000004604	KYAT1	143.068	0.469271	0.000235682	-0.120249	0.343942	0.26626	0.0377594	-0.235147	0.0750636	-0.153182	0.25137	0.160049	0.219696	-0.166775	0.181846	0.220228	0.0773935
ENSGALG00000004610	SH2B3	1250.2	0.0949941	0.331984	0.132712	0.174404	0.0296417	0.761993	-0.121776	0.215746	0.128637	0.194334	-0.0176891	0.857788	0.0193336	0.843235	0.265853	0.00660069
ENSGALG00000004611	FBXL18	234.353	-0.343694	0.0111308	0.0523096	0.691855	0.086362	0.514728	-0.301966	0.0241362	0.0940235	0.48835	0.106123	0.430504	-0.226008	0.0841074	-0.53285	7.00663e-05
ENSGALG00000004612	MTHFR	677.603	0.026652	0.807402	0.0373457	0.731143	0.287755	0.00845908	0.103007	0.35446	-0.171524	0.127219	-0.143786	0.194294	-0.0819711	0.45059	0.0574792	0.598089
ENSGALG00000004613	P2RX5	383.271	0.142422	0.399376	-0.00700459	0.966831	-0.26761	0.111178	0.0786271	0.641159	0.24054	0.158502	-0.0717988	0.672774	0.291473	0.0839074	0.406649	0.0161645
ENSGALG00000004614	NPL	786.122	0.286648	0.0200486	-0.074793	0.543068	0.0995817	0.41823	-0.0414899	0.737744	-0.0750229	0.547323	-0.257904	0.0368993	0.0610462	0.61737	-0.00193444	0.98742
ENSGALG00000004618	TAX1BP3	547.328	-0.138695	0.0677486	0.1315	0.0775677	0.0233698	0.755244	-0.0767085	0.316151	0.00930314	0.905462	-0.0436544	0.569805	0.19143	0.0102122	0.0965452	0.203678
ENSGALG00000004620	LAMC1	1367.61	-0.640874	0.000614862	0.126188	0.498766	0.516295	0.00573687	0.125612	0.503341	-0.434004	0.0209032	-0.451632	0.0157555	-0.251113	0.177646	-1.00953	6.62266e-08
ENSGALG00000004621	PREX1	526.198	-0.611344	0.00693566	0.120032	0.594189	-0.151958	0.499958	0.847774	0.00018817	-0.522677	0.0219518	-0.066239	0.770011	0.0946833	0.674662	-0.289729	0.20088
ENSGALG00000004622	SPOUT1	471.02	0.357511	0.00999945	-0.0452761	0.743817	-0.0279497	0.839956	-0.230292	0.0976217	0.347065	0.013719	0.0893312	0.525597	-0.0991557	0.47468	0.391234	0.00470596
ENSGALG00000004623	AGTRAP	486.981	0.0801056	0.523719	-0.125837	0.313167	0.344427	0.00594114	0.0588229	0.643829	-0.21093	0.100105	0.0441919	0.727464	0.138155	0.270403	0.328935	0.00886161
ENSGALG00000004625	ATXN2	1688.94	-0.425661	0.00189138	0.146119	0.284698	-0.330484	0.0154756	0.233161	0.0882202	0.301088	0.0284902	0.166507	0.225715	0.249263	0.0691079	0.339993	0.0132836
ENSGALG00000004627	LAMC2	16.8559	-1.86829	0.153161	0.900846	0.43329	0.0623991	0.959003	-1.29602	0.268478	-1.86123	0.0776709	-0.800101	0.415695	-0.772163	0.421724	-5.63455	6.48039e-06
ENSGALG00000004628	CTNS	229.148	-0.225803	0.020612	0.00851549	0.927435	0.124642	0.186158	0.242243	0.0155405	-0.228861	0.0278132	-0.36236	0.000211385	0.251245	0.00622692	-0.190379	0.0487098
ENSGALG00000004629	RNF216	1068.7	0.103086	0.244633	0.00855841	0.922707	0.192138	0.0298624	-0.18527	0.0377965	0.0681693	0.448466	0.189044	0.0349201	-0.0680611	0.442409	0.307665	0.000513959
ENSGALG00000004631	DRAXIN	41.7943	-0.107578	0.708049	0.243442	0.391037	-0.143345	0.614798	0.436117	0.140678	-0.190026	0.535584	0.0742672	0.803708	-0.0657418	0.819464	0.247135	0.391737
ENSGALG00000004637	SHPK	463	0.752105	0.000294394	-0.288741	0.164622	-0.0603582	0.77098	-0.595949	0.00403732	0.453204	0.0292194	0.169047	0.416329	0.0363147	0.860897	0.465622	0.0246001
ENSGALG00000004640	MAD2L2	298.473	0.2422	0.0483841	0.00565815	0.963009	0.0571331	0.640257	-0.251082	0.0422132	0.110332	0.379532	0.0430782	0.729096	-0.00781592	0.948601	0.199504	0.101385
ENSGALG00000004645	TBC1D13	2536.02	0.177145	0.12867	-0.0205871	0.859679	0.0821089	0.480887	-0.546996	2.68194e-06	0.150447	0.197124	-0.148041	0.20364	-0.391408	0.000735195	-0.697331	1.96918e-09
ENSGALG00000004646	FBXO44	169.622	0.321765	0.0180244	-0.176113	0.190997	0.0842106	0.530411	-0.00038922	0.997741	0.176295	0.214888	-0.100003	0.475338	-0.0244067	0.856034	0.281357	0.0368281
ENSGALG00000004648	PDCD5	423.029	0.0642221	0.550236	-0.0418823	0.693435	-0.0774405	0.46468	-0.111393	0.297787	0.0592182	0.585941	-0.0817862	0.446156	0.569512	8.24137e-08	0.38045	0.000415502
ENSGALG00000004650	BRAP	814.656	-0.0285222	0.652595	-0.0604401	0.330166	-0.0440332	0.476394	-0.0538393	0.391993	0.34518	1.3175e-07	0.0164767	0.800422	0.0848922	0.177959	0.259714	4.32162e-05
ENSGALG00000004655	SMURF1	228.216	-0.769223	0.000311288	0.196776	0.348993	-0.130968	0.533362	0.620874	0.00365937	-0.277179	0.200494	-0.018036	0.932791	0.10316	0.625612	-0.274596	0.199353
ENSGALG00000004657	FBXO2	80.6258	0.263719	0.126376	0.115167	0.503128	-0.0997961	0.562129	-0.0162286	0.926604	-0.198695	0.268572	0.0473893	0.785649	0.196829	0.24429	0.308385	0.0713825
ENSGALG00000004659	ZER1	1045	-0.113209	0.0747718	0.0452246	0.469356	-0.0369626	0.554421	-0.0365086	0.565181	0.126008	0.0525486	-0.156825	0.0143401	0.0671136	0.279861	-0.105159	0.095965
ENSGALG00000004660	TRPV3	8.84182	0.554085	0.197397	-0.35793	0.393894	-0.711141	0.0582394	-0.0968783	0.789857	0.0847321	0.824937	0.0975774	0.794838	1.0005	0.0103186	0.570948	0.172846
ENSGALG00000004662	DISP3	154.812	-0.580323	0.00223871	0.266151	0.154149	0.301723	0.110008	0.850976	1.81803e-05	-0.453082	0.0264447	-0.00417722	0.983148	-0.476927	0.0124379	-0.0956595	0.615879
ENSGALG00000004663	ARFGEF2	251.529	-0.953004	0.00329222	0.275484	0.392788	-0.314946	0.328521	1.37508	2.42077e-05	-0.5265	0.108607	0.23884	0.463933	0.0336564	0.91749	0.128614	0.692706
ENSGALG00000004665	KPNA7	3.23457	-1.46117	0.111526	2.61601	0.00766689	-2.73201	0.00525892	0.681881	0.434122	-0.238237	0.791619	0.884684	0.331033	0.316412	0.733131	0.0675635	0.943987
ENSGALG00000004667	SMG7	1769.34	-0.0155149	0.800129	-0.0258524	0.67018	0.108758	0.073662	-0.0495625	0.42088	-0.0410373	0.509953	-0.07953	0.196264	-0.0156805	0.795131	-0.11842	0.05201
ENSGALG00000004669	ASPA	15.9221	-0.245642	0.553152	0.204494	0.608727	-0.37799	0.339019	-0.396573	0.308408	0.0852067	0.82955	-0.834624	0.0268538	1.20235	0.00102682	-0.362775	0.372251
ENSGALG00000004670	ATRIP	578.989	0.126488	0.19747	-0.0423225	0.663405	-0.0216978	0.823165	-0.205745	0.0356056	0.0315819	0.749837	-0.0137934	0.888051	0.0394444	0.681199	-0.0860444	0.37595
ENSGALG00000004671	ANKRD27	273.38	-0.591174	0.0308283	0.39154	0.149832	-1.01009	0.000192244	0.59232	0.0289889	0.151327	0.580917	-0.169399	0.534954	0.458793	0.0911274	-0.17668	0.51933
ENSGALG00000004676	BTG1L	92.7696	0.350468	0.0369976	-0.164094	0.323151	-0.187824	0.250195	0.0453074	0.785587	0.156775	0.365916	0.0102979	0.952011	0.114294	0.488145	0.325224	0.0501018
ENSGALG00000004679	AKAP10	867.849	-0.206658	0.0857171	0.101662	0.39498	-0.119508	0.317273	0.0691116	0.565286	0.0259928	0.830176	-0.154313	0.199985	0.272865	0.0222769	-0.0108473	0.92811
ENSGALG00000004683	TPD52L2	1640.18	0.0649223	0.319219	-0.0220431	0.733396	0.0660393	0.307928	0.0182473	0.780831	0.0756588	0.25581	-0.105924	0.108142	-0.0283976	0.660395	0.0685033	0.291529
ENSGALG00000004684	IPPK	291.433	-0.346083	0.0845998	0.218118	0.273134	-0.422548	0.0333793	0.300511	0.132624	-0.0124674	0.950827	-0.228221	0.25474	0.284704	0.151004	-0.205986	0.304229
ENSGALG00000004687	CENPP	334.759	0.000592531	0.996339	-0.140237	0.272403	0.146903	0.250349	0.0489045	0.706103	-0.0919609	0.483419	0.28995	0.0262196	0.678457	2.22359e-07	0.93261	1.20189e-12
ENSGALG00000004689	PKN3	79.7379	0.0584543	0.735339	0.0158938	0.925318	-0.0526869	0.755577	0.0730476	0.675753	0.175948	0.33825	-0.138593	0.440783	0.279462	0.10413	0.411526	0.0180785
ENSGALG00000004691	NLE1	237.567	0.282573	0.0140366	0.147553	0.199437	0.16936	0.145908	-0.266617	0.0245334	0.0575206	0.633474	0.121637	0.307844	-0.143041	0.21427	0.368986	0.00126852
ENSGALG00000004693	ARPC1A	1296.93	0.0909466	0.278201	-0.13009	0.118593	0.124639	0.134824	-0.0436975	0.603284	0.0955391	0.260789	-0.0100327	0.905471	-0.0217494	0.794235	0.105555	0.207027
ENSGALG00000004695	ECM2	211.393	-1.10071	0.000327656	0.591381	0.050428	-0.591424	0.0504174	-0.126658	0.674794	-0.146479	0.628432	-0.732814	0.014655	0.538376	0.070956	-1.56833	2.75827e-07
ENSGALG00000004696	LEO1	348.52	-0.265548	0.0566328	-0.0085795	0.950127	-0.070702	0.605741	0.133891	0.334632	-0.1288	0.35944	0.0909553	0.513016	0.0731186	0.593831	-0.175664	0.206246
ENSGALG00000004700	NCF2	474.07	0.333511	0.0351962	-0.285748	0.0702856	0.409536	0.00956953	-0.19237	0.226846	0.00861786	0.957024	-0.123799	0.436284	0.689641	1.36126e-05	0.839388	1.25285e-07
ENSGALG00000004701	SET	4024.02	-0.0945452	0.289686	0.0109477	0.9022	-0.0577189	0.516999	-0.0537511	0.547004	0.157568	0.0785047	-0.0971309	0.277243	0.155461	0.0809034	0.0208313	0.815462
ENSGALG00000004702	WDR34	151.68	0.189363	0.183778	0.0818695	0.56254	0.0108866	0.938892	-0.404063	0.00470163	0.193945	0.183072	-0.0315303	0.826621	-0.246968	0.0720055	-0.206498	0.13804
ENSGALG00000004705	BUD31	1414.66	0.159773	0.130529	-0.0361439	0.731717	0.00489347	0.96297	-0.0688067	0.515532	0.32238	0.0025131	0.115433	0.279075	-0.118901	0.261048	0.378628	0.000339252
ENSGALG00000004707	CSE1L	1339.28	-0.212109	0.160956	0.222861	0.139943	-0.319625	0.0342069	0.232891	0.123734	-0.115787	0.445636	0.0145789	0.923282	0.0510633	0.734985	-0.126127	0.404264
ENSGALG00000004710	TMOD3	508.24	-0.315708	0.177294	0.231618	0.320488	-0.540127	0.0203283	0.184505	0.428653	-0.225602	0.334598	-0.373596	0.108248	0.457352	0.0484131	-0.581558	0.0127422
ENSGALG00000004711	PTCD1	340.076	0.0242055	0.791911	-0.0487652	0.587393	0.0418858	0.641106	-0.132782	0.147403	0.254941	0.00730995	-0.095239	0.310232	0.213765	0.0181291	0.258011	0.004933
ENSGALG00000004714	CPSF4	1041.2	0.0832118	0.253191	-0.0127835	0.859539	0.158887	0.0283772	-0.085941	0.242693	0.0688479	0.356866	0.109879	0.138552	-0.0185359	0.798913	0.303565	3.06082e-05
ENSGALG00000004719	SPTAN1	11533	-0.164672	0.331124	0.289418	0.0875789	-0.685571	5.1849e-05	0.162545	0.337292	0.504379	0.00292228	0.241841	0.153673	-0.102536	0.545113	0.245403	0.14756
ENSGALG00000004721	KCNJ12	27.6464	-2.03221	0.0181599	0.0748801	0.915492	0.378634	0.59968	-2.31775	0.000877159	-0.306463	0.63731	-1.10359	0.0834381	0.0548603	0.930149	-5.25165	2.22246e-10
ENSGALG00000004722	BGN	16.1695	-0.865147	0.198218	0.251774	0.702466	-0.00952001	0.988514	-0.499472	0.450402	0.602514	0.36862	0.326159	0.62886	0.320937	0.633156	0.127245	0.851645
ENSGALG00000004725	ALDH2	5372.56	0.0415538	0.733539	-0.0323264	0.791041	0.174491	0.152732	0.0785751	0.520086	0.129333	0.290369	0.167589	0.170536	0.456049	0.000190783	1.01526	9.71346e-17
ENSGALG00000004727	ULK2	419.457	-0.598185	0.00449374	0.0417531	0.841718	0.25201	0.228887	0.575728	0.00656368	-0.401018	0.0599101	-0.273579	0.194907	0.0638424	0.760442	-0.339448	0.106959
ENSGALG00000004728	RGL1	746.45	-0.169783	0.286415	0.03311	0.834592	0.347465	0.0289019	0.0512794	0.749189	-0.287511	0.0740546	-0.516545	0.00118631	-0.176323	0.26331	-0.718307	5.94288e-06
ENSGALG00000004734	EVA1CL	35.8876	0.0970747	0.751221	0.235262	0.440596	0.118758	0.700629	-0.237021	0.450001	0.229868	0.475104	0.0154064	0.96152	-0.741353	0.0143124	-0.282004	0.349593
ENSGALG00000004736	STAU1	657.401	-0.285031	0.0308878	-0.0376061	0.773645	0.118489	0.365299	0.138362	0.29564	-0.280527	0.0350714	-0.144544	0.272046	0.0961997	0.460035	-0.394658	0.00271205
ENSGALG00000004738	GLE1	736.233	0.0988692	0.23098	-0.0277542	0.734295	-0.0779799	0.339045	-0.040326	0.624947	0.169773	0.0438432	0.12433	0.138088	-0.02976	0.716935	0.217152	0.00834732
ENSGALG00000004741	EPHB2	36.0194	-0.48016	0.067737	0.0289623	0.907807	0.546694	0.0342431	0.0764477	0.781497	-0.301933	0.283583	-0.419124	0.112997	0.0296435	0.904525	-0.51947	0.0458459
ENSGALG00000004742	BMP15	2.9665	-0.499414	0.516893	0.761851	0.318586	0.602213	0.45999	-1.32052	0.102889	1.48329	0.0848758	0.224751	0.805824	-1.20074	0.146104	0.0514389	0.947344
ENSGALG00000004743	MAPKAPK5	578.39	-0.199963	0.00658984	0.0474708	0.507784	-0.154052	0.0309329	-0.0177525	0.806579	0.241208	0.00134866	-0.0150984	0.839515	0.168588	0.0195375	0.0704001	0.33962
ENSGALG00000004745	NATD1	1280.2	0.384013	0.00426291	-0.124244	0.354668	0.194406	0.147727	-0.270746	0.0444022	-0.0578351	0.668175	0.0719001	0.593096	-0.265308	0.047421	-0.0678141	0.61263
ENSGALG00000004747	ENSGALG00000004747	75.5343	1.01707	2.23568e-06	-0.10368	0.63538	-0.0357456	0.869303	-0.635277	0.00329181	0.289574	0.18527	-0.159031	0.461883	0.154162	0.460329	0.527076	0.0115433
ENSGALG00000004749	TMEM11	638.014	0.174765	0.115021	-0.0419267	0.704036	-0.139803	0.204071	-0.160873	0.145486	0.490069	1.31192e-05	0.0941355	0.403351	0.12049	0.278803	0.536856	1.36157e-06
ENSGALG00000004750	NOL8	219.723	-0.306202	0.2688	0.664864	0.0162341	-1.00157	0.000283502	0.0769457	0.779536	0.0442003	0.873032	-0.27553	0.316606	0.985616	0.000335062	0.188322	0.497497
ENSGALG00000004756	CEP89	96.0107	-0.194112	0.46657	0.40664	0.124755	-0.987464	0.000164863	0.126393	0.627122	-0.0159678	0.95172	0.00568153	0.982659	0.637223	0.014384	-0.0216071	0.935334
ENSGALG00000004758	KCNB1	22.4788	-0.651869	0.0378019	0.00364773	0.990044	0.151646	0.607059	0.30124	0.336307	-0.243307	0.454718	-0.330326	0.282432	1.03461	0.000696363	0.265645	0.41544
ENSGALG00000004759	DHRS7B	581.259	0.144269	0.123362	-0.0924047	0.319403	0.152251	0.101412	-0.247972	0.00830093	0.236958	0.0131089	0.019054	0.841082	0.183993	0.0487556	0.396149	2.35436e-05
ENSGALG00000004760	TMEM116	50.7901	0.0828902	0.703618	0.120216	0.576599	0.123463	0.571259	-0.331292	0.135041	0.174725	0.441975	-0.337464	0.127138	-0.208607	0.313356	-0.376068	0.0764061
ENSGALG00000004763	ALDH3A2	2702.29	0.199205	0.0622228	-0.166691	0.11816	0.219403	0.0397615	-0.109322	0.306821	0.0816519	0.446506	0.136207	0.20361	-0.0917432	0.390215	0.268711	0.0118463
ENSGALG00000004767	ODF2	1179.18	-0.0228059	0.807826	0.0206269	0.824873	-0.0552453	0.553256	-0.238461	0.0107567	0.198903	0.034817	0.013095	0.889136	0.036948	0.691023	-0.0469389	0.61565
ENSGALG00000004769	PSAP	36704	-0.045543	0.552557	-0.156895	0.0406785	0.410173	8.78724e-08	0.169407	0.0272409	-0.189417	0.0135963	-0.171746	0.0251636	0.0355977	0.642392	0.0515776	0.501155
ENSGALG00000004771	C1QB	2004.75	0.359756	0.0747853	0.143133	0.478419	0.421037	0.0372311	0.102628	0.612366	-0.388932	0.0549882	0.0579895	0.774408	-0.184347	0.361417	0.511264	0.0113286
ENSGALG00000004777	AIFM2	168.959	0.412256	0.0448906	-0.122124	0.550903	-0.497543	0.013674	-0.262285	0.191621	0.558804	0.00655607	0.20167	0.329678	0.194448	0.34134	0.485226	0.0177627
ENSGALG00000004781	ZBTB40	158.348	-0.0256862	0.874356	-0.00103963	0.994831	-0.0237228	0.882411	0.016493	0.919276	0.208443	0.211591	0.154708	0.352412	-0.278409	0.0852227	0.0507862	0.753727
ENSGALG00000004782	TSEN15	51.1425	0.281561	0.091472	-0.163141	0.317402	0.452342	0.00684798	-0.244121	0.166527	0.104338	0.569261	0.0643725	0.720155	0.100194	0.555104	0.595546	0.00039052
ENSGALG00000004783	BBLN	322.365	0.0707624	0.460063	0.0181987	0.847157	0.0775647	0.413275	-0.098726	0.308438	0.0776393	0.435497	-0.102151	0.29543	0.00370007	0.968496	0.046988	0.620582
ENSGALG00000004793	NXN	163.589	-0.219939	0.259121	0.0870427	0.652117	0.57444	0.00327729	-0.00142004	0.994326	-0.0216057	0.91504	0.0434641	0.828331	-0.127633	0.515602	0.334349	0.0878603
ENSGALG00000004794	H2AFY2	66.0375	-0.0213984	0.901559	0.259485	0.128394	-0.379133	0.0253129	-0.268495	0.110598	0.243344	0.162881	0.376368	0.0326736	0.103615	0.547885	0.313785	0.0715043
ENSGALG00000004796	CDC42	5540.44	-0.0252574	0.677361	-0.125246	0.0384553	0.282792	3.02042e-06	-0.0423967	0.486014	0.0189014	0.7571	-0.0308993	0.611973	0.175924	0.00370732	0.253818	2.91643e-05
ENSGALG00000004798	MPRIP	1125.65	-0.0509324	0.659405	-0.00985738	0.931732	0.225202	0.0507681	-0.0907925	0.433909	-0.0114595	0.921739	-0.111966	0.334396	-0.191201	0.0958675	-0.241006	0.0364828
ENSGALG00000004799	ENSGALG00000004799	270.782	0.372864	0.00654422	-0.0878126	0.520476	0.114095	0.404096	-0.0635258	0.647347	0.0733908	0.603537	0.100114	0.475208	-0.14989	0.273562	0.359235	0.00843651
ENSGALG00000004800	C1orf50	229.75	0.244748	0.0638074	-0.0476238	0.716433	0.0434621	0.740267	-0.114122	0.39116	0.208755	0.126019	-0.131119	0.330884	-0.143437	0.269898	0.0606643	0.642297
ENSGALG00000004801	PHKA1	1180.22	0.625661	0.000922009	-0.0881498	0.640724	0.098073	0.603622	-0.482353	0.01071	0.0317368	0.866724	0.134484	0.476568	-0.555978	0.00315148	-0.236527	0.209128
ENSGALG00000004804	TGM3	9565.97	-0.0762787	0.738612	-0.215828	0.345009	0.0322857	0.887661	0.405955	0.0757622	-0.413842	0.0702825	0.0455211	0.84215	1.44727	2.45138e-10	1.22509	8.43569e-08
ENSGALG00000004806	EDEM3	549.011	-0.460143	0.0181209	0.112183	0.562752	0.0500006	0.796597	0.73095	0.000189833	-0.380019	0.0538806	0.133262	0.496391	-0.110569	0.570277	0.0756642	0.698024
ENSGALG00000004809	PPIF	601.762	0.0497133	0.532638	-0.186607	0.0169282	0.171412	0.0281822	-0.0958255	0.229686	0.0258871	0.750435	-0.0145151	0.856277	0.0847928	0.276538	0.034858	0.659307
ENSGALG00000004812	FAM129A	915.698	-0.211192	0.249334	-0.00452089	0.980271	-0.239423	0.189948	0.308184	0.0924585	-0.198818	0.279095	-0.175572	0.337534	0.515666	0.00476072	-0.00567696	0.975295
ENSGALG00000004813	IARS1	785.038	-0.270173	0.0583088	0.187328	0.187167	-0.191651	0.177192	0.333241	0.0197795	-0.197679	0.169713	0.0762931	0.593981	-0.0994845	0.483635	-0.162125	0.255499
ENSGALG00000004814	RHPN2	39.4079	-0.583242	0.158295	0.401768	0.317929	-0.290493	0.471827	0.454967	0.274788	-0.798061	0.0573392	-1.11411	0.00455351	0.113683	0.762283	-1.81549	6.4004e-06
ENSGALG00000004816	FLCN	840.978	0.0517728	0.447707	-0.112665	0.0931579	0.21183	0.00165584	0.00456213	0.947383	0.013673	0.846844	-0.189596	0.00620348	-0.0649944	0.329415	-0.0854165	0.205666
ENSGALG00000004817	GEMIN4	442.21	0.308052	0.0116352	-0.0226277	0.852585	0.16346	0.180681	0.00994166	0.936072	-0.129443	0.301425	0.0201284	0.87079	-0.228925	0.0591039	0.120586	0.320172
ENSGALG00000004818	RPL6	19527	0.324671	0.0076075	-0.139691	0.250781	0.221505	0.0686046	0.0805581	0.507955	0.026049	0.830553	0.178914	0.141564	-0.316316	0.00931926	0.375691	0.00201091
ENSGALG00000004821	PTPN11	307.967	-0.706661	0.00504412	0.218446	0.382087	-0.357358	0.152428	0.665579	0.00817061	-0.0692888	0.785159	-0.206743	0.412865	-0.0567402	0.820509	-0.512766	0.0418358
ENSGALG00000004825	HDAC8	869.475	0.347427	0.00275933	-0.148226	0.200542	0.178524	0.123297	-0.0379193	0.74534	-0.0213501	0.855876	-0.00551978	0.962328	-0.193817	0.0934425	0.119119	0.30275
ENSGALG00000004831	RPS4Y1	23490.2	0.379573	0.00300426	-0.122765	0.337175	0.189909	0.137637	0.0415275	0.745514	0.096265	0.45197	0.031082	0.808096	-0.324944	0.0110774	0.290648	0.023067
ENSGALG00000004832	RBM41	305.359	0.563445	0.000446273	-0.159764	0.319201	0.191943	0.231692	-0.49376	0.00217825	0.286229	0.0777915	-0.0390215	0.809365	-0.109043	0.493466	0.240028	0.131734
ENSGALG00000004833	P3H1	899.344	0.148095	0.504168	0.0121555	0.956235	0.258248	0.244147	-0.1822	0.41245	-0.444896	0.0453347	-0.0246996	0.911215	-0.713173	0.00122754	-0.94647	1.85413e-05
ENSGALG00000004834	COPS3	969.005	0.012327	0.884333	0.0167488	0.842001	-0.219311	0.00880146	0.0165561	0.844338	0.075958	0.374575	0.0684631	0.420528	0.115607	0.167888	0.086349	0.306837
ENSGALG00000004837	CCNDBP1	1079.01	0.169367	0.0372294	0.0503192	0.534413	-0.0174457	0.829561	-0.146353	0.0729721	0.0810259	0.326008	0.24343	0.00308448	-0.00589604	0.942194	0.374447	4.07922e-06
ENSGALG00000004839	GPATCH1	277.683	-0.136366	0.521496	0.231077	0.274885	-0.761771	0.000295143	0.0952058	0.650591	0.232712	0.273574	-0.232863	0.270872	0.940874	8.33037e-06	0.36887	0.0840904
ENSGALG00000004841	APLNR	77.6992	-0.170219	0.535638	0.129773	0.633395	0.813259	0.00349774	0.748316	0.0125022	-1.12872	0.000180675	-0.361403	0.198752	-0.589663	0.0292418	-0.558655	0.0402745
ENSGALG00000004848	YBX1	15753.1	0.0314277	0.65841	-0.0629514	0.375522	0.198636	0.00517945	0.00794326	0.911098	0.0173282	0.80779	0.0866749	0.223328	-0.108685	0.126192	0.170374	0.0165289
ENSGALG00000004849	WSCD2	43.0393	0.783399	0.0307633	0.0105396	0.977026	0.810455	0.0323783	-0.640297	0.0989746	-0.414623	0.275349	-0.914294	0.0116794	0.0228862	0.947445	-0.341934	0.331524
ENSGALG00000004850	ZMIZ1	164.361	-0.7138	4.78409e-05	0.070486	0.679343	0.0842704	0.622309	0.664302	0.000183061	-0.358933	0.0484653	0.0961595	0.588477	-0.355087	0.0397201	-0.512602	0.00348717
ENSGALG00000004852	SWI5	1707.83	0.109061	0.499868	-0.0198382	0.902206	0.0481478	0.765558	-0.238409	0.140332	-0.123663	0.444757	-0.0445926	0.782446	-0.127103	0.429882	-0.396396	0.0140079
ENSGALG00000004853	LRP3	1099.51	-0.299796	0.0109006	0.0162097	0.889893	-0.064291	0.582842	0.350717	0.00292803	0.0954752	0.42244	0.186842	0.115728	-0.129496	0.27194	0.155661	0.186937
ENSGALG00000004856	NUP62	964.272	0.369365	0.00312629	-0.0314137	0.801413	0.169409	0.175499	-0.236254	0.0599488	0.0852423	0.499275	0.189924	0.131494	-0.262557	0.0355512	0.283715	0.0229043
ENSGALG00000004858	FICD	377.234	0.22396	0.130328	0.0234453	0.873845	0.109974	0.457279	-0.0186791	0.900527	0.0454134	0.76373	0.0708404	0.637174	0.23004	0.122025	0.684994	4.00381e-06
ENSGALG00000004859	ZNFX1	2491.4	-0.0281143	0.876072	-0.0394387	0.826718	0.129272	0.473085	-0.0940331	0.60205	0.160912	0.372753	0.327746	0.0694529	-0.299269	0.0969435	0.157075	0.383569
ENSGALG00000004860	RASD1	774.235	-0.495886	0.149349	0.32358	0.345778	-0.780324	0.0228602	-0.685263	0.0452679	0.0355168	0.917344	-0.331475	0.332325	-0.259408	0.447343	-2.19326	1.62083e-10
ENSGALG00000004869	ISCU	1890.78	0.209558	0.0429278	-0.0338431	0.743339	0.00961775	0.925853	-0.11824	0.253912	0.244644	0.0188751	0.0754656	0.46841	-0.131458	0.203755	0.255745	0.0133972
ENSGALG00000004870	DNAAF6	27.6398	-0.241529	0.439318	0.339013	0.270918	0.0541352	0.862458	0.0953753	0.767219	-0.239441	0.466011	0.402628	0.213921	-0.384275	0.220355	0.0259062	0.93398
ENSGALG00000004871	RPS24	13248.5	0.294642	0.00245497	-0.0357129	0.713484	-0.12987	0.181726	0.13825	0.155391	0.0862265	0.37602	0.112835	0.246526	-0.0671417	0.49007	0.399229	4.05315e-05
ENSGALG00000004874	PPIH	782.932	0.214978	0.0378795	-0.00511297	0.960497	0.00712509	0.944977	-0.0355355	0.732695	0.0631258	0.548106	0.231795	0.0269855	0.0488955	0.637775	0.525272	4.04483e-07
ENSGALG00000004875	PEMT	1160.6	0.179817	0.195512	-0.127604	0.357475	0.42219	0.00236763	-0.00524161	0.970059	-0.278278	0.0467309	0.0153319	0.912365	0.0782929	0.572539	0.284508	0.0404431
ENSGALG00000004878	ENSGALG00000004878	33.1581	0.602423	0.0373733	0.215901	0.465711	-0.491605	0.0914417	-0.518371	0.0671269	-0.0755053	0.78946	0.0330361	0.904918	-0.491253	0.0612389	-0.725375	0.00732989
ENSGALG00000004881	GOLGA2	1013.88	-0.0489105	0.624578	0.0630725	0.525399	-0.241249	0.014915	-0.034303	0.730285	-0.032076	0.74899	-0.0779309	0.43354	0.0398947	0.685171	-0.331503	0.000850158
ENSGALG00000004882	PPCS	354.545	0.207306	0.0726465	-0.0460425	0.688072	0.129647	0.259388	-0.0461473	0.693271	0.0592822	0.619128	0.0104196	0.929587	-0.0887604	0.439375	0.225704	0.0495146
ENSGALG00000004889	SLC2A1	384.168	-0.096431	0.505073	0.0348062	0.808369	0.329679	0.0224172	0.0026074	0.985823	-0.169097	0.253317	-0.305896	0.0356437	-0.099128	0.487028	-0.30346	0.0349531
ENSGALG00000004893	TMEM119	3525.8	0.0743145	0.665007	-0.0200375	0.907012	0.217774	0.204377	0.0509637	0.766728	-0.332898	0.0527634	0.0981729	0.567459	-0.272697	0.11178	-0.184408	0.282366
ENSGALG00000004897	GTSE1	466.912	-0.0372844	0.74117	-0.0287712	0.796792	-0.0461128	0.679414	-0.0444775	0.692906	0.189853	0.0973958	0.172351	0.13147	0.139724	0.215691	0.345282	0.00229353
ENSGALG00000004899	PEPD	1299.22	0.132265	0.184965	-0.148457	0.135085	0.384595	0.000112773	0.00938377	0.925741	-0.175789	0.0825048	-0.248849	0.0130246	0.124689	0.20851	0.0778385	0.434165
ENSGALG00000004901	CORO1C	13569.7	0.11491	0.225544	-0.221978	0.0191695	0.398302	2.64567e-05	0.0206218	0.827944	-0.0907027	0.339413	-0.0339912	0.72015	0.207632	0.0285189	0.394794	3.13321e-05
ENSGALG00000004902	TOM1L2	1047.14	-0.0478298	0.713207	0.0279032	0.829582	-0.0243464	0.85104	-0.20241	0.119459	0.147645	0.258392	-0.209156	0.107969	-0.130997	0.309786	-0.43919	0.000704487
ENSGALG00000004903	CHST8	6.56202	1.85737	0.00265079	-2.5881	1.07668e-05	1.35404	0.00518258	-1.16298	0.0207948	1.08687	0.0417533	-0.85425	0.105665	0.627423	0.182347	0.320369	0.51764
ENSGALG00000004908	PRPS1L1	5115.03	0.145003	0.180862	0.0420458	0.697881	0.207517	0.055501	-0.106974	0.324259	0.0885088	0.41543	0.125313	0.248597	-0.147046	0.174914	0.354369	0.00107457
ENSGALG00000004916	DRC3	3.42319	0.47973	0.465258	0.167459	0.803618	-0.966833	0.119528	0.533819	0.394219	-0.619325	0.343374	0.307917	0.608488	0.13216	0.81933	0.0349265	0.95433
ENSGALG00000004917	DOC2B	4.78512	0.38246	0.480703	-0.476329	0.360134	0.213136	0.674487	0.472852	0.406175	1.60633	0.0494671	-2.44362	0.00160226	-0.674928	0.146112	-0.920098	0.0610095
ENSGALG00000004918	RAB9B	564.476	0.17058	0.226482	-0.158402	0.259411	0.353722	0.0119741	-0.0865393	0.54242	-0.111661	0.43425	-0.107976	0.445962	-0.191787	0.170659	-0.132062	0.346902
ENSGALG00000004920	TRUB2	534.88	0.311263	0.00122852	-0.16637	0.081859	0.18006	0.0597936	-0.248097	0.0104219	0.190483	0.0530888	-0.0203194	0.835281	-0.0446759	0.639074	0.202344	0.034155
ENSGALG00000004926	ATPAF2	186.393	0.241417	0.0892998	-0.0870131	0.536393	0.19666	0.164062	-0.181049	0.209301	0.152614	0.301472	-0.15658	0.281241	-0.349115	0.011717	-0.183065	0.189222
ENSGALG00000004927	COQ4	720.658	0.378782	0.00658364	-0.0216344	0.876577	0.0476572	0.73233	-0.155529	0.266486	0.140214	0.319692	-0.123596	0.378275	-0.418436	0.00252139	-0.152543	0.271165
ENSGALG00000004928	SSH1	330.337	-0.257691	0.0191399	0.0793685	0.461932	0.243602	0.0253465	0.102518	0.36105	-0.158196	0.166767	-0.242023	0.0296213	-0.133792	0.211634	-0.366213	0.000792466
ENSGALG00000004929	GID4	172.805	0.00241428	0.981738	-0.157586	0.121355	0.191316	0.0606082	-0.0206888	0.845934	0.290683	0.0103128	-0.0438668	0.695213	-0.086572	0.407268	0.1757	0.0946919
ENSGALG00000004932	ATG7	201.932	-0.264127	0.0411114	0.00739146	0.95317	-0.0503265	0.688865	0.126137	0.326973	-0.0367647	0.7808	0.131828	0.311592	0.110826	0.383755	0.0249628	0.847252
ENSGALG00000004935	LSM14A	1980.04	-0.195746	0.124608	0.00217723	0.986331	-0.309725	0.0146853	0.0462424	0.715987	0.157157	0.217933	-0.0652277	0.608529	0.246027	0.0526567	-0.119095	0.34984
ENSGALG00000004937	VGLL4	724.7	-0.256738	0.0498346	-0.0136273	0.916408	0.12161	0.349494	0.111507	0.395418	-0.255876	0.0524502	-0.294031	0.0242232	0.524653	5.1267e-05	-0.0625017	0.632913
ENSGALG00000004940	TAMM41	155.258	-0.238628	0.165467	0.125052	0.458172	-0.149951	0.373371	-0.123713	0.466846	0.0604706	0.727006	-0.179569	0.291555	0.164879	0.319236	-0.341459	0.0452274
ENSGALG00000004943	SS18L2	167.863	-0.0344399	0.75064	-0.0295437	0.778649	-0.0277162	0.791362	-0.0431171	0.688891	0.38203	0.000875292	0.0733094	0.523429	-0.0461677	0.670833	0.274354	0.0117387
ENSGALG00000004946	COL4A4	4.40691	-0.121308	0.828398	-0.2601	0.622303	0.56827	0.29397	-0.265883	0.642258	0.174116	0.770362	-0.134865	0.816271	0.419249	0.449064	0.379479	0.506058
ENSGALG00000004947	POLR3A	100.889	-0.965275	0.00313167	0.449836	0.162159	-0.560508	0.0812609	1.24015	0.000160243	-0.46495	0.164668	0.0838163	0.799069	-0.271621	0.402174	-0.488552	0.135782
ENSGALG00000004948	GLA	1066.08	0.337785	0.00951374	0.0611085	0.638884	0.0792899	0.543089	-0.289922	0.0266225	0.110034	0.402046	-0.106685	0.414745	-0.231323	0.0742891	-0.0397123	0.759569
ENSGALG00000004949	SS18L2	245.79	-0.64181	0.00035853	0.229844	0.194592	-0.287832	0.10407	0.701319	9.96287e-05	-0.374226	0.0406599	-0.0581872	0.746342	0.324798	0.0682132	-0.106096	0.55684
ENSGALG00000004952	RPL36AL	8311.48	0.429542	0.00117319	-0.102472	0.43877	0.120506	0.362547	2.6859e-05	0.999838	0.121267	0.360188	0.220928	0.095467	-0.415454	0.00169901	0.374344	0.00467128
ENSGALG00000004953	DRG2	710.166	0.140597	0.0591667	-0.0643896	0.382661	0.192426	0.00935764	-0.11281	0.134928	0.0772994	0.315055	0.066282	0.384183	-0.082391	0.266095	0.217013	0.0034528
ENSGALG00000004955	SYN2	5.93025	2.32095	0.028791	-1.98321	0.0604488	-0.580344	0.443217	0.551354	0.488603	-1.43429	0.066491	-0.726066	0.268093	-0.306056	0.611105	-2.15766	0.0021301
ENSGALG00000004956	GPI	2938.01	0.0359606	0.735087	-0.297047	0.00509022	0.46802	1.02964e-05	0.134998	0.205282	-0.134331	0.208789	-0.0906754	0.394745	0.209891	0.0481301	0.326817	0.00210899
ENSGALG00000004957	RHBDD1	1084.08	-0.121123	0.455253	0.0219914	0.891912	-0.378848	0.0190898	0.0491335	0.761371	0.404917	0.0127364	0.324999	0.0458037	0.249704	0.124377	0.550773	0.000702742
ENSGALG00000004958	BTK	2665.35	0.428922	0.000528728	-0.20633	0.0952928	0.296388	0.0165972	-0.168527	0.174075	-0.066124	0.5943	0.121079	0.328748	-0.237105	0.0551174	0.168303	0.173325
ENSGALG00000004959	IRS1	67.8699	-0.172006	0.453433	0.220792	0.326289	-0.159133	0.480508	0.0637388	0.782317	-0.374527	0.108744	-0.10994	0.623963	0.0438937	0.839081	-0.487181	0.0304426
ENSGALG00000004960	FBN1	1077.57	-1.26692	1.47749e-05	0.560877	0.0546031	-0.0712369	0.807246	1.05551	0.000315214	-0.553193	0.0595674	-0.14213	0.627346	0.088785	0.761264	-0.328308	0.262024
ENSGALG00000004963	TIMM8A	571.523	0.288208	0.0604164	0.030996	0.839805	0.269571	0.07957	-0.373136	0.015655	0.167307	0.280609	0.105729	0.494494	-0.373541	0.0147758	0.115135	0.451894
ENSGALG00000004965	SLC27A4	545.338	0.0930859	0.506936	0.0716149	0.608567	0.229745	0.101629	-0.154926	0.27345	-0.171165	0.22802	-0.0770692	0.584015	-0.273089	0.04944	-0.281804	0.0434346
ENSGALG00000004966	NYAP2	28.0813	-0.200425	0.901536	0.157425	0.922586	-1.83518	0.231647	-3.17487	0.0155626	-1.3223	0.251122	-1.18296	0.294441	-0.351967	0.752928	-7.91028	1.30833e-08
ENSGALG00000004969	TIMP4	386.351	-0.649114	0.116645	0.675096	0.102122	-0.505922	0.22078	0.889133	0.0322306	-0.884207	0.0335651	-1.55288	0.00016659	0.972412	0.0179453	-1.05548	0.0106336
ENSGALG00000004971	URM1	1809.18	0.440684	0.00121907	-0.0743418	0.585223	0.142115	0.296938	-0.0122226	0.928732	-0.0467011	0.733209	-0.00907781	0.947048	-0.465248	0.000624299	-0.0247936	0.855304
ENSGALG00000004974	PPARG	371.691	-0.495583	0.0397204	0.414031	0.0845962	-0.518208	0.030804	0.92848	0.000124156	-0.5405	0.0264176	0.0238043	0.921474	0.259075	0.281383	0.0710995	0.768374
ENSGALG00000004975	LOC769755	303.722	0.299391	0.055145	-0.0342459	0.825881	0.104361	0.503166	-0.375262	0.0165844	0.22121	0.161605	0.137428	0.383583	-0.149675	0.335277	0.203207	0.190835
ENSGALG00000004980	KCNMA1	260.322	-0.437512	0.131416	-0.0537002	0.852207	0.237055	0.411348	0.689901	0.0181806	-0.683448	0.0198384	-0.464036	0.109216	0.197782	0.491706	-0.513959	0.0759427
ENSGALG00000004981	TSEN2	223.255	-0.195884	0.210565	0.072483	0.637261	-0.361454	0.0178659	0.274177	0.0765259	-0.0926222	0.558278	-0.191833	0.216061	0.243581	0.108093	-0.251551	0.105478
ENSGALG00000004986	CERCAM	241.649	-0.598057	0.156135	0.417993	0.319633	-0.0601316	0.886357	0.0435129	0.917918	-0.745262	0.0773812	-0.316428	0.450071	-0.973228	0.0194617	-2.2316	1.06176e-07
ENSGALG00000004991	MKRN2	347.529	-0.106041	0.251373	0.150266	0.0980416	-0.187502	0.0387169	0.143621	0.121694	-0.00549125	0.954339	0.0738793	0.433267	-0.0298472	0.7428	0.0388844	0.673106
ENSGALG00000004997	FLII	3190.49	0.323768	0.0100769	-0.0465445	0.71134	0.208002	0.0983249	-0.236535	0.0605024	-0.0189735	0.880439	0.0969107	0.441826	-0.314355	0.012374	0.012273	0.922211
ENSGALG00000004998	RAF1	848.949	-0.136379	0.15742	0.0591572	0.535786	-0.216571	0.0230642	0.0504973	0.598805	0.0189043	0.845719	-0.054066	0.574609	0.258516	0.00662353	-0.0199409	0.835951
[truncated: 13,050 more rows]
