# Supplementary material for: Transcriptional and endocrine orchestration of medullary bone formation and mineral turn-over in female chickens
Source: Poult Sci. 2025 Sep 4;104(11):105798. doi: 10.1016/j.psj.2025.105798 (PMC12466242; doi:10.1016/j.psj.2025.105798)
Supplement: Supplementary file 4 [file mmc4.xlsx]

## Sheet: DEGs_age_LSL
Transcriptional and endocrine orchestration of medullary bone formation and mineral turn-over in female chickens
Michael Oster, Hiba Qasir, Henry Reyer, Siriluck Ponsuksili, Nares Trakooljul, Vera Sommerfeld, Markus Rodehutscord, Klaus Wimmers
Supplementary Table S4.
			LSL: wk16 vs. wk17		LSL: wk17 vs. wk18		LSL: wk18 vs. wk20		LSL: wk20 vs. wk21		LSL: wk21 vs. wk22		LSL: wk22 vs. wk23		LSL: wk23 vs. wk24		LSL: wk16 vs. wk24
Ensembl ID	Gene symbol	Expression (base mean)	log2 FoldChange	P-value	log2 FoldChange	P-value	log2 FoldChange	P-value	log2 FoldChange	P-value	log2 FoldChange	P-value	log2 FoldChange	P-value	log2 FoldChange	P-value	log2 FoldChange	P-value
ENSGALG00000000011	C10orf88	172.664	0.048992	0.666942	-0.110801	0.320995	-0.036151	0.746456	-0.266739	0.0190035	0.158373	0.16071	0.105998	0.342946	0.43409	0.000197017	0.333762	0.00466359
ENSGALG00000000048	LOC776719	1051.42	0.343027	0.0158204	0.185825	0.191446	-0.298877	0.0356971	-0.0508124	0.721512	0.132529	0.352723	0.352954	0.0133311	-0.851758	2.21302e-09	-0.187112	0.187726
ENSGALG00000000055	LAMTOR3	1338.78	0.234102	0.00906649	0.0185114	0.836337	0.0778697	0.386205	-0.129135	0.15322	0.081522	0.366884	0.0931875	0.30075	-0.21637	0.016378	0.159687	0.0759692
ENSGALG00000000059	TUBB3	32.2301	0.372507	0.347344	-0.708098	0.0679226	0.607731	0.118521	-1.00199	0.0106261	-0.147515	0.694711	0.626635	0.0955419	-0.914552	0.0147693	-1.16528	0.00221797
ENSGALG00000000067	SPR	163.929	0.363297	0.0582081	0.110942	0.563644	0.0842113	0.664017	-0.343003	0.0794847	0.0377579	0.845706	-0.0947887	0.621298	-0.86857	4.4855e-06	-0.710154	0.000177568
ENSGALG00000000071	DDIAS	169.196	-0.180178	0.225807	0.034079	0.81634	-0.192882	0.18883	-0.101637	0.492776	0.0844556	0.568291	0.193617	0.188556	0.382271	0.0113495	0.219726	0.149243
ENSGALG00000000081	IL4I1	5.24646	0.646587	0.321391	1.0565	0.140665	-1.3894	0.050569	0.528782	0.449012	0.391834	0.59859	-0.604576	0.39485	1.13622	0.137358	1.76594	0.0185069
ENSGALG00000000086	TIMM17B	1026.12	0.0803513	0.431834	0.0613607	0.547385	-0.0600634	0.556636	0.117117	0.255581	-0.0448638	0.663385	0.0232253	0.820678	-0.451107	1.01811e-05	-0.27398	0.00736172
ENSGALG00000000091	INTS4	762.856	-0.118327	0.0606062	-0.0558861	0.367092	0.0608645	0.329137	0.145584	0.0236974	-0.0721755	0.262909	0.0225941	0.720516	0.114496	0.0736184	0.09715	0.131505
ENSGALG00000000094	ADIPOR1	985.103	0.265058	0.0223737	-0.0474333	0.682383	0.0203915	0.860532	0.0400237	0.731808	0.0403522	0.72984	-0.086647	0.456251	-0.344824	0.00297094	-0.113079	0.329819
ENSGALG00000000102	UBE2T	277.361	0.0826997	0.500201	0.111028	0.363361	-0.291817	0.0168677	0.293482	0.0182934	0.19342	0.12469	0.26258	0.0370223	-0.202822	0.110152	0.448571	0.000344854
ENSGALG00000000104	LOC395100	81.1454	0.27039	0.182864	-0.100079	0.620236	0.104944	0.605402	0.000638836	0.997547	0.204431	0.328176	-0.0113782	0.956189	-0.422262	0.0398	0.0466834	0.818733
ENSGALG00000000106	LRIF1	636.441	-0.256522	0.0480112	0.0580983	0.652497	-0.127236	0.324523	-0.000286639	0.998238	0.119469	0.357826	0.0562279	0.664245	0.415864	0.00146248	0.265614	0.0428178
ENSGALG00000000107	TRIM7.1	16.2993	0.585744	0.0607424	-0.169054	0.589793	0.277279	0.388607	-0.518764	0.116765	0.00712076	0.982062	0.651365	0.0428577	-0.709832	0.028228	0.123858	0.687458
ENSGALG00000000109	AFMID	442.351	0.669714	0.000257902	0.221449	0.22853	-0.139878	0.447971	-0.619801	0.000766426	0.376702	0.0403669	0.276563	0.132882	-0.547609	0.00290976	0.237139	0.195435
ENSGALG00000000112	PLP1	5.03884	2.73352	0.0610749	-0.833164	0.572928	-0.313497	0.828506	-1.00178	0.485658	0.617868	0.665438	0.626648	0.663874	-0.129628	0.929111	1.69996	0.2364
ENSGALG00000000122	RACK1	30557.3	0.320106	0.0284594	0.0545456	0.708906	-0.0585962	0.688392	0.162657	0.265674	0.13925	0.34067	0.207356	0.155922	-0.854815	4.91844e-09	-0.0294965	0.84001
ENSGALG00000000129	TCF25	1320.41	0.322788	0.000836123	-0.0280514	0.771425	-0.0071413	0.941121	0.0121441	0.900664	0.102502	0.292559	0.133293	0.170013	-0.495188	3.30132e-07	0.0403462	0.676517
ENSGALG00000000136	BLEC2	8.32159	-0.0278832	0.945602	0.811026	0.0557495	0.250055	0.598991	-0.830249	0.0831537	0.147069	0.740848	-0.0125384	0.976867	0.465477	0.309834	0.802957	0.0758869
ENSGALG00000000137	SNRPE	1061.15	0.262217	0.0358442	-0.0509338	0.683225	-0.118368	0.34297	0.117995	0.34666	0.21907	0.0813229	0.327409	0.00922872	-0.483284	0.000122492	0.274104	0.0287084
ENSGALG00000000141	BLB1	5809.57	0.285005	0.191452	-0.0937163	0.667503	0.0100492	0.963261	0.499508	0.0221438	-0.471568	0.0307799	0.668483	0.00219484	-0.646164	0.00307807	0.251597	0.248935
ENSGALG00000000142	CEPT1	651.197	-0.0291148	0.672534	-0.0229903	0.735254	0.0396107	0.562821	0.0678831	0.33427	-0.00520229	0.941088	0.0631209	0.362333	0.226109	0.00138229	0.339417	1.65187e-06
ENSGALG00000000146	SUPT6H	2494.93	-0.227555	0.0303033	-0.043507	0.677981	-0.119434	0.254364	0.369579	0.000442965	-0.0275664	0.793582	0.0134382	0.898257	0.0470438	0.654911	0.0119976	0.909343
ENSGALG00000000150	RPL9	14070.5	0.0964132	0.360087	0.0059528	0.95493	-0.0690866	0.51191	0.281574	0.00755418	0.134451	0.202251	0.181642	0.0848919	-0.275763	0.00891073	0.355183	0.000752171
ENSGALG00000000151	ADAMTS19	12.4427	-0.2903	0.613195	-0.551866	0.29438	-0.347062	0.483928	0.590523	0.268301	-0.763869	0.147491	-2.46261	4.27592e-08	0.632197	0.129527	-3.19298	5.17141e-10
ENSGALG00000000154	DENND2D	721.259	0.269745	0.0596066	0.119543	0.403831	0.0133701	0.92579	0.111289	0.441156	-0.271832	0.0595513	0.576689	6.23015e-05	-0.159381	0.27133	0.659423	4.80607e-06
ENSGALG00000000156	BRD2	6957.55	0.338415	0.00352428	0.00819931	0.943637	0.0544567	0.638773	-0.0813815	0.483326	-0.0373558	0.747594	0.291721	0.0119406	-0.151013	0.193369	0.423042	0.000267162
ENSGALG00000000161	ISOC1	123.853	-0.266724	0.121216	-0.0976517	0.563032	-0.0379348	0.822411	0.111335	0.518225	0.279664	0.108403	-0.461373	0.0070544	0.0969639	0.569053	-0.37572	0.0300698
ENSGALG00000000162	DMB1	1614.24	0.302706	0.0826977	-0.0679802	0.696682	0.251267	0.150008	-0.0512757	0.769402	-0.0943274	0.589521	0.607847	0.000508368	-0.781587	7.84349e-06	0.16665	0.339698
ENSGALG00000000164	MYBPHL	16.0127	0.721317	0.0903931	0.205205	0.635118	-0.141414	0.745844	0.106633	0.811587	-0.761539	0.0820297	1.16167	0.00776709	-0.155413	0.733085	1.13646	0.00982237
ENSGALG00000000168	ADORA1	19.8736	0.393418	0.382672	-0.403661	0.367785	0.870669	0.0558239	1.53212	0.0026156	-0.266424	0.616627	0.871612	0.104876	1.1057	0.0883596	4.10343	1.15228e-11
ENSGALG00000000184	SLC27A6	14.4348	0.293803	0.449592	-0.566789	0.131874	-0.0408248	0.910884	-0.0676761	0.857269	0.129553	0.731037	-0.895721	0.0119047	1.29327	0.000496153	0.145617	0.710613
ENSGALG00000000186	MTCH1	141.226	0.160063	0.278776	-0.0925934	0.526749	0.178332	0.228088	-0.129205	0.395515	-0.0478191	0.751086	-0.272453	0.0625369	-0.341816	0.017614	-0.545492	0.000183962
ENSGALG00000000189	YTHDC2	293.527	-0.569699	0.00713036	0.0303031	0.885339	-0.149938	0.475691	0.146465	0.488116	0.149203	0.480989	0.0329079	0.876185	0.664322	0.00186191	0.303563	0.157126
ENSGALG00000000195	SLC23A2	116.405	-1.34791	2.98143e-05	-0.0298146	0.925404	0.0339615	0.915146	1.70054	1.92499e-07	0.0107181	0.97427	0.558888	0.0932401	-0.723792	0.0298271	0.202587	0.538211
ENSGALG00000000201	PLEKHM1	1802.02	0.439286	0.0297083	-0.010663	0.957919	0.240695	0.234248	-0.552681	0.0063577	-0.0698633	0.729638	-1.50677	7.53923e-14	-0.918026	4.90543e-06	-2.37802	3.53432e-32
ENSGALG00000000208	MCC	115.711	-0.858983	0.000388938	-0.0541855	0.819294	0.287345	0.228505	0.283426	0.243962	0.118608	0.628256	-0.381195	0.11489	0.22317	0.35643	-0.381815	0.119829
ENSGALG00000000209	PRNP	931.994	0.292293	0.165161	-0.0769351	0.714739	0.323665	0.124761	-0.151992	0.472321	-0.114174	0.588839	-0.989982	2.50061e-06	-0.52584	0.0121116	-1.24297	3.25265e-09
ENSGALG00000000215	DCP2	122.924	-1.24913	0.000319543	0.0768758	0.823001	-0.152731	0.656881	1.50706	1.58745e-05	0.0620094	0.860675	0.488446	0.167267	-0.326989	0.357644	0.405545	0.250871
ENSGALG00000000217	PPFIA4	14.1641	0.545176	0.169872	0.389213	0.344709	-0.383916	0.357682	0.187276	0.666218	-0.10219	0.814513	-0.169733	0.680101	-0.242026	0.548646	0.2238	0.572076
ENSGALG00000000218	SRP19	222.168	-0.162824	0.308625	-0.0361387	0.819425	0.0881735	0.579214	-0.344575	0.0313704	0.17245	0.279569	-0.0394533	0.803504	0.592699	0.000240353	0.270331	0.0968532
ENSGALG00000000220	APC	104.663	-0.585573	0.0158909	0.241293	0.314681	0.201311	0.406269	-0.3272	0.180617	0.0923944	0.704087	-0.366431	0.127914	0.78093	0.00135596	0.0367237	0.881861
ENSGALG00000000223	TMEM183A	3859.48	0.306562	0.0560003	-0.0174294	0.913471	-0.398971	0.012846	0.185697	0.247098	0.156672	0.328986	0.359709	0.0250215	-0.229414	0.153123	0.362827	0.0237952
ENSGALG00000000225	MGAT4C	393.743	0.293116	0.0411663	-0.0633382	0.658441	0.281499	0.0509916	-0.304709	0.0363689	0.00599905	0.966953	-0.156534	0.275252	-0.546203	0.000126907	-0.490171	0.000595918
ENSGALG00000000226	TMEM9	109.708	0.599385	0.00781767	0.00165356	0.994176	-0.650318	0.0036375	0.139688	0.534019	-0.291687	0.192403	0.288171	0.192469	-0.567785	0.01011	-0.480892	0.0297179
ENSGALG00000000227	DPYSL2	976.008	-0.102044	0.352672	-0.0568012	0.603305	0.35483	0.0012345	0.0638255	0.565327	-0.146231	0.187248	-0.191091	0.0821416	0.034496	0.753802	-0.0430151	0.696423
ENSGALG00000000233	SP2	655.55	0.419754	0.00295278	0.0244852	0.862396	0.0257006	0.855965	-0.105003	0.460891	-0.143727	0.311521	0.206364	0.144501	-0.334839	0.0179899	0.0927346	0.51151
ENSGALG00000000234	EPB41L4A	3.59191	-1.37487	0.0607732	-0.0460782	0.939808	-0.695598	0.23369	0.715003	0.250829	0.231824	0.727909	-0.243743	0.703277	0.273247	0.674129	-1.14021	0.132837
ENSGALG00000000235	PPP2R2A	878.789	-0.281674	0.0102395	-0.00850797	0.937793	0.114888	0.29328	-0.165944	0.131161	0.1418	0.196876	-0.108106	0.323148	0.530906	1.49177e-06	0.223363	0.043907
ENSGALG00000000241	STARD4	312.458	-0.599856	0.00163227	0.121504	0.518642	-0.185546	0.324916	-0.490869	0.00920204	-0.227094	0.224992	-0.105301	0.571314	0.423678	0.0233862	-1.06348	2.26181e-08
ENSGALG00000000243	RDM1	268.447	0.17487	0.583595	-0.0321125	0.919738	0.0515117	0.871719	-0.182607	0.568005	-0.0951958	0.765624	-0.0495499	0.876347	-0.294298	0.355129	-0.427381	0.179911
ENSGALG00000000244	CAMK4	5.90861	0.585979	0.335806	-1.4665	0.00908449	0.895391	0.0907546	-0.21041	0.72168	-0.629524	0.247771	-0.775796	0.0941887	-0.869866	0.037772	-2.47073	5.43183e-07
ENSGALG00000000247	WDR36	338.353	-0.208256	0.115994	-0.0317251	0.808944	0.0335593	0.79871	0.0879129	0.509663	0.0718445	0.590924	-0.0478692	0.718038	0.568086	2.53968e-05	0.473552	0.000475574
ENSGALG00000000251	CD79B	787.258	-0.239138	0.368911	0.197316	0.458037	-0.00656805	0.980309	-0.140149	0.59887	-0.555395	0.0368323	0.841056	0.00156224	-0.397285	0.135689	-0.300164	0.259736
ENSGALG00000000253	SLC25A46	488.422	-0.250012	0.117191	0.000958942	0.995181	-0.0780391	0.623349	-0.152152	0.339862	0.0492844	0.756978	0.0458328	0.77289	0.549173	0.000603243	0.165046	0.304798
ENSGALG00000000255	MAN2A1	462.065	-0.627948	0.0263536	-0.0773135	0.7839	0.022933	0.935185	0.169025	0.549748	0.16452	0.560777	-0.218152	0.439876	0.854325	0.00257759	0.28739	0.311693
ENSGALG00000000259	PSMF1	1648.54	0.301011	0.0177179	0.021523	0.865319	-0.18161	0.152409	0.131279	0.302261	0.0474376	0.70953	0.211637	0.0961857	-0.591846	3.22579e-06	-0.0605683	0.633252
ENSGALG00000000264	PJA2	266.765	-0.195665	0.258987	0.0051555	0.976108	-0.106308	0.537236	-0.186033	0.282302	0.200035	0.247609	-0.0343364	0.842137	0.637861	0.000261371	0.320709	0.0680682
ENSGALG00000000273	FER	97.819	-0.646031	0.0161562	0.195327	0.461317	-0.262945	0.321995	0.0676691	0.800089	0.112652	0.674026	-0.246376	0.353806	1.01782	0.000173477	0.238114	0.38623
ENSGALG00000000275	KCTD9	618.001	-0.191656	0.0786817	-0.0293243	0.786132	-0.0736113	0.49623	-0.0994282	0.361286	0.1035	0.341841	-0.0311132	0.773848	0.505446	4.02583e-06	0.183813	0.0960089
ENSGALG00000000276	FBXL17	29.8943	-0.124392	0.597625	-0.119023	0.599735	0.178723	0.439394	-0.454414	0.0550462	0.0616585	0.788226	-0.0693932	0.755279	0.298367	0.192488	-0.228474	0.338418
ENSGALG00000000277	GNRH1	4.93887	0.477293	0.444135	-0.235028	0.704685	-0.245314	0.686319	-0.108631	0.860648	-0.0586604	0.92362	0.424068	0.485333	-0.0572598	0.927299	0.196466	0.75286
ENSGALG00000000280	EFNA5	28.8381	-0.0584762	0.796285	-0.00931745	0.966501	0.429367	0.0624622	-0.111346	0.647169	0.278226	0.257025	0.0736595	0.762252	0.111841	0.654346	0.713954	0.00339363
ENSGALG00000000284	HOXB4	84.6927	0.228596	0.31448	0.281801	0.21616	0.0528239	0.818927	0.590974	0.0140215	-0.0132867	0.956722	-0.0861056	0.719339	-0.162405	0.49683	0.892397	0.000137131
ENSGALG00000000295	IGFN1	4.97704	0.906527	0.162237	-0.834192	0.190573	-0.902728	0.0823911	-0.497277	0.303864	0.328991	0.487277	0.461316	0.344655	0.567529	0.306658	0.0301675	0.959035
ENSGALG00000000296	PCNX1	1206.84	-0.439955	0.00102256	-0.0138936	0.917075	-0.0816834	0.540581	0.467827	0.000489646	0.056364	0.675275	-0.0145077	0.91391	0.18112	0.178297	0.155272	0.249111
ENSGALG00000000311	DOCK5	175.391	-1.35161	0.000125774	0.0821228	0.813052	0.159391	0.647129	0.471066	0.180513	-0.167672	0.634384	-1.78678	2.76336e-07	-0.0834397	0.80864	-2.67692	2.45949e-14
ENSGALG00000000313	TNNI1	42.1258	0.979325	0.670512	1.29758	0.573384	2.72245	0.243592	-3.59003	0.124062	-1.0371	0.652552	4.08747	0.0779371	-1.23631	0.595414	3.2234	0.163064
ENSGALG00000000314	NEFL	35.5269	0.210132	0.57538	0.0620713	0.868195	-0.28904	0.438853	-0.248491	0.507382	-0.418798	0.255452	0.408064	0.261542	-0.375808	0.303615	-0.65187	0.077901
ENSGALG00000000318	CSRP1	1437.96	0.549765	0.00310807	0.0806212	0.664723	0.0803304	0.666156	-0.251721	0.176962	0.122257	0.511795	0.290072	0.119506	-0.673746	0.000297245	0.197579	0.287966
ENSGALG00000000329	AHCYL1	1838.96	0.379454	0.00577322	0.0750953	0.584937	0.0439291	0.749623	-0.507952	0.000226322	0.0223971	0.870594	-0.036261	0.791677	-0.330676	0.015962	-0.354013	0.00992911
ENSGALG00000000336	PPP1R12B	577.706	-0.000606227	0.99629	0.136945	0.292384	0.297222	0.0233481	-0.13475	0.308782	-0.310718	0.0182204	0.0407522	0.754595	0.0143032	0.91292	0.0431482	0.741892
ENSGALG00000000337	ENSGALG00000000337	3.36474	1.23538	0.211425	-1.20577	0.217453	0.77376	0.419266	-0.541275	0.586299	-0.139933	0.883578	0.881097	0.364629	-0.904189	0.355378	0.0990731	0.915685
ENSGALG00000000349	PSMC5	1900.64	0.295345	0.0168073	0.0286455	0.816581	-0.0999828	0.418378	0.129257	0.296892	0.015457	0.900785	0.229591	0.0637587	-0.691902	2.23675e-08	-0.0935892	0.448644
ENSGALG00000000352	TIMM44	415.336	-0.141314	0.153004	0.0488206	0.617528	-0.22288	0.0226198	0.0193719	0.844685	0.169772	0.087333	-0.0324149	0.742006	0.147851	0.136786	-0.0107932	0.914222
ENSGALG00000000357	ADAM28	297.016	-0.415282	0.026502	0.109419	0.555811	0.238298	0.202289	-0.0519892	0.782979	-0.192759	0.305534	0.210904	0.259387	1.01481	1.28117e-07	0.913403	2.16374e-06
ENSGALG00000000364	STC1	16.1488	-0.93518	0.11197	1.27035	0.0313305	-1.3267	0.0256079	-0.579399	0.280011	-0.446213	0.37604	-2.34723	2.95456e-07	-0.373485	0.383876	-4.73785	1.82861e-18
ENSGALG00000000365	NKX2-6	130.22	0.420484	0.0609155	0.146247	0.515575	-0.30965	0.168686	0.248909	0.273859	0.123091	0.590801	0.405789	0.0766679	-0.765834	0.000804325	0.269036	0.232151
ENSGALG00000000367	ASIC2	5.64199	0.20385	0.71477	-0.949085	0.0670094	1.53017	0.00811416	-0.637487	0.320743	-0.322009	0.576035	-1.2274	0.0127402	-0.591782	0.172717	-1.99374	5.0092e-05
ENSGALG00000000371	CRHR1	22.9403	0.11063	0.824818	0.573199	0.253	-0.542964	0.279959	0.825764	0.105954	-0.672376	0.188751	1.60065	0.00199317	-0.440508	0.407216	1.4544	0.00481069
ENSGALG00000000374	RNPEP	926.953	0.419621	0.0058795	-0.00578887	0.969692	0.238387	0.118614	-0.189774	0.215988	0.0231744	0.879756	0.011108	0.942035	-0.794471	1.82697e-07	-0.297744	0.0502603
ENSGALG00000000377	HNRNPM	2888.52	-0.174032	0.0935061	-0.0529019	0.609478	-0.0428315	0.679258	0.0926506	0.372227	0.062184	0.549442	0.0200573	0.846685	0.357513	0.000588185	0.262639	0.0116568
ENSGALG00000000379	ITGB3	5910.47	0.389586	0.0556694	0.0413867	0.838914	-0.179583	0.377747	0.143221	0.481979	-0.200057	0.326001	-0.74149	0.00026898	-0.717945	0.000415829	-1.26488	5.07524e-10
ENSGALG00000000390	ENTPD4	372.268	0.134047	0.0841877	-0.121269	0.112286	-0.185482	0.0144112	0.0185769	0.811231	-0.00922421	0.905489	-0.00239198	0.974822	-0.0222591	0.770684	-0.188003	0.0153364
ENSGALG00000000396	METTL2B	238.939	0.180452	0.100289	-0.122288	0.260497	-0.0761389	0.483121	0.200321	0.0735875	0.0398432	0.724161	0.0953471	0.391465	-0.325258	0.0033914	-0.00772092	0.944246
ENSGALG00000000397	IPO9	1227.15	-0.106371	0.0569206	-0.00567573	0.918104	0.0532938	0.337286	0.145876	0.0103602	0.0113164	0.842971	-0.0450612	0.423022	0.0829966	0.143053	0.136375	0.0164646
ENSGALG00000000399	DUSP28	7.7598	0.174842	0.708139	-0.140859	0.759016	0.447334	0.347707	-0.127148	0.801773	-0.283396	0.564049	0.450019	0.348138	-0.29516	0.546516	0.225633	0.63701
ENSGALG00000000400	KCNC4	5.81098	0.0843126	0.911582	0.633669	0.408273	1.1322	0.17666	0.595397	0.534583	0.940154	0.390406	-4.39315	6.40695e-06	0.391938	0.595485	-0.615476	0.414025
ENSGALG00000000402	LOXL2	59.5253	-0.533567	0.103036	-0.470513	0.141398	0.811731	0.0120465	0.34403	0.304044	-0.117103	0.727716	-0.702465	0.0316978	0.170794	0.598541	-0.497093	0.131549
ENSGALG00000000404	COPS2	499.658	-0.0799401	0.718887	0.121885	0.582556	-0.296291	0.181491	-0.427679	0.0537184	0.295118	0.182859	-0.428137	0.0528687	0.797801	0.000321614	-0.0172427	0.938252
ENSGALG00000000407	LSM7	8.00918	0.114284	0.783479	0.128114	0.756468	-0.232182	0.576629	-0.868939	0.0313508	0.662141	0.093097	0.207996	0.608464	-0.249078	0.542668	-0.237665	0.564688
ENSGALG00000000409	CHMP7	2596.53	0.237352	0.0290023	0.0470003	0.665366	-0.107636	0.322129	-0.023538	0.828927	0.00571666	0.958142	0.280254	0.0100209	-0.425554	9.26532e-05	0.013594	0.900537
ENSGALG00000000410	TLK2	1126.93	-0.0512169	0.553847	-0.0516418	0.548212	-0.128259	0.13585	-0.0840716	0.330913	0.0927033	0.283604	0.0770348	0.371089	0.37093	2.02287e-05	0.225479	0.00987328
ENSGALG00000000417	SLC16A4	35.5101	0.383819	0.128545	0.0874432	0.730335	0.301	0.251725	-0.295109	0.277854	0.221109	0.412869	-0.124954	0.636405	-0.940139	0.000198187	-0.36683	0.138417
ENSGALG00000000419	LAMTOR5	1219.44	0.388971	0.00589655	0.0305534	0.828786	-0.237621	0.0925325	0.0387137	0.78451	0.223836	0.114333	0.279545	0.0486471	-0.694757	9.32653e-07	0.0292405	0.836027
ENSGALG00000000424	CMTM3	1235.05	-0.161484	0.0848498	0.030217	0.745899	0.178816	0.0561792	-0.0104876	0.911613	-0.121851	0.196358	0.15095	0.107579	0.373744	8.05056e-05	0.439905	3.57375e-06
ENSGALG00000000430	SPPL2C	298.144	-0.336562	0.0108323	-0.0394628	0.761957	0.0203139	0.876443	0.365114	0.00622703	0.047043	0.726688	-0.161807	0.223042	0.0754152	0.571167	-0.0299464	0.823097
ENSGALG00000000436	RABIF	265.677	0.515659	0.00184782	0.113516	0.494406	-0.0806023	0.628722	0.0893356	0.596337	-0.0468	0.78149	0.21047	0.209507	-0.789767	2.16958e-06	0.0118106	0.943023
ENSGALG00000000438	ERMP1	510.667	-0.359464	0.0272091	0.0494036	0.760258	-0.188048	0.245557	0.173155	0.287317	0.0938865	0.564742	0.113184	0.486599	0.177264	0.278303	0.0593804	0.71719
ENSGALG00000000442	KCNA2	94.349	-0.581909	0.0260389	0.0777347	0.762188	0.0483045	0.851681	-0.323753	0.213166	-0.154438	0.549094	0.802976	0.00191009	0.290103	0.27625	0.159018	0.55343
ENSGALG00000000452	TNFRSF10B	874.116	0.461209	0.0172062	0.085955	0.657185	-0.179617	0.35384	-0.217364	0.262247	0.164004	0.397509	0.605171	0.00181678	-0.163185	0.401613	0.756174	9.80129e-05
ENSGALG00000000461	MRC2	4437.44	0.291632	0.373683	-0.186782	0.568781	0.117183	0.72073	-0.593867	0.0700625	-0.304694	0.352435	-1.77658	5.78312e-08	-0.734154	0.024899	-3.18726	2.22987e-22
ENSGALG00000000466	LCK	744.563	0.236955	0.219148	0.184241	0.339404	0.175991	0.362509	0.104416	0.590559	-0.452229	0.0196049	0.621672	0.00131116	-0.274368	0.157186	0.596678	0.00203973
ENSGALG00000000470	LMNB2	2503.12	-0.18558	0.11205	0.0454892	0.696493	-0.245436	0.0353166	0.437201	0.000184435	0.195798	0.0946457	0.253025	0.0307643	-0.118816	0.31117	0.381681	0.00112646
ENSGALG00000000476	LRRTM4	4.01153	-1.2492	0.0349073	0.806825	0.145102	-0.0933854	0.873725	0.886157	0.190471	-1.07184	0.108521	1.52703	0.0219421	-0.264133	0.723096	0.541446	0.43867
ENSGALG00000000478	TANC2	55.7183	-1.05092	0.0155877	-0.253044	0.544933	-0.0926997	0.823958	0.518572	0.222871	0.0193421	0.964093	-1.63977	8.46439e-05	-0.606544	0.135318	-3.10506	3.52551e-13
ENSGALG00000000497	C26H6ORF222	12.0044	0.668105	0.054987	-0.278503	0.424575	0.521538	0.149437	-0.266966	0.486947	0.107852	0.77527	-0.7414	0.0352795	-0.0979976	0.769713	-0.087371	0.795571
ENSGALG00000000498	ACE	96.9126	0.332621	0.403971	-0.43731	0.271535	1.13363	0.00465098	1.06521	0.00993498	0.191697	0.64904	-1.53212	0.000193027	-1.28962	0.00122652	-0.535885	0.177687
ENSGALG00000000504	ETV7	83.8483	0.373847	0.100263	0.179296	0.432472	-0.34639	0.129448	0.26083	0.262154	-0.112565	0.629621	-0.118514	0.604157	-0.774551	0.000569093	-0.538048	0.0165352
ENSGALG00000000507	CPNE7	8.42799	1.58077	0.00160451	-0.0573233	0.912753	-0.246844	0.634205	-1.48744	0.00279621	0.927469	0.0537568	0.352863	0.476954	-0.391627	0.432763	0.677863	0.16034
ENSGALG00000000510	DCAF7	416.76	-0.156109	0.0366891	0.0394751	0.589933	0.0710416	0.338567	0.237725	0.00224479	-0.0624623	0.425249	0.0221198	0.771646	-0.117602	0.124244	0.0341885	0.655083
ENSGALG00000000511	KCTD20	3242.96	0.143992	0.115579	-0.0725088	0.427561	-0.413918	5.77019e-06	0.318945	0.000490698	0.0400997	0.661634	-0.00760346	0.933736	0.0387719	0.671953	0.0477778	0.602057
ENSGALG00000000513	ZNF276	466.227	0.0888282	0.314504	0.115931	0.187169	-0.0407834	0.645338	-0.0113691	0.899908	0.0187746	0.835352	0.107261	0.229417	0.093737	0.300631	0.372379	3.71752e-05
ENSGALG00000000516	FANCA	185.788	0.00557948	0.958953	0.0616743	0.564806	-0.0197875	0.854886	0.264299	0.0193832	0.0631472	0.581915	0.375561	0.00103421	-0.177799	0.128186	0.572674	4.67662e-07
ENSGALG00000000518	KLHL12	520.435	0.297568	0.0147833	-0.0353708	0.771668	0.0537847	0.659983	0.0847239	0.493739	-0.0798249	0.518944	0.0383088	0.754852	-0.37125	0.00242876	-0.0120598	0.921359
ENSGALG00000000521	SPIRE2	13.6545	0.866782	0.0793659	0.215789	0.678907	-0.423082	0.415637	-0.954716	0.0530922	0.431086	0.358239	-1.58386	0.00029162	-1.39974	0.000288883	-2.84774	1.29225e-11
ENSGALG00000000523	STK38	2022.55	-0.321624	0.0015671	-0.0144794	0.886401	0.0606426	0.550065	0.0575687	0.571989	-0.178133	0.0801354	0.212956	0.0359792	0.340977	0.00083437	0.157907	0.122562
ENSGALG00000000525	MAP3K3	605.993	-0.855926	0.00028617	0.0195004	0.93387	-0.107259	0.648176	0.525588	0.0258508	0.0433107	0.854557	0.0443506	0.850887	0.183892	0.436639	-0.146544	0.536188
ENSGALG00000000528	DBNDD1	74.1868	0.671058	0.000363064	-0.0869925	0.646416	-0.127316	0.501113	-0.219495	0.252635	0.284431	0.138867	-0.0880022	0.643123	-0.889652	1.35992e-06	-0.455969	0.0123831
ENSGALG00000000529	LIMD2	2878.18	0.116166	0.388097	0.0604482	0.653224	0.163274	0.22534	-0.0338003	0.802167	-0.128553	0.340432	0.572051	2.20988e-05	-0.230568	0.0877686	0.519017	0.000118973
ENSGALG00000000533	SRSF3	4049.96	0.122677	0.0313626	0.0207973	0.714694	-0.0285824	0.615887	-0.0710196	0.214708	0.0494842	0.387143	0.20292	0.000380034	-0.166966	0.00353439	0.129311	0.0237559
ENSGALG00000000535	ERRFI1	418.191	-0.105206	0.256001	0.0765185	0.403544	-0.0499809	0.587564	0.0673732	0.473825	-0.07755	0.409167	0.20482	0.0274594	0.309754	0.00115999	0.425729	8.30177e-06
ENSGALG00000000538	RNF113B	456.453	0.207352	0.0343526	0.0118805	0.903162	-0.168216	0.0850734	-0.00922921	0.925652	0.0441372	0.655489	0.307961	0.00178696	-0.0505309	0.613023	0.343354	0.000550933
ENSGALG00000000540	GAS8	254.807	0.16709	0.232862	0.0835704	0.5496	-0.359175	0.00994065	0.0277376	0.843429	0.161605	0.251682	0.302339	0.0319526	-0.469976	0.000862106	-0.0868097	0.536282
ENSGALG00000000541	ZC3H11A	2657.69	0.112831	0.237208	-0.0194889	0.838034	-0.173109	0.0693974	-0.000626843	0.994765	0.153611	0.108099	0.108309	0.256762	0.208405	0.029608	0.389931	4.70581e-05
ENSGALG00000000542	ZNF593	1991.88	0.302279	0.0445376	0.111972	0.45679	-0.183438	0.222939	0.00461743	0.97556	0.033309	0.825105	0.191201	0.204275	-0.983267	6.26079e-11	-0.523326	0.000498149
ENSGALG00000000544	RAB44	1869.04	0.0263416	0.870459	0.153504	0.341717	0.137628	0.394577	-0.0116898	0.942484	-0.358284	0.0268475	0.425167	0.00852784	0.449437	0.0056163	0.822104	4.0195e-07
ENSGALG00000000549	URAH	21.3196	-0.602201	0.140797	0.516669	0.200287	0.308397	0.458357	-0.300809	0.47842	0.238856	0.572215	-0.0569701	0.891793	-1.05052	0.010023	-0.946575	0.0206178
ENSGALG00000000550	STRADA	1057.24	0.109673	0.135567	0.0664815	0.363935	-0.161748	0.027409	0.0783733	0.290638	0.120317	0.10599	0.156366	0.0348812	-0.166649	0.0251616	0.202813	0.00625182
ENSGALG00000000551	C6orf89	744.77	-0.0595772	0.457431	-0.0771482	0.330488	-0.122571	0.12184	0.16523	0.0402774	0.0916178	0.258175	-0.0896769	0.262772	0.109632	0.173582	0.0175056	0.829046
ENSGALG00000000557	ETNK2	16.8677	0.529982	0.17637	0.128908	0.74693	0.264179	0.529487	-0.375361	0.390865	-0.0349191	0.933929	-1.11781	0.0034894	-0.90455	0.00876027	-1.50957	2.68513e-05
ENSGALG00000000558	SLC1A6	1590.07	0.166888	0.251872	-0.303296	0.0370326	0.528817	0.000283124	-0.108813	0.456739	0.012614	0.931215	-0.522748	0.000331302	-0.304694	0.0360276	-0.531233	0.000261214
ENSGALG00000000560	PI16	127.348	0.90526	0.000912515	-0.128255	0.640348	-0.578189	0.0334122	-0.273262	0.313386	-0.0339374	0.899909	0.493166	0.0675316	-0.0714824	0.792976	0.3133	0.248778
ENSGALG00000000564	CCDC47	648.284	-0.232445	0.014545	0.00630965	0.946526	-0.0235599	0.802828	-0.0146451	0.878073	-0.00911284	0.923881	-0.256685	0.00639012	0.144631	0.125071	-0.385507	5.40714e-05
ENSGALG00000000568	LGR6	317.002	0.628736	0.00634943	-0.0664877	0.773146	-0.337332	0.142791	0.177031	0.443869	-0.118171	0.609396	0.404852	0.0794954	-0.791215	0.0005998	-0.102587	0.655128
ENSGALG00000000573	PER3	159.587	-0.127346	0.476427	0.165403	0.352164	-0.0904544	0.612511	-0.11505	0.522914	0.346793	0.0552058	0.239338	0.186838	0.455152	0.0144699	0.873836	2.40091e-06
ENSGALG00000000576	RRNAD1	190.019	0.675309	0.000240189	0.129399	0.484521	-0.176715	0.341031	-0.523972	0.00473321	0.372991	0.0435856	0.147004	0.426792	-1.00214	4.3984e-08	-0.378123	0.0375109
ENSGALG00000000577	RANBP3	1445.42	0.00833643	0.855662	0.00291921	0.948612	-0.0053729	0.906182	0.0239815	0.607891	-0.0193507	0.678596	0.0427752	0.351281	0.0905429	0.0514891	0.143832	0.00206162
ENSGALG00000000579	VAMP3	1517.86	0.287505	0.0205584	0.0578283	0.64127	-0.0368117	0.767	0.114648	0.357994	-0.062591	0.615855	0.184279	0.138795	-0.70218	1.61334e-08	-0.157324	0.204885
ENSGALG00000000581	DDX42	1891.84	0.0270016	0.588978	-0.0346537	0.484516	-0.0525986	0.289643	0.0851445	0.0917159	-0.00131146	0.979307	0.0727343	0.146159	0.0249865	0.620395	0.121303	0.0163983
ENSGALG00000000583	SOX13	142.843	0.271238	0.249851	0.0782926	0.739657	0.422575	0.0765793	-0.379632	0.115766	-0.226516	0.342341	-0.032991	0.888687	-0.417089	0.0757893	-0.284121	0.22678
ENSGALG00000000584	PTPRVP	721.03	0.392295	0.0677684	0.0469096	0.827136	0.346217	0.108037	-0.143704	0.506518	-0.258507	0.231067	-0.804842	0.000175837	-0.919304	1.67996e-05	-1.34094	3.68893e-10
ENSGALG00000000585	MYL4	3.66083	0.270745	0.766153	-0.97542	0.258876	0.446307	0.595114	-0.0556235	0.9501	0.194748	0.827718	-1.19836	0.15108	-2.16306	0.00371662	-3.48066	1.76838e-05
ENSGALG00000000589	BTN1A1	417.917	0.350096	0.0176158	-0.000487013	0.997365	0.250376	0.0913024	-0.303743	0.041954	-0.0959857	0.518067	0.326645	0.0273477	-0.362117	0.0146473	0.164784	0.26493
ENSGALG00000000596	CDC27	1053.2	-0.184076	0.196101	-0.0212925	0.880785	-0.209056	0.140773	-0.0410666	0.772753	0.134114	0.345821	-0.117603	0.407445	0.466661	0.00105369	0.0276811	0.846399
ENSGALG00000000599	MARCHF2	652.863	0.498617	0.000299513	-0.00665267	0.961562	-0.200909	0.145378	-0.0410522	0.767203	-0.142494	0.303056	0.00419134	0.975668	-0.328253	0.0167834	-0.216553	0.114915
ENSGALG00000000603	KANSL1	2044.2	0.470498	0.00026795	-0.0148876	0.90821	0.074236	0.565708	-0.225607	0.0814515	-0.189473	0.14274	0.267362	0.0383352	-0.315812	0.0144789	0.0663162	0.607431
ENSGALG00000000604	NKAIN1	16.0615	0.181635	0.574243	0.194582	0.547902	0.705236	0.0478121	-0.887662	0.0155155	0.16939	0.62092	-0.780879	0.0152449	-0.369149	0.221887	-0.786848	0.0116113
ENSGALG00000000606	ARL8A	1204.6	0.166586	0.148708	0.0721447	0.531294	0.0792339	0.49288	-0.0828395	0.475721	-0.0843414	0.467058	0.055273	0.632215	-0.329635	0.00429461	-0.123579	0.284318
ENSGALG00000000607	GPR37L1	10.4181	1.26418	0.0474623	-1.07476	0.0894799	-0.472969	0.399234	0.119996	0.834104	-0.780883	0.159168	0.35896	0.494913	-0.832221	0.109587	-1.4177	0.008967
ENSGALG00000000608	CDH1	8.34698	0.530027	0.293537	0.502048	0.33689	0.229101	0.68164	0.550111	0.384131	-1.00184	0.10217	-0.0817567	0.878224	-0.101209	0.849219	0.626481	0.226295
ENSGALG00000000611	PPP1R15B	1618.57	0.107492	0.252834	-0.110358	0.239194	-0.213423	0.0226839	0.212559	0.0239141	0.136511	0.147944	0.124473	0.186301	0.113441	0.23048	0.370694	8.84383e-05
ENSGALG00000000613	RAB11B	1847.14	0.0246951	0.735081	0.00147728	0.98379	0.0818922	0.261537	0.0870044	0.237758	-0.0541142	0.462838	-0.146665	0.0447189	-0.162491	0.0259612	-0.168201	0.0214428
ENSGALG00000000615	SNRNP40	865.242	0.268648	0.0244149	0.0791742	0.507032	-0.0181608	0.8793	0.0603534	0.616159	-0.0562705	0.640173	0.370064	0.00207174	-0.359483	0.00283822	0.344325	0.00407928
ENSGALG00000000616	ELF3	8.41571	0.249334	0.545853	0.266513	0.523186	0.315581	0.479361	-0.523595	0.255971	-0.275755	0.522239	0.462291	0.271938	-0.111035	0.799212	0.383335	0.36882
ENSGALG00000000618	ZCCHC17	226.87	-0.0777035	0.36403	0.0550634	0.511258	0.0637439	0.45572	0.0247875	0.781946	0.053595	0.55061	0.0475684	0.586986	0.201347	0.0256287	0.368402	4.33793e-05
ENSGALG00000000619	ANGPTL4	18.5495	0.14893	0.744308	-0.0850465	0.85071	-0.0770943	0.864588	-0.184372	0.687739	-0.273833	0.543832	0.425479	0.339722	-0.8371	0.0587671	-0.883037	0.0479455
ENSGALG00000000621	KANK3	476.24	0.305087	0.170742	0.0252151	0.909836	0.19354	0.38589	0.301896	0.179688	-0.298681	0.184321	-0.282968	0.205072	-0.537596	0.0156919	-0.293507	0.18705
ENSGALG00000000625	MAPT	3814.7	0.454861	0.00239874	0.048185	0.747788	-0.177104	0.237278	0.210462	0.160612	0.0454312	0.762078	0.288509	0.0544699	-0.335427	0.0254067	0.534918	0.000360229
ENSGALG00000000627	DNAJC11	638.137	-0.101631	0.0851374	0.0418921	0.469816	-0.121956	0.0361833	0.222613	0.000230297	0.0972808	0.112522	-0.0743902	0.214256	0.106253	0.0794233	0.170061	0.00518392
ENSGALG00000000632	CHTF8	271.634	0.273656	0.0399271	0.0903989	0.497205	-0.0537477	0.687715	0.000877155	0.994829	0.217025	0.110394	0.435827	0.00141564	-0.459316	0.000810286	0.504721	0.000183763
ENSGALG00000000636	MDM4	401.586	-1.34466	8.56495e-05	0.0586114	0.863552	-0.0527305	0.87716	1.17485	0.000604588	0.19016	0.580138	0.015968	0.962914	-0.0162446	0.962307	0.0259523	0.939848
ENSGALG00000000637	ZBTB48	403.791	0.310515	0.000834972	0.0511592	0.581866	0.0184871	0.843529	-0.106942	0.262139	0.0284833	0.764388	0.232984	0.0135198	-0.258227	0.00648105	0.27646	0.00323155
ENSGALG00000000638	UTP4	479.113	0.504886	0.00130283	0.115016	0.464661	0.141274	0.371332	-0.234376	0.140305	0.116631	0.462335	0.264428	0.0952712	-0.828708	1.54976e-07	0.079151	0.614016
ENSGALG00000000639	LRRN2	4.59695	1.61314	0.0363466	-1.44117	0.0597625	1.51852	0.0542726	-2.29813	0.00347535	1.00692	0.147031	-0.895446	0.191711	-0.772778	0.228912	-1.26893	0.0547061
ENSGALG00000000643	ANKS3	214.36	0.1176	0.230958	-0.0324459	0.737765	-0.0648275	0.50537	0.220561	0.0305235	-0.128521	0.208901	0.0484803	0.624154	-0.0650845	0.514269	0.0957618	0.337115
ENSGALG00000000645	ESPN	1597.65	0.530983	0.0209049	-0.0931527	0.68536	-0.579943	0.0115508	-0.883626	0.000116484	-0.20134	0.379157	0.215449	0.346416	-0.738191	0.00125124	-1.74982	2.25122e-14
ENSGALG00000000650	NIP7	441.268	0.334713	0.0216388	0.113497	0.436373	-0.027856	0.848949	0.000276597	0.998502	0.169449	0.251089	0.293459	0.0468171	-1.10307	5.34545e-14	-0.219535	0.131246
ENSGALG00000000652	ACOT7	671.461	0.265608	0.0492576	0.0643532	0.633609	0.00424219	0.974997	0.0549432	0.687067	-0.0539198	0.692536	0.108565	0.423696	-0.606517	7.3814e-06	-0.162726	0.228045
ENSGALG00000000657	TERF2	888.67	-0.0164287	0.7855	0.068072	0.254717	-0.0482087	0.423033	0.00470567	0.938982	0.0825604	0.180193	0.0725963	0.23311	-0.0729156	0.234379	0.0903813	0.140601
ENSGALG00000000668	RBBP5	1007.64	0.00349629	0.950162	-0.041806	0.449213	0.0393232	0.479275	0.0856695	0.133634	-0.0662886	0.245668	0.0465069	0.406761	0.0629759	0.266745	0.129877	0.0224517
ENSGALG00000000669	ETV3	523.752	0.0777689	0.471791	-0.0749351	0.485588	0.058435	0.58764	-0.0525951	0.629379	0.0485722	0.655667	-0.0167194	0.877052	0.622205	1.63005e-08	0.662731	1.95576e-09
ENSGALG00000000672	SCMH1	374.898	0.379606	0.0149239	-0.00771228	0.960551	0.263934	0.092534	-0.120362	0.447962	-0.267055	0.0903522	-0.0817884	0.599957	-0.455921	0.00334035	-0.289299	0.0626583
ENSGALG00000000674	MYO1D	499.865	0.456514	0.0327703	-0.173205	0.417729	0.266472	0.213262	0.240169	0.265523	-0.200821	0.351917	-0.640289	0.0027725	-0.418731	0.0493653	-0.469892	0.0275733
ENSGALG00000000678	CITED4	2515.4	0.206432	0.0712253	-0.089718	0.432633	0.243395	0.0334978	0.0428764	0.709019	-0.193169	0.0924908	0.259873	0.0233584	-0.216098	0.0596377	0.253592	0.0269389
ENSGALG00000000681	PAK1	364.723	-0.30648	0.0566352	0.122017	0.444847	0.0104781	0.947883	0.139043	0.390749	-0.310079	0.0550402	0.346827	0.0307974	1.03581	4.25405e-10	1.03761	4.35831e-10
ENSGALG00000000684	KLHDC8A	9.85684	1.30694	0.00448216	-0.425742	0.370041	0.0962132	0.836703	0.157967	0.756439	-0.106916	0.833796	0.134075	0.78281	0.256214	0.618143	1.41875	0.00319945
ENSGALG00000000685	MAP3K14	1330.93	0.25093	0.0209662	0.0409037	0.7065	0.0918207	0.39915	-0.036937	0.735982	-0.208635	0.0562925	0.149708	0.168819	-0.230781	0.0340996	0.0570098	0.600436
ENSGALG00000000692	CDK18	32.2015	0.983623	0.0591516	-0.428645	0.413059	0.715592	0.182357	-1.25055	0.0202524	0.0156584	0.975543	-2.35049	1.60979e-06	-1.06592	0.023473	-3.38074	3.96181e-12
ENSGALG00000000693	NOB1	756.546	0.315974	0.145908	0.287895	0.185559	-0.426408	0.0499389	-0.0999421	0.646078	0.179778	0.408903	0.431102	0.0478149	-0.688425	0.00157326	-2.64428e-05	0.999903
ENSGALG00000000695	MFSD4A	92.7167	0.0236863	0.914282	0.206618	0.346159	0.362745	0.105512	0.0438956	0.849464	-0.208115	0.365257	-0.244118	0.27446	-0.318079	0.150177	-0.133366	0.546271
ENSGALG00000000699	WWP2	1487.58	0.300863	0.00696313	-0.0193272	0.862286	-0.0618827	0.578862	0.0741767	0.507907	-0.127381	0.255294	0.00529681	0.962107	-0.402348	0.000302399	-0.230603	0.0383944
ENSGALG00000000703	SLC45A3	230.85	-0.0367227	0.835125	-0.124022	0.478107	0.541504	0.00224553	-0.276154	0.125736	-0.146966	0.41035	-0.0649504	0.7121	-0.0671659	0.703138	-0.174476	0.324744
ENSGALG00000000707	PSMD7	1426.69	-0.00216609	0.972877	0.0325003	0.60782	-0.194315	0.00215705	0.127205	0.0470383	0.1552	0.0159176	0.051169	0.4242	0.0460797	0.474763	0.215673	0.000824611
ENSGALG00000000708	NUCKS1	2152.18	-0.390841	0.00513098	-0.0308199	0.825017	-0.0749607	0.590798	0.277084	0.0473136	0.203759	0.145161	0.0659901	0.636861	0.287449	0.0401651	0.33766	0.0159739
ENSGALG00000000712	RAB7L1	935.785	-0.060972	0.469095	-0.0486352	0.560536	0.161501	0.054566	-0.1166	0.170397	-0.0249756	0.768314	-0.290967	0.000505204	0.244163	0.00361778	-0.136487	0.106899
ENSGALG00000000713	ZFHX3	630.899	-0.367939	0.0441335	-0.0816001	0.65386	0.137185	0.451512	-0.0929153	0.611395	0.146911	0.421876	-0.366866	0.0441317	0.434546	0.0173316	-0.190679	0.298529
ENSGALG00000000719	RPL22	6066.74	0.19591	0.152532	0.00242659	0.98586	-0.0750932	0.583412	0.247954	0.0704099	0.122682	0.370878	0.265017	0.0532079	-0.693991	4.11176e-07	0.0649044	0.635605
ENSGALG00000000720	GBP1	2941.56	0.539998	0.00149531	0.0200983	0.905934	-0.421478	0.0131778	0.383593	0.0242107	-0.0976916	0.566138	0.142395	0.402634	-0.23657	0.164486	0.330345	0.052121
ENSGALG00000000721	SLC41A1	694.608	0.280123	0.0190862	0.0940078	0.431462	-0.0389424	0.74527	-0.131398	0.276068	-0.0892155	0.458143	0.031864	0.789634	-0.0433701	0.717217	0.103068	0.38962
ENSGALG00000000722	LOC428322	20.0984	0.283746	0.422476	0.149032	0.674686	0.323707	0.383604	-0.660433	0.080773	0.0248828	0.945137	0.712146	0.0530966	-0.0504	0.896747	0.782681	0.0364989
ENSGALG00000000723	STX12	1014.64	-0.0340286	0.636824	-0.135703	0.0569908	0.0479124	0.502394	-0.0298108	0.680759	0.0224742	0.756267	-0.154023	0.031188	0.071353	0.3195	-0.211825	0.00341391
ENSGALG00000000724	PM20D1	2132.02	-0.00480864	0.972847	-0.0628954	0.655767	-0.440561	0.00177698	0.574868	4.74555e-05	-0.129973	0.358291	0.248683	0.0784295	0.0219559	0.876748	0.20727	0.143175
ENSGALG00000000726	ELAVL1	1792.08	-0.213037	0.0113618	-0.0749435	0.370623	-0.0207644	0.804209	0.116665	0.166326	0.0212739	0.800943	-0.0648269	0.440215	0.178484	0.0341802	-0.057149	0.499246
ENSGALG00000000729	PPP1R8	473.406	-0.046979	0.529477	-0.0176409	0.810331	0.0205511	0.781439	-0.191577	0.0111755	0.117349	0.118508	0.0663407	0.371824	0.177109	0.0194069	0.125153	0.101402
ENSGALG00000000731	THEMIS2	884.904	0.304421	0.093915	-0.0758866	0.676101	0.330768	0.0691434	-0.0434642	0.811997	-0.266991	0.143383	0.44073	0.0155482	0.0111261	0.95147	0.700703	0.000122797
ENSGALG00000000734	RPA2	1081.63	0.0755278	0.371992	0.0800417	0.342694	-0.0157365	0.852525	0.0404607	0.63615	-0.00625245	0.941733	0.240293	0.00479419	-0.148016	0.0839003	0.266319	0.00180748
ENSGALG00000000736	MATK	780.32	0.399834	0.0285165	0.230346	0.207749	-0.124449	0.497071	-0.47705	0.00926933	-0.0327561	0.857655	-0.987391	5.21563e-08	-0.98763	4.25463e-08	-1.9791	8.50341e-28
ENSGALG00000000737	SMPDL3B	180.56	0.449157	0.00103428	-0.0203092	0.882208	-0.0794838	0.562905	-0.109521	0.431886	0.185986	0.182682	0.170407	0.220358	-0.39735	0.00421735	0.198886	0.147368
ENSGALG00000000740	APBA3	718.11	0.578029	7.38119e-05	0.0688125	0.637604	-0.0360876	0.805238	-0.215561	0.14218	-0.0551661	0.706488	0.349681	0.0168071	-0.641554	1.13768e-05	0.0481539	0.74092
ENSGALG00000000747	CHD5	476.627	0.0237068	0.809306	0.0610681	0.531542	-0.0456289	0.641726	-0.151009	0.127729	0.0946296	0.338871	0.13221	0.178811	0.01082	0.913188	0.125796	0.205676
ENSGALG00000000748	TJP3	79.2166	0.813436	0.00320531	-0.0434019	0.875762	-0.14402	0.603788	-0.258731	0.353599	0.084357	0.761401	0.125237	0.650512	-0.778662	0.00454548	-0.201785	0.459421
ENSGALG00000000751	ARNT	3760.62	0.346837	0.00662589	0.0724812	0.570464	-0.149607	0.241646	0.0688611	0.590358	-0.0182154	0.886773	0.22832	0.0741357	-0.489828	0.000127396	0.0588492	0.645084
ENSGALG00000000755	ACER3	339.595	-0.255232	0.059143	-0.00229017	0.986319	0.222243	0.0990565	-0.0665787	0.62716	0.00423132	0.975323	-0.976281	2.48921e-13	-0.119021	0.364353	-1.19293	5.48144e-19
ENSGALG00000000761	TSKU	759.759	-0.155354	0.453334	-0.0270107	0.895991	0.134492	0.515721	0.250525	0.228757	-0.533838	0.0102088	-0.526835	0.0106475	0.127598	0.535859	-0.730423	0.000417417
ENSGALG00000000764	SSR2	2439.37	0.284004	0.0404545	-0.0345717	0.802967	0.0477096	0.730731	0.078368	0.572696	0.0397181	0.775031	0.115038	0.40732	-0.611492	1.04305e-05	-0.0812256	0.557858
ENSGALG00000000769	RAB7B	43.1878	0.445781	0.265052	0.152531	0.705274	0.186737	0.65192	-1.10429	0.00714094	0.245174	0.533602	-2.45388	7.36951e-11	-0.740329	0.0386357	-3.26828	3.67838e-18
ENSGALG00000000775	CTSS	6746.5	0.269436	0.0947694	0.0995861	0.536881	0.120762	0.45407	0.140159	0.385221	-0.11746	0.466806	0.218848	0.175022	-0.453776	0.00492095	0.277554	0.0853134
ENSGALG00000000776	BRPF3	1299.14	0.00190914	0.98733	-0.0212644	0.859285	-0.271546	0.0234795	0.23302	0.0527984	0.114695	0.34149	0.0338006	0.778753	0.0201329	0.867374	0.110748	0.358608
ENSGALG00000000777	EYA3	1563.8	-0.045384	0.545889	0.0104762	0.88857	-0.171753	0.0216308	0.0787258	0.295979	0.0372656	0.621243	0.0511681	0.495277	-0.00996078	0.89477	-0.049462	0.512519
ENSGALG00000000783	PTAFR	1035.09	-0.256175	0.0107691	0.0591505	0.553765	0.190822	0.0572217	0.0438991	0.664827	-0.0631554	0.532893	0.214818	0.0331792	0.321286	0.00163328	0.510646	5.5479e-07
ENSGALG00000000784	PIP5K1C	547.338	0.223892	0.0415046	-0.117999	0.280643	0.153	0.163572	0.050499	0.65096	-0.143898	0.196303	0.17167	0.119663	-0.236184	0.0327475	0.10098	0.360046
ENSGALG00000000785	HYAL1	448.873	0.267565	0.312956	0.0160136	0.951818	0.0991982	0.708719	-0.99478	0.000176654	-0.342702	0.193418	-0.180114	0.492914	-0.916736	0.000470888	-2.05156	6.81022e-15
ENSGALG00000000787	DHX38	2285.03	0.197217	0.0130645	0.0225611	0.776211	0.0313887	0.693035	0.0226703	0.776859	-0.0465186	0.560719	0.0859581	0.280492	-0.318571	6.32445e-05	-0.00529383	0.946952
ENSGALG00000000790	DNAJC8	1114.27	-0.176884	0.0244045	0.00673338	0.931185	-0.0440318	0.573059	0.0657879	0.404637	0.0343704	0.663677	0.104281	0.184612	0.233015	0.00335219	0.223272	0.00507487
ENSGALG00000000791	FAM72A	846.095	0.0747442	0.674901	0.0398937	0.822688	-0.151003	0.396435	0.00731576	0.967297	0.00960729	0.957062	0.286465	0.108129	-0.0319569	0.858074	0.235066	0.18825
ENSGALG00000000793	VPS72	2079.62	0.439048	0.00582331	0.122735	0.440924	-0.267922	0.0925426	0.144428	0.36514	0.0266094	0.867535	0.346945	0.0296093	-0.67914	2.05142e-05	0.132704	0.404643
ENSGALG00000000795	MFSD12	739.982	0.501157	0.000843159	0.0526388	0.726132	-0.0661038	0.660436	-0.391525	0.00937227	0.169127	0.260818	0.0963244	0.521291	-0.583094	0.000100491	-0.221476	0.139185
ENSGALG00000000802	DHODH	549.928	0.285561	0.0480658	0.0522056	0.71769	0.242401	0.0949968	-0.325626	0.0257802	0.00563853	0.969079	0.199595	0.168705	-0.561159	0.000106365	-0.101384	0.48269
ENSGALG00000000806	LINGO3	76.0641	0.110834	0.616717	-0.0658671	0.76421	0.461262	0.0395126	-0.123077	0.594325	-0.285061	0.210514	0.46091	0.0405472	0.350321	0.13509	0.909322	8.7766e-05
ENSGALG00000000808	GUCY2D	3.81631	-0.808035	0.285598	0.114309	0.868874	0.422949	0.567834	0.756138	0.395988	-1.08067	0.213277	0.507326	0.505112	0.46369	0.586695	0.37571	0.664366
ENSGALG00000000811	IST1	2261.82	0.1929	0.00296849	0.0040658	0.949973	-0.0781993	0.228089	0.054779	0.402094	0.0401271	0.539745	0.117878	0.070479	-0.134886	0.0389804	0.196665	0.00257272
ENSGALG00000000812	OAZ1	14603.4	0.0471478	0.644343	-0.0122775	0.904294	0.103316	0.311721	0.0206207	0.84008	0.00608361	0.952528	0.160236	0.116778	-0.135164	0.185919	0.189962	0.0630015
ENSGALG00000000814	HNRNPR	2678.64	-0.303368	0.00650867	-0.0271518	0.807183	-0.00258713	0.981455	0.0600762	0.590166	-0.0139103	0.900763	-0.0057657	0.958713	0.426377	0.000134359	0.13367	0.232023
ENSGALG00000000816	SRGAP2	344.084	-0.35986	0.0445561	-0.0734375	0.679569	0.202332	0.256526	0.178109	0.322959	0.0991296	0.583376	-0.542076	0.00246441	-0.151371	0.395343	-0.647174	0.000306028
ENSGALG00000000817	ZNF821	775.906	0.199807	0.0671594	0.132329	0.2251	-0.0979334	0.370525	-0.207161	0.0592526	0.153823	0.160928	0.158377	0.148083	-0.0692931	0.52854	0.269949	0.0139222
ENSGALG00000000818	LRRC32	100.456	-0.0258578	0.91952	-0.20155	0.426951	0.403452	0.114278	-0.254055	0.325996	0.187309	0.468184	-0.933323	0.000238154	0.227034	0.367352	-0.596991	0.0192755
ENSGALG00000000820	HTR1D	9.35339	0.339511	0.455433	-0.0632986	0.888855	0.112484	0.807545	-0.824657	0.0735211	0.562147	0.210722	-0.551717	0.207753	0.359327	0.410135	-0.0662025	0.883155
ENSGALG00000000824	MYLKSML	93.3747	0.129965	0.492244	0.153651	0.415774	0.194334	0.311202	-0.0270977	0.8905	0.24545	0.215588	0.0710538	0.718449	-0.548853	0.00489085	0.218503	0.254249
ENSGALG00000000835	PLEKHJ1	681.157	0.188953	0.091003	0.0897758	0.421408	0.055937	0.617957	-0.0458014	0.685728	-0.0596828	0.597318	0.311118	0.00572189	-0.495104	1.10255e-05	0.0451959	0.686867
ENSGALG00000000836	ENSGALG00000000836	1158.54	0.652545	0.000152013	0.14692	0.394375	-0.301244	0.0807728	-0.313194	0.0695053	0.182244	0.2906	0.486493	0.0048191	-0.712313	3.66796e-05	0.141452	0.411356
ENSGALG00000000838	THAP12	242.745	-0.200664	0.31011	-0.0115491	0.953112	-0.213389	0.27702	-0.116233	0.555122	0.0859481	0.662419	0.0298382	0.879105	0.876657	1.10921e-05	0.450609	0.0248106
ENSGALG00000000839	WNT11	2.53155	-0.698584	0.479783	0.188182	0.84252	1.30747	0.21866	-0.741307	0.509563	0.925069	0.416791	-0.452782	0.691052	0.741451	0.529643	1.2695	0.272398
ENSGALG00000000843	DOT1L	1548.33	-0.496827	0.0112834	-0.0603412	0.757913	-0.359088	0.0665274	0.734116	0.000180817	0.254173	0.195611	0.289367	0.140724	-0.0167293	0.932228	0.34467	0.0796379
ENSGALG00000000845	UVRAG	357.494	-0.365678	0.00738355	-0.167945	0.211892	-0.0923713	0.491728	0.294457	0.0306176	-0.16969	0.213514	0.0848179	0.530145	0.365746	0.00752857	-0.0506626	0.714042
ENSGALG00000000847	GARNL3	1011.22	-0.161697	0.261146	-0.0349491	0.807535	-0.182967	0.202078	-0.183655	0.201021	0.180219	0.209531	-0.160034	0.264184	0.523464	0.000273485	-0.0196199	0.891892
ENSGALG00000000848	AP1G1	1883.68	-0.173216	0.00567956	0.0647542	0.297969	-0.016325	0.79366	0.139675	0.0269917	-0.0245444	0.697963	0.0533645	0.395345	-0.0294068	0.640843	0.0143016	0.820887
ENSGALG00000000853	SLC2A8	397.004	0.0108444	0.903152	0.0432842	0.623637	0.0335335	0.706504	-0.12017	0.186123	-0.0496015	0.582494	-0.106454	0.227781	0.0164792	0.852397	-0.172084	0.0547525
ENSGALG00000000855	ZMPSTE24	901.271	-0.0850071	0.155316	-0.0465115	0.429497	-0.0286461	0.627755	0.0441922	0.464863	0.0544377	0.369178	-0.195471	0.00099031	0.175565	0.00329181	-0.0814412	0.17865
ENSGALG00000000856	EIF2D	715.999	0.0311497	0.655707	0.0338524	0.624979	-0.00753004	0.913984	0.0363111	0.610515	-0.0645184	0.364595	-0.167288	0.0161942	0.13013	0.0627836	-0.00789349	0.910912
ENSGALG00000000857	NMT1	1511.96	0.265652	0.0256997	-0.0139127	0.906942	-0.017317	0.884402	0.252261	0.0351051	0.00214178	0.985747	0.0793468	0.506966	-0.42408	0.000386111	0.144092	0.226931
ENSGALG00000000862	RLF	296.99	-0.577266	0.00675963	0.070625	0.738619	-0.0874782	0.679709	-0.0991626	0.640862	0.168372	0.42849	0.107442	0.612866	0.666236	0.00190504	0.248768	0.248748
ENSGALG00000000863	DYRK3	2721.44	0.0193549	0.896041	-0.110993	0.453271	-0.527006	0.000365492	0.458361	0.00196097	0.105834	0.47512	-0.199617	0.177498	-0.00545379	0.970611	-0.259522	0.0798302
ENSGALG00000000864	FBXW2	551.032	-0.221759	0.0512202	0.0256012	0.820454	-0.0372467	0.74185	-0.19981	0.0789685	0.166323	0.143327	-0.088588	0.433169	0.361929	0.00149775	0.00644911	0.95523
ENSGALG00000000866	SELENBP1	1035.28	0.0266709	0.865887	-0.177627	0.259767	0.170557	0.279557	0.376142	0.01772	-0.18615	0.240948	0.308496	0.0514838	-0.388838	0.0141746	0.129251	0.414171
ENSGALG00000000868	RNF175	455.411	0.379901	0.00299574	0.131337	0.305687	0.00940062	0.941888	-0.301138	0.0203087	0.0141211	0.912862	0.119776	0.35054	-0.774931	1.21246e-09	-0.421533	0.000918334
ENSGALG00000000870	DCAKD	71.638	0.453524	0.018722	0.00749202	0.969131	-0.215892	0.263977	0.120186	0.545278	-0.128624	0.516687	0.0949593	0.623573	-0.846057	7.76978e-06	-0.514412	0.00619204
ENSGALG00000000871	ART7C	43.221	0.52587	0.242964	0.916778	0.0456941	-0.621476	0.179318	-0.36864	0.422534	-0.102835	0.821355	-0.955062	0.0325652	0.498801	0.262496	-0.106564	0.812204
ENSGALG00000000875	PHLPP2	471.854	-0.425437	0.00230009	0.089287	0.519142	-0.205867	0.137384	0.59976	1.92435e-05	0.139049	0.326073	0.136737	0.332716	-0.385958	0.00621963	-0.0524302	0.709593
ENSGALG00000000881	GPATCH3	185.184	0.271747	0.0415293	0.0696958	0.600797	-0.0656639	0.624226	-0.0695177	0.61055	0.0205583	0.87996	0.292534	0.0306149	-0.309672	0.0229116	0.209682	0.119348
ENSGALG00000000883	MAPKAPK2	4326.28	0.17365	0.138406	-0.046306	0.692604	0.196133	0.0943033	0.0242379	0.836532	-0.255077	0.0297998	-0.161599	0.167778	0.0940162	0.42243	0.0250548	0.830797
ENSGALG00000000884	CXXC5	104.45	-0.245004	0.0929401	0.0311473	0.825624	-0.145833	0.303941	0.0366483	0.802257	0.0797978	0.587291	-0.322999	0.0225605	0.305645	0.0324257	-0.260597	0.0786673
ENSGALG00000000887	NR0B2	7.50431	0.284803	0.484514	-0.463792	0.238452	0.303008	0.441894	0.379383	0.392888	-0.0839169	0.853277	0.209243	0.632348	-1.0801	0.00870898	-0.451375	0.249179
ENSGALG00000000891	NSUN5	210.488	0.513531	0.00177185	-0.0391131	0.812067	0.0245457	0.881786	-0.155776	0.350268	0.0450153	0.786635	0.421825	0.0111853	-0.815918	8.44798e-07	-0.00588974	0.971308
ENSGALG00000000895	NUDC	1867.81	-0.0335822	0.625453	0.0235268	0.731315	0.0994656	0.148018	0.0763999	0.271386	0.10817	0.120246	-0.118006	0.0880028	-0.0786608	0.255518	0.0773134	0.263938
ENSGALG00000000902	KDF1	25.0623	0.231135	0.46929	0.0738174	0.816771	-0.0750683	0.815396	-0.144719	0.659742	-0.283294	0.378546	-0.692689	0.0227771	-0.780869	0.0075384	-1.67169	3.69882e-08
ENSGALG00000000903	TERF2IP	746.74	-0.0671588	0.37094	-0.0438382	0.554573	-0.0968747	0.191982	0.0148864	0.843378	0.0656014	0.384633	-0.0779961	0.295283	0.310768	3.8567e-05	0.105388	0.166684
ENSGALG00000000905	PSMB4	2880.93	0.281539	0.0464266	0.0089387	0.949576	-0.147013	0.29833	0.226431	0.109751	0.0514247	0.716597	0.231434	0.102154	-0.580814	4.07436e-05	0.0719395	0.610965
ENSGALG00000000906	RALGPS1	132.931	-0.390239	0.0737153	-0.0206503	0.923725	-0.00668879	0.975312	0.010139	0.962937	0.0374128	0.863909	0.422132	0.0530656	0.39393	0.0773339	0.446036	0.0459946
ENSGALG00000000907	KARS	3451.49	-0.0323274	0.50723	0.0159391	0.74249	-0.068718	0.157286	0.168265	0.000610931	0.0351735	0.474964	-0.020003	0.682472	-0.0651533	0.183542	0.0331759	0.498794
ENSGALG00000000908	ADAT1	463.448	0.106496	0.393963	0.0484742	0.697169	-0.118056	0.343974	-0.275673	0.0276646	0.3149	0.0119149	0.171798	0.170172	0.244458	0.053628	0.492397	0.000100138
ENSGALG00000000909	GFAP	20.9725	0.571922	0.110345	0.276103	0.446519	-0.00788179	0.982937	-0.249281	0.504838	-0.029293	0.936835	0.607209	0.101906	-0.658653	0.0773502	0.510125	0.15829
ENSGALG00000000913	CHST6	136.275	-0.307198	0.125396	0.0312231	0.874116	-0.0679965	0.731009	-0.17463	0.382215	0.161409	0.418809	-1.30281	1.96003e-11	0.219587	0.249228	-1.44042	2.9962e-13
ENSGALG00000000918	CCDC103	9.17959	0.3479	0.411277	0.311058	0.469367	-0.18859	0.66662	0.440717	0.345799	-0.0780011	0.870166	0.306877	0.511962	-0.45752	0.32802	0.682442	0.122362
ENSGALG00000000919	PIGR	6.52296	0.6223	0.443806	-0.926687	0.249422	0.758421	0.345929	-0.328325	0.688761	0.0120782	0.988151	0.951804	0.248386	-1.02084	0.216959	0.06875	0.932237
ENSGALG00000000920	CGN	18.4785	0.448602	0.233964	-0.026858	0.943323	-0.0385538	0.919193	0.0403644	0.918279	-0.015565	0.968427	0.236407	0.541886	-0.717476	0.0601878	-0.0730797	0.844682
ENSGALG00000000927	ANGPTL2	91.6489	-0.0821156	0.684886	-0.208663	0.292984	0.0892526	0.65345	-0.370656	0.0650397	-0.0282569	0.886711	-0.334462	0.0852699	0.963576	1.45094e-06	0.0286746	0.889114
ENSGALG00000000943	WDTC1	1549.32	0.11104	0.257982	-0.0838057	0.392057	-0.0363275	0.71075	0.153711	0.118961	-0.108937	0.269269	-0.0386092	0.693853	-0.341303	0.000493455	-0.34423	0.000449644
ENSGALG00000000944	SUPT4H1	607.742	0.401986	0.00176024	-0.0426384	0.739985	-0.178262	0.165039	-0.0181388	0.888266	0.113512	0.379713	0.219652	0.0885937	-0.662365	2.62112e-07	-0.166255	0.194716
ENSGALG00000000946	PFDN1	746.633	0.194229	0.077017	-0.035273	0.747498	-0.0918671	0.402039	0.159937	0.148557	0.0540099	0.626592	0.209523	0.0582754	-0.44877	4.95282e-05	0.041789	0.704415
ENSGALG00000000949	HBEGF	39.9925	0.0866543	0.63931	0.164353	0.371111	-0.0298002	0.874672	-0.0156964	0.937205	-0.141076	0.471621	0.702977	0.000380329	-0.217653	0.297046	0.549758	0.00552527
ENSGALG00000000950	MVB12B	1540.72	-0.0986266	0.265783	0.0543566	0.538096	-0.0255457	0.772744	-0.215089	0.0154254	0.0441406	0.618475	0.122814	0.164646	0.13688	0.12333	0.0189297	0.83172
ENSGALG00000000955	TMEM222	1345.63	0.338379	0.00911833	-0.00545114	0.966485	0.17536	0.177288	-0.125267	0.336912	-0.0443027	0.733872	0.265181	0.0415478	-0.523032	5.8057e-05	0.0808675	0.533403
ENSGALG00000000962	PUS3	198.538	0.250793	0.0790576	-0.0562288	0.692571	0.143519	0.316598	0.0467739	0.749956	-0.0200513	0.891333	0.145342	0.316617	-0.653405	5.57732e-06	-0.143256	0.315138
ENSGALG00000000966	NPHP4	124.37	0.511899	0.000595476	0.104416	0.487667	0.267027	0.0848966	-0.341252	0.0321494	-0.197734	0.2012	-0.125556	0.399941	-0.652067	7.73751e-06	-0.433267	0.00291176
ENSGALG00000000972	PBX3	273.28	0.0466701	0.674597	-0.0536507	0.62523	-0.178888	0.102661	0.102527	0.359377	0.0446523	0.690979	-0.302091	0.00588278	0.374691	0.000720287	0.0339108	0.763083
ENSGALG00000000977	MAPKAP1	321.931	-0.147344	0.157052	-0.104806	0.305039	0.0212298	0.8359	-0.124765	0.231292	0.0632173	0.543009	-0.143663	0.159901	0.298323	0.00393869	-0.137808	0.190888
ENSGALG00000000978	CEP104	211.587	-0.0662861	0.660362	-0.150534	0.31297	0.217327	0.14736	-0.092352	0.544424	0.117711	0.439794	-0.14446	0.337875	0.167021	0.270496	0.0484267	0.7508
ENSGALG00000000988	EFTUD2	2645.23	0.260637	0.016797	-0.0225911	0.83574	0.014907	0.891237	0.298956	0.00630054	-0.148425	0.175254	0.11134	0.308111	-0.457666	2.77033e-05	0.0571583	0.600239
ENSGALG00000000990	SRSF6	5469.97	0.0886417	0.146323	0.00034897	0.99543	-0.0735971	0.227349	-0.167866	0.00600607	0.0984178	0.107051	0.00801264	0.895411	0.173563	0.00450433	0.127522	0.0371171
ENSGALG00000000991	TAF12	757.372	0.170003	0.055652	0.0746992	0.399374	-0.069738	0.432939	0.0769187	0.393128	0.0684718	0.448265	0.141277	0.115622	-0.13782	0.126506	0.323812	0.000308948
ENSGALG00000000993	GAPVD1	1669.19	-0.395818	0.00857713	0.034039	0.820815	-0.169379	0.259761	0.264641	0.0788925	0.0904455	0.548533	-0.00781175	0.958624	0.366742	0.0150916	0.182859	0.22616
ENSGALG00000000996	AP3D1	1514.73	-0.149089	0.131286	-0.0900481	0.359981	0.0795305	0.419386	-0.0203112	0.837452	0.0247203	0.802807	-0.255199	0.00956896	0.179524	0.0686659	-0.230872	0.019722
ENSGALG00000000997	GJC3	72.8932	0.437506	0.0677947	-0.0400018	0.867452	0.153147	0.527267	-0.0539902	0.828105	-0.2313	0.346982	-0.0757539	0.751687	-0.398312	0.0933244	-0.208704	0.3791
ENSGALG00000000998	MTFR1L	857.69	0.297995	0.00515266	0.00990682	0.925845	-0.280938	0.00822977	0.159838	0.135329	0.0717051	0.503982	0.188809	0.0776277	-0.227892	0.0335912	0.219423	0.0401678
ENSGALG00000000999	ZNF319	341.094	0.311096	0.088181	0.123116	0.50005	0.139248	0.448626	-0.60437	0.00103694	-0.0660275	0.717442	-0.225362	0.213061	-0.833901	3.465e-06	-1.1562	1.52733e-10
ENSGALG00000001000	HSPA5	6609.36	-0.158511	0.165983	0.0446892	0.695996	0.227393	0.0469033	0.138654	0.226196	-0.026754	0.815383	0.0381908	0.738745	0.313336	0.00626343	0.576998	4.79499e-07
ENSGALG00000001003	SELENON	768.921	0.140174	0.31925	-0.135104	0.335895	0.381786	0.00673769	0.0232043	0.870316	-0.142431	0.315678	-0.273628	0.052091	-0.391905	0.00524275	-0.397904	0.00464538
ENSGALG00000001006	TP73	123.887	0.148021	0.373872	0.0144797	0.930212	0.144137	0.389803	0.0407993	0.813876	-0.319235	0.0623054	0.103005	0.535862	0.0600896	0.721724	0.191297	0.257505
ENSGALG00000001013	PPP6C	825.979	0.281528	0.0127542	0.0982695	0.384621	-0.107616	0.341939	-0.0338089	0.766626	0.0562326	0.621572	0.196404	0.0838417	-0.486189	1.83905e-05	0.0048201	0.96602
ENSGALG00000001014	ARPC5L	241.935	0.225904	0.0350985	0.0512238	0.631697	0.0141032	0.896055	-0.336526	0.00208273	0.209129	0.0541539	0.20814	0.0547632	0.0617972	0.576255	0.433771	7.78294e-05
ENSGALG00000001017	WRAP73	235.8	-0.106029	0.359523	0.0618597	0.588424	-0.174434	0.127746	0.0791775	0.497009	0.154364	0.188389	0.234537	0.0450244	0.375385	0.00193258	0.624859	2.30155e-07
ENSGALG00000001019	BTBD2	622.554	0.418349	0.00325682	0.022977	0.871668	0.0157108	0.912236	0.167498	0.244175	-0.237085	0.0989478	0.35954	0.0119701	-0.747989	1.63281e-07	-0.000999298	0.994389
ENSGALG00000001021	MYOCD	33.1841	0.43525	0.293445	0.0128556	0.975281	-0.222512	0.591376	-0.214747	0.60639	0.140721	0.735016	0.294744	0.477957	0.213337	0.615044	0.659648	0.117802
ENSGALG00000001022	CCDC43	434.067	0.155315	0.073125	0.0760443	0.378234	-0.130661	0.131601	-0.100913	0.251012	0.142646	0.104848	0.194249	0.0264697	-0.0909755	0.303901	0.245704	0.00525315
ENSGALG00000001024	TPRG1L	1628.3	0.0972964	0.388807	-0.0760259	0.500023	0.301541	0.00760527	-0.0603656	0.594865	0.0217873	0.847738	-0.259169	0.0218462	-0.2934	0.00930344	-0.268337	0.0174694
ENSGALG00000001025	GOLGA1	249.589	-0.502993	0.0295647	0.152425	0.507428	-0.223816	0.330707	0.0185326	0.935998	0.254287	0.271403	0.0339345	0.88316	0.775812	0.000892158	0.508182	0.0301002
ENSGALG00000001028	RNF43	17.0849	-0.199851	0.464759	-0.135469	0.600342	0.337373	0.21061	0.00154495	0.995823	-0.706007	0.0109319	0.613456	0.0184241	0.701437	0.0207714	0.612484	0.0465448
ENSGALG00000001030	SCAMP4	1730.54	0.164553	0.143058	0.108404	0.334397	0.00577016	0.959086	-0.0796461	0.480278	0.00915997	0.935266	0.00137395	0.990255	-0.646277	8.54052e-09	-0.436662	0.000100115
ENSGALG00000001034	AAR2	561.943	-0.0117292	0.865641	0.0437819	0.522904	0.126184	0.0694243	0.10268	0.154079	0.0072703	0.919892	0.120559	0.0901532	-0.150098	0.0361061	0.238649	0.000778008
ENSGALG00000001035	NR1D1	4.53303	0.24816	0.710088	-0.26541	0.686505	0.147669	0.822841	0.704647	0.327115	-0.0575342	0.93831	0.341985	0.640842	-0.770167	0.285476	0.34935	0.608953
ENSGALG00000001036	ELAC2	467.186	0.068518	0.342404	-0.021023	0.768056	0.0410662	0.568062	0.0587348	0.430001	-0.0113309	0.879082	0.0701777	0.336343	0.124543	0.0941585	0.330686	8.50726e-06
ENSGALG00000001037	SCAI	164.959	-0.476102	0.000519551	0.0636709	0.632934	0.115883	0.391064	-0.240304	0.0807564	-0.0732113	0.590074	0.222573	0.0974491	0.0818028	0.549966	-0.305687	0.0286902
ENSGALG00000001038	MAN1C1	1161.89	0.0969356	0.21019	-0.115387	0.133574	0.226714	0.00336476	0.00337762	0.96568	-0.139933	0.0738052	0.041125	0.595358	0.14769	0.0584446	0.260522	0.000855393
ENSGALG00000001042	MTMR4	1117.27	-0.149333	0.0675523	0.0253012	0.755094	0.0583443	0.473717	0.203929	0.0136421	-0.140592	0.0892646	0.0762988	0.351694	-0.0661553	0.421193	0.00779324	0.924643
ENSGALG00000001043	REXO1	766.48	0.0379093	0.646512	-0.0661676	0.4199	0.0909818	0.269504	-0.00277259	0.973578	-0.0878503	0.292744	0.189553	0.0220146	0.339443	5.7952e-05	0.501096	2.9681e-09
ENSGALG00000001046	DLGAP4	569.944	0.0539935	0.524159	0.039004	0.643277	0.177898	0.0366945	-0.0249618	0.77431	0.0859635	0.323927	-0.250214	0.00346331	-0.104244	0.220956	-0.0225608	0.791565
ENSGALG00000001048	OLFML2A	610.89	0.294129	0.0847145	0.0193198	0.909803	0.381353	0.0260389	-0.108751	0.52864	-0.140545	0.414354	-0.446994	0.00887673	-0.595848	0.00045393	-0.597336	0.000445558
ENSGALG00000001049	CASP1	703.031	0.375145	0.00129568	0.101415	0.384945	-0.176343	0.131347	-0.0913358	0.436853	0.025446	0.828319	0.212059	0.0698424	-0.390312	0.000851272	0.056074	0.630807
ENSGALG00000001051	LDLRAP1	748.264	-0.0972371	0.275955	0.0578261	0.513353	-0.0876267	0.323515	-0.277386	0.00189646	-0.13912	0.115988	0.00644742	0.941267	0.0381952	0.664005	-0.498901	2.19546e-08
ENSGALG00000001054	C20H20ORF24	1186.88	0.106264	0.22009	0.0213731	0.804643	0.0873969	0.313627	-0.00233697	0.978712	0.0507485	0.562447	-0.0663651	0.445674	-0.249683	0.00405695	-0.0526028	0.544862
ENSGALG00000001055	NSF	887.731	-0.215949	0.00363715	0.0470766	0.521227	-0.0492068	0.504196	0.180176	0.0163845	-0.0574547	0.445109	-0.184106	0.012813	0.0701753	0.343783	-0.209289	0.0051843
ENSGALG00000001056	ABHD11	188.986	0.463201	0.00815474	0.237083	0.178282	-0.327329	0.063591	-0.114549	0.518373	-0.0260912	0.882636	0.318218	0.0706068	-0.916873	1.54877e-07	-0.36634	0.0347501
ENSGALG00000001058	ARHGEF16	61.9397	0.414524	0.074927	0.0922994	0.69266	0.201739	0.395542	-0.649979	0.0065182	0.278347	0.237272	0.0508856	0.828238	-0.145482	0.536297	0.242333	0.300345
ENSGALG00000001062	GGT7	23.7304	-0.131301	0.693819	0.0365827	0.910838	0.152585	0.646896	0.0521572	0.880923	-0.132799	0.701206	-1.13514	0.000430891	-0.304941	0.319449	-1.46286	5.65467e-06
ENSGALG00000001067	TMEM57	834.63	-0.0471831	0.642688	-0.00339864	0.973215	-0.132118	0.192005	-0.0536919	0.597911	0.177265	0.0820207	0.237348	0.0197925	0.457431	9.70365e-06	0.635652	7.92881e-10
ENSGALG00000001073	NR6A1	26.5223	-0.740542	0.00507277	0.05117	0.837788	-0.0317787	0.899785	0.663364	0.0147697	0.33573	0.244226	0.00681406	0.980973	-0.660471	0.016741	-0.375714	0.169251
ENSGALG00000001076	LIMK1	221.612	0.395506	0.0276979	0.251411	0.16335	0.265072	0.147645	-0.476277	0.00990116	-0.154022	0.397624	0.00939956	0.958361	-0.549001	0.00217265	-0.257911	0.149218
ENSGALG00000001084	ATP8B3	124.074	0.170853	0.485844	0.00404455	0.986802	0.378001	0.125694	-1.02236	3.46646e-05	0.379993	0.119713	0.533328	0.0299562	0.436855	0.08221	0.880713	0.000437525
ENSGALG00000001093	TCF3	2137.61	0.0237103	0.812825	-0.0427136	0.669121	-0.19014	0.0570483	0.242964	0.0154071	0.0163257	0.870845	0.00681188	0.945779	0.219055	0.0292059	0.276013	0.00603553
ENSGALG00000001094	ADGRD2	104.771	-0.159441	0.455924	0.22127	0.296556	-0.222027	0.297275	0.230512	0.28953	-0.294072	0.175556	0.400492	0.0617006	0.283194	0.200471	0.459927	0.0375952
ENSGALG00000001096	UQCR11	645.324	0.312265	0.044345	0.0451047	0.771427	-0.0382727	0.805563	-0.0423552	0.786255	0.200339	0.200161	-0.212661	0.172204	-0.961667	5.1717e-10	-0.697247	6.56382e-06
ENSGALG00000001099	EIF4EBP3	1305.43	-0.406323	0.000301869	0.0616168	0.581995	-0.0570957	0.610367	0.197248	0.079881	0.121211	0.282818	0.0833418	0.459331	-0.0328992	0.770706	-0.0328993	0.771016
ENSGALG00000001101	MBD3	265.82	0.00621824	0.951075	-0.0398706	0.689949	0.308558	0.00246768	-0.173037	0.0997103	-0.13361	0.197175	-0.00018374	0.998549	-0.0712631	0.482504	-0.103189	0.312705
ENSGALG00000001103	PSMB7	2201.95	0.163667	0.139217	0.0412998	0.708861	-0.235382	0.0333161	0.248891	0.0248429	0.193856	0.0811069	0.0565459	0.610502	-0.553362	5.99873e-07	-0.0844832	0.445523
ENSGALG00000001107	GOSR2	673.677	-0.183636	0.102704	-0.00125919	0.99101	-0.0343982	0.758639	-0.0162548	0.885429	-0.0320259	0.776298	-0.0585585	0.600789	0.182324	0.104908	-0.143809	0.203755
ENSGALG00000001108	MIER2	230.457	0.221651	0.0665813	-0.0480829	0.688961	0.286149	0.0190866	-0.095	0.450171	-0.181558	0.144283	-0.10877	0.368382	-0.402295	0.000772476	-0.327906	0.00628767
ENSGALG00000001109	GTSF1	64.2961	0.235338	0.554904	-0.610041	0.121569	-0.139028	0.721394	0.594673	0.134893	-0.557629	0.161029	-0.146381	0.707218	-0.000432785	0.999115	-0.623502	0.114392
ENSGALG00000001110	TYW1	380.535	-0.0453589	0.603583	0.0638812	0.459547	0.011772	0.892566	0.101471	0.257868	-0.0262059	0.770523	0.103218	0.243033	-0.0982536	0.270057	0.110524	0.214127
ENSGALG00000001111	DNAH9	4.41374	0.716686	0.130975	0.296851	0.552494	0.0513286	0.92259	-0.259083	0.638796	0.933018	0.11803	-1.12083	0.0484957	-0.314591	0.516446	0.30338	0.516307
ENSGALG00000001117	PFKFB2	1004.5	0.217673	0.0501956	0.15645	0.159233	-0.154228	0.165906	0.103606	0.354845	0.0303361	0.786695	-0.0690059	0.536135	-0.447255	5.78995e-05	-0.162423	0.143903
ENSGALG00000001118	NEK6	1230.6	-0.0987367	0.187113	-0.0830171	0.263685	0.272524	0.000264984	0.0392942	0.604539	-0.00679605	0.928643	-0.0390764	0.603241	0.2814	0.000208913	0.365592	1.51083e-06
ENSGALG00000001121	SH3GL1	1560.67	0.395488	0.00166882	0.0384064	0.760194	0.151239	0.230325	-0.253288	0.0451542	-0.0427625	0.73476	-0.0944947	0.452694	-0.482618	0.000122297	-0.288028	0.0218712
ENSGALG00000001126	CHAF1A	331.685	-0.0923829	0.519059	0.0268514	0.850405	-0.069662	0.625312	-0.135907	0.343894	0.118044	0.410744	0.0909268	0.524678	0.316674	0.0284989	0.254544	0.0793964
ENSGALG00000001130	GALNT17	243.568	0.100987	0.751951	-0.110388	0.72915	-0.331008	0.298381	0.579281	0.0704913	-0.188494	0.557042	0.168857	0.597467	0.321768	0.317263	0.541003	0.0926124
ENSGALG00000001132	APBB3	3.55366	1.91742	0.0997697	-1.83041	0.110491	-1.46371	0.109869	-2.14475	0.0018456	0.228116	0.683933	-0.28472	0.601231	0.272934	0.619714	-3.30512	0.000103948
ENSGALG00000001136	HES5B	149.312	0.550798	0.00091381	-0.118998	0.474317	-0.426953	0.0094686	0.0839376	0.613172	0.144293	0.387379	0.490227	0.0034803	-0.0754397	0.659452	0.647865	0.000123004
ENSGALG00000001143	ETS1	1631.41	-0.388212	0.013986	0.0690534	0.66147	0.326538	0.0386798	0.0298278	0.850601	-0.303939	0.0547492	0.166806	0.290903	0.599181	0.000156819	0.499254	0.00164888
ENSGALG00000001144	ZNF346	436.096	0.292829	0.00764417	0.0566962	0.605324	-0.229627	0.0363512	-0.0680685	0.53812	0.0328545	0.76607	0.125614	0.25217	-0.308094	0.00499182	-0.0977962	0.372601
ENSGALG00000001146	UBXN6	291.56	0.12013	0.148708	-0.033619	0.68197	0.00106027	0.989781	-0.0661484	0.44011	-0.0738522	0.383893	0.0638015	0.438781	-0.0687847	0.408219	-0.0574122	0.493213
ENSGALG00000001149	ADGRG5	252.679	0.41823	0.0251229	0.162827	0.384355	0.0669416	0.722316	-0.159078	0.402518	-0.0192542	0.919027	0.398685	0.034987	-0.523061	0.00573162	0.34529	0.0656257
ENSGALG00000001153	AUTS2	28.8028	0.308895	0.404826	-0.319398	0.383729	0.343864	0.352387	-0.176723	0.642141	-0.0558723	0.882005	-1.33522	0.000197537	0.21572	0.536386	-1.01874	0.00470309
ENSGALG00000001157	DENND1A	611.413	-0.179217	0.145896	-0.0347202	0.776763	-0.0566722	0.643802	-0.0456817	0.711021	0.0942416	0.444832	-0.00865087	0.943842	0.178349	0.148462	-0.0523515	0.67291
ENSGALG00000001158	UIMC1	605.633	0.328969	0.0022324	-0.0151554	0.887877	-0.131275	0.222188	0.213699	0.0498304	-0.180488	0.0976666	0.118195	0.273317	-0.348482	0.00123268	-0.0145375	0.892545
ENSGALG00000001161	FLI1	2201.83	-0.337878	0.00538722	0.0058735	0.961325	0.128772	0.288232	-0.0319066	0.792954	-0.0656822	0.588816	0.114399	0.345704	0.744877	1.02219e-09	0.558454	4.8424e-06
ENSGALG00000001163	NDEL1	1154.3	0.135147	0.270866	-0.0132628	0.913798	-0.229281	0.0611605	0.24838	0.0436523	-0.134491	0.275007	-0.00332592	0.978358	0.0063653	0.958668	0.00953195	0.938222
ENSGALG00000001165	PANK4	876.465	-0.0542975	0.734791	-0.0111288	0.944534	-0.427987	0.0073908	0.0850943	0.594829	0.249982	0.1187	0.0923208	0.564235	0.529765	0.00100022	0.463748	0.00401609
ENSGALG00000001168	POLR2C	1087.6	0.257889	0.0422434	0.0120376	0.924417	-0.125434	0.323057	0.1881	0.140426	0.00359257	0.977566	0.125318	0.325295	-0.602306	2.17565e-06	-0.140803	0.267356
ENSGALG00000001169	CRB2	12.7137	-0.414351	0.323662	-0.758053	0.0495671	0.159627	0.670845	0.189521	0.631845	0.144403	0.719606	0.041584	0.916247	0.422026	0.307467	-0.215243	0.61987
ENSGALG00000001171	SEMA6B	38.7125	0.79966	0.0290422	-0.0506213	0.890815	-0.137903	0.708319	0.71667	0.0614856	0.0397384	0.919214	-0.570739	0.132563	-0.739771	0.0441021	0.0570336	0.875149
ENSGALG00000001174	RCC1L	318.15	-0.00482845	0.948093	0.0956051	0.191199	0.00608094	0.934854	0.118384	0.129335	-0.119527	0.124855	0.258113	0.00069756	0.151195	0.0561796	0.505023	1.12256e-10
ENSGALG00000001175	C4BPM	4270.41	-0.0372788	0.736134	-0.0399537	0.717746	-0.415659	0.000168196	0.309252	0.00516912	0.0903423	0.414329	0.213125	0.0540488	0.179742	0.104792	0.29957	0.00687202
ENSGALG00000001177	CD34	185.38	0.166477	0.571097	0.145727	0.619693	0.485214	0.103274	-0.570581	0.0574469	-0.323815	0.273562	-1.26296	1.32357e-05	-0.876637	0.00217436	-2.23657	1.13426e-14
ENSGALG00000001181	KCNJ5	37.516	0.297024	0.303301	-0.0557465	0.846133	-0.0230242	0.936382	0.236531	0.430084	-0.261379	0.382186	-0.605153	0.0331374	-0.526085	0.0559465	-0.937833	0.00082288
ENSGALG00000001182	NCOA6	943.781	-0.437557	0.00823554	0.1001	0.544369	-0.140842	0.393908	0.0869456	0.599534	0.124925	0.450949	-0.0212919	0.897613	0.488646	0.00326195	0.200926	0.227354
ENSGALG00000001183	MYH10	433.711	-0.265032	0.147714	-0.0174762	0.92361	0.206378	0.258768	0.119157	0.517508	0.141117	0.444384	-0.380786	0.0379174	0.303691	0.0982873	0.107049	0.561165
ENSGALG00000001184	COQ9	1007.44	0.237231	0.127776	0.0690927	0.657233	-0.365492	0.0188274	0.196786	0.207313	-0.0501999	0.74787	0.00299389	0.984658	-0.826412	1.01988e-07	-0.736	2.1555e-06
ENSGALG00000001189	NCF1C	1215.46	0.0744344	0.660912	0.0804945	0.634989	0.173395	0.307294	-0.0110293	0.948389	-0.173306	0.30869	0.387503	0.0226737	0.394639	0.020994	0.926132	5.84793e-08
ENSGALG00000001191	MEOX1	8.49791	-0.0401458	0.950163	0.637649	0.323227	0.507856	0.449719	-0.800547	0.237974	0.0915755	0.889834	0.26605	0.686378	-0.113007	0.865231	0.549429	0.403949
ENSGALG00000001201	GFOD2	1006.92	0.228012	0.055583	-0.0575037	0.628719	0.215789	0.0704801	-0.0318906	0.790787	-0.0873755	0.466702	0.100975	0.398073	-0.18609	0.119841	0.181916	0.127831
ENSGALG00000001204	ENKD1	158.078	0.38878	0.0465128	-0.0474711	0.807821	0.0857675	0.661786	-0.287765	0.145666	0.416374	0.0357241	-0.0863207	0.662364	-0.673009	0.000573702	-0.203644	0.294901
ENSGALG00000001206	ENSGALG00000001206	11.5572	0.474318	0.164956	0.171058	0.625467	0.19303	0.604044	-0.307535	0.432663	-0.117797	0.752531	-0.814202	0.0143991	-0.304191	0.318531	-0.705319	0.0262164
ENSGALG00000001207	PLCH2	11.2778	-0.416132	0.261195	0.122878	0.728075	-0.48835	0.161467	0.34452	0.342868	0.0474217	0.898527	-0.233265	0.511263	0.659702	0.077446	0.0367744	0.925282
ENSGALG00000001209	TP53INP2	73.6396	0.31954	0.122557	-0.279801	0.171437	0.355948	0.0858055	-0.0275759	0.898473	-0.333606	0.116258	-0.753496	0.000168366	0.00962189	0.960876	-0.709369	0.000434866
ENSGALG00000001214	PARD6A	7.43669	0.281752	0.513293	0.645143	0.15658	-0.852136	0.0606326	0.33912	0.463839	-0.415473	0.364994	-0.432824	0.289801	-0.837175	0.0266514	-1.27159	0.00129183
ENSGALG00000001219	PIGU	615.069	0.229958	0.0230231	0.0470336	0.64144	0.00449227	0.964676	0.114605	0.265937	-0.164645	0.10949	0.156052	0.125322	-0.363572	0.000354813	0.0239237	0.813563
ENSGALG00000001220	HERPUD1	1421.36	0.159482	0.124569	-0.023127	0.823483	0.10693	0.303311	-0.044101	0.672812	-0.0563291	0.589273	0.269829	0.00954528	-0.0933202	0.371659	0.319364	0.00219796
ENSGALG00000001223	PEX10	509.192	0.142533	0.0716437	0.107258	0.173597	-0.305899	0.00010266	0.20879	0.00940138	0.110489	0.173733	0.0668778	0.405013	-0.118432	0.142369	0.211616	0.00841984
ENSGALG00000001225	RABGAP1	602.061	-0.472852	0.0324631	-0.0206563	0.925357	-0.0597676	0.786387	0.188885	0.392895	0.171718	0.437857	0.1086	0.623423	0.92434	3.35719e-05	0.840267	0.000165519
ENSGALG00000001229	SKI	66.0502	-1.26719	0.00130452	0.0195262	0.959788	0.0924902	0.811661	0.787048	0.046017	-0.0483183	0.903264	-0.204332	0.603852	0.353617	0.371854	-0.267163	0.504464
ENSGALG00000001231	SAMHD1	677.888	-0.144252	0.125397	-0.0130499	0.88874	0.0819824	0.38163	0.0870814	0.360191	-0.0746356	0.432816	0.211035	0.0254801	0.0937533	0.326595	0.241915	0.0114206
ENSGALG00000001234	CETP	52.8045	0.162595	0.547003	0.210366	0.435798	0.183767	0.503579	0.519469	0.0723682	-0.710756	0.0133173	0.753228	0.00738929	0.104781	0.721089	1.22345	1.81322e-05
ENSGALG00000001238	STX8	677.739	0.217234	0.0607639	0.0214115	0.853143	0.00627468	0.956847	0.0551179	0.637651	0.128076	0.274864	0.0725466	0.53464	-0.534037	4.50227e-06	-0.0333766	0.773555
ENSGALG00000001239	SLC26A2	280.953	-0.996595	1.81568e-06	0.0165253	0.93622	-0.0550898	0.789819	1.13281	6.97076e-08	-0.0495568	0.815319	0.185819	0.378897	0.336407	0.115502	0.570317	0.00759131
ENSGALG00000001244	TBC1D24L	18.8019	0.46301	0.171092	-0.0316951	0.925719	-0.332641	0.321025	0.286172	0.415679	-0.329096	0.346843	0.31287	0.352553	-0.553294	0.0982959	-0.184674	0.575463
ENSGALG00000001245	SIRT6	720.645	0.308502	0.0116946	0.0427418	0.726765	-0.216392	0.0768716	-0.023928	0.845652	-0.00846199	0.945081	0.163824	0.180687	-0.477057	9.52054e-05	-0.210771	0.0844333
ENSGALG00000001250	APLP2	6338.78	-0.147843	0.0479171	-0.111213	0.136	-0.0230393	0.757463	0.397252	1.12201e-07	-0.0484896	0.517713	-0.272031	0.00027303	0.202735	0.00671202	-0.00262966	0.971987
ENSGALG00000001252	CREB3L3	3.95542	0.499986	0.454009	-0.844821	0.190231	0.459548	0.468136	0.035485	0.95838	0.00046705	0.999452	-0.740733	0.241263	-0.506227	0.392522	-1.0963	0.0760656
ENSGALG00000001253	RC3H2	295.368	-1.13281	0.000639231	0.0506574	0.878106	-0.256411	0.437531	1.31128	7.9019e-05	0.0666141	0.841776	0.281038	0.399358	0.183458	0.583879	0.503823	0.13229
ENSGALG00000001256	NLRC5	1322.78	-0.548336	0.000118654	0.00798278	0.955146	-0.228158	0.10787	0.681957	1.73382e-06	-0.0501592	0.725719	0.270017	0.0585813	0.132165	0.356491	0.26547	0.0640989
ENSGALG00000001258	NUMA1	7389.14	0.462232	0.000629106	-0.0422467	0.754693	-0.00157659	0.990698	-0.101145	0.454711	-0.0958198	0.478716	0.200819	0.137507	-0.416257	0.00208133	0.00600608	0.964565
ENSGALG00000001262	CLIC4	1336.56	-0.0243076	0.871474	-0.0593194	0.692412	0.163463	0.276318	0.0246205	0.870275	0.0788249	0.601247	-0.843356	1.90526e-08	-0.256731	0.0859123	-0.916805	9.72598e-10
ENSGALG00000001263	GTF2IRD1	145.348	0.0175488	0.90735	-0.0654572	0.659296	-0.226118	0.125906	-0.140076	0.348502	-0.164773	0.264561	-0.140033	0.330762	0.178367	0.219019	-0.540543	0.000298446
ENSGALG00000001264	PLXNA2	18.4235	-0.617344	0.104371	-0.0846863	0.817052	0.370669	0.31966	0.504331	0.203403	0.539613	0.19671	-0.233161	0.573611	-0.852961	0.030528	-0.37354	0.335657
ENSGALG00000001267	MAP2K2	764.513	0.304726	0.020183	0.0492413	0.707315	0.0940163	0.474802	-0.137939	0.297106	-0.00328979	0.980129	0.0386968	0.768593	-0.412847	0.00166926	-0.0673949	0.607406
ENSGALG00000001270	PRKCZ	200.166	-0.220363	0.192477	-0.0684417	0.682093	-0.119445	0.474575	0.0291086	0.863022	0.0433341	0.797478	0.158232	0.346279	0.601018	0.000478257	0.423444	0.0145131
ENSGALG00000001273	C2CD4C	3.50641	0.661632	0.4296	-0.333234	0.690509	0.391773	0.647676	-0.317995	0.725542	-1.95684	0.0141766	1.70826	0.0216924	0.796628	0.369995	0.950221	0.28445
ENSGALG00000001275	PDCL	428.963	-0.381225	0.00212959	-0.0613729	0.616061	-0.0306596	0.802462	0.199169	0.109151	-0.0702779	0.572599	-0.268291	0.0289517	0.44726	0.000303299	-0.165398	0.187435
ENSGALG00000001276	HOXB9	10.8933	0.565958	0.118502	-0.192164	0.596306	0.765089	0.0472129	-0.26237	0.525819	-0.076009	0.84991	0.0135875	0.971913	-0.056917	0.883626	0.757174	0.0437924
ENSGALG00000001279	ZNF652	743.615	-0.186461	0.0016078	-0.00488532	0.932693	0.120816	0.0392072	0.0480647	0.42839	-0.0561991	0.35363	-0.218161	0.000200262	0.209663	0.000391674	-0.0871621	0.147616
ENSGALG00000001282	GABRD	15.338	-0.326307	0.469878	-0.387887	0.369871	0.685466	0.122154	-0.508103	0.266257	-0.00789507	0.985848	-1.10328	0.00926069	0.779972	0.064168	-0.868035	0.0525195
ENSGALG00000001283	SRRM1	2682.33	-0.164423	0.102677	-0.00398258	0.968404	0.0104572	0.917222	-0.145346	0.149357	0.11753	0.243576	-0.0298959	0.766426	0.466105	3.91204e-06	0.250445	0.0132726
ENSGALG00000001288	CFAP74	6.44803	0.74513	0.092499	-0.77732	0.0734003	0.613034	0.158433	0.10305	0.830078	0.75518	0.147483	-0.863595	0.083868	-0.236419	0.599716	0.339061	0.438085
ENSGALG00000001289	SHC2	121.655	0.697943	0.066644	-0.222159	0.559484	0.249668	0.512399	-0.326501	0.39293	0.818968	0.0327278	-0.152953	0.690373	-1.01587	0.00777382	0.0490976	0.8972
ENSGALG00000001306	NFRKB	564.586	-0.247283	0.00293605	-0.0133136	0.870651	0.00174284	0.98307	0.275408	0.00110583	-0.175246	0.0383296	0.0126046	0.879179	0.00118796	0.988643	-0.144899	0.0853271
ENSGALG00000001309	SNF8	342.128	0.140581	0.145403	-0.0434779	0.649829	-0.00930705	0.922912	0.0208188	0.832481	0.151477	0.125823	0.187577	0.0567063	-0.280941	0.00445132	0.166728	0.0883825
ENSGALG00000001310	TRNAU1AP	100.311	0.125657	0.324466	-0.137977	0.267767	0.128792	0.308177	-0.3994	0.00212145	0.000928086	0.994101	-0.124899	0.299445	0.147524	0.226324	-0.259374	0.0401763
ENSGALG00000001313	EIF4H	2668.85	-0.174317	0.0321968	-0.0362362	0.655087	0.00503338	0.950563	0.0234612	0.773453	0.148549	0.0686271	0.0115678	0.88702	0.516989	2.80804e-10	0.495048	1.60536e-09
ENSGALG00000001314	PTGS1	465.002	0.40697	0.0296679	0.0657848	0.725368	-0.136652	0.465946	-0.0619598	0.741947	0.109874	0.559384	0.209162	0.265764	-0.403509	0.0318281	0.18967	0.311486
ENSGALG00000001315	UBE2Z	629.652	-0.00120929	0.983061	-0.0484184	0.386004	-0.0437681	0.435361	0.124055	0.0337004	-0.0812075	0.164693	0.0528033	0.352518	0.101112	0.0806406	0.103367	0.076295
ENSGALG00000001316	CPNE2	1929.51	0.17618	0.340601	-0.027193	0.883016	-0.403015	0.0291294	0.29951	0.105281	0.0588792	0.750305	-0.0205303	0.911573	-0.209318	0.257516	-0.125487	0.49734
ENSGALG00000001317	LOC428335	1376.82	0.151936	0.0813745	0.0297531	0.732381	-0.0163453	0.851301	0.0568566	0.51779	0.0203854	0.816752	-0.0493784	0.572233	-0.334071	0.000128717	-0.140864	0.106414
ENSGALG00000001328	BSG	7851.17	0.161438	0.210116	0.0439281	0.733057	-0.201043	0.118547	0.375692	0.00356225	0.0343583	0.7899	0.256491	0.0466498	-0.259639	0.0440774	0.411226	0.00142145
ENSGALG00000001329	EPB41	4791.31	-0.25187	0.176158	-0.183332	0.324573	-0.292051	0.116515	0.366219	0.0491508	0.0265376	0.886666	0.142765	0.443137	0.460708	0.0134	0.268978	0.14891
ENSGALG00000001331	ST14	463.725	0.104733	0.458036	0.0214102	0.879125	0.279838	0.0481438	0.0263317	0.854203	-0.206485	0.148516	0.386307	0.00662781	-0.0922526	0.51982	0.519882	0.000267376
ENSGALG00000001332	RBL1	775.383	-0.461155	0.00859208	0.0111904	0.948973	-0.0295356	0.86595	0.0833515	0.634801	0.0708845	0.68644	0.180178	0.304317	0.479013	0.00661207	0.333926	0.058753
ENSGALG00000001333	MRRFP1	345.828	0.240683	0.035347	0.057769	0.612901	-0.05681	0.620317	-0.156652	0.176429	0.277796	0.0167965	0.0229399	0.842807	-0.430095	0.000185404	-0.0443683	0.698484
ENSGALG00000001334	GNB1	5265.98	-0.230826	0.000905425	0.00260257	0.970078	0.024183	0.727659	0.0374936	0.590416	0.000318709	0.99635	-0.234787	0.000723741	0.441178	2.33612e-10	0.0401624	0.564943
ENSGALG00000001335	FAM18B1	847.792	-0.00758089	0.902371	0.0595016	0.331033	0.101799	0.100288	-0.0955184	0.131497	0.0320242	0.611918	-0.08575	0.166556	-0.119599	0.0534983	-0.115124	0.06446
ENSGALG00000001341	ZBTB44	184.926	-0.774121	0.000196856	0.0562754	0.783757	-0.143905	0.483218	0.879176	2.67493e-05	-0.0220934	0.916909	0.135543	0.519313	0.183719	0.387671	0.314595	0.139442
ENSGALG00000001342	HCN2	8.95614	-0.625298	0.208193	0.613933	0.203113	0.0283572	0.956212	-0.483938	0.356915	-0.361084	0.461009	-1.41427	0.00114511	-0.398579	0.319461	-2.64087	1.3336e-08
ENSGALG00000001343	LAMB3	55.9696	0.141464	0.741978	-0.173258	0.685315	1.01312	0.0202515	0.664271	0.149515	-1.45712	0.0013223	0.55465	0.202138	0.495443	0.268741	1.23857	0.00529705
ENSGALG00000001347	LHX6	6.18745	0.520339	0.455544	-0.849982	0.205442	0.584407	0.379596	0.408167	0.590398	-1.39055	0.051567	-1.15364	0.0479849	0.0928985	0.867811	-1.78836	0.00392131
ENSGALG00000001348	TEKT3	5.27507	-0.476162	0.391863	0.298512	0.573815	-0.274396	0.611701	0.252617	0.661315	-0.323125	0.571632	0.243176	0.652366	-0.0557656	0.920073	-0.335142	0.560226
ENSGALG00000001350	RSPRY1	1533.78	-0.0409039	0.701047	-0.0401669	0.705306	-0.305229	0.00401391	-0.0325322	0.759603	0.15296	0.15049	-0.0817813	0.440914	0.133469	0.209391	-0.214184	0.0447176
ENSGALG00000001362	CLK3	727.507	0.200113	0.0447383	0.0542113	0.585963	-0.107747	0.279895	0.0353353	0.72557	-0.0740069	0.461795	0.286915	0.00415547	-0.0203131	0.840559	0.374507	0.000198862
ENSGALG00000001363	MYBBP1A	560.584	-0.21244	0.0247858	-0.0410988	0.660576	0.18825	0.0456513	0.166815	0.0826887	0.0238521	0.804756	0.0418959	0.661082	0.155817	0.106645	0.323092	0.000824344
ENSGALG00000001364	CSNK1A1	4244.12	-0.111811	0.147082	-0.0459335	0.550532	-0.113052	0.141786	0.0424282	0.582302	0.109642	0.155457	-0.112693	0.143461	0.314987	4.5022e-05	0.0835684	0.279899
ENSGALG00000001366	CASP9	347.592	0.232268	0.0654556	0.133618	0.289117	0.0791548	0.533824	-0.182482	0.156701	-0.106557	0.404723	-0.096984	0.441457	-0.389432	0.00187916	-0.330414	0.00850188
ENSGALG00000001369	HSD11B1b	22.4034	0.201416	0.491469	-0.0317194	0.91314	0.33565	0.258889	-0.122262	0.691491	0.0572029	0.852031	0.766867	0.0142872	-0.838035	0.00769235	0.36912	0.217385
ENSGALG00000001373	TRAF3IP3	2108.8	0.239533	0.0354707	0.103978	0.361234	-0.125251	0.271719	-0.0918304	0.42119	0.023152	0.839239	0.515393	6.34188e-06	-0.0704327	0.53866	0.594542	1.98974e-07
ENSGALG00000001374	SLC35E2B	1060.8	-0.0448235	0.410049	-0.0116006	0.828916	0.0153247	0.77668	0.0427367	0.440465	-0.0213686	0.699646	0.141283	0.00972044	-0.00116787	0.983166	0.120384	0.0299062
ENSGALG00000001375	COX10	319.707	0.226925	0.0468061	-0.0300741	0.791383	0.218777	0.0568698	-0.0291794	0.803954	0.0473852	0.686795	-0.120731	0.29655	-0.437779	0.00013131	-0.124676	0.274624
ENSGALG00000001376	ARID3B	729.353	0.428452	0.000357907	-0.0782592	0.514287	-0.0552496	0.645358	-0.132928	0.270576	0.042167	0.726398	0.267615	0.0260809	0.140662	0.246073	0.612459	4.0969e-07
ENSGALG00000001377	POLRMT	717.31	0.0757918	0.300366	0.036143	0.619043	0.1079	0.141624	-0.087297	0.243754	-0.0400284	0.591219	0.0479845	0.513622	-0.196995	0.0073989	-0.0565012	0.442836
ENSGALG00000001382	CDC2L1	1069.58	-0.0297221	0.827286	-0.0771107	0.570449	-0.141962	0.296103	-0.0713342	0.600352	0.162596	0.232598	0.143172	0.2928	0.487577	0.000369015	0.473217	0.000555023
ENSGALG00000001383	HTR4	8.50445	0.238606	0.620335	0.252244	0.604663	-0.22475	0.650339	-0.0125339	0.980576	-0.60581	0.217666	0.542269	0.246517	-0.895759	0.0527003	-0.705733	0.125089
ENSGALG00000001387	SPNS2	18.7775	-0.93632	0.0338525	0.522782	0.222194	-0.496731	0.24869	0.685886	0.123615	0.321822	0.486244	-1.16482	0.00856418	0.203904	0.634114	-0.863476	0.0530216
ENSGALG00000001389	TTLL11	61.9133	-0.125152	0.427567	0.0664836	0.664966	0.19269	0.225886	-0.277409	0.0940619	0.0891462	0.583702	0.00652198	0.967105	0.0614357	0.702476	0.0137163	0.932856
ENSGALG00000001392	MMP23B	48.8628	0.173171	0.592427	-0.188401	0.557514	-0.308414	0.333864	-0.142815	0.65573	0.151384	0.636445	0.865436	0.00758234	0.523105	0.123091	1.07347	0.00142842
ENSGALG00000001394	UBL7	428.542	0.327131	0.00917644	0.0301252	0.810315	0.0504381	0.689088	-0.0042119	0.973667	0.0236926	0.852688	0.172337	0.174479	-0.629171	6.38947e-07	-0.0296584	0.813266
ENSGALG00000001405	IRF6	12.6864	0.587795	0.168132	-0.792262	0.0569875	0.0368418	0.926679	0.378241	0.373779	-0.259172	0.544008	0.889029	0.0397614	-0.0181919	0.968665	0.82228	0.0646431
ENSGALG00000001407	ADAMTS15	437.07	0.281297	0.315267	-0.0855545	0.759931	0.491347	0.0798883	0.512159	0.0698417	-0.426993	0.130783	0.736683	0.00906092	-0.636373	0.0243949	0.872566	0.00191672
ENSGALG00000001409	IL12B	11.4911	-0.118521	0.783131	0.128567	0.761193	0.158213	0.716061	-0.142841	0.751766	-0.162191	0.714165	0.165207	0.701166	1.01756	0.0332399	1.046	0.0294923
ENSGALG00000001410	SPNS3	233.489	-0.0571796	0.670339	-0.0185921	0.888654	0.0110803	0.933817	0.441272	0.00141485	-0.320509	0.0207913	0.480333	0.000451656	0.370491	0.00955648	0.906895	1.44102e-10
ENSGALG00000001412	SEMA7A	653.978	0.362428	0.00137305	-0.00383883	0.97295	0.0636262	0.575554	-0.185611	0.105176	-0.0253785	0.824031	-0.205195	0.0694022	-0.265717	0.0182783	-0.259686	0.0213707
ENSGALG00000001416	ADRA1B	6.77107	-0.00507928	0.993763	0.457086	0.484828	-0.235903	0.725774	-0.896479	0.171289	0.0854939	0.890367	-1.44992	0.0128863	0.44625	0.427024	-1.59855	0.00926997
ENSGALG00000001419	DAB2IP	653.995	-0.482607	0.00352575	0.0146415	0.929054	0.011994	0.941933	0.0329072	0.842313	0.0250297	0.879762	0.121652	0.461137	0.0760849	0.645961	-0.200298	0.228184
ENSGALG00000001420	RALGAPB	773.647	-0.933635	4.09678e-05	-0.0160544	0.943559	-0.066387	0.769752	0.584856	0.0101502	0.273423	0.230614	-0.0139146	0.951317	-0.120581	0.596883	-0.292292	0.200441
ENSGALG00000001425	SNX19	265.494	0.284211	0.0434449	0.0683698	0.626918	0.0498764	0.724904	-0.178278	0.214333	-0.201114	0.157153	0.0557018	0.690908	-0.456741	0.00106068	-0.377975	0.00685907
ENSGALG00000001428	EFHD1	1752.85	-0.0830322	0.339846	-0.0117794	0.891905	0.271169	0.00183213	0.0266581	0.761321	0.0341277	0.697505	-0.386247	9.31179e-06	0.0404849	0.641759	-0.108618	0.213164
ENSGALG00000001429	TTC1	296.059	-0.0929794	0.446284	0.0563541	0.641339	-0.108746	0.370056	-0.0779734	0.524899	0.14419	0.240175	0.00706316	0.953772	0.380875	0.00212077	0.308784	0.0132381
ENSGALG00000001433	B3GNTL1	65.2375	0.00871672	0.966088	-0.130446	0.518461	0.0310795	0.878046	-0.305773	0.135585	0.307209	0.13341	-0.0552933	0.785657	0.520358	0.0127492	0.37585	0.0747383
ENSGALG00000001434	STOM	3478.3	-0.114569	0.265296	0.0455132	0.65766	-0.0786769	0.443851	-0.0944485	0.358726	-0.17677	0.0855662	0.230082	0.0250415	0.169764	0.0989848	-0.0191056	0.852877
ENSGALG00000001437	NTM	5.53421	-0.100528	0.880006	0.421628	0.525952	0.286328	0.677007	0.617835	0.40485	-0.367791	0.623393	1.48066	0.0613071	-1.43477	0.0724522	0.903358	0.199934
ENSGALG00000001439	RANBP10	2338.3	0.339818	0.0136733	-0.0792576	0.565109	-0.360794	0.00877838	0.214938	0.118997	0.105204	0.445786	0.242058	0.0792651	-0.145228	0.292869	0.316739	0.0216948
ENSGALG00000001441	UBE2G1	1007.12	-0.163522	0.0383625	-0.0573828	0.463028	-0.0287687	0.71334	-0.100608	0.202731	0.0918879	0.244418	0.102424	0.192325	0.289789	0.000269377	0.133819	0.0944212
ENSGALG00000001442	OPCML	43.5148	0.239086	0.484632	-0.130042	0.702572	0.340361	0.32187	-0.0777208	0.82437	-0.237788	0.493853	0.697637	0.0446368	0.0102028	0.977132	0.841737	0.016494
ENSGALG00000001445	FABP6	226.799	0.132429	0.578335	-0.146467	0.537434	-0.405186	0.0870084	0.360551	0.129851	0.252848	0.290661	0.345489	0.14934	0.0132855	0.956105	0.55295	0.0215127
ENSGALG00000001446	GSN	3136.21	0.0172312	0.923159	-0.0850857	0.633693	0.271773	0.128176	-0.0438373	0.806378	-0.0266609	0.881486	-0.680886	0.000137332	-0.389399	0.0290563	-0.936864	1.54228e-07
ENSGALG00000001450	IGSF9B	3.69273	-1.37112	0.053443	0.16966	0.791015	0.810071	0.241254	-0.0312454	0.966851	-0.635665	0.377024	0.967118	0.173567	0.066521	0.931417	-0.0246589	0.974953
ENSGALG00000001452	ATP5PB	3334.81	0.103087	0.185015	-0.0189133	0.807594	-0.110562	0.154648	0.131024	0.0928582	0.101301	0.194395	0.0605939	0.43676	-0.258164	0.000923129	0.00836709	0.914461
ENSGALG00000001459	TNNC1	92.8758	-0.1829	0.767763	0.169236	0.784365	0.843723	0.175165	-0.303077	0.628228	-0.705257	0.257193	1.83126	0.00344389	-0.620862	0.325625	1.03212	0.0988411
ENSGALG00000001462	ADORA3	67.2354	0.0735096	0.691964	-0.0694622	0.703572	0.0227277	0.901612	0.112738	0.556584	0.108514	0.575457	0.128768	0.500342	0.228286	0.248459	0.605082	0.0019873
ENSGALG00000001465	RPL38	5199.9	0.258323	0.0572921	0.0594612	0.661659	-0.186435	0.170046	0.200247	0.140898	0.202495	0.136699	0.231685	0.0886	-0.785136	7.77692e-09	-0.0193589	0.886724
ENSGALG00000001467	ANKFY1	1311.16	-0.71053	0.00034168	0.0548191	0.781843	-0.311275	0.115807	0.82799	3.01493e-05	0.0778853	0.695266	0.0357963	0.856981	-0.0778097	0.695411	-0.103124	0.604048
ENSGALG00000001470	STOML1	512.156	0.37532	0.0287446	0.136577	0.426632	-0.072077	0.675624	-0.0488232	0.77814	-0.146565	0.396559	-0.260209	0.128923	-0.635899	0.000190205	-0.651677	0.000134551
ENSGALG00000001472	JAM3	210.628	0.0255181	0.892525	-0.235742	0.20813	0.336115	0.0741487	-0.104468	0.584226	0.0346502	0.855724	-0.805806	1.67838e-05	0.0143364	0.938402	-0.735397	8.98969e-05
ENSGALG00000001473	MIB2	925.455	-0.25197	0.00456268	-0.0353745	0.687755	0.0148503	0.866309	0.0989088	0.267524	0.0288088	0.747135	0.078341	0.37778	0.151689	0.0902372	0.0852542	0.342889
ENSGALG00000001474	RAB14	1746.48	-0.110774	0.194141	0.0215797	0.799524	0.0792356	0.35233	-0.260897	0.0022892	0.0756915	0.375305	-0.289421	0.000653064	0.290912	0.000628484	-0.193673	0.0235674
ENSGALG00000001475	STMN1	2677.99	-0.0588008	0.511193	0.164936	0.0649716	-0.247022	0.00573377	0.0796791	0.374168	-0.0125558	0.888658	0.265918	0.00298784	-0.215881	0.0161063	-0.0237262	0.79141
ENSGALG00000001476	RAP1A	4517.93	-0.0444138	0.687319	0.0981222	0.373577	-0.24101	0.028859	0.158159	0.152029	0.0403483	0.714899	0.0293771	0.790089	0.32546	0.00323492	0.366043	0.000930939
ENSGALG00000001479	CYB5D2	253.024	0.181959	0.159245	0.00505614	0.968657	0.282999	0.0302365	-0.203236	0.127562	-0.0388629	0.768807	0.0388137	0.765778	-0.390574	0.00259803	-0.123845	0.338497
ENSGALG00000001480	INKA2	80.2024	0.560848	0.0276667	-0.462998	0.0675585	0.288674	0.254387	-0.381991	0.136399	-0.286831	0.255526	-0.123954	0.616805	-0.576905	0.0188587	-0.983157	7.56481e-05
ENSGALG00000001483	LOC419409	273.642	-0.0083489	0.947095	-0.00814275	0.947943	0.120224	0.338728	0.212123	0.10047	0.0842022	0.517803	-0.257996	0.0433876	-0.0492424	0.698734	0.0928196	0.466088
ENSGALG00000001486	ZAP70	811.416	0.0213781	0.909805	0.209807	0.266005	0.0904676	0.632062	0.180395	0.341458	-0.274246	0.147945	0.610472	0.00126905	0.0709843	0.709147	0.909258	1.66952e-06
ENSGALG00000001489	SSU72	502.418	-0.0620101	0.503162	-0.00393642	0.965718	-0.0676752	0.461228	-0.107037	0.249898	-0.0242569	0.793442	-0.0678943	0.45718	0.351286	0.000149302	0.0184758	0.843827
ENSGALG00000001491	NCAPD3	814.361	-0.282832	0.0064866	0.147674	0.152767	-0.193735	0.0610448	0.361983	0.000535367	-0.0256877	0.80667	0.213872	0.0407203	0.00258881	0.980372	0.223864	0.0333088
ENSGALG00000001492	NDRG3	1061.47	0.111741	0.327664	0.0470501	0.67977	0.207793	0.0692997	0.174474	0.130764	-0.0676063	0.558529	-0.154555	0.178107	-0.387019	0.000719146	-0.0681214	0.551262
ENSGALG00000001501	MAPK3	1822.27	-0.502854	0.00129525	-0.00586982	0.969979	0.113333	0.467749	-0.0637859	0.683252	0.0449219	0.773817	-0.243698	0.118419	0.512831	0.0010343	-0.145121	0.354169
ENSGALG00000001502	UTP11	508.315	-0.0953302	0.307121	0.100672	0.277174	-0.0579294	0.533707	0.0620557	0.511315	0.254461	0.00750643	-0.0299357	0.751644	0.0872238	0.360021	0.321217	0.000738803
ENSGALG00000001503	TBCD	1065.13	-0.125178	0.180322	-0.0168048	0.856528	-0.0704295	0.44902	0.301496	0.0013357	0.0303035	0.747999	-0.0106735	0.90938	-0.292971	0.00176035	-0.184257	0.0493638
ENSGALG00000001504	DDX20	372.324	-0.0301586	0.685556	0.0665284	0.364604	-0.111116	0.132532	0.00879473	0.907862	0.0865658	0.256161	0.0734983	0.32701	0.113897	0.136715	0.20801	0.00673323
ENSGALG00000001506	PTTG2	641.978	0.217198	0.0776624	0.0459126	0.708829	-0.367717	0.00273879	0.356711	0.0039359	0.0740847	0.551185	0.251578	0.0425584	-0.25439	0.0408747	0.323377	0.00902828
ENSGALG00000001513	CNTRL	389.215	-0.307792	0.207446	0.358681	0.141278	-0.0785103	0.7479	-0.599725	0.0140781	0.279129	0.252476	0.281402	0.248783	1.16892	2.17364e-06	1.10211	8.15369e-06
ENSGALG00000001521	VPS26B	946.605	0.175287	0.0376061	-0.0344373	0.681879	0.0647709	0.442386	0.0815224	0.340497	-0.0372872	0.662988	-0.0621565	0.462769	-0.211429	0.0123823	-0.0237294	0.778937
ENSGALG00000001522	PHF20	530.698	-0.485526	0.0025483	0.045953	0.7739	0.217822	0.174658	-0.159703	0.322024	0.0699527	0.664178	-0.00813325	0.959617	0.486902	0.00260711	0.167268	0.302919
ENSGALG00000001525		972.505	-0.179557	0.191733	-0.0505421	0.712375	-0.123518	0.367597	0.0268324	0.845279	0.106783	0.437685	0.0427073	0.755827	0.766123	3.18197e-08	0.588829	2.21259e-05
ENSGALG00000001527	VWA1	266.068	0.189168	0.458151	-0.391614	0.12357	0.758014	0.00298361	0.496312	0.0552943	0.11513	0.658533	-0.63515	0.0138384	-0.477014	0.0622968	0.0548469	0.829935
ENSGALG00000001529	THYN1	917.175	-0.141953	0.117916	0.0449108	0.618821	0.220653	0.0151184	-0.0011194	0.990284	0.0862345	0.348681	0.101072	0.26979	0.121562	0.18794	0.43136	2.86587e-06
ENSGALG00000001531	FN3K	34.2361	0.258332	0.435252	-0.027812	0.932772	-0.618752	0.0568478	0.149657	0.647147	-0.131404	0.687708	-0.0373148	0.90752	0.599008	0.0690361	0.191714	0.566412
ENSGALG00000001533	TSNAXIP1	13.0622	0.541456	0.136216	-0.679085	0.0541334	-0.0378187	0.909943	-0.313802	0.358757	0.104021	0.756504	0.096046	0.770284	0.132827	0.694992	-0.156355	0.653999
ENSGALG00000001536	ARHGAP39L	284.33	0.13899	0.577385	-0.0897272	0.718289	0.226061	0.365037	-0.340873	0.174151	-0.129775	0.603073	-1.48604	1.66028e-09	-0.444969	0.0685715	-2.12633	7.05315e-18
ENSGALG00000001538	ST7L	730.379	0.0837414	0.222319	0.0392539	0.564597	-0.0247068	0.718569	0.125922	0.0732154	-0.0314255	0.655534	0.115965	0.0950665	-0.165455	0.0177784	0.143295	0.0393035
ENSGALG00000001540	SF3A3	925.17	-0.128127	0.12257	0.0103321	0.900144	-0.0651143	0.429963	0.0781334	0.349019	0.0537317	0.520365	0.166242	0.0456974	0.252235	0.0027847	0.367434	1.35443e-05
ENSGALG00000001542	MRPL20	542.766	0.29461	0.0169841	0.0342983	0.780944	-0.148594	0.228669	0.0370021	0.766161	0.244994	0.0498724	-0.00739687	0.952613	-0.549009	9.23173e-06	-0.0940956	0.445633
ENSGALG00000001545	RAB40B	12.6615	-0.100277	0.755871	0.335904	0.294013	-0.0476876	0.886481	-0.164657	0.635851	-0.0212234	0.950322	-0.812021	0.00875225	-0.275719	0.337231	-1.08568	0.000423809
ENSGALG00000001546	ZZEF1	785.153	-0.565427	0.000628426	0.105208	0.523009	-0.00595291	0.971205	0.188164	0.255765	0.122748	0.459162	0.0162848	0.921626	0.345795	0.0374635	0.20682	0.214166
ENSGALG00000001547	CAPZA1	2275.64	-0.199399	0.0219166	0.0858229	0.3225	0.119768	0.168437	-0.10745	0.218566	0.02012	0.81766	0.0620653	0.475771	0.166349	0.0568306	0.147275	0.0921949
ENSGALG00000001550	RBM23	2728.55	-0.102474	0.281342	-0.013072	0.890477	-0.0916733	0.334338	-0.0351554	0.711814	0.109472	0.250113	0.0981609	0.301865	0.280124	0.00331669	0.245382	0.0101701
ENSGALG00000001551	CCNL2	1745.83	0.098272	0.405314	0.045153	0.70191	-0.221036	0.0609761	-0.240876	0.0413361	0.157921	0.180859	0.22945	0.0517852	0.416524	0.000442308	0.485407	4.27091e-05
ENSGALG00000001557	ACAD8	366.637	0.302821	0.0341962	0.0317604	0.82411	0.165413	0.250145	-0.0874723	0.548105	-0.04076	0.77898	-0.256143	0.0740341	-0.556176	9.07585e-05	-0.440557	0.00195246
ENSGALG00000001558	MOV10	1676.38	0.757894	0.000331396	0.118362	0.575341	-0.562543	0.0077288	0.586094	0.00558326	-0.0446357	0.832997	0.18097	0.392241	-0.316872	0.134191	0.719269	0.000663611
ENSGALG00000001559	ZP3	7.58893	1.70279	0.0640453	-0.0381677	0.967617	0.0218518	0.981556	1.99456	0.0739854	-1.70344	0.129826	0.671189	0.500936	-0.227301	0.824617	2.42149	0.012076
ENSGALG00000001561	MXRA8	547.673	0.235512	0.418884	-0.206884	0.47707	-0.138675	0.633395	-0.212511	0.465344	0.175279	0.546978	-1.69553	4.87915e-09	-0.601385	0.0371351	-2.44419	3.36999e-17
ENSGALG00000001563	WDR45B	1137.52	-0.0542782	0.29248	-0.0381229	0.452682	-0.0150218	0.768341	0.0862856	0.0996898	-0.0155061	0.7677	-0.0318211	0.536176	0.0906433	0.0810686	0.0221788	0.672055
ENSGALG00000001564	ATP2A3	2894.06	-0.283551	0.0302859	-0.021175	0.871279	0.164249	0.209162	0.16544	0.207033	-0.302689	0.0209188	0.267315	0.0410871	0.196345	0.13436	0.185934	0.156494
ENSGALG00000001565	C5	9.21184	-0.0763631	0.852196	0.288978	0.476924	-0.664937	0.0974432	-0.0994902	0.803054	0.62246	0.131192	0.352733	0.408653	-0.0126965	0.977167	0.410685	0.345269
ENSGALG00000001568	NFS1	2460.95	0.0663438	0.539866	-0.0738006	0.494725	-0.25692	0.0173882	0.0433846	0.688414	0.0782336	0.469764	0.163852	0.129714	0.110475	0.307965	0.131568	0.224977
ENSGALG00000001569	RHOC	158.407	0.373155	0.0874217	0.0104501	0.961824	0.0749822	0.732584	-0.0213061	0.923702	0.0175572	0.937062	-0.630814	0.00385264	-0.913844	1.98286e-05	-1.08982	4.12196e-07
ENSGALG00000001571	MYO1F	5784.8	0.20886	0.137308	-0.00174217	0.99011	0.375718	0.00754684	-0.13235	0.347112	-0.153907	0.27406	0.332025	0.0182508	-0.117777	0.40268	0.510827	0.00028211
ENSGALG00000001572	COMMD4	484.988	0.410307	0.0187692	0.166824	0.340112	-0.274272	0.11704	-0.059173	0.736138	-0.0149428	0.932122	0.146231	0.402884	-1.01474	5.37795e-09	-0.639768	0.000228978
ENSGALG00000001573	P2RX1	586.604	0.242912	0.113009	-0.16619	0.277126	0.208764	0.173108	-0.0868016	0.573805	-0.177567	0.248603	0.459818	0.0027546	0.303041	0.0512142	0.783976	4.25956e-07
ENSGALG00000001577	FOXK2	910.559	-0.142242	0.265335	0.0620107	0.626145	-0.171177	0.178888	-0.135147	0.289728	0.00594241	0.962833	0.0980202	0.440991	0.642333	5.5587e-07	0.35974	0.0051961
ENSGALG00000001583	TRAF1	550.827	0.0652291	0.511029	0.0943725	0.339518	-0.305859	0.00194759	0.334439	0.000862772	-0.0697166	0.489654	-0.186101	0.0606901	-0.134114	0.175206	-0.201751	0.0424367
ENSGALG00000001586	NEIL1	445.658	0.24184	0.174998	0.0424455	0.811668	-0.140064	0.432079	-0.40124	0.0245802	-0.208275	0.240583	0.211995	0.230444	-0.780326	9.67462e-06	-1.03362	5.26039e-09
ENSGALG00000001593	UFD1L	1240.27	0.165832	0.0633825	-0.0114351	0.897893	-0.119971	0.178419	0.0299133	0.73893	0.009823	0.912874	0.16027	0.0731242	-0.195521	0.0291577	0.0389122	0.664041
ENSGALG00000001595	PHF19	675.017	0.385047	0.00177775	0.0406185	0.741745	0.109415	0.376658	-0.163574	0.189452	-0.0244402	0.844147	-0.0121453	0.921692	-0.339823	0.00586887	-0.00490264	0.968251
ENSGALG00000001596	MLLT1	616.293	-0.380268	0.000623665	0.0404537	0.71304	0.0452345	0.682042	0.0332929	0.765502	-0.210863	0.0581458	0.0931598	0.398298	0.166217	0.134722	-0.212773	0.057623
ENSGALG00000001597	PSMB3	1180.9	0.197701	0.180746	0.0770913	0.601553	-0.102721	0.486885	0.169797	0.252243	-0.209763	0.157124	0.368249	0.0128318	-0.615983	3.14007e-05	-0.115629	0.433856
ENSGALG00000001600	DVL1	840.495	-0.146068	0.145927	-0.0246892	0.804558	-0.0647194	0.517005	0.203948	0.0433931	-3.8953e-05	0.999693	-0.34364	0.000599499	0.0531641	0.595013	-0.322044	0.00138342
ENSGALG00000001602	NUTF2	1628.79	0.142512	0.192974	0.140272	0.199839	-0.202283	0.0646453	0.262286	0.0170512	0.116259	0.291378	0.25015	0.0230894	-0.332224	0.00257394	0.376972	0.000601974
ENSGALG00000001603	NARF	4299.6	-0.0708066	0.678637	0.00947709	0.955759	-0.50319	0.00321666	0.427096	0.0124399	0.11702	0.49365	0.0809175	0.635887	0.153764	0.368538	0.214278	0.210225
ENSGALG00000001604	GLB1L2	46.0503	0.0924406	0.735171	-0.497645	0.0631202	1.06645	0.000116417	-0.0961276	0.742214	0.0332403	0.909038	-0.414703	0.139717	-0.910359	0.000734398	-0.726701	0.00701336
ENSGALG00000001605	PPM1J	217.275	0.410558	0.0268966	0.099269	0.593172	-0.0818061	0.660726	0.349398	0.065348	-0.0574011	0.763208	-0.0773254	0.681228	-0.27752	0.139231	0.365173	0.0502123
ENSGALG00000001606	INPP5B	874.264	-0.243108	0.00649685	0.0359006	0.685059	0.0620781	0.485071	0.0652234	0.469068	-0.122724	0.172533	0.216338	0.0154426	0.433884	1.8777e-06	0.447591	9.45937e-07
ENSGALG00000001607	CYBC1	1749	-0.151502	0.0458116	-0.0515671	0.493961	-0.0331145	0.660792	0.242145	0.00149392	-0.147689	0.0529498	0.0567255	0.453993	0.244874	0.00133309	0.159872	0.03677
ENSGALG00000001608	SLC9A8	2.88148	-1.78286	0.0195298	0.00941174	0.98776	-0.594417	0.319073	2.07643	0.00671953	1.06032	0.298945	-0.365745	0.726324	-1.0092	0.256889	-0.606062	0.474464
ENSGALG00000001610	PIP4K2B	462.028	0.0867011	0.309806	-0.0658169	0.435744	0.0609489	0.473254	-0.0162348	0.852153	-0.131252	0.129469	-0.0396244	0.639517	0.0504113	0.554111	-0.0548671	0.523249
ENSGALG00000001613	GNL3	1229.45	-0.104647	0.302461	-0.0033321	0.973711	0.096087	0.343033	-0.127973	0.208892	0.112969	0.267162	-0.14289	0.158759	0.418802	3.96787e-05	0.249015	0.0148246
ENSGALG00000001615	MAN2C1	778.713	0.340413	0.0084135	0.0223199	0.862801	-0.0737379	0.568587	-0.147028	0.257838	-0.202174	0.11833	0.0260434	0.839543	-0.51713	5.58191e-05	-0.551294	1.80462e-05
ENSGALG00000001616	CDC45	609.919	-0.234766	0.168102	0.0913101	0.590766	-0.389404	0.0217487	0.0820114	0.629561	0.136551	0.422407	0.266211	0.117659	0.372554	0.0296074	0.324468	0.058532
ENSGALG00000001617	CAMKK1	71.2259	-0.24467	0.191516	-0.0805481	0.659701	0.302168	0.104042	0.276	0.157944	-0.0425233	0.82928	0.138858	0.473029	-0.0921526	0.637606	0.257131	0.185359
ENSGALG00000001618	OGFOD3	409.89	0.156166	0.0835032	0.0952463	0.289395	-0.134278	0.137101	0.0463925	0.614693	0.0716599	0.438314	-0.0441674	0.627422	0.0671444	0.464224	0.258163	0.00486989
ENSGALG00000001619	ATG16L1	787.593	0.0513243	0.447094	0.0976523	0.14552	-0.00857219	0.899175	0.0157646	0.819566	-0.0368754	0.593067	0.141916	0.0372583	-0.193196	0.00476347	0.0680134	0.31916
ENSGALG00000001620	CUTA	28.0489	0.0928493	0.912111	0.15074	0.857119	0.0113903	0.989309	-1.911	0.0204814	0.144446	0.852785	-2.89608	0.000138282	-1.05143	0.156049	-5.45908	5.4459e-12
ENSGALG00000001624	CWC25	395.743	0.0494397	0.514022	0.0270485	0.717825	-0.107104	0.154308	-0.0115564	0.880869	0.198063	0.0108005	0.0947203	0.218685	0.212575	0.00724409	0.463186	4.25054e-09
ENSGALG00000001633	DUSP26	37.6881	0.170102	0.793774	-0.225479	0.725899	0.363442	0.576486	-1.42816	0.0269343	0.279199	0.654221	-2.39524	8.32304e-05	-1.13906	0.0542856	-4.3752	1.75482e-12
ENSGALG00000001634	RPL23	11744.2	0.191466	0.124177	-0.0236489	0.84937	-0.0632405	0.611555	0.275564	0.02699	0.146628	0.239401	0.148655	0.232899	-0.59927	1.51049e-06	0.0761545	0.540922
ENSGALG00000001637	PSMD5	688.471	-0.118973	0.133412	-0.021646	0.782281	-0.189862	0.0152579	0.158498	0.0461244	0.0832896	0.297259	0.0232047	0.769382	0.0724692	0.363896	0.00698035	0.930725
ENSGALG00000001639	MTF1	274.967	-0.802919	4.64828e-05	-0.0522999	0.788496	-0.0780496	0.688995	1.11685	1.88528e-08	-0.0798011	0.691018	0.336799	0.0922733	0.161062	0.42668	0.601639	0.00288673
ENSGALG00000001640	RNF122	91.0544	0.489539	0.13043	-0.230079	0.476412	0.0364164	0.910225	0.0478503	0.883768	0.188226	0.56692	-1.46606	5.02078e-06	-1.20089	0.000121585	-2.13499	1.49034e-11
ENSGALG00000001642	GLT8D1	408.815	0.118657	0.44509	-0.0400072	0.796145	0.136084	0.381287	-0.0244251	0.876369	0.0410947	0.793503	-0.628304	5.06347e-05	-0.651325	2.14506e-05	-1.04823	1.0617e-11
ENSGALG00000001644	SIN3A	1831.03	0.263111	0.00149271	-0.0504978	0.54159	0.0524119	0.527089	-0.0300416	0.718711	-0.143369	0.0850446	0.0915606	0.268928	-0.242913	0.00337496	-0.0597379	0.471015
ENSGALG00000001645	KCNT1	7.64417	0.403374	0.551184	0.320436	0.63942	1.11503	0.136103	-1.95929	0.00851312	0.282157	0.677337	0.537442	0.433455	0.344176	0.631559	1.04332	0.139916
ENSGALG00000001647	PSKH1	246.625	0.0744184	0.569293	-0.117545	0.36379	0.0749776	0.563907	0.174166	0.191777	-0.307412	0.0206561	0.00314469	0.980663	-0.253135	0.050696	-0.351385	0.0070754
ENSGALG00000001651	TTI2	209.26	0.535808	0.000776493	0.0855452	0.593182	-0.104265	0.516546	-0.247508	0.126273	0.0927079	0.565182	0.265931	0.0980527	-0.586142	0.000256122	0.0420773	0.791157
ENSGALG00000001652	SEPTIN2L	1139.85	-0.00457279	0.94424	-0.185764	0.00404429	0.0229977	0.721986	0.221167	0.000808307	0.0236868	0.72122	-0.294026	6.49714e-06	0.0885129	0.174474	-0.127998	0.0515251
ENSGALG00000001653	MANEAL	10.043	0.00646151	0.984523	0.0379419	0.907061	-0.113674	0.729436	0.68689	0.0720302	-0.701562	0.0647559	0.366003	0.283497	-0.440561	0.198305	-0.1585	0.636773
ENSGALG00000001654	C1QBP	1775.29	0.216263	0.0651774	-0.0249007	0.83173	0.13326	0.256122	0.0434586	0.712226	0.0697607	0.553979	0.116972	0.32026	-0.523292	8.55068e-06	0.031522	0.788276
ENSGALG00000001655	SPCS1	1100.17	0.243481	0.0384687	0.0564558	0.631073	-0.0459198	0.696525	0.0298007	0.801223	0.0358659	0.76198	0.248493	0.0355319	-0.601462	3.49896e-07	-0.0332852	0.777364
ENSGALG00000001658	RPL19	16455	0.150092	0.275893	0.057524	0.676224	-0.0293169	0.831465	0.108051	0.43295	0.0686887	0.618164	0.0943907	0.493304	-0.798007	6.92134e-09	-0.348577	0.0113868
ENSGALG00000001663	MAK16	457.31	-0.0371818	0.642612	0.0217513	0.783531	0.062428	0.434664	0.00978764	0.904941	0.197793	0.016548	0.00158702	0.984496	0.0115521	0.888431	0.267718	0.00111218
ENSGALG00000001664	PTPN9	560.23	0.546777	0.00141874	0.0307715	0.857657	-0.223686	0.192226	-0.0257714	0.880966	-0.0591703	0.730782	0.120845	0.480799	-0.636359	0.000199124	-0.246593	0.148913
ENSGALG00000001666	RPAIN	145.488	0.41955	0.00580496	0.106016	0.487751	-0.0220841	0.886229	-0.349337	0.0250935	0.06237	0.685663	0.149622	0.327064	-0.322832	0.0345386	0.0433051	0.775481
ENSGALG00000001668	UBE2R2	2375.13	0.0716278	0.566351	-0.0760369	0.542261	-0.335352	0.00715512	0.19715	0.114401	0.116775	0.350155	0.206625	0.0981331	0.270738	0.0306985	0.451528	0.000313595
ENSGALG00000001678	PRKAB2	657.632	0.352908	0.0279882	0.0100178	0.950254	-0.297366	0.0638298	0.26975	0.0942502	0.0347963	0.829443	0.350511	0.0298853	-0.511405	0.00153971	0.209211	0.193438
ENSGALG00000001682	FBXL20	1099.46	0.341774	0.00109552	0.0774475	0.459526	-0.0878671	0.402163	-0.239911	0.0225943	0.0342132	0.744501	0.198518	0.058045	-0.322487	0.00209516	0.00168741	0.987143
ENSGALG00000001684	SEC14L1	4302.51	-0.112613	0.201894	0.0598904	0.496723	-0.325196	0.000222935	0.360327	4.4983e-05	0.0891111	0.313664	-0.0773613	0.380905	-0.00702219	0.936641	-0.0128639	0.8843
ENSGALG00000001688	SEPTIN5	4442.14	-0.0813914	0.462308	0.013718	0.901322	0.261263	0.0183176	-0.0275498	0.80391	-0.160679	0.147391	0.312312	0.00482673	0.188985	0.0887652	0.506657	5.01839e-06
ENSGALG00000001689	SCAMP2	1455.62	0.292721	0.0245069	0.044602	0.731774	-0.0301066	0.817194	0.113122	0.386916	-0.010911	0.933521	0.155596	0.233328	-0.652513	5.58088e-07	-0.0874886	0.501433
ENSGALG00000001691	INTS11	1105.34	0.0343359	0.628236	0.0305472	0.664814	-0.0298264	0.673375	0.108759	0.13028	-0.0164604	0.819148	0.0183726	0.796437	0.0494685	0.490159	0.195197	0.00651152
ENSGALG00000001692	CAMSAP1	182.633	-0.561647	0.0145365	-0.00828926	0.970957	-0.0717417	0.752879	0.179354	0.434517	0.29003	0.208505	-0.100987	0.660476	0.633661	0.00644666	0.360379	0.12323
ENSGALG00000001693	SLC18A1	84.6829	-0.140983	0.878321	-0.662384	0.450515	-0.827444	0.321507	-1.67152	0.0383041	-0.365857	0.640363	-3.00736	9.86957e-05	-1.04696	0.171187	-7.72251	1.19808e-19
ENSGALG00000001696	SAG	9.07179	-0.0169002	0.962561	0.295208	0.410301	-0.0934522	0.800896	-0.263634	0.48808	-0.164325	0.653504	0.362539	0.310439	0.491995	0.209483	0.611431	0.11893
ENSGALG00000001701	LOC114977882	427.232	-0.103924	0.421161	0.173326	0.177932	0.0995345	0.442198	-0.238893	0.0671214	-0.0709758	0.58458	0.286946	0.0264848	0.171446	0.189889	0.317459	0.0152697
ENSGALG00000001702	EXOC3L1	486.924	0.502895	0.0427242	-0.284234	0.25182	0.450822	0.0696068	-0.3325	0.182183	0.236966	0.341429	-0.236679	0.341011	-0.638767	0.00996867	-0.301496	0.223639
ENSGALG00000001708	MED1	1012.74	-0.55288	0.000109418	-0.0574711	0.686067	0.066438	0.640604	0.443763	0.00194618	-0.081355	0.570784	-0.0347063	0.808184	0.0189923	0.894456	-0.197219	0.169372
ENSGALG00000001709	MUSTN1	20.0937	0.725873	0.397073	-0.40183	0.638921	1.18086	0.180634	-2.54454	0.00366178	-0.130793	0.874766	0.604851	0.466092	-0.118033	0.887613	-0.68361	0.417201
ENSGALG00000001711	PPCDC	179.165	0.233073	0.0596355	0.0329723	0.789156	-0.115473	0.350815	0.139736	0.27252	0.0635178	0.620489	0.0709701	0.574329	-0.61987	6.37247e-07	-0.195074	0.113537
ENSGALG00000001714	PUSL1	71.3363	-0.283264	0.10359	-0.014652	0.930841	0.186032	0.279213	0.0508988	0.777009	-0.24059	0.175874	0.310092	0.0742057	-0.310915	0.0758795	-0.302399	0.0866218
ENSGALG00000001717	SLC16A1	312.45	-0.0708143	0.622295	-0.072949	0.609521	0.617877	1.92205e-05	0.199846	0.177752	-0.360938	0.0145824	0.176827	0.22477	-0.061119	0.676746	0.428729	0.00329988
ENSGALG00000001718	CCNG1	722.141	-0.0964495	0.512787	-0.0585539	0.690105	0.199092	0.176205	0.10099	0.495745	-0.0322587	0.827817	-0.141781	0.336557	0.0736286	0.618194	0.0446672	0.762731
ENSGALG00000001720	STIMATE	814.256	-0.273408	0.00847628	-0.0176304	0.864063	-0.112755	0.273794	0.0951087	0.359879	0.0122539	0.9062	0.0137704	0.894029	0.180788	0.0821854	-0.101872	0.330386
ENSGALG00000001722	E2F4	905.591	0.135052	0.0282936	0.0388955	0.525275	-0.0281528	0.647706	-0.0471469	0.452713	0.0486434	0.438099	0.129778	0.0366139	-0.0241933	0.69988	0.252875	5.31159e-05
ENSGALG00000001725	TNRC6C	798.269	-0.682596	0.000650919	0.097578	0.624983	0.0532137	0.789981	0.200254	0.317508	0.225119	0.261804	0.339884	0.0903454	0.435778	0.0308202	0.669232	0.000910819
ENSGALG00000001726	NUDCD2	333.883	-0.210449	0.165195	0.0421955	0.779345	-0.12304	0.414482	0.00441605	0.976793	0.127813	0.400532	-0.180311	0.232575	0.510649	0.000805794	0.171274	0.264143
ENSGALG00000001727	LZTS1	19.5711	0.900973	0.0356041	-0.101328	0.815651	0.138287	0.752952	-0.0707629	0.876212	-0.179316	0.689159	-0.637905	0.134122	-0.439549	0.286171	-0.389601	0.346235
ENSGALG00000001728	NACC2	404.44	-0.0304077	0.837969	-0.249186	0.0916777	0.716951	1.51356e-06	-0.379485	0.0117967	-0.0902469	0.546457	-0.015634	0.916192	0.347087	0.0204561	0.299078	0.046361
ENSGALG00000001729	CD276	507.686	0.231928	0.431761	-0.124592	0.672403	0.308658	0.295862	-0.541356	0.0672785	0.133258	0.651609	-2.13339	3.48263e-13	-0.664305	0.0226705	-2.7898	1.77736e-21
ENSGALG00000001730	DGKD	401.57	-1.30842	1.16621e-05	0.0239879	0.935633	0.0984233	0.740522	1.10616	0.000215503	-0.0133507	0.964507	0.308752	0.302989	-0.263767	0.379519	-0.0482108	0.872378
ENSGALG00000001731	CDK12	1426.08	0.0963982	0.124887	-0.0264041	0.672539	0.0713163	0.255848	0.00855816	0.893186	-0.152841	0.0161039	0.0193015	0.758149	0.0151746	0.809684	0.0315032	0.618174
ENSGALG00000001733	LRIG2	309.513	-0.822169	0.000142128	-0.0351288	0.869697	-0.0111206	0.958616	0.590912	0.00629295	-0.00593555	0.978201	0.0375958	0.862032	-0.17537	0.417895	-0.421216	0.0526443
ENSGALG00000001737	RABEP1	417.835	-0.37161	0.0501742	0.0854682	0.650834	-0.201418	0.286319	0.0331096	0.861327	0.169677	0.371307	-0.340045	0.0720088	0.586043	0.00201596	-0.0387751	0.838989
ENSGALG00000001740	MGAT5B	1901.9	0.271417	0.502699	0.109765	0.786344	-0.118715	0.769424	-0.20066	0.620349	-0.311916	0.44115	-0.771056	0.0567319	-0.624708	0.122504	-1.64587	4.76493e-05
ENSGALG00000001741	NPTN	1348.01	-0.105248	0.44842	-0.0423535	0.75966	-0.0142888	0.917851	-0.316945	0.022372	-0.0415874	0.763956	-1.01453	1.77889e-13	0.20967	0.127147	-1.32528	9.74641e-22
ENSGALG00000001749	ACSBG2	962.173	-0.0630164	0.585894	0.0729747	0.526859	0.152319	0.18821	0.176236	0.131703	-0.0778132	0.506052	-0.430803	0.000200734	-0.280601	0.0149572	-0.450704	9.73372e-05
ENSGALG00000001750	MAT2B	723.89	-0.334351	0.00239041	0.0780852	0.474559	0.000421163	0.996933	-0.0412548	0.70872	-0.100594	0.361317	-0.148125	0.175015	0.353479	0.00129437	-0.192339	0.0827585
ENSGALG00000001753	SFMBT1	162.183	-0.813888	2.84497e-05	0.0728399	0.701231	-0.0654238	0.731239	0.876318	9.08741e-06	-0.149392	0.456506	0.0548522	0.780872	0.159355	0.425071	0.134661	0.502561
ENSGALG00000001758	QSOX2	364.322	-0.258917	0.020107	-0.124181	0.257522	0.261276	0.0180284	0.313815	0.00583116	-0.07364	0.519991	-0.278293	0.012937	-0.109363	0.32614	-0.269303	0.0164313
ENSGALG00000001768	TENM2	12.2118	0.153669	0.769781	0.254567	0.628274	-0.244283	0.644672	-0.330173	0.534573	-0.120426	0.817693	-1.48819	0.00285355	0.812602	0.0984842	-0.96223	0.0606687
ENSGALG00000001773	RFX2	221.482	0.359285	0.00459349	0.0810292	0.523395	-0.21669	0.0883009	0.033983	0.792433	0.0132413	0.918385	0.284281	0.0268636	-0.159008	0.22071	0.396121	0.00204021
ENSGALG00000001774	NEO1	95.5027	-0.470578	0.102687	0.00223164	0.993734	0.13662	0.632527	0.0289393	0.92046	0.00683522	0.981189	-1.29118	5.16727e-06	-0.0962659	0.729782	-1.6834	3.70933e-09
ENSGALG00000001777	MFSD11	908.234	-0.287057	0.0445106	-0.0653864	0.645614	0.0406047	0.77542	-0.0389426	0.785266	0.0360513	0.800831	-0.613247	1.58506e-05	0.153903	0.277926	-0.774074	5.89446e-08
ENSGALG00000001779	MATCAP1	86.8319	0.369214	0.0510619	0.0872164	0.645667	0.202637	0.294284	-0.37786	0.0544283	0.23019	0.237835	0.347588	0.0759289	-0.245288	0.215774	0.613697	0.00153125
ENSGALG00000001780	PROC	12.4815	0.519586	0.153552	0.176501	0.634027	0.0283494	0.940697	-0.758806	0.0458019	-0.0445859	0.901424	0.999397	0.00726026	-0.320953	0.411722	0.599488	0.108911
ENSGALG00000001782	PLAA	253.098	-0.266191	0.0697681	0.107513	0.459006	-0.21676	0.135949	-0.0753845	0.6067	-0.00603586	0.967056	0.0201641	0.889313	0.437364	0.00294984	0.000669727	0.996411
ENSGALG00000001788	ADPGK	627.997	0.0493991	0.693879	-0.0274023	0.82652	0.190369	0.129522	0.121036	0.34125	-0.14264	0.261766	-0.393489	0.00171138	-0.435531	0.000472147	-0.638258	3.35336e-07
ENSGALG00000001790	METTL23	75.5269	0.310859	0.0504043	0.0999575	0.530454	-0.182446	0.255005	-0.0984519	0.548588	-0.0441004	0.785956	0.561666	0.000565275	-0.351646	0.0347763	0.295838	0.0675486
ENSGALG00000001791	LOC415664	189.847	0.212381	0.199363	0.132238	0.423906	0.133225	0.425562	-0.144139	0.396021	-0.0936524	0.578764	0.224364	0.17955	-0.829986	5.51596e-07	-0.365568	0.0264762
ENSGALG00000001792	MRPS34	858.722	0.247914	0.0133749	0.0383719	0.701501	-0.140102	0.162063	0.0336426	0.738922	0.0665702	0.51005	0.173299	0.0853004	-0.116199	0.250505	0.303497	0.00261372
ENSGALG00000001793	MYL10	63.61	0.0864343	0.923943	0.546804	0.546112	1.90109	0.0389355	-2.05974	0.0255022	-0.55239	0.54266	2.56579	0.00512346	-0.485944	0.60037	2.00204	0.0289255
ENSGALG00000001797	GPSM1	646.446	-0.0140593	0.892658	-0.065393	0.527362	0.419397	6.03428e-05	-0.262851	0.0131585	-0.014744	0.888704	-0.504498	1.13801e-06	0.0876344	0.396149	-0.354514	0.000669402
ENSGALG00000001798	BBS4	424.202	0.147318	0.188432	0.144238	0.197078	-0.319293	0.00429546	-0.0232006	0.836702	0.112516	0.318168	-0.0421717	0.706066	-0.280625	0.0118738	-0.261219	0.0195546
ENSGALG00000001800	DUS3L	409.871	0.282704	0.00922006	0.00991106	0.927144	0.0638213	0.558366	-0.150156	0.174062	0.0617037	0.575394	0.219089	0.0456658	-0.27404	0.0127402	0.213032	0.0512995
ENSGALG00000001801	IFT74	100.354	-0.253005	0.24547	0.20699	0.338005	-0.09489	0.66229	-0.397991	0.0678372	0.285513	0.188958	-0.200404	0.353369	1.13669	3.47782e-07	0.682901	0.0024597
ENSGALG00000001802	JMJD6	1147.5	0.206043	0.080614	0.0600864	0.61013	-0.0257975	0.826978	-0.0524881	0.657892	-0.0348679	0.768447	0.283316	0.0165487	-0.195642	0.0987648	0.240649	0.0419445
ENSGALG00000001803	IWS1	1008.3	-0.201347	0.151454	0.0310788	0.824271	-0.219455	0.116855	-0.0108112	0.938558	0.133755	0.340525	-0.0424404	0.761878	0.506318	0.000320543	0.197098	0.162423
ENSGALG00000001805	MXRA7	257.252	-0.112315	0.639994	-0.143219	0.54869	0.327664	0.171655	0.077579	0.748854	-0.185238	0.443961	-1.45818	9.16715e-10	0.0773678	0.743065	-1.41634	2.92059e-09
ENSGALG00000001812	ATCAY	3.27069	0.403545	0.603153	-0.315799	0.678759	0.633514	0.43471	-0.50141	0.562317	-0.608774	0.433494	-1.25122	0.0575216	0.0477594	0.937704	-1.59239	0.0206622
ENSGALG00000001816	MAGI3	238.126	-0.678397	0.000496172	-0.0155575	0.935559	0.238576	0.217012	0.233907	0.232275	-0.0955469	0.62611	-0.196502	0.311579	0.137943	0.478402	-0.375577	0.0557243
ENSGALG00000001817	CTCF	1864.5	-0.291205	0.00136126	-0.0369249	0.683248	-0.0377569	0.676709	0.126242	0.165425	-0.0167083	0.854436	0.0481622	0.59572	0.433519	2.08419e-06	0.225327	0.013924
ENSGALG00000001823	HIKESHI	430.412	-0.000269618	0.997797	0.107975	0.265797	-0.0312091	0.749379	-0.0510408	0.60697	0.093337	0.347106	0.199814	0.0430076	-0.327104	0.000944324	-0.00849748	0.93129
ENSGALG00000001824	LOC100857820	28.0561	0.675197	0.00897703	-0.0348058	0.894381	0.41424	0.131162	-0.501307	0.0779407	-0.387616	0.146112	0.897079	0.000798593	-0.75169	0.0057367	0.311097	0.226174
ENSGALG00000001826	WWC1	71.7795	-0.309571	0.207786	0.0824346	0.734203	0.0447442	0.854689	-0.0648463	0.793351	0.236793	0.340471	-0.177994	0.46971	-0.0883697	0.719189	-0.276809	0.263817
ENSGALG00000001833	PRKRIP1	809.737	0.0336694	0.66911	-0.0389193	0.61875	-0.157149	0.0443981	0.124594	0.115719	0.130003	0.102458	0.185147	0.0195699	-0.100452	0.208546	0.176893	0.0264823
ENSGALG00000001835	SCNN1D	31.6431	0.0780102	0.765224	0.0110358	0.965978	0.470867	0.0776392	-0.143048	0.606795	-0.158789	0.561659	0.320243	0.23434	0.546459	0.0561347	1.12478	6.59364e-05
ENSGALG00000001837	ORAI3	495.466	0.0605138	0.589075	0.220351	0.0487738	-0.0914139	0.416507	-0.0281094	0.804907	-0.112879	0.319608	0.193534	0.0852215	-0.234729	0.0374695	0.0072675	0.948582
ENSGALG00000001838	XPO7	2208.24	0.121371	0.127894	-0.00314277	0.968496	-0.0920628	0.247576	0.0173759	0.828019	0.0687618	0.390218	0.171017	0.0322532	0.0414062	0.605634	0.324727	5.07903e-05
ENSGALG00000001840	TEK	547.675	-0.353644	0.0104426	-0.0235289	0.863782	0.395662	0.00412281	0.423168	0.0025721	-0.136858	0.331255	-0.154084	0.268712	0.141629	0.310785	0.292344	0.0365055
ENSGALG00000001841	ROGDI	286.4	0.124757	0.150774	0.0783579	0.363267	-0.0257467	0.768065	-0.0606894	0.500393	-0.0793487	0.373808	0.118286	0.1743	-0.169414	0.0531476	-0.0137977	0.874869
ENSGALG00000001844	ALKBH4	101.169	0.248342	0.128884	-0.0747209	0.645534	0.0184925	0.909825	0.0803855	0.633336	0.286946	0.0936832	-0.0260442	0.877885	-0.417403	0.0126024	0.115998	0.481715
ENSGALG00000001845	PHTF1	1424.08	0.296823	0.0359467	0.0691971	0.624819	-0.392885	0.00546571	-0.342223	0.0154987	0.276141	0.0507382	0.186395	0.187241	0.239184	0.0914836	0.33263	0.0189685
ENSGALG00000001848	UBE2J2	1370.59	-0.136899	0.0257447	-0.00493279	0.93531	-0.0800487	0.188581	-0.0223714	0.716315	0.123031	0.0460266	-0.0230908	0.705906	0.261328	2.39648e-05	0.117016	0.060206
ENSGALG00000001849	BSN	94.8006	0.362751	0.0590354	0.0705425	0.714032	0.517206	0.00959095	-0.401874	0.0508915	-0.567842	0.0040098	0.112073	0.555429	-0.423551	0.0252845	-0.330696	0.0814754
ENSGALG00000001850	RARS	1234.11	0.0667756	0.374769	0.0447579	0.550384	-0.0254384	0.73509	0.171785	0.0242018	0.0177215	0.816673	-0.0253603	0.737842	-0.28448	0.000168562	-0.0342386	0.650395
ENSGALG00000001852	ALKBH4	531.447	-0.158747	0.0114248	0.121094	0.0493684	0.0285891	0.648174	-0.010447	0.871994	0.0323005	0.61815	-0.0365326	0.563191	0.102073	0.110915	0.0783304	0.225121
ENSGALG00000001856	MOB3B	19.4472	-1.48763	0.000309227	0.0113698	0.976476	0.474742	0.227322	0.433564	0.294854	0.498204	0.247138	-0.65719	0.117681	-0.668643	0.0946425	-1.39559	0.000809976
ENSGALG00000001857	C1QTNF12	18.5294	0.358223	0.28674	0.122237	0.717963	-0.528859	0.113212	0.22476	0.510703	-0.00763107	0.98236	0.042005	0.90057	0.365561	0.295556	0.576297	0.0982387
ENSGALG00000001860	RSBN1	249.779	-0.33069	0.00825062	-0.130958	0.284062	0.162915	0.185446	-0.060989	0.627509	-0.129471	0.299864	-0.145399	0.234397	0.103285	0.400383	-0.531307	2.36285e-05
ENSGALG00000001862	ST6GALNAC1	67.1705	0.0563341	0.90471	-0.070095	0.881404	-0.0542525	0.908091	0.415035	0.379539	0.74557	0.117226	0.586879	0.221128	-0.276535	0.566543	1.40294	0.00328112
ENSGALG00000001864	C9orf72	254.283	-0.18434	0.221602	-0.0128701	0.931361	-0.0172191	0.908479	-0.234749	0.119386	0.239368	0.112179	-0.0144987	0.923046	0.2096	0.165908	-0.0147085	0.923071
ENSGALG00000001866	MCHR2	5.69731	0.922194	0.459164	-1.47478	0.215147	0.178736	0.865518	-1.99104	0.0492043	-0.53046	0.555771	-1.39992	0.106014	0.927796	0.281636	-3.36747	0.000900236
ENSGALG00000001872	SDF4	823.727	-0.262675	0.0299653	-0.103864	0.387515	0.0928109	0.440724	-0.0153331	0.899325	-0.049637	0.681881	-0.268648	0.0254702	0.356328	0.00313724	-0.251017	0.0388058
ENSGALG00000001876	RASA4B	168.025	0.485029	0.115178	0.361117	0.244794	-0.229969	0.461923	-0.858592	0.00564685	0.372413	0.224942	-2.4591	3.01322e-16	-1.35038	4.15978e-06	-3.67948	9.75588e-35
ENSGALG00000001882	TNFRSF18	305.401	-0.100843	0.605631	0.17002	0.382277	0.0710847	0.716367	0.0975385	0.622166	-0.168804	0.393134	-1.50845	6.70219e-15	-0.129919	0.496608	-1.56938	5.22313e-16
ENSGALG00000001883	ST6GALNAC2	14.9262	0.453731	0.227529	-0.017982	0.961992	0.136082	0.723604	0.378813	0.36357	-0.304688	0.465923	-0.639386	0.0941762	-0.0552191	0.881076	-0.0486494	0.895862
ENSGALG00000001889	CARD9	584.227	0.241148	0.119548	0.0206707	0.893739	0.150445	0.332754	-0.255532	0.101781	0.0996924	0.522409	-0.369105	0.0171133	-0.258436	0.0937576	-0.371117	0.0163566
ENSGALG00000001894	ENSGALG00000001894	167.938	0.0146469	0.936744	0.227226	0.217201	-0.00541259	0.976719	-0.121334	0.51712	-0.0145612	0.937845	0.545088	0.00355215	0.752125	0.000119339	1.39778	5.64716e-13
ENSGALG00000001895	PANK3	1454.63	-0.468658	0.00457975	0.0452629	0.783675	-0.0869942	0.597885	-0.179511	0.27696	-0.0409782	0.803868	-0.216076	0.189562	0.408443	0.0132604	-0.538512	0.00113513
ENSGALG00000001901	ARIH1	2519.6	0.0835548	0.457517	-0.0846717	0.450969	-0.396155	0.000415025	0.126092	0.261753	0.148844	0.185609	0.190865	0.0894784	0.181825	0.106594	0.250355	0.0263563
ENSGALG00000001905	DTX2	731.385	0.24888	0.040982	0.126451	0.299041	-0.199753	0.101261	0.09189	0.453739	-0.0400281	0.744242	0.250722	0.0403642	-0.508112	3.22939e-05	-0.0299503	0.805897
ENSGALG00000001907	WAPL	1523.85	-0.513852	0.0120069	-0.0171377	0.933135	-0.188635	0.355725	0.312879	0.126023	0.135022	0.509383	-0.0893784	0.662056	0.583096	0.0044198	0.221994	0.278969
ENSGALG00000001916	SLIT3	96.0368	-0.562457	0.112097	-0.300053	0.38903	0.3157	0.365986	0.31873	0.369656	0.572182	0.113023	-2.18485	6.29194e-10	-0.205576	0.549109	-2.04632	5.34617e-09
ENSGALG00000001918	DNAJB5	69.0212	0.441667	0.0355715	-0.0682437	0.745419	0.253248	0.237584	-0.519901	0.0171531	-0.133473	0.526892	-0.451361	0.0259845	-0.199526	0.316659	-0.677591	0.000877697
ENSGALG00000001921	SDCCAG3	108	0.455845	0.00250058	0.0287731	0.849314	-0.159988	0.291762	0.200452	0.202148	-0.124308	0.429923	0.296673	0.0554873	-0.739182	1.3767e-06	-0.0417344	0.78021
ENSGALG00000001925	GNB1L	213.504	0.10955	0.190336	0.0560162	0.498022	-0.0708592	0.397542	-0.183376	0.0336904	0.102483	0.230882	-0.054067	0.5144	-0.0242556	0.770994	-0.0645089	0.444177
ENSGALG00000001926	HSPB1	119.587	0.894468	0.0447914	-0.127382	0.775397	0.495062	0.269431	-0.559544	0.213533	-0.468911	0.293974	1.21704	0.00656818	-0.712338	0.113102	0.738389	0.0981069
ENSGALG00000001932	SRRM3	4.09511	0.652255	0.510224	-0.343772	0.728105	-0.718889	0.432237	0.0954752	0.917302	-0.418639	0.641649	0.473689	0.586571	2.29349	0.0417535	2.03361	0.0761752
ENSGALG00000001933	CORO2A	6.46132	-0.398758	0.350389	-0.265714	0.503731	1.00338	0.0216484	-0.292521	0.54307	0.0685289	0.883673	0.351494	0.450613	0.460379	0.373247	0.926791	0.065702
ENSGALG00000001938	SLC25A24	1028.54	-0.327401	0.0500389	-0.0694681	0.676649	-0.114848	0.490508	-0.158062	0.343278	0.0393243	0.813516	0.191174	0.251071	0.526976	0.00163238	0.087695	0.60105
ENSGALG00000001939	HIPK1	2058.06	-1.0323	0.00247907	0.0363681	0.915055	-0.301115	0.377141	1.26885	0.000200262	0.120788	0.723513	0.168154	0.62232	-0.0477117	0.888881	0.213029	0.532717
ENSGALG00000001942	SPDL1	345.729	-0.102585	0.619452	0.0612053	0.766299	-0.229665	0.264742	-0.326833	0.112751	0.283779	0.168316	-0.128922	0.530614	0.968553	3.14764e-06	0.525533	0.0117884
ENSGALG00000001943	RHBDF2	2253.43	0.600444	0.000446703	0.070929	0.678473	-0.288854	0.0913399	0.00143837	0.993297	0.0187321	0.912878	0.338076	0.0482577	-0.434666	0.0111246	0.306099	0.0735362
ENSGALG00000001944	TBC1D2	184.333	-0.0197761	0.886549	0.000322702	0.998117	0.098173	0.477791	0.00993255	0.944462	-0.0457315	0.747742	-0.284671	0.038849	0.037774	0.78339	-0.203976	0.143305
ENSGALG00000001945	RFT1	411.909	0.182373	0.168476	0.018379	0.889363	-0.0463298	0.726418	-0.173501	0.192879	0.091665	0.490808	0.0705844	0.594039	-0.0382551	0.773524	0.104915	0.430269
ENSGALG00000001946	RSPO1	21.7315	-0.0878879	0.822161	-0.257673	0.495892	-0.352706	0.340879	-0.543872	0.138654	-0.598408	0.0910588	0.22443	0.516067	0.400711	0.257326	-1.21541	0.00131276
ENSGALG00000001947	ELP1	612.913	-0.237707	0.00448081	-0.00645523	0.937569	0.147603	0.0757071	0.167702	0.0493016	0.0587279	0.49372	-0.129835	0.124095	0.0567089	0.503405	0.0567446	0.50512
ENSGALG00000001948	SAFB2	1310.04	0.135654	0.146797	-0.0245597	0.792293	0.0741097	0.427954	-0.398648	2.13088e-05	0.060835	0.514992	0.0251833	0.7868	0.0279265	0.76484	-0.0994992	0.287875
ENSGALG00000001949	MDH2	3724.22	0.179083	0.146374	0.0155707	0.899471	-0.0985167	0.4242	0.359097	0.00365191	-0.0602698	0.625873	0.0607075	0.622933	-0.543485	1.05953e-05	-0.0878143	0.476425
ENSGALG00000001950	PMPCA	1222.18	0.0473043	0.408855	0.0310605	0.584952	0.0674659	0.239108	-0.0946725	0.104324	0.0444226	0.444978	-0.00849053	0.882507	0.00777549	0.892955	0.0948658	0.101413
ENSGALG00000001951	EEIG2	199.551	-0.354895	0.0769022	0.173665	0.381741	-0.379128	0.0560557	0.0171048	0.931668	-0.0492337	0.804893	-0.134988	0.493887	0.371879	0.0615425	-0.355595	0.0782311
ENSGALG00000001954	APTX	176.982	-0.0945665	0.419715	0.0957562	0.407116	-0.0780488	0.502815	-0.110135	0.353921	0.238112	0.0460091	0.111998	0.345325	0.270268	0.0271084	0.433385	0.000394546
ENSGALG00000001959	HENMT1	8.87138	-0.131012	0.721138	0.414095	0.257761	-0.284582	0.449827	-0.124934	0.746428	0.260326	0.504185	-0.283315	0.447817	-0.0154312	0.966403	-0.164854	0.659722
ENSGALG00000001962	PTBP1	4150.62	-0.300288	0.000570602	0.0523904	0.547002	0.105051	0.227687	0.0342753	0.694648	0.0708656	0.41716	0.0300399	0.730533	0.316034	0.000301664	0.308369	0.000425575
ENSGALG00000001963	ENSGALG00000001963	9.03098	0.618559	0.184997	-0.415734	0.368763	-0.208021	0.637983	0.850135	0.0941899	-0.985714	0.0496378	0.701628	0.125453	-0.411697	0.38483	0.149156	0.743732
ENSGALG00000001964	INPP5E	414.287	0.0271168	0.732985	0.0146047	0.852413	0.0433514	0.584764	-0.0964491	0.236026	0.0652216	0.421647	-0.252581	0.00138602	-0.209687	0.00721021	-0.408423	2.45447e-07
ENSGALG00000001965	AARS1	2174.64	0.263869	0.0371464	-0.0133228	0.916161	-0.102264	0.419155	0.316302	0.0127478	0.0237541	0.8518	-0.0450065	0.722818	-0.50523	6.69863e-05	-0.0618982	0.624968
ENSGALG00000001968	SYT6	7.54155	0.0943957	0.886507	-0.329371	0.60609	0.575508	0.385546	-0.917543	0.17405	0.521999	0.42212	-2.44992	4.52797e-05	-0.548224	0.300921	-3.05315	3.17531e-07
ENSGALG00000001971	UBE2O	1113.86	-0.0635584	0.461775	-0.118886	0.165853	0.0697746	0.416839	0.140569	0.105846	-0.0791931	0.36253	0.0561643	0.515396	0.152655	0.0790496	0.157525	0.0706128
ENSGALG00000001972	PRPF38B	877.147	-0.235063	0.179523	0.049111	0.778703	-0.144874	0.407256	-0.215412	0.218324	0.27401	0.117437	-0.0122297	0.944252	1.07023	1.25576e-09	0.785776	8.54636e-06
ENSGALG00000001973	GNL2	421.752	-0.130428	0.380514	0.0738453	0.617903	-0.0955897	0.519166	-0.267322	0.072298	0.238706	0.108332	-0.200196	0.176273	0.665327	8.51816e-06	0.284343	0.0585117
ENSGALG00000001975	TMEM120A	401.831	0.254634	0.076706	0.111345	0.438798	0.152126	0.293614	-0.0239966	0.870095	-0.278278	0.0565607	0.041305	0.774562	-0.698256	1.11372e-06	-0.441119	0.00207303
ENSGALG00000001976	TRIM33	666.5	-0.381962	0.011223	0.0171655	0.908827	-0.089801	0.549357	0.189015	0.209897	0.0636942	0.67315	-0.0405384	0.787657	0.534388	0.000421097	0.291961	0.0547654
ENSGALG00000001978	MED16	1112.83	0.408692	0.00134131	0.00342599	0.978555	-0.0748501	0.557265	-0.0378893	0.767161	-0.011812	0.926423	0.324363	0.0111261	-0.353438	0.00572981	0.258492	0.0428204
ENSGALG00000001981	PARP6	210.204	0.762459	6.1424e-06	0.043063	0.799726	0.500469	0.00382866	-0.854726	9.13793e-07	-0.0682797	0.688016	0.131071	0.437168	-0.234312	0.165622	0.279744	0.0962299
ENSGALG00000001985	PIGQ	1750.96	0.281956	0.0526332	0.0531394	0.714899	-0.472342	0.00115789	0.471507	0.00120963	0.149334	0.306201	0.366222	0.0121101	-0.336828	0.0211516	0.512988	0.000434433
ENSGALG00000001986	VCP	3842.75	0.162499	0.0643399	-0.0734405	0.402707	0.0536272	0.541406	0.167707	0.0570057	-0.028107	0.749865	0.0445726	0.612432	-0.182817	0.0377883	0.144041	0.101559
ENSGALG00000001988	TXNRD2	76.1705	-0.277722	0.197198	-0.0968782	0.645999	-0.166094	0.429821	0.488433	0.0243151	-0.137427	0.530114	-0.240824	0.258517	0.317014	0.140574	-0.113498	0.603982
ENSGALG00000001992	PKLR	13777.9	0.215961	0.120186	-0.00619442	0.964445	0.293625	0.034642	0.0132363	0.924167	-0.147071	0.290181	0.209726	0.131381	-0.563859	4.98332e-05	0.0154246	0.91163
ENSGALG00000001995	LIMS2	1763.22	-0.0842298	0.371921	-0.0608455	0.517434	-0.234506	0.012528	0.258663	0.00613337	0.159996	0.091003	0.0264801	0.779192	0.116834	0.217642	0.182391	0.0545145
ENSGALG00000001996	DNALI1	17.0062	-0.484642	0.121862	0.0820366	0.780506	0.209293	0.496575	-0.57443	0.0681029	0.422045	0.171853	-0.954575	0.000999934	-0.0535201	0.842755	-1.35379	7.31918e-06
ENSGALG00000001998	R3HDM4	4407.82	0.529984	0.00408472	0.0832727	0.6519	-0.514328	0.00532232	0.0804345	0.663015	0.152139	0.409888	0.560752	0.00239095	-0.470628	0.0108317	0.421625	0.0223762
ENSGALG00000002000	GRAMD2	160.2	0.498739	0.00363712	0.186845	0.279296	-0.0222268	0.898633	-0.372328	0.0341699	-0.109747	0.52649	0.333819	0.052379	-0.430325	0.0126062	0.0847761	0.620414
ENSGALG00000002001	STXBP3	331.744	-0.190413	0.3459	0.013134	0.947938	-0.394882	0.0492816	0.137892	0.49365	0.0275489	0.891333	0.0525617	0.793777	0.76629	0.00016322	0.412131	0.0434578
ENSGALG00000002002	BCAS2	528.414	0.303913	0.008341	0.12905	0.262967	-0.0968058	0.402711	-0.0982457	0.399449	0.165258	0.156724	0.131282	0.259057	-0.476215	4.05683e-05	0.058237	0.613852
ENSGALG00000002003	BMPR1A	39.1894	-0.550877	0.176329	-0.187206	0.638018	0.454527	0.258228	-0.11002	0.788587	0.241774	0.556813	-1.86524	2.92211e-06	0.278547	0.473214	-1.73849	1.56046e-05
ENSGALG00000002008	RNF157	412.401	0.237073	0.256911	-0.112418	0.590385	0.61125	0.00358532	-0.475097	0.0242356	0.100083	0.633956	0.277476	0.186477	-0.445081	0.0341457	0.193286	0.356318
ENSGALG00000002009	FANCG	251.351	0.322096	0.0160238	0.181727	0.175165	-0.00476589	0.971866	-0.210458	0.123078	0.241904	0.0763863	0.316017	0.0208953	-0.573363	2.70103e-05	0.273157	0.0424966
ENSGALG00000002010	SNIP1	547.457	0.0341596	0.583216	-0.0548294	0.370339	-0.0456366	0.457612	-0.0268695	0.670872	0.0928341	0.142729	0.119737	0.0553157	0.104463	0.10206	0.223859	0.000469877
ENSGALG00000002012	MMRN2	138.195	-0.350904	0.160538	0.0488722	0.843817	0.190127	0.445773	0.183486	0.467956	-0.0229552	0.927797	-0.554192	0.0265548	0.401152	0.108679	-0.104415	0.678704
ENSGALG00000002013	MEAF6	1451.03	0.183329	0.0122073	0.0489599	0.502482	-0.0424342	0.562174	-0.0420986	0.568626	-0.0558683	0.448497	0.167708	0.0221196	-0.139265	0.0583431	0.120331	0.101566
ENSGALG00000002014	SMU1	1550.5	-0.216672	0.00188881	0.0188981	0.78481	-0.0288083	0.677899	0.192379	0.00612263	-0.00898924	0.898325	0.0135407	0.846257	0.171779	0.0145736	0.142128	0.0439138
ENSGALG00000002015	SNCG	5.47127	-0.0799006	0.896476	-0.585523	0.314161	0.581267	0.32401	0.0533915	0.933072	-0.597243	0.331105	1.06632	0.0826363	-0.690341	0.275567	-0.252028	0.683791
ENSGALG00000002016	PRKCD	668.717	-0.236095	0.0307161	-0.00524068	0.961443	0.261856	0.0163735	-0.207576	0.0594081	-0.08501	0.437968	0.041841	0.700599	0.491645	8.15243e-06	0.261419	0.0183177
ENSGALG00000002018	CAPN15	2777.09	0.47755	0.000427437	0.013244	0.922192	-0.115131	0.39592	-0.0122357	0.928206	-0.114119	0.400545	0.217028	0.109544	-0.577589	2.04279e-05	-0.111253	0.411626
ENSGALG00000002021	ZC3H12A	614.369	0.0134431	0.832803	0.125023	0.0475164	-0.0641185	0.314788	0.00277913	0.9662	-0.103421	0.112659	0.00012832	0.998387	0.104579	0.104058	0.0784132	0.226453
ENSGALG00000002022	B4GALT1	1055.53	0.420335	4.75254e-05	-0.0467496	0.65095	-0.0361071	0.727028	-0.0682989	0.511634	0.0375739	0.717901	0.0519422	0.615937	-0.275065	0.00788956	0.0836297	0.418499
ENSGALG00000002023	PIGO	292.955	-0.262222	0.0624714	0.0122537	0.929744	0.139838	0.317833	0.177061	0.21611	-0.326459	0.0220558	0.187974	0.180604	-0.280743	0.0460451	-0.352298	0.012799
ENSGALG00000002024	COMT	870.73	-0.317613	0.0101897	-0.0209531	0.864748	0.261048	0.034381	-0.276129	0.0258645	0.164227	0.184623	-0.0735085	0.551548	0.624727	5.13283e-07	0.361799	0.00375031
ENSGALG00000002028	GPRC5B	11.0185	-0.575273	0.361261	-0.562436	0.334795	0.497722	0.396556	0.0462238	0.940789	0.554772	0.390509	-3.48142	3.89982e-09	0.43503	0.40173	-3.08538	1.94116e-07
ENSGALG00000002029	TMEM259	1115.69	0.249255	0.0219076	0.0264239	0.807866	-0.0570511	0.600022	0.0998976	0.36168	-0.152745	0.162823	0.120689	0.267752	-0.35061	0.00128164	-0.0641408	0.555512
ENSGALG00000002033	NDUFB6	985.792	0.487613	0.00296171	0.0449695	0.784155	-0.291671	0.0755353	0.113085	0.491828	0.0712713	0.665103	0.197836	0.229012	-1.09787	2.16782e-11	-0.474765	0.0037287
ENSGALG00000002038	DENND2C	315.61	0.0286564	0.796014	0.00308904	0.977562	0.369154	0.000977802	-0.335188	0.00336547	0.0119824	0.915464	-0.281337	0.0108349	-0.219289	0.044991	-0.422931	0.000129617
ENSGALG00000002042	KNOP1	105.315	-0.305285	0.195955	0.071427	0.760011	0.0762936	0.745506	-0.453059	0.054901	0.281452	0.231521	-0.0243846	0.917187	1.46063	2.62619e-09	1.10708	7.56174e-06
ENSGALG00000002043	WDR33	1424.79	-0.0731862	0.255677	0.0241801	0.70514	-0.0628072	0.326919	0.0575575	0.374996	-0.0594732	0.359084	0.100766	0.116973	0.164391	0.0113803	0.151428	0.0201906
ENSGALG00000002044	EEF2KMT	403.102	0.375759	0.00541387	0.037095	0.783741	-0.299341	0.0265286	-0.179197	0.185609	0.026517	0.844257	0.154111	0.251263	0.0188943	0.888892	0.133838	0.322897
ENSGALG00000002046	SYT15	26.4714	-0.0979864	0.717878	-0.0116443	0.965189	0.479049	0.0810352	-0.138637	0.627301	0.224781	0.432408	-0.328	0.240139	0.456199	0.10816	0.583762	0.0400927
ENSGALG00000002048	GPRIN2	36.9041	-0.0240499	0.961504	-0.286558	0.55874	-0.581641	0.227711	1.11775	0.0253644	-1.03769	0.0381205	-0.462778	0.331912	1.69531	0.00067458	0.420348	0.411776
ENSGALG00000002050	EXOC7	1566.95	0.0893472	0.208455	0.0089874	0.89895	-0.146281	0.038842	0.160449	0.0248753	0.0631584	0.378675	0.0980682	0.169461	-0.15041	0.0355719	0.123319	0.0844686
ENSGALG00000002053	POR	1138.46	0.0860408	0.541548	-0.0456379	0.745693	0.36197	0.0103259	-0.0339073	0.811201	-0.351458	0.0130578	-0.195422	0.165053	-0.405805	0.00387579	-0.58422	3.31257e-05
ENSGALG00000002055	HES4	147.815	0.148182	0.596614	0.274424	0.327208	-0.100924	0.719925	0.199062	0.484811	-0.324356	0.253976	-0.375832	0.178926	-0.670635	0.0154902	-0.850079	0.00224207
ENSGALG00000002056	TANGO2	401.263	-0.0924375	0.513401	0.00219785	0.987529	-0.262923	0.0612044	0.069775	0.621408	0.114651	0.418068	-0.0548551	0.696923	0.395402	0.00539183	0.17181	0.229002
ENSGALG00000002057	POLR2D	352.072	0.153324	0.142169	0.00810081	0.937853	0.0909766	0.385282	-0.0144839	0.892449	0.117071	0.275674	-0.00609352	0.954211	-0.31877	0.00254866	0.0301247	0.774471
ENSGALG00000002060	TAF15	750.155	-0.0754203	0.253691	0.0349762	0.592099	0.0290476	0.658872	0.070644	0.2951	0.00110809	0.986917	0.0950822	0.153723	0.0539506	0.42429	0.209388	0.00194006
ENSGALG00000002062	SRP68	1333.35	0.0625223	0.228608	0.00108282	0.983227	0.0610606	0.239307	0.0219706	0.678981	0.0259749	0.624883	0.0293481	0.575353	-0.120687	0.0216673	0.0812723	0.121769
ENSGALG00000002064	STOML2	1021	0.202314	0.114933	0.10599	0.408669	-0.0760811	0.553661	0.165477	0.200105	0.0774687	0.549311	0.24025	0.0629543	-0.529528	4.11371e-05	0.18589	0.148501
ENSGALG00000002066	NCOA4	14104	0.0897949	0.531551	-0.119256	0.405959	-0.426602	0.00294794	0.484828	0.000730164	0.193011	0.178802	0.171508	0.232192	0.259989	0.0702346	0.653274	5.38161e-06
ENSGALG00000002067	ALG1	301.438	0.0398255	0.666505	0.0865305	0.344864	-0.046955	0.611431	-0.0421982	0.655539	0.0493532	0.601522	-0.0790582	0.393177	0.0277888	0.76534	0.0352867	0.706316
ENSGALG00000002069	ATOSB	635.405	0.519337	0.000182255	0.0271705	0.844967	-0.165716	0.233168	-0.0807846	0.562742	-0.0404759	0.771516	0.175895	0.205402	-0.430405	0.00193633	0.00502039	0.971098
ENSGALG00000002070	SAP130	1170.36	0.184515	0.0237072	-0.03795	0.640743	0.0397816	0.625688	-0.026045	0.751961	-0.10282	0.21104	0.0134873	0.868522	-0.0137672	0.866266	0.0572019	0.484805
ENSGALG00000002080	DOCK2	919.802	-0.618488	0.012341	0.209244	0.396599	0.125644	0.611031	-0.208564	0.398962	0.0425654	0.86328	0.133151	0.589923	0.760577	0.00214212	0.44413	0.0733179
ENSGALG00000002081	MMP28	139.214	0.325307	0.119955	-0.102935	0.621804	0.536893	0.0112466	-0.328102	0.127941	0.0650216	0.761169	-0.594956	0.00456758	-0.417155	0.043432	-0.515926	0.0128973
ENSGALG00000002082	AMPD1	13.8038	0.149026	0.740017	0.0836363	0.851384	0.0660451	0.884571	-0.327124	0.481139	-0.251497	0.576203	0.917128	0.044052	-0.454522	0.333401	0.182694	0.689821
ENSGALG00000002085	FZR1	1717.29	0.251934	0.00760613	0.0354065	0.707402	-0.0560921	0.552544	0.0632132	0.505474	-0.137715	0.146568	0.2729	0.00391192	-0.271994	0.00409642	0.157653	0.0955901
ENSGALG00000002086	RASL10B	65.0527	0.566104	0.0196137	-0.0336976	0.889987	-0.0546786	0.822965	-0.625559	0.0104595	0.15189	0.527396	-0.35665	0.13149	-0.474259	0.0417543	-0.82685	0.000455546
ENSGALG00000002087	NCBP1	844.971	-0.333266	0.0167538	0.0297902	0.830004	-0.0727602	0.600287	0.168628	0.226742	0.00937262	0.946487	0.0453305	0.744777	0.227354	0.103859	0.0744495	0.595147
ENSGALG00000002089	TIMM23B	964.008	0.150645	0.104695	0.0248882	0.788133	-0.093667	0.312531	0.152454	0.103824	0.0499069	0.595409	0.0303941	0.744858	-0.418012	7.18888e-06	-0.10339	0.266168
ENSGALG00000002090	GPSM2	1066.92	-0.0828295	0.328891	0.0591483	0.483287	-0.289487	0.000595383	0.226246	0.00780746	-0.0358234	0.67431	0.109823	0.194905	0.0121472	0.8866	-0.000774853	0.992762
ENSGALG00000002094	TRMT2A	520.458	0.168488	0.0234459	0.071919	0.331284	-0.0397182	0.594651	-0.133406	0.0793674	0.0979825	0.196394	0.139238	0.0638243	-0.08209	0.279332	0.222413	0.0032303
ENSGALG00000002095	CHMP4B	1116.39	-0.126846	0.034599	-0.0380672	0.520535	0.0144108	0.80858	-0.0178874	0.767472	0.0805774	0.183327	-0.0792974	0.184826	0.300487	7.08866e-07	0.133378	0.0290867
ENSGALG00000002098	GRIK3	6.82695	0.41279	0.762852	-3.38071	0.00368176	1.51717	0.144345	-3.63162	0.000309772	1.81247	0.0316449	-3.48148	2.46437e-05	-0.195237	0.796885	-6.94663	1.8651e-10
ENSGALG00000002099	PFKFB4	647.222	-0.0342454	0.763775	-0.0570044	0.614949	0.379544	0.000885459	-0.236284	0.040543	0.00157907	0.989035	-0.217991	0.0554995	0.134037	0.239891	-0.0303653	0.79091
ENSGALG00000002102		97.8549	0.385728	0.533092	-0.877974	0.1548	0.577488	0.349041	0.213874	0.730272	-0.492307	0.426834	0.825123	0.182543	0.260443	0.676464	0.892375	0.151882
ENSGALG00000002103	TPPP3	8.69619	0.378114	0.511104	0.116252	0.840589	0.00660212	0.991011	0.37659	0.542405	0.605347	0.355126	-0.695544	0.274109	-1.085	0.0627735	-0.297642	0.600122
ENSGALG00000002105	FOXI1	45.4751	0.541359	0.050737	0.260698	0.352114	0.107849	0.705875	-1.03113	0.000280821	0.143329	0.602737	0.571938	0.0391328	0.972183	0.00110938	1.56623	1.13243e-07
ENSGALG00000002107	RANBP1	1730.94	-0.202823	0.0570849	0.0381544	0.719687	-0.0187852	0.859884	0.00706835	0.947216	0.147513	0.167413	0.0203441	0.848742	0.347163	0.0011911	0.338634	0.00158876
ENSGALG00000002110	TSTD2	258.474	-0.725313	0.000145098	0.0808213	0.66871	-0.229666	0.224075	0.958741	6.00918e-07	0.0461624	0.812223	0.130537	0.499661	-0.320871	0.0971422	-0.0595874	0.75779
ENSGALG00000002112	CSF3R	7731.6	0.498777	0.00420114	0.0279785	0.872432	0.379684	0.0293892	-0.435465	0.0125098	-0.0259568	0.881624	0.439775	0.011635	-0.316206	0.0697216	0.568586	0.0011046
ENSGALG00000002113	LCP2	1046.07	-0.344791	0.0704679	0.181007	0.341585	0.0674608	0.723311	-0.383094	0.0445658	0.0607584	0.74981	0.00857576	0.964064	0.990107	2.25616e-07	0.580023	0.00246245
ENSGALG00000002116	TEN1	37.3797	-0.233688	0.196265	0.304119	0.0861142	-0.0352941	0.847786	-0.00810871	0.966593	0.0751623	0.698437	0.483521	0.0134622	-0.134557	0.510176	0.451156	0.0218784
ENSGALG00000002117	PARG	650.416	-0.531095	0.00562617	-0.000684143	0.997142	-0.145022	0.447796	0.350601	0.0675289	-0.00809315	0.966388	-0.129179	0.499957	0.321673	0.0937763	-0.1418	0.461488
ENSGALG00000002118	KCNMB1	240.675	0.000556134	0.997976	-0.027637	0.899409	0.287741	0.18966	-0.00797667	0.971204	0.167571	0.448855	0.550628	0.0130742	0.173275	0.440603	1.14416	2.91771e-07
ENSGALG00000002119	VPS35L	647.671	-0.291721	0.0615943	-0.067885	0.661968	0.0403218	0.795313	-0.0692299	0.657374	-0.0185282	0.905437	-0.191865	0.2166	0.139935	0.368056	-0.458972	0.0033176
ENSGALG00000002121	PLEKHN1	133.193	0.209757	0.586494	-0.180796	0.638185	0.361026	0.349706	0.126488	0.746352	-0.200482	0.607766	-2.36072	6.82075e-10	-0.40958	0.277098	-2.45431	1.18913e-10
ENSGALG00000002123	OSCP1	24.3801	0.477765	0.0571641	-0.182687	0.465702	0.408097	0.117109	-0.400087	0.143258	-0.147323	0.571144	-0.173665	0.478202	-0.914153	7.59924e-05	-0.932052	6.6095e-05
ENSGALG00000002124	ZDHHC8	58.8072	-1.44462	0.000678368	0.190261	0.648132	-0.00513014	0.99021	0.916312	0.0314142	0.307986	0.476606	-1.02644	0.0160451	-0.132757	0.752144	-1.19439	0.00518861
ENSGALG00000002125	TMOD1	427.683	0.104501	0.522903	-0.0339352	0.834955	-0.733707	5.65463e-06	0.178851	0.269253	-0.103488	0.5229	0.214679	0.183178	0.0797726	0.623113	-0.293326	0.0727546
ENSGALG00000002127	LSM10	76.7152	0.553474	0.00467002	-0.088811	0.650813	0.0436805	0.824813	-0.190202	0.344758	-0.0209965	0.91611	0.242351	0.219172	-0.799574	4.02019e-05	-0.260078	0.175979
ENSGALG00000002129	WDR47	273.183	-0.286455	0.0428528	-0.0933541	0.503797	0.106226	0.448365	0.108065	0.447631	0.00889999	0.950224	-0.168482	0.231705	0.369298	0.00938907	0.0441979	0.758021
ENSGALG00000002132	KCNIP1	10.2603	-0.542021	0.173792	-0.1445	0.695636	0.268588	0.47829	0.149598	0.715811	-0.213543	0.600423	0.604322	0.13518	0.0248382	0.954196	0.147282	0.733141
ENSGALG00000002137	PGAM5	1142.54	0.157664	0.057284	-0.0210859	0.798704	0.124209	0.134664	0.0354545	0.673158	-0.0361245	0.667238	0.0103007	0.901633	-0.150245	0.0717218	0.120174	0.149302
ENSGALG00000002138	HYAL2	226.023	0.371552	0.120079	-0.00980273	0.96728	0.336463	0.161584	0.174923	0.473062	-0.241456	0.32143	-0.584274	0.0148622	-0.839269	0.00040546	-0.791863	0.00085927
ENSGALG00000002139	CSDE1	5082.99	-0.273695	0.0492763	-0.0246636	0.859262	-0.0501409	0.71852	-0.138209	0.320691	0.0836907	0.547595	-0.21332	0.125098	0.532729	0.000129446	-0.083609	0.548374
ENSGALG00000002141	UGGT1	998.76	-0.643479	0.000797224	-0.00498869	0.979203	0.0967274	0.613461	0.311462	0.104779	0.0791878	0.680359	-0.0127638	0.946989	0.144018	0.453713	-0.0298363	0.876786
ENSGALG00000002142	FAR1	25.8329	-2.18389	0.000453496	0.193446	0.750054	-0.0702791	0.908	3.00844	3.5332e-06	-0.417434	0.534053	1.78311	0.0115168	-0.756355	0.304886	1.55705	0.0222718
ENSGALG00000002143	ANKLE2	791.222	-0.232388	0.0496624	-0.0519011	0.659278	0.0223467	0.849626	0.0511927	0.666097	0.130786	0.271053	-0.0498865	0.673436	0.312854	0.00859758	0.183004	0.125422
ENSGALG00000002144	THRAP3	3139.4	-0.120063	0.166511	-0.0416497	0.630499	-0.005422	0.950097	-0.00194078	0.982178	0.100316	0.24841	-0.0788548	0.363262	0.281161	0.0012207	0.133547	0.12508
ENSGALG00000002145	CAMSAP2	163.681	-1.06053	0.00223489	0.0723478	0.83369	-0.381799	0.26761	0.867239	0.0122461	0.113087	0.744985	-0.0562154	0.871254	0.636931	0.0680564	0.191062	0.585594
ENSGALG00000002147	SIKE1	1297.39	-0.0676858	0.411641	0.0535902	0.513679	-0.056574	0.49147	0.131373	0.113702	-0.0624413	0.452462	0.207579	0.012068	-0.224271	0.00684335	-0.0184304	0.824085
ENSGALG00000002150	CPEB1	59.0951	0.264476	0.514875	-0.283729	0.480734	-0.423958	0.285377	0.0197329	0.960583	-0.158882	0.689717	-0.664942	0.087651	-0.532786	0.164954	-1.78009	6.17757e-06
ENSGALG00000002151	PEX12	116.946	0.16855	0.219554	0.078527	0.565484	0.0739302	0.594474	-0.023556	0.869745	0.0144683	0.919607	0.20597	0.145292	-0.454084	0.00126768	0.0638055	0.645374
ENSGALG00000002155	HS6ST1	467.836	-0.112365	0.278853	-0.105326	0.304685	0.164538	0.110622	0.166001	0.115112	0.123001	0.246076	0.110224	0.295534	0.0349759	0.742426	0.381049	0.000325846
ENSGALG00000002157	RPS17	14138.7	0.271073	0.0725827	-0.0366333	0.808275	-0.13966	0.354924	0.276173	0.0674387	0.0493305	0.743962	0.255632	0.0905227	-0.860298	1.21743e-08	-0.184383	0.221976
ENSGALG00000002158	GOLGA3	437.307	-0.703237	0.00131808	0.212876	0.328723	-0.182925	0.40172	0.293714	0.179833	0.130414	0.552318	-0.222292	0.309638	0.461344	0.0355619	-0.0101053	0.96341
ENSGALG00000002159	ACOX1	1417.07	-0.205067	0.013281	-0.0603638	0.462928	0.209709	0.0110855	0.0105969	0.898925	-0.0171596	0.836983	-0.255369	0.00200046	0.247547	0.00281725	-0.070107	0.40026
ENSGALG00000002160	B2M	59182	0.305621	0.0188527	0.00899976	0.944866	-0.241895	0.0630587	0.157314	0.226758	-0.104199	0.423347	0.502691	0.000112211	-0.261885	0.0442073	0.366648	0.0048446
ENSGALG00000002162	ACO1	876.47	-0.208636	0.0106495	0.0194548	0.810175	0.218348	0.00742996	0.0555597	0.502598	0.042982	0.604547	-0.187221	0.0225054	0.121752	0.138971	0.0622389	0.451224
ENSGALG00000002164	DDX59	318.439	-0.0415683	0.810289	-0.0651195	0.705546	-0.235286	0.171637	0.0380156	0.825974	0.134202	0.438347	0.18962	0.272749	0.405665	0.0203128	0.425528	0.0151067
ENSGALG00000002165	UNC13B	11.6301	-0.566392	0.117013	0.0898721	0.795335	0.49052	0.175247	0.527631	0.188953	0.543277	0.21142	-0.0893366	0.83696	-0.181486	0.671666	0.814086	0.0444152
ENSGALG00000002167	PATL2	602.304	0.654051	0.000232154	0.284515	0.110423	-0.291367	0.102519	-0.373958	0.0361243	0.0980566	0.581899	0.356144	0.045488	-0.284173	0.111223	0.443268	0.0127041
ENSGALG00000002169	PLEKHB2	1483.92	-0.245091	0.123829	-0.016986	0.914857	0.194008	0.222706	-0.153352	0.336437	-0.00497593	0.975099	-1.44871	6.55538e-20	0.160934	0.30869	-1.51417	1.56139e-21
ENSGALG00000002172	FAM168B	458.766	-0.666764	0.00612585	-0.0658408	0.785802	-0.183482	0.448736	0.56282	0.0206087	0.160611	0.509958	-0.10305	0.67192	0.262917	0.28088	-0.0327895	0.893247
ENSGALG00000002175	KIF14	113.233	-0.868866	0.010474	0.257217	0.445076	-0.566991	0.092072	0.811078	0.0166953	0.248969	0.465915	0.205619	0.546977	0.631302	0.0685203	0.718328	0.0383999
ENSGALG00000002179	FBF1	573.131	0.300917	0.0140031	-0.00193463	0.987384	0.36418	0.00315747	-0.413048	0.000895108	-0.0855019	0.488261	0.153106	0.211989	-0.479363	9.09858e-05	-0.161644	0.186303
ENSGALG00000002180	CHFR	575.943	-0.196517	0.248965	-0.0668188	0.693917	-0.112294	0.508346	-0.137747	0.418264	0.206944	0.224112	-0.20207	0.234009	0.605409	0.000387816	0.0969053	0.571664
ENSGALG00000002182	NR5A2	13.6326	-0.503541	0.172342	0.102969	0.769636	0.0843379	0.814936	-0.0338837	0.928393	0.123095	0.744934	-0.525882	0.143112	1.42578	0.000336623	0.672874	0.105222
ENSGALG00000002183	PRR16	23.264	0.132869	0.662254	-0.458913	0.122539	0.302451	0.309184	0.141157	0.649443	0.0539653	0.863037	-0.26683	0.379668	0.231721	0.448612	0.136421	0.658636
ENSGALG00000002186	UNC45B	2.30467	-0.185892	0.908841	0.777792	0.634003	1.54065	0.388324	-1.40854	0.442776	-2.088	0.208757	2.83368	0.0930275	0.0925951	0.959753	1.56229	0.372451
ENSGALG00000002187	HSD17B4	917.412	-0.113232	0.076725	-0.0610218	0.333311	0.0458657	0.469159	0.0643269	0.320473	-0.065364	0.312361	-0.037714	0.553253	0.175014	0.0064812	0.00787483	0.903391
ENSGALG00000002189	SNX1	2635.26	0.140011	0.0514377	-0.0450728	0.529795	0.0248285	0.729587	0.089528	0.215547	0.00489694	0.946029	0.0944639	0.19005	-0.0688911	0.340369	0.239765	0.000896006
ENSGALG00000002192	PTPRC	3205.62	-0.497393	0.0520351	0.227224	0.374626	0.0548833	0.830235	-0.450736	0.0783087	-0.0372461	0.884301	0.158202	0.536455	1.10548	1.59401e-05	0.560419	0.0287556
ENSGALG00000002193	ENSGALG00000002193	13.7586	0.518068	0.288325	-0.206866	0.670994	0.278407	0.571867	-0.346955	0.49047	0.291656	0.560604	0.689641	0.179764	0.142702	0.792944	1.36665	0.00887196
ENSGALG00000002194	MRPL38	750.332	0.314171	0.0241299	-0.093921	0.499736	-0.017107	0.902213	0.000162763	0.999072	0.0947102	0.498862	0.0517165	0.711126	-0.484769	0.00050552	-0.135037	0.332094
ENSGALG00000002197	NPM1	8435.35	-0.216733	0.00645302	-0.0144829	0.855401	0.0375239	0.636955	-0.100022	0.208898	0.0910962	0.252405	0.0963118	0.225979	0.0506438	0.524707	-0.0556617	0.484747
ENSGALG00000002198	FHOD1	1269.95	0.41628	0.00568802	0.0177171	0.906328	0.246838	0.10192	-0.292728	0.0531071	-0.129535	0.390988	0.111431	0.459468	-0.60064	6.5582e-05	-0.230636	0.125074
ENSGALG00000002199	KLHL17	70.0129	0.169817	0.465125	0.0927455	0.688744	0.309731	0.194307	-0.545518	0.0247388	-0.316159	0.175079	-0.866798	8.89984e-05	-0.687286	0.0012888	-1.84347	1.09078e-16
ENSGALG00000002201	PPL	172.477	-0.316555	0.405603	-0.504467	0.183856	1.11894	0.00328187	1.69357	1.30593e-05	-0.753134	0.0538281	0.202731	0.599634	0.480019	0.218334	1.92111	7.13438e-07
ENSGALG00000002203	FGF18	24.7036	0.72989	0.476995	-1.05977	0.277037	-1.92508	0.00617724	-3.15478	7.81198e-09	-0.494206	0.300765	0.311034	0.511506	0.100089	0.833862	-5.49282	4.47483e-14
ENSGALG00000002204	SLC7A4	304.865	0.443088	0.0240242	0.0523638	0.789893	-0.0979805	0.618583	0.12046	0.543708	-0.322454	0.103251	0.532374	0.00694636	-0.194502	0.327205	0.533349	0.00691008
ENSGALG00000002205	FBRSL1	386.152	-0.0376816	0.783623	0.0432805	0.751185	0.149063	0.277723	-0.304004	0.0280052	0.00441885	0.974386	0.208699	0.127824	0.943264	2.62486e-11	1.00704	1.20833e-12
ENSGALG00000002207	ATP6V1G3	12.348	-1.10323	0.099394	0.852194	0.182708	-0.64303	0.324347	-1.41622	0.0210007	0.870996	0.142667	-2.32964	5.04522e-05	-0.744883	0.165782	-4.51382	9.52343e-13
ENSGALG00000002210	PPIB	9399.89	0.395159	0.0132589	-0.0176679	0.911824	0.0566332	0.722647	-0.0327161	0.837601	0.0842553	0.597611	0.123168	0.44027	-0.787122	8.09921e-07	-0.17829	0.263751
ENSGALG00000002216	NEK7	216.084	-0.264934	0.0877659	-0.143731	0.346769	0.192892	0.20895	-0.172021	0.268811	0.00412107	0.978777	-0.325776	0.0328058	0.38816	0.0114689	-0.32129	0.0396575
ENSGALG00000002219	WBP2	1530.03	0.146146	0.133251	-0.0143415	0.882667	-0.356374	0.000240032	0.255219	0.00881882	0.0394964	0.685851	0.0471778	0.627929	0.175215	0.0730203	0.292539	0.00277625
ENSGALG00000002222	NOC2L	945.22	-0.0380844	0.544582	0.0253863	0.683279	0.0978269	0.119234	0.0154097	0.810461	0.0438805	0.495102	0.0463006	0.466011	-0.111561	0.0802522	0.0791588	0.214352
ENSGALG00000002225	RFFL	1266.77	-0.0292437	0.798323	-0.0152891	0.893458	-0.296026	0.00945066	0.199953	0.0806697	0.111147	0.332439	0.243731	0.0334062	0.451662	9.3021e-05	0.665933	8.26653e-09
ENSGALG00000002227	DMXL1	203.357	-1.12379	0.00601313	0.13549	0.739569	-0.0688465	0.865925	0.754436	0.0652533	0.0240004	0.953332	-0.0366995	0.928573	0.427476	0.297722	0.112062	0.785238
ENSGALG00000002229	FBXW11	1099.4	-0.167721	0.03181	-0.017126	0.824942	-0.00457806	0.952971	-0.0907076	0.246899	-0.0604872	0.438712	-0.0688866	0.373275	0.186756	0.0163914	-0.22275	0.00456492
ENSGALG00000002232	RERE	963.15	-0.34125	0.0104131	-0.153568	0.245985	0.375032	0.00474076	-0.169645	0.20423	-0.367649	0.00572419	-0.111645	0.398273	0.281585	0.0336266	-0.487139	0.000261357
ENSGALG00000002234	UNC13D	2386.42	0.43382	0.00372992	0.113428	0.448448	0.130282	0.38458	-0.330702	0.0275164	-0.147839	0.323714	-0.171136	0.252328	-0.43741	0.00340711	-0.409558	0.00612574
ENSGALG00000002237	ATP6V0D1	2491.15	0.244574	0.0434533	0.0673125	0.578289	0.0319529	0.792061	-0.0174476	0.885795	-0.00955613	0.937289	0.0270158	0.823697	-0.568547	2.68529e-06	-0.224695	0.0634924
ENSGALG00000002239	REXO5	350.425	-0.00756264	0.943049	0.0422884	0.687145	-0.0115854	0.912627	-0.0793444	0.45903	0.127673	0.233783	0.220374	0.0391392	0.173682	0.110961	0.465525	1.8293e-05
ENSGALG00000002240	C3orf18	186.216	-0.0840262	0.644149	0.0451659	0.802246	-0.00644159	0.971645	-0.182505	0.318792	0.0966141	0.596732	0.138244	0.446535	-0.106453	0.559945	-0.0994021	0.58766
ENSGALG00000002242	GALNT9	7.31733	-0.822887	0.0448015	0.114827	0.759462	0.4846	0.229722	-0.275524	0.522742	0.0231485	0.955991	0.153839	0.706331	1.08749	0.0237704	0.765492	0.122072
ENSGALG00000002244	Agrp	18.3039	0.286025	0.405473	-0.0182731	0.95743	0.412058	0.24695	-0.573435	0.116352	0.28322	0.427619	0.421637	0.244732	-0.874926	0.0141559	-0.0636948	0.852656
ENSGALG00000002246	DENND1B	81.1963	-1.17943	0.000671885	0.187927	0.583337	0.0727256	0.832378	0.947902	0.00667365	-0.0703125	0.841891	0.307629	0.381109	0.513205	0.151813	0.77965	0.0293
ENSGALG00000002247	SETD6	459.222	0.362829	0.0171759	0.0544671	0.720627	0.177569	0.246096	-0.20971	0.173915	0.000915815	0.995248	-0.334783	0.0280286	-0.532394	0.000436637	-0.481105	0.00150292
ENSGALG00000002249	AGO1	432.284	-0.280021	0.00110675	-0.0527277	0.528973	0.122469	0.147479	-0.198648	0.0212882	0.0508158	0.553141	-0.104071	0.216063	0.0685104	0.418069	-0.393672	5.3568e-06
ENSGALG00000002250	DTWD2	27.8795	-0.236743	0.294609	-0.111618	0.603634	-0.0646921	0.763458	-0.162368	0.464073	0.191984	0.386278	-0.251475	0.239383	0.5198	0.0189458	-0.115112	0.62137
ENSGALG00000002253	HEMK1	94.4578	0.0818839	0.542682	0.132748	0.319943	0.0544103	0.690823	0.0792505	0.582782	-0.0286216	0.84287	-0.124501	0.368035	-0.156462	0.253576	0.0387073	0.777006
ENSGALG00000002262	ETF1	2280.73	-0.177362	0.060637	-0.019444	0.836551	-0.0867527	0.357496	-0.0119782	0.899198	-0.0380891	0.686984	-0.0509118	0.589074	0.175529	0.0630784	-0.209009	0.0273481
ENSGALG00000002263	KLHL6	1222.49	-0.0244088	0.779315	0.00131593	0.987891	-0.0146776	0.865843	0.116383	0.184747	-0.116686	0.183488	0.371051	2.19695e-05	0.140822	0.111496	0.473799	8.09937e-08
ENSGALG00000002267	DCUN1D3	164.098	-0.412943	0.00153003	-0.0407089	0.747804	-0.147601	0.243438	0.434179	0.000927821	0.0803112	0.547396	0.176857	0.181018	0.126226	0.350963	0.21632	0.111007
ENSGALG00000002272	NOC4L	735.531	-0.00475019	0.96589	0.085169	0.441718	0.0518748	0.64069	0.0444939	0.691782	0.074687	0.506352	-0.144283	0.195912	-0.244956	0.027719	-0.137765	0.216162
ENSGALG00000002276	EME2	119.678	0.363078	0.0128225	0.0170357	0.907088	0.0178505	0.903695	-0.194344	0.197678	-0.0302615	0.839077	0.0151062	0.917419	-0.529987	0.000224954	-0.341523	0.0173403
ENSGALG00000002277	KLHL24	306.178	-0.645477	0.000335519	-0.0909916	0.608996	0.0244256	0.890896	0.593398	0.00101971	-0.0907673	0.617252	-0.130914	0.466982	-0.00426776	0.9811	-0.344594	0.0573904
ENSGALG00000002278	UNK	806.059	0.0506467	0.582819	-0.0710288	0.438336	-0.257063	0.00492474	0.269657	0.00354175	-0.0659398	0.47704	0.212487	0.0211506	-0.0303838	0.743505	0.108376	0.243524
ENSGALG00000002283	MAPKAPK3	191.03	0.142728	0.482373	0.13267	0.51338	0.162968	0.424294	1.25868	2.54145e-09	0.16678	0.441599	-0.0872906	0.684131	0.383044	0.0788876	2.15958	4.39824e-24
ENSGALG00000002284	TRAPPC3	1148.59	0.076216	0.404112	0.0444701	0.62545	0.0789515	0.387899	0.0353907	0.7015	-0.0131208	0.887	-0.00934422	0.91885	-0.354595	0.00010704	-0.142031	0.120632
ENSGALG00000002285	SPSB3	578.116	0.319103	0.00598652	-0.0225504	0.845826	-0.289445	0.0123914	0.160132	0.16982	0.0704907	0.546851	0.265026	0.0231905	-0.191903	0.101788	0.310853	0.00776633
ENSGALG00000002286	H3F3B	11392.7	0.176752	0.0555222	0.0412121	0.655211	-0.200802	0.0295804	0.247549	0.00736736	0.0481747	0.602149	0.248	0.00726603	-0.211312	0.0222328	0.349575	0.000154292
ENSGALG00000002288	LIG3	1080.03	0.108686	0.168263	0.0218491	0.781049	-0.0828471	0.292768	0.190652	0.0168402	0.0855081	0.285864	0.0961238	0.22766	0.0491633	0.540202	0.469135	4.45831e-09
ENSGALG00000002294	SEMA6A	80.1825	-0.316361	0.151176	-0.0484845	0.822866	0.498908	0.023665	0.136081	0.551773	0.0288226	0.900158	-0.603981	0.00668896	0.209348	0.343725	-0.095667	0.668983
ENSGALG00000002298	COL8A2	1466.15	-0.0426096	0.870069	-0.210215	0.419395	0.511818	0.0494372	0.456039	0.0806913	-0.505673	0.0527482	-0.356808	0.170835	-0.181692	0.485386	-0.329141	0.20645
ENSGALG00000002301	CNOT1	3914.45	-0.362443	0.000386573	0.0293211	0.773648	-0.0632397	0.535184	0.524314	2.96946e-07	-0.00147461	0.988516	0.14376	0.160045	0.00742813	0.942212	0.277666	0.00672225
ENSGALG00000002304	ADPRHL2	625.046	-0.0224961	0.775819	0.00542365	0.944724	0.0121946	0.876788	0.117697	0.143532	0.0316573	0.695075	-0.116586	0.142065	-0.0852062	0.283073	-0.0573152	0.472013
ENSGALG00000002305	ZBTB41	129.771	-0.918469	0.00113643	-0.00658879	0.981142	-0.132595	0.634383	0.644727	0.022144	0.0829795	0.769888	0.103191	0.715111	0.598301	0.0369999	0.371546	0.197443
ENSGALG00000002308	COMMD10	277.27	-0.0423568	0.625814	-0.00340829	0.968087	-0.0475549	0.579273	-0.257757	0.00314507	0.264867	0.0023738	-0.0801229	0.351207	-0.145867	0.088621	-0.3122	0.000334297
ENSGALG00000002311	GALK1	310.037	0.390074	0.00782947	0.0857574	0.559392	-0.141708	0.335925	-0.0544447	0.714243	0.0380681	0.797769	-0.0122007	0.933948	-0.122215	0.407081	0.183331	0.21272
ENSGALG00000002312	TMEM132E	17.2109	0.538373	0.163775	0.779637	0.0516209	-0.457017	0.263769	0.604044	0.159948	0.042774	0.923234	0.051896	0.904668	0.292876	0.514407	1.85258	1.45172e-05
ENSGALG00000002313	SLC38A7	311.131	0.425514	0.0177876	-0.0464926	0.795655	0.482552	0.00775356	-0.345507	0.0592057	-0.0911836	0.615976	-0.338743	0.0594504	-0.538785	0.00252363	-0.452645	0.0112455
ENSGALG00000002315	PARL	718.967	0.114743	0.268332	0.0409896	0.691703	-0.0839997	0.417283	0.0539366	0.605759	0.11595	0.268281	0.17099	0.101526	-0.38324	0.000242037	0.0293693	0.777801
ENSGALG00000002316	NUBP2	647.752	0.300523	0.0142573	0.13137	0.284271	-0.135687	0.269802	-0.0671539	0.587228	-0.110372	0.371056	0.295932	0.0160447	-0.581054	2.22262e-06	-0.166442	0.17414
ENSGALG00000002318	LVRN	370.324	-0.36217	0.185525	-0.182769	0.499866	-0.339273	0.208904	-0.800411	0.00294266	-0.0199307	0.940656	-1.7844	1.96795e-11	0.399573	0.131553	-3.08938	2.89103e-30
ENSGALG00000002319	TEKT2	6.34519	1.09755	0.00652773	0.153698	0.723102	0.365673	0.441563	-1.03783	0.029117	-0.158845	0.69964	0.568402	0.164555	-0.355536	0.399005	0.633106	0.106872
ENSGALG00000002321	GOT2	1979.53	0.258936	0.0830515	0.0896402	0.54845	0.100604	0.501087	-0.0984773	0.510968	0.111268	0.457651	-0.134771	0.36763	-0.803903	7.29307e-08	-0.476702	0.00140561
ENSGALG00000002325	IGFALS	19.9852	0.233114	0.542076	-0.448745	0.233343	0.851861	0.0273353	0.96898	0.0259873	-0.0762441	0.866974	0.68121	0.138944	-0.442167	0.349774	1.76801	3.5662e-05
ENSGALG00000002326	ATP8B4	193.523	-0.674561	0.00185839	-0.0934542	0.662047	0.45753	0.0335353	0.32563	0.137774	-0.0642428	0.770504	-0.313989	0.148508	0.0119467	0.95609	-0.351141	0.10829
ENSGALG00000002335	DOCK3	18.249	-0.8488	0.0220726	0.492596	0.170672	0.268803	0.471789	0.613741	0.130041	0.112772	0.788957	-0.485401	0.226193	0.832019	0.0463541	0.985731	0.0182858
ENSGALG00000002336	EP400	1012.71	-0.496484	0.00200564	0.118716	0.458729	-0.0874667	0.585407	0.186962	0.24502	-0.0369443	0.818405	0.0989136	0.53801	0.238099	0.139359	0.0217964	0.892552
ENSGALG00000002341	AP3S1	436.594	-0.213791	0.115382	-0.0412463	0.75924	0.0188682	0.88875	-0.352899	0.00917797	0.0942365	0.484872	-0.256018	0.0559359	0.281234	0.0363545	-0.469615	0.000553581
ENSGALG00000002345	ATG12	557.943	0.065439	0.440638	-0.0040541	0.961581	-0.124473	0.139677	0.0992415	0.247899	0.0474746	0.581819	-0.117497	0.165912	-0.126753	0.134341	-0.160622	0.0592292
ENSGALG00000002346	CLSPN	217.04	-0.343926	0.0617942	0.0916791	0.615474	-0.255248	0.162035	0.0110348	0.952061	0.202022	0.272304	0.0783154	0.669602	0.438756	0.0183222	0.222634	0.234006
ENSGALG00000002347	C9H3orf58	445.04	-0.100995	0.5734	-0.198808	0.265254	0.109123	0.541155	-0.113995	0.525283	0.0978729	0.585377	-0.436828	0.0143293	0.624082	0.000491972	-0.0195473	0.913586
ENSGALG00000002350	DNAH3	33.3062	-0.27642	0.324793	0.0737982	0.787078	0.0500496	0.856893	0.0024422	0.993229	-0.21258	0.454664	-0.0645901	0.813445	0.229571	0.410004	-0.19773	0.489734
ENSGALG00000002354	PUS1	339.043	0.040423	0.626042	-0.0571239	0.484201	0.200612	0.0156756	-0.215531	0.0116686	0.126135	0.137455	-0.128068	0.123056	0.00153347	0.9853	-0.0320204	0.702808
ENSGALG00000002356	CMTR2	506.001	-0.300773	0.0227795	-0.0976402	0.455989	-0.189962	0.146483	0.62982	2.03492e-06	0.123933	0.354366	0.0794626	0.550972	0.0160678	0.904523	0.260909	0.0512674
ENSGALG00000002358	CDO1	17.8784	-0.0186052	0.973252	-0.370154	0.495287	0.651511	0.238861	-0.905795	0.105106	0.503146	0.359576	-1.93471	0.000274397	-0.523135	0.303227	-2.59774	1.08346e-06
ENSGALG00000002362	MANF	1455.2	0.408024	0.00731326	-0.0599374	0.693542	0.250694	0.0997459	0.0363979	0.811709	0.0552573	0.71769	0.323321	0.0343124	-0.67151	1.09355e-05	0.342247	0.0246097
ENSGALG00000002363	HSPA9	3345.47	-0.0996852	0.107956	-0.0326789	0.596806	0.046124	0.455971	0.141333	0.0233291	0.0117944	0.850064	-0.0559688	0.36739	0.121174	0.0516751	0.132092	0.0341747
ENSGALG00000002364	SEC16A	2082.8	-0.326215	0.0137409	-0.0603115	0.648034	-0.0446536	0.735423	0.316553	0.0168881	0.0264401	0.841984	0.0978874	0.459939	0.0934437	0.481261	0.103143	0.437209
ENSGALG00000002371	RUSC2	137.198	0.320859	0.329783	-0.211502	0.51927	0.395246	0.231274	-0.181794	0.586639	-0.132573	0.690093	-2.20829	1.01698e-11	-0.585279	0.0660252	-2.60333	8.06501e-16
ENSGALG00000002374	SLC9A9	176.952	-0.371927	0.0399193	0.0543246	0.761202	0.133803	0.457243	-0.107285	0.55606	-0.0729323	0.687842	-0.12823	0.474545	0.816695	8.37492e-06	0.324448	0.0802226
ENSGALG00000002375	NOTCH1	1301.81	-0.194164	0.168303	-0.110461	0.431784	0.428651	0.00234484	-0.193028	0.172454	-0.242233	0.0861015	-0.127074	0.365978	0.462406	0.0010399	0.0240979	0.864671
ENSGALG00000002377	ENO1	15077.6	0.0413182	0.713746	0.0207295	0.853956	0.0945377	0.401291	0.013202	0.906741	-0.0105216	0.925612	-0.216466	0.0546362	-0.440262	9.24356e-05	-0.497462	1.001e-05
ENSGALG00000002379	MRPS17	789.542	0.0461208	0.553085	-0.0439793	0.568746	-0.0514294	0.505884	0.0111546	0.886826	0.0825779	0.292858	-0.0906985	0.242796	-0.0193779	0.803347	-0.0656317	0.401238
ENSGALG00000002383	CD72L1	76.7636	-0.146665	0.569961	0.215105	0.401583	-0.106378	0.680203	-0.284995	0.27229	-0.251148	0.327789	0.807282	0.00169408	-0.469296	0.071029	-0.236095	0.363169
ENSGALG00000002386	TMEM8B	32.3142	0.532782	0.0293289	0.380194	0.131713	-0.136398	0.599539	-0.522454	0.0445478	0.26653	0.295132	0.0407988	0.871376	-0.75079	0.0020991	-0.189338	0.427388
ENSGALG00000002388	NIPSNAP2	798.392	-0.164679	0.0210727	0.109717	0.120225	-0.113793	0.10865	-0.0438185	0.542164	0.12951	0.0720969	-0.0669526	0.347179	0.077975	0.276549	-0.0720414	0.318832
ENSGALG00000002389	ITGB4	101.9	0.284193	0.432927	0.105718	0.770507	0.449142	0.219264	-0.241689	0.512644	0.0554686	0.880215	-1.57106	1.4429e-05	-0.206946	0.562727	-1.12518	0.0017685
ENSGALG00000002390	CA6	4.58943	0.44963	0.563677	0.0836123	0.915679	-0.189841	0.811189	0.116509	0.889468	-0.486424	0.549696	-0.209441	0.77679	0.507094	0.508729	0.271139	0.7297
ENSGALG00000002394	RGP1	359.589	0.242289	0.0218495	0.0694247	0.510472	-0.0412766	0.697365	-0.0556554	0.606096	-0.0875902	0.414711	0.286525	0.00710824	-0.475852	7.81936e-06	-0.0621356	0.556899
ENSGALG00000002395	RAP1GDS1L	4.6063	0	1	0	1	0	1	-3.6192	0.0252449	0.914593	0.538106	-4.04157	0.00470631	-0.396278	0.766169	-7.32407	2.94488e-06
ENSGALG00000002397	PSPH	57.524	0.123902	0.635719	0.211946	0.417267	-0.450858	0.0838745	0.509234	0.0566143	-0.0326373	0.904016	-0.647647	0.0134232	0.114748	0.657893	-0.171313	0.513021
ENSGALG00000002399	GTF2H2	207.839	-0.0250156	0.744806	0.037786	0.614462	-0.0601165	0.429244	-0.0433166	0.586697	0.0435158	0.583636	0.0745969	0.33271	0.313102	0.000109771	0.340552	2.9244e-05
ENSGALG00000002403	ULK1	1436.77	-0.0696665	0.616977	-0.107709	0.43839	-0.312256	0.0245356	0.246659	0.0763719	0.0339665	0.807392	0.198886	0.153012	0.129909	0.351936	0.119788	0.391127
ENSGALG00000002407	HYDIN	46.4824	-0.118671	0.743154	0.203761	0.571003	-0.456188	0.203808	-0.1483	0.679975	0.30903	0.391521	-0.953843	0.00708805	-0.773458	0.0253261	-1.93767	4.58653e-08
ENSGALG00000002408	NCDN	508.267	0.24804	0.0413494	0.103369	0.395032	-0.149818	0.218536	0.327883	0.00792012	-0.21929	0.0761298	0.290987	0.0177222	-0.568439	3.52414e-06	0.032732	0.788206
ENSGALG00000002412	GBA2	438.521	0.229948	0.0665271	0.00336495	0.978532	0.245046	0.0519579	-0.220848	0.0835308	-0.187867	0.137726	0.244864	0.0511509	-0.613426	9.66683e-07	-0.298919	0.0167652
ENSGALG00000002414	TSPAN14	767.431	-0.389363	0.00109002	-0.104788	0.375061	0.155909	0.187973	0.0100961	0.932626	0.0137819	0.908129	-0.025092	0.832689	0.296254	0.0132088	-0.0432022	0.719428
ENSGALG00000002415	SAP30BP	641.588	0.026418	0.671116	-0.0960313	0.116652	-0.126903	0.0377288	0.186699	0.00302691	0.113273	0.0753723	0.0790846	0.208497	0.0877555	0.170172	0.270295	2.35839e-05
ENSGALG00000002417	GMPPA	1346.89	0.313632	0.0159919	0.120619	0.354276	-0.0401077	0.758401	-0.0415008	0.751076	0.0309338	0.813052	0.158413	0.225052	-0.695937	9.3455e-08	-0.153948	0.236774
ENSGALG00000002419	KIAA1328	124.644	-0.130574	0.442237	-0.0874116	0.600286	-0.000367647	0.998247	0.0170622	0.920558	0.0186787	0.913085	-0.921238	2.35285e-08	0.419465	0.0101939	-0.684386	5.0281e-05
ENSGALG00000002421	PRXL2A	714.29	0.0337922	0.877001	-0.26484	0.224454	0.467803	0.032099	0.588601	0.00736438	-0.385452	0.0794766	0.232371	0.288896	-0.426983	0.051346	0.245292	0.262192
ENSGALG00000002424	RECQL5	295.905	-0.175103	0.112009	0.0917138	0.39881	-0.150774	0.1669	0.156876	0.159289	-0.155298	0.163213	0.134365	0.219962	0.245648	0.0280393	0.147428	0.190978
ENSGALG00000002426	EXOSC3	105.251	0.351498	0.00386808	-0.0938531	0.438085	-0.0148447	0.902881	-0.148214	0.238925	0.143654	0.252182	0.161228	0.193296	0.0172658	0.891918	0.416734	0.000862365
ENSGALG00000002427	SMIM5	148.929	-0.0843227	0.581648	0.138333	0.360708	-0.158466	0.297871	0.16944	0.2786	-0.120076	0.442956	0.333968	0.0308817	0.260078	0.105202	0.538954	0.000748514
ENSGALG00000002430	SMN	965.213	-0.0312632	0.567553	0.0437555	0.417938	-0.0467481	0.389969	-0.0961983	0.0826513	0.122738	0.0267949	0.060865	0.266762	-0.0148368	0.788579	0.0383119	0.49047
ENSGALG00000002431	CFH	4574.7	-0.372129	0.109085	0.0116652	0.959923	0.0295562	0.8987	0.130776	0.573439	-0.32598	0.160459	-1.26483	5.02078e-08	0.171214	0.460466	-1.61973	3.02077e-12
ENSGALG00000002437	DIPK1B	56.5791	0.106892	0.655908	-0.0411378	0.862304	0.406268	0.0957496	-0.0606924	0.812147	-0.240978	0.337349	-1.21659	1.98132e-07	-0.407135	0.0674435	-1.45337	3.30671e-10
ENSGALG00000002439	BDP1	223.482	-0.278688	0.233339	0.256788	0.270355	-0.174203	0.455626	-0.413456	0.0768014	0.0832866	0.720694	-0.12593	0.587427	0.686173	0.0033506	0.0339695	0.885285
ENSGALG00000002445	KIAA0319L	1326.31	0.1542	0.0569678	-0.0165952	0.837199	0.00709487	0.930164	-0.240059	0.00319078	0.0913181	0.26083	-0.0728537	0.366884	-0.168105	0.0372527	-0.245	0.00247735
ENSGALG00000002447	CTNNA1	2987.45	-0.029621	0.693852	-0.096708	0.197327	0.18747	0.0126195	0.128246	0.0902252	-0.0642893	0.395885	-0.509078	1.26147e-11	-0.0508158	0.497901	-0.434796	7.49828e-09
ENSGALG00000002448	CCT6A	3229.49	0.0108611	0.886702	0.074834	0.325546	-0.037325	0.624275	0.220695	0.00395501	0.0445091	0.561725	0.115241	0.132146	-0.136955	0.0739544	0.29186	0.00013724
ENSGALG00000002450	WDR24	773.419	0.496065	0.00203374	0.0282178	0.860777	-0.108268	0.501243	0.00809401	0.960043	0.00114701	0.994335	0.146243	0.364267	-0.542823	0.000748205	0.0286761	0.858366
ENSGALG00000002452	AQP3	25.2882	-0.50961	0.169369	0.11566	0.747263	0.209249	0.568758	-0.431579	0.247874	-0.505376	0.160177	0.255344	0.465851	-0.574497	0.0996261	-1.44081	7.608e-05
ENSGALG00000002457	SIL1	302.595	0.288319	0.00561893	-0.063344	0.541334	0.137609	0.188287	0.071853	0.504386	-0.0154814	0.885741	0.0694954	0.512381	-0.234388	0.0272377	0.254062	0.0157156
ENSGALG00000002458	VAC14	966.896	0.24918	0.104587	0.0538929	0.725435	0.0630469	0.681822	-0.627597	4.53062e-05	-0.11943	0.435427	-0.0578669	0.704599	-0.583144	0.00012952	-1.02192	2.28928e-11
ENSGALG00000002461	MMP17	8.94896	0.300956	0.691706	-0.0231866	0.975525	0.198795	0.798385	0.533064	0.543504	-1.23765	0.140665	-2.30668	0.000651772	-0.800915	0.190727	-3.33562	9.51526e-07
ENSGALG00000002463	PHKG1	1081.54	0.335995	0.0115317	0.0892686	0.502194	-0.135203	0.309845	0.0873958	0.513199	0.132526	0.322105	0.168528	0.207409	-0.713631	8.79034e-08	-0.0351214	0.791733
ENSGALG00000002466	SLC2A5	149.078	0.0224052	0.883597	-0.113533	0.452727	0.335541	0.0285255	0.0308476	0.845353	-0.157283	0.317466	0.168102	0.277215	-0.268153	0.0839357	0.0179266	0.907711
ENSGALG00000002467	MTSS2	383.787	0.558779	0.0341665	-0.177953	0.499948	0.604762	0.022365	-0.1984	0.45619	-0.255186	0.336422	-0.470222	0.0747385	-0.49423	0.0602479	-0.43245	0.100313
ENSGALG00000002469	CDC73	592.506	-0.2043	0.209099	-0.065871	0.684234	-0.183549	0.256875	0.0543861	0.737749	0.0589255	0.71693	-0.0647538	0.689434	0.505406	0.00192058	0.100243	0.539922
ENSGALG00000002470	CYP27A1	24.849	0.127153	0.661708	0.149251	0.606097	0.754385	0.0157836	0.0206574	0.951848	-0.126256	0.709049	-0.916494	0.0028899	-1.43436	2.01557e-07	-1.42566	2.94279e-07
ENSGALG00000002473	ENSGALG00000002473	47.4321	0.580363	0.00533517	0.0152351	0.942214	-0.0341388	0.872033	0.0682676	0.756135	-0.224503	0.302589	0.536981	0.0127753	-0.616287	0.00443534	0.325918	0.118748
ENSGALG00000002478	MATR3	2574.54	-0.388631	0.0490062	0.0394449	0.841522	-0.0878228	0.65623	-0.0288785	0.883689	0.106067	0.591067	-0.0372064	0.850449	0.746562	0.000157986	0.349536	0.0770895
ENSGALG00000002479	MAT1A	73.1776	-0.0562567	0.752667	-0.10214	0.557216	-0.21658	0.209636	-0.0109971	0.950327	0.058119	0.742168	0.02351	0.892024	0.286599	0.107532	-0.0177459	0.922363
ENSGALG00000002484	CRYM	546.834	0.162213	0.31807	0.0942501	0.561453	0.206524	0.205289	-0.227391	0.165552	0.0595259	0.716081	-0.381712	0.0188724	-0.682264	2.40167e-05	-0.768854	2.02988e-06
ENSGALG00000002486	RNF123	609.831	0.268701	0.0330064	0.0481807	0.70204	0.082471	0.514271	0.170575	0.182926	-0.194324	0.12897	-0.0754697	0.551125	-0.591873	2.58906e-06	-0.29174	0.0203431
ENSGALG00000002487	SFSWAP	662.133	-0.138489	0.429854	0.100043	0.567706	-0.108791	0.534662	-0.314031	0.0733996	0.231429	0.186812	0.1099	0.530495	0.875263	7.37232e-07	0.755324	1.98668e-05
ENSGALG00000002488	PAIP2B	1735.72	-0.0545179	0.273026	-0.00747616	0.879309	-0.105203	0.0328822	0.0080317	0.872373	0.107748	0.0315528	0.142342	0.00427243	0.145177	0.00408265	0.236101	3.16169e-06
ENSGALG00000002489	PPP1R26	426.061	-0.22352	0.137621	0.0501173	0.737736	-0.202457	0.17624	0.0792322	0.5987	0.199105	0.187285	-0.0858422	0.568147	0.199531	0.186524	0.0161653	0.915121
ENSGALG00000002490	UQCRC2	2644.58	0.163381	0.148419	-0.00588254	0.958476	-0.00636519	0.955096	0.238374	0.0355635	-0.0334383	0.768273	-0.127297	0.260827	-0.508446	6.86497e-06	-0.279674	0.0133494
ENSGALG00000002492	H6PD	649.708	-0.409879	0.00342798	-0.0683041	0.623314	0.0569573	0.68252	0.365244	0.00938937	0.00769673	0.956495	0.0899095	0.522237	0.198197	0.161017	0.239821	0.0903656
ENSGALG00000002495	CHCHD2	2355.98	0.323775	0.0408594	0.0949236	0.548835	-0.108018	0.495255	0.0568111	0.720202	0.0889254	0.575142	-0.0407272	0.79721	-0.954487	1.62815e-09	-0.538798	0.000659439
ENSGALG00000002497	RHOT2	982.839	0.420728	0.00144453	0.0626038	0.635684	-0.0123902	0.925432	-0.203272	0.12593	-0.061753	0.641255	0.137721	0.297287	-0.439498	0.000874372	-0.0958606	0.46748
ENSGALG00000002499	ZMYM4	391.462	-0.57666	0.000543205	0.0304988	0.853596	-0.126023	0.446051	0.443232	0.00793765	0.04982	0.766473	-0.0300191	0.857255	0.229198	0.171982	0.0200468	0.905318
ENSGALG00000002500	GMPPB	471.403	0.64684	0.000192698	-0.0683551	0.693981	0.154474	0.375257	-0.306009	0.0804453	0.0903857	0.604696	-0.122022	0.482591	-0.984494	1.17364e-08	-0.589181	0.000629854
ENSGALG00000002501	VKORC1L1	236.699	-0.485688	0.000404578	0.0575418	0.669692	0.0890346	0.512219	0.171161	0.217406	-0.0407368	0.769669	-0.0293513	0.830617	0.162703	0.24004	-0.0753353	0.590161
ENSGALG00000002504	RO60	83.8654	-1.28062	5.28295e-05	0.222105	0.476003	-0.117328	0.707142	1.20473	0.000162069	0.0989303	0.760655	0.241707	0.455526	-0.0352382	0.914129	0.334281	0.304763
ENSGALG00000002506	SPSB1	444.307	0.0234158	0.794114	-0.00957683	0.914152	0.214029	0.0174008	-0.0422431	0.647666	-0.0634066	0.490714	-0.169792	0.0588451	0.298125	0.00104483	0.250552	0.0061799
ENSGALG00000002510	IP6K1	2402.55	0.505309	0.00113724	0.0137929	0.929236	-0.182703	0.239463	-0.0662571	0.66995	-0.112076	0.470755	0.339728	0.0287072	-0.601157	0.000108339	-0.103363	0.50543
ENSGALG00000002514	SFPQ	2728.62	-0.228671	0.00166469	-0.0533409	0.461332	0.0466503	0.519885	0.308259	2.43943e-05	0.000854797	0.990684	0.198926	0.00644746	0.0970939	0.185963	0.369772	4.64768e-07
ENSGALG00000002515	OLFM1	169.29	-0.0916791	0.90759	-0.257398	0.741481	-0.186855	0.809846	-2.53688	0.000916524	0.216851	0.772639	-3.56854	1.78456e-06	0.0923185	0.901223	-6.33219	1.74126e-16
ENSGALG00000002517	TMEM35B	59.692	0.416069	0.0769071	-0.163539	0.485385	0.289576	0.222314	-0.113746	0.641554	0.0705821	0.772023	-0.192234	0.419756	-1.13778	7.78929e-07	-0.83107	0.000290314
ENSGALG00000002519	SLC25A33	49.8562	0.228673	0.177246	-0.117147	0.483013	0.0885373	0.600525	-0.118191	0.504336	0.187488	0.29061	-0.0882597	0.608844	-0.316925	0.0606342	-0.135824	0.419838
ENSGALG00000002523	CREB3	1738.23	0.269691	0.0315601	0.0515561	0.680995	-0.0573168	0.647893	0.113359	0.368054	-0.108987	0.386784	0.148911	0.235948	-0.495212	8.02313e-05	-0.0779986	0.534121
ENSGALG00000002524	UCHL5	450.972	-0.192758	0.146188	-0.085983	0.513663	0.00531467	0.967833	-0.117433	0.375839	0.299006	0.0244435	-0.0119108	0.928416	0.527902	8.44267e-05	0.424138	0.00164851
ENSGALG00000002525	RASGEF1A	359.679	-0.382168	0.00886464	-0.0303856	0.833258	-0.0887641	0.538861	0.178192	0.22238	-0.0679045	0.642369	-0.0148626	0.918349	0.698516	2.22522e-06	0.292623	0.0494382
ENSGALG00000002527	TMEM201	333.534	-0.405077	0.00232416	0.014711	0.910707	0.194447	0.141159	0.183434	0.173895	-0.0194144	0.885913	-0.268264	0.0439117	-0.200677	0.129514	-0.50084	0.000178196
ENSGALG00000002528	DNAJC18	767.22	0.260182	0.00143396	0.00918866	0.910172	-0.171263	0.0355234	-0.0990344	0.228043	0.0835013	0.309047	-0.0445746	0.583694	-0.0113625	0.889267	0.0266371	0.744802
ENSGALG00000002529	MCCC2	215.275	-0.208933	0.25114	-0.0217073	0.903997	-0.198126	0.270521	0.0869895	0.632105	0.0457284	0.801698	-1.03226	7.09576e-09	0.160393	0.363143	-1.16792	9.48266e-11
ENSGALG00000002531	SF3B3	4385.46	0.0381553	0.621811	-0.0268104	0.728528	0.0390236	0.613694	0.333294	1.77816e-05	-0.0970554	0.211933	0.126026	0.1042	-0.301622	0.00010111	0.111011	0.152062
ENSGALG00000002532	GJA4	268.393	0.426412	0.0627667	0.110988	0.628572	-0.0930855	0.685566	0.0863374	0.709322	-0.0902344	0.696762	0.217837	0.344766	-0.950519	3.42988e-05	-0.292265	0.200724
ENSGALG00000002536	STX2	361.26	-0.403197	0.102987	-0.0367606	0.881311	-0.0305909	0.901171	-0.37606	0.127286	0.0667347	0.786375	-0.477143	0.0519236	1.19479	1.29442e-06	-0.0622255	0.802177
ENSGALG00000002539	KCNN2	38.3359	0.163512	0.403572	-0.0761408	0.692643	0.011911	0.951127	-0.0584166	0.773588	-0.0851358	0.671008	-0.233663	0.21837	0.491809	0.012168	0.213875	0.287071
ENSGALG00000002542	GUSB	1679.27	-0.0126018	0.946253	-0.110985	0.552229	0.330603	0.0769563	-0.170734	0.36208	-0.0670344	0.720253	-1.56383	5.0139e-17	-0.195493	0.293172	-1.79008	8.14697e-22
ENSGALG00000002543	CSGALNACT2	768.554	-0.183056	0.0604185	-0.0502293	0.603317	0.0798625	0.410128	0.0145504	0.882014	-0.0765924	0.434061	0.156548	0.107586	0.315012	0.00138907	0.256094	0.009615
ENSGALG00000002544	PCDH12	121.386	0.157441	0.541056	0.0353048	0.890699	0.312062	0.228919	0.0261382	0.921154	-0.246636	0.348072	-0.475346	0.0649337	-0.92354	0.000271631	-1.11458	1.22968e-05
ENSGALG00000002546	COL5A1	906.377	-0.434311	0.322338	-0.474385	0.278895	0.433279	0.322765	-0.378177	0.388469	-0.114685	0.793556	-2.10359	1.52553e-06	-0.434341	0.320265	-3.50621	1.21517e-15
ENSGALG00000002548	TLN1	17299.8	0.269071	0.026968	-0.0151316	0.900997	0.0563459	0.643234	0.145867	0.230724	-0.319961	0.0085589	0.0721302	0.553209	-0.37923	0.00182295	-0.170908	0.160007
ENSGALG00000002549	RGS1	77.2464	-0.036031	0.885911	0.324463	0.195316	-0.196689	0.436187	-0.0993029	0.697252	-0.00568371	0.98217	-0.816369	0.000966292	0.73122	0.00321126	-0.0983931	0.697338
ENSGALG00000002551	CFAP70	61.14	-0.328074	0.140366	-0.14893	0.484748	-0.229579	0.276307	0.0450115	0.834853	-0.194237	0.364475	0.319778	0.128612	-0.224542	0.291948	-0.760571	0.000584565
ENSGALG00000002553	PCDH1	165.888	0.273874	0.400217	0.0419614	0.897386	0.414146	0.206375	0.0741246	0.82343	-0.182367	0.582381	-1.94005	2.34668e-09	-0.635721	0.0468551	-1.95403	1.35035e-09
ENSGALG00000002554	TSPAN2	838.936	-0.184594	0.0504693	0.0263317	0.778703	0.138806	0.140494	-0.126742	0.182421	0.122647	0.19678	0.040589	0.667764	0.256441	0.00722212	0.273478	0.00426488
ENSGALG00000002555	RET	182.907	-0.177332	0.572975	-0.323317	0.302238	0.44619	0.155175	1.25034	9.18138e-05	-0.256005	0.42685	0.581158	0.0706556	0.714418	0.0306472	2.23545	7.83376e-12
ENSGALG00000002556	NGF	21.2258	0.18198	0.622087	-0.209695	0.565061	0.339408	0.358269	0.249877	0.521297	-0.418382	0.278938	-0.144194	0.695673	0.0103789	0.97758	0.0093726	0.979872
ENSGALG00000002557	ADGRD1	62.5504	-0.639117	0.462821	-0.488732	0.564479	-0.665991	0.426553	-0.944881	0.255868	0.805684	0.331967	-3.46873	2.59399e-05	-0.633049	0.437475	-6.03482	1.25938e-12
ENSGALG00000002558	ASL1	519.779	0.14966	0.467381	0.0689271	0.737671	0.177589	0.389171	-0.115549	0.576634	0.129197	0.532452	0.210795	0.308039	-0.377204	0.0682253	0.243416	0.238322
ENSGALG00000002561	FANCE	392.124	0.421187	0.00401819	0.0135367	0.926383	0.0197894	0.892941	-0.279902	0.0585562	-0.0508325	0.729691	0.475455	0.00121767	-0.892615	1.12628e-09	-0.293381	0.0439751
ENSGALG00000002562	ARAP3	1549.8	0.393229	0.0160928	-0.0890581	0.585605	0.50934	0.00186703	-0.241281	0.141937	-0.182009	0.267025	-0.495858	0.00240068	-0.525279	0.00126831	-0.630915	0.000109574
ENSGALG00000002563	TPM4	1101.95	0.0901293	0.426824	0.0238273	0.833304	0.141401	0.212949	-0.10126	0.375089	0.118781	0.298122	0.0414921	0.71551	-0.292275	0.0102219	0.0220963	0.845908
ENSGALG00000002564	RGS4	391.526	0.457	0.0780802	-0.26587	0.304783	-0.156487	0.545082	-0.27103	0.29529	-0.123027	0.633912	-0.750794	0.00346789	-0.534932	0.0365551	-1.64514	1.60877e-10
ENSGALG00000002569	RAN	4755.91	0.0589675	0.429069	0.0825742	0.26771	-0.107415	0.149605	0.249456	0.000854606	0.0824069	0.271367	0.128682	0.0854446	-0.24068	0.00130418	0.253992	0.000680701
ENSGALG00000002570	LOC416197	46.307	0.493707	0.0666949	0.0763387	0.778164	-0.059669	0.827127	0.150644	0.593875	-0.463737	0.0962429	-0.129307	0.627875	-0.244833	0.355509	-0.176856	0.505891
ENSGALG00000002578	APH1AL	341.159	0.402225	0.00517388	0.000100913	0.99944	-0.0473472	0.74272	-0.0617895	0.671501	-0.0499826	0.730914	0.252798	0.0803383	-0.697223	1.28345e-06	-0.201218	0.160139
ENSGALG00000002579	RIMBP2	24.8838	-0.229844	0.514192	-0.10602	0.757112	-0.124017	0.716884	-0.168342	0.627266	-0.211751	0.535576	-0.347174	0.29454	1.11454	0.00123588	-0.0726085	0.840141
ENSGALG00000002581	HTATIP2	715.664	0.233846	0.160279	-0.0254336	0.878478	-0.258753	0.119505	0.0600516	0.718793	-0.347773	0.0366732	0.267492	0.106646	-0.73732	8.45234e-06	-0.807891	1.1087e-06
ENSGALG00000002583	PIK3CD	810.207	-1.13673	0.000348222	0.162537	0.608413	-0.00722906	0.981826	0.74755	0.0187209	-0.0103528	0.974053	0.267085	0.401206	0.110193	0.729436	0.133054	0.676318
ENSGALG00000002587	CRCP	532.919	-0.0372756	0.65412	-0.0045215	0.956175	0.0782621	0.345215	-0.184026	0.0288785	0.110811	0.186864	-0.0905442	0.274555	0.0210512	0.800218	-0.106242	0.20526
ENSGALG00000002588	PPARD	408.842	0.224137	0.131107	-0.0407791	0.782975	0.115696	0.436533	-0.239696	0.109942	-0.1263	0.396598	-0.427404	0.00362921	-0.443327	0.00235512	-0.937673	1.77274e-10
ENSGALG00000002591	POLR2E	1472.44	0.273812	0.0278992	0.0873634	0.482922	-0.000150796	0.999035	-0.0353534	0.777486	0.120931	0.333906	0.201814	0.106517	-0.66734	9.06585e-08	-0.0189226	0.879275
ENSGALG00000002594	DDX10	126.461	-0.280701	0.162284	0.0921656	0.640989	-0.265059	0.179891	-0.300957	0.128829	0.0816091	0.678578	-0.667509	0.000544238	0.474473	0.013981	-0.865978	1.44403e-05
ENSGALG00000002595	GPX4	1525.26	0.315878	0.0561389	-0.0510287	0.7576	-0.0193331	0.906941	0.199844	0.228067	0.117287	0.479737	0.0402916	0.807969	-0.840827	3.75831e-07	-0.237888	0.150134
ENSGALG00000002597	MSS51	8.05609	0.82897	0.118506	-0.382279	0.473613	-0.456166	0.370309	-0.174297	0.732786	-0.0245321	0.961191	0.683367	0.180395	-0.503178	0.332804	-0.0281149	0.956022
ENSGALG00000002598	RBM3	677.564	-0.0544254	0.592189	-0.0374869	0.710555	0.39864	9.09775e-05	-0.164063	0.111758	0.0793405	0.44099	0.152269	0.137553	0.38193	0.000246311	0.756204	3.38111e-13
ENSGALG00000002599	ARHGEF39	769.995	0.227157	0.026212	0.0632721	0.535333	-0.338605	0.000894769	0.182044	0.0761018	0.0968676	0.346882	0.269899	0.00866235	-0.215386	0.0369339	0.285249	0.00553056
ENSGALG00000002603	COG4	1159.09	0.21923	0.0125191	0.0519899	0.553213	-0.0233394	0.790648	0.0506885	0.567891	-0.00300711	0.97298	0.00236578	0.978595	-0.40349	4.47429e-06	-0.105562	0.229414
ENSGALG00000002605	MRPL17	417.557	0.431499	0.00502711	0.0215182	0.888822	-0.188087	0.22177	0.117799	0.447882	-0.0133291	0.931644	0.281108	0.0695532	-0.912931	3.12867e-09	-0.262424	0.0867145
ENSGALG00000002606	CLSTN1	333.919	-0.339144	0.0522528	-0.1557	0.368299	0.250081	0.149745	-0.103278	0.55534	-0.106025	0.543779	-0.544832	0.00161154	-0.0159242	0.926301	-1.01482	5.69092e-09
ENSGALG00000002610	ENSGALG00000002610	299.213	0.435323	0.0310313	-0.0395912	0.844509	-0.201342	0.318195	0.0567082	0.779808	0.0542285	0.789409	0.664589	0.00110565	-0.692622	0.000692601	0.277293	0.170554
ENSGALG00000002612	U2SURP	950.662	-0.202202	0.299124	0.0983072	0.613239	-0.154575	0.426889	-0.309847	0.111413	0.371394	0.0564108	0.0045309	0.981426	0.984176	4.88616e-07	0.791784	5.27402e-05
ENSGALG00000002615	DEF6	1903.53	0.207064	0.109489	0.0815727	0.528235	0.179164	0.166678	-0.0743676	0.567061	-0.18869	0.145966	0.480361	0.000211879	-0.107936	0.406438	0.577168	8.70644e-06
ENSGALG00000002616	LZIC	912.154	-0.229054	0.0582185	-0.051381	0.669173	-0.245504	0.0409827	0.183558	0.128428	0.066467	0.5827	-0.16729	0.16466	0.427783	0.000407199	-0.0154204	0.899133
ENSGALG00000002618	KCTD7	109.358	-0.0711562	0.863057	-0.0364718	0.929122	-0.436069	0.285813	0.625285	0.130561	-0.843027	0.0410434	-0.0592957	0.883798	0.928381	0.0241127	0.107646	0.795809
ENSGALG00000002621	SLC25A42	521.566	0.0248123	0.836093	0.106712	0.371924	-0.185298	0.121555	0.250103	0.0389005	-0.046618	0.701094	0.0709773	0.555853	-0.283784	0.0185054	-0.0630947	0.600329
ENSGALG00000002622	FCHSD1	219.92	0.541144	0.000810561	0.0110135	0.945819	0.285013	0.0824487	-0.350633	0.0350652	-0.0756144	0.645578	0.0505743	0.755587	-0.535168	0.000920698	-0.0736704	0.646583
ENSGALG00000002623	PCOLCE2	63.4429	-0.298313	0.683868	-0.455915	0.526714	0.234503	0.74452	-1.81086	0.0112851	0.42332	0.547567	-2.9418	2.55918e-05	0.285679	0.680339	-4.56339	1.86901e-10
ENSGALG00000002624	BMS1	514.162	-0.323291	0.0827568	0.073651	0.691652	-0.0296902	0.873121	-0.112188	0.547325	0.12768	0.493419	-0.00755369	0.967617	0.76712	4.3131e-05	0.495727	0.00838569
ENSGALG00000002630	ZNF76	262.589	0.448981	2.29175e-05	0.0453105	0.670408	-0.00962312	0.928644	-0.284096	0.00917717	-0.03835	0.721206	0.114075	0.280923	-0.311459	0.00322291	-0.0351611	0.738604
ENSGALG00000002632	CALCRL	115.93	-0.352386	0.0943396	-0.0972732	0.639304	0.200293	0.337102	0.0159045	0.940202	0.413054	0.0536246	-0.503074	0.0174831	0.451474	0.0336529	0.127992	0.550863
ENSGALG00000002634	HDAC3	726.3	0.145455	0.120543	0.00923461	0.921194	0.0806187	0.390266	0.0505546	0.595847	-0.118945	0.211223	0.0125943	0.893406	-0.380399	4.90511e-05	-0.200886	0.032043
ENSGALG00000002638	SRRL	19.1947	0.532601	0.116881	-0.181643	0.592612	0.286956	0.406523	-0.654434	0.0619296	0.219385	0.519803	0.30063	0.378986	0.226528	0.525203	0.730022	0.0376009
ENSGALG00000002639	TRPC1	415.413	-0.374498	0.0602819	-0.0720918	0.716273	0.110055	0.579492	-0.21137	0.288676	0.164033	0.410081	-0.144125	0.468088	0.561778	0.00488566	0.0337823	0.86618
ENSGALG00000002643	ENSGALG00000002643	4551.5	0.320935	0.0454825	-0.00097424	0.995155	0.351923	0.0283733	-0.172624	0.282698	-0.260928	0.104229	0.447984	0.00526382	-0.500788	0.00181607	0.185528	0.247692
ENSGALG00000002644	RPL10A	10837	0.179725	0.166944	0.131952	0.310218	-0.113924	0.381021	0.163022	0.210233	0.0880978	0.498428	0.164179	0.207012	-0.802549	6.83256e-10	-0.189497	0.145052
ENSGALG00000002645	PIWIL1	9.02843	-0.200742	0.651277	-0.582874	0.170976	0.566605	0.186632	-0.0105238	0.981315	0.0340807	0.93952	0.595856	0.188537	-0.15432	0.741674	0.248081	0.591557
ENSGALG00000002646	FAM171B	14.626	-0.643888	0.12707	0.03263	0.935147	0.0103092	0.979717	0.452375	0.294843	-0.0742902	0.865865	-1.53874	0.000134618	-0.00635017	0.986577	-1.76795	1.67357e-05
ENSGALG00000002647	PLS1	488.729	-0.160375	0.546049	0.103837	0.695407	-0.378736	0.15312	-0.495812	0.0612932	-0.0725238	0.78394	-0.0192327	0.941958	0.804782	0.00239372	-0.218062	0.412345
ENSGALG00000002649	UBE4B	1006.28	-0.296207	0.016353	0.0186556	0.879216	-0.198139	0.10651	0.171491	0.164406	0.00983009	0.936553	-0.0731167	0.552168	0.287832	0.0197388	-0.0796538	0.520606
ENSGALG00000002651	ST3GAL2	441.667	0.31303	0.0562315	-0.063016	0.700372	0.215076	0.190792	0.00761828	0.963416	-0.257486	0.119875	0.194024	0.237952	-0.534586	0.00112978	-0.12534	0.444222
ENSGALG00000002653	NCBP3	345.629	-0.200659	0.145853	-0.0244667	0.857956	-0.0549229	0.688292	-0.0127265	0.926608	0.0441419	0.749391	-0.294319	0.0313549	0.433755	0.0016196	-0.109198	0.43228
ENSGALG00000002655	ITGAV	647.169	-1.28349	0.00135117	0.0249242	0.95028	0.040721	0.918871	0.949123	0.0178135	-0.0594735	0.882092	-1.02176	0.0106843	0.553339	0.166658	-0.796617	0.0468778
ENSGALG00000002656	CRK	796.508	-0.0796149	0.422129	-0.10335	0.293798	-0.112587	0.252473	-0.0284542	0.773928	0.157325	0.1128	-0.234601	0.0172463	0.420131	2.26722e-05	0.01885	0.850359
ENSGALG00000002659	WDR5B	1017.89	-0.101936	0.162696	-0.059311	0.411785	0.007696	0.915404	-0.066445	0.36483	0.14516	0.0480052	0.16464	0.0243912	0.252139	0.000698045	0.341943	4.45603e-06
ENSGALG00000002661	YWHAE	3660.19	-0.0711063	0.16596	-0.0401795	0.431455	0.0815742	0.111095	0.0225785	0.661931	0.0714674	0.166743	-0.00941314	0.854757	0.11489	0.0261269	0.169812	0.0010283
ENSGALG00000002663	ATR	384.658	-0.547197	0.0211761	0.160297	0.497915	-0.255775	0.279639	0.0960642	0.685384	0.100059	0.673296	0.190874	0.420798	0.126769	0.59404	-0.128909	0.588736
ENSGALG00000002666	RAB11FIP3	305.129	0.270906	0.0807654	-0.120612	0.434715	0.0706312	0.648421	-0.845504	4.53674e-08	-0.13181	0.384224	-0.244888	0.101799	-0.259166	0.0821259	-1.26044	1.08255e-16
ENSGALG00000002667	OLFML2B	2257.17	0.427471	0.139277	-0.348025	0.228632	0.618946	0.0323287	0.620612	0.0321551	-0.38484	0.184091	-1.00709	0.000498205	-0.764514	0.00815163	-0.83744	0.00375886
ENSGALG00000002671	TMEM132D	293.787	-0.4727	0.0103462	-0.268524	0.141029	0.48064	0.0086886	-0.310095	0.0927332	0.210619	0.252875	0.47984	0.00936934	0.469913	0.0125011	0.589693	0.00173851
ENSGALG00000002675	SCUBE3	4.09306	1.19044	0.0589535	-0.504696	0.432655	-0.305451	0.613041	-0.021525	0.972375	0.0236157	0.969599	0.378243	0.539109	0.769703	0.274428	1.53033	0.0244676
ENSGALG00000002678	CSPG4	693.741	0.958916	0.0654121	-0.130565	0.80212	0.434106	0.405691	-1.57134	0.00258608	-0.0773802	0.88145	-3.083	2.56144e-09	-1.0011	0.0525315	-4.47036	5.93233e-18
ENSGALG00000002679	GLT1D1	111.578	-0.308173	0.0739938	0.0990474	0.559396	0.0817197	0.633709	-0.162249	0.352012	-0.122881	0.476861	0.243745	0.153803	0.905589	5.26742e-07	0.736797	5.26549e-05
ENSGALG00000002682	BRD3	727.491	-0.35624	0.0166686	-0.0966563	0.513913	0.0613914	0.678683	0.0901129	0.54507	0.162147	0.276949	0.0826974	0.578634	0.347651	0.0202806	0.291103	0.0523584
ENSGALG00000002683	DECR2	919.16	0.336113	0.00961681	0.0858666	0.508386	-0.0303519	0.815494	-0.129873	0.319946	0.0820809	0.529396	0.170344	0.190986	-0.803474	6.14823e-10	-0.289294	0.0255785
ENSGALG00000002686	ECD	248.747	-0.218044	0.0350118	-0.0512008	0.611706	0.210903	0.0394859	-0.0543769	0.607924	-0.0662399	0.52917	-0.117827	0.249274	0.145284	0.159414	-0.151501	0.149777
ENSGALG00000002689	NUP35	353.039	0.133374	0.119179	-0.0620889	0.463281	-0.165109	0.0505834	0.0896266	0.300536	0.0537403	0.536702	0.342464	7.77005e-05	-0.318843	0.000266328	0.0731641	0.398219
ENSGALG00000002690	PDPR	427.312	-0.0772888	0.494698	-0.0637521	0.569226	0.0258179	0.818246	0.215424	0.0604167	-0.172118	0.133722	-0.0395932	0.725736	-0.394961	0.000435497	-0.506471	7.39055e-06
ENSGALG00000002692	TCP11	7.39214	0.360959	0.445382	-0.0322567	0.945648	-1.42692	0.000903454	1.09824	0.0138679	0.287886	0.557503	0.0580857	0.904701	-0.270946	0.573058	0.0750528	0.873481
ENSGALG00000002693	FAM149B1	455.022	-0.136227	0.373221	0.0122013	0.936115	0.027159	0.858714	-0.249518	0.103423	0.130958	0.392005	-0.109187	0.473514	0.257676	0.0921023	-0.0669379	0.663279
ENSGALG00000002695	SLC15A4	612.112	-0.218411	0.0582014	-0.0806915	0.479856	0.0572591	0.616913	-0.0427258	0.711604	-0.0896086	0.437074	-0.325399	0.00429788	0.426054	0.000198795	-0.273523	0.0182242
ENSGALG00000002699	VAV2	364.67	0.00144077	0.991997	-0.191426	0.178971	0.222905	0.118966	-0.0513006	0.723345	-0.370245	0.010068	0.0453586	0.749365	-0.076366	0.591658	-0.419633	0.0034509
ENSGALG00000002701	DNAJC9	638.636	-0.0777815	0.391916	-0.0210509	0.815235	-0.123506	0.170602	0.190239	0.0374431	0.122102	0.18427	0.238006	0.0094639	-0.0808433	0.382303	0.247166	0.00738058
ENSGALG00000002703	TFAM	483.629	-0.0349946	0.645682	0.105235	0.162457	0.0604051	0.428916	-0.035413	0.651536	-0.000532414	0.994568	0.0601998	0.433569	-0.0940997	0.223747	0.0608	0.432057
ENSGALG00000002705	CISD1	768.022	0.0795797	0.317202	-0.130852	0.0970564	-0.0625758	0.427251	-0.0469428	0.556262	0.160321	0.0449365	-0.284553	0.000312653	-0.0795317	0.3118	-0.364555	4.38605e-06
ENSGALG00000002706	XRN1	268.453	-0.905953	0.00175591	0.194659	0.49951	-0.335534	0.244488	0.939802	0.0011875	0.116226	0.689792	0.0326149	0.910653	0.565631	0.0531701	0.607446	0.0380075
ENSGALG00000002707	CHRNB2	42.8541	0.375327	0.106912	-0.160881	0.486796	0.462264	0.0525776	-0.381831	0.122525	0.0983911	0.684862	-0.0816896	0.729809	-0.696034	0.0024281	-0.384455	0.0916159
ENSGALG00000002708	LINGO1	224.298	0.219682	0.773934	0.105933	0.889767	0.36657	0.634871	-2.9353	0.000120164	0.307256	0.680096	-3.66302	7.97782e-07	-0.388935	0.598608	-5.98782	1.59477e-15
ENSGALG00000002709	MYO1C	1563.9	-0.217441	0.0968533	-0.0260774	0.841683	-0.0755638	0.562872	0.0142696	0.913253	-0.0796518	0.542972	-0.823479	2.5684e-10	0.0365383	0.778559	-1.17141	3.08792e-19
ENSGALG00000002710	IPMK	5210.83	-0.22036	0.220767	-0.0960762	0.593276	-0.47993	0.00761848	0.481723	0.0074182	0.15627	0.385251	0.251723	0.161909	0.33484	0.0630096	0.428191	0.0174421
ENSGALG00000002719	CSNK1D	879.889	-0.221545	0.0283387	-0.0321911	0.748332	0.0762583	0.4484	-0.172112	0.0890428	0.0364876	0.717969	-0.0458687	0.648053	0.239241	0.0178695	-0.119729	0.238813
ENSGALG00000002722	MST1	246.505	0.875694	0.00822555	-0.163645	0.621794	0.396238	0.233427	-0.375561	0.26031	-0.056262	0.865735	-0.428467	0.195969	-0.708779	0.0318341	-0.460781	0.162814
ENSGALG00000002723	ANKS1A	300.775	-0.381247	0.00738043	0.00434082	0.975359	0.0534144	0.704978	0.150438	0.293458	0.0460024	0.748808	0.179321	0.209633	0.168401	0.244765	0.220672	0.128425
ENSGALG00000002725	UAP1	506.352	0.425143	0.00486209	-0.00706644	0.962677	-0.0682985	0.651388	-0.199496	0.188545	0.10282	0.497459	0.102844	0.496242	-0.621529	3.73732e-05	-0.265583	0.0776885
ENSGALG00000002726	KIF1B	346.672	-1.11088	2.06724e-05	-0.107974	0.676869	0.163723	0.527769	1.11357	2.11033e-05	0.0637654	0.808807	-0.374654	0.152884	-0.113905	0.663227	-0.366347	0.162498
ENSGALG00000002728	SLC16A3	1230.98	-0.0785074	0.511384	-0.00395425	0.973539	-0.210894	0.0768083	0.212686	0.0755946	0.0370675	0.757166	0.0613377	0.607939	0.47283	8.57763e-05	0.490566	4.6948e-05
ENSGALG00000002729	GK5	193.629	-0.172822	0.175203	-0.123665	0.320759	-0.0139433	0.910984	0.107437	0.402139	-0.127965	0.317481	0.108721	0.386511	0.166539	0.193112	-0.055699	0.667846
ENSGALG00000002734	UHMK1	7484.29	0.284021	0.0203793	-0.0449533	0.713519	-0.255685	0.036756	0.0918852	0.453168	0.0487693	0.690558	0.244379	0.0460166	-0.333012	0.0065581	0.0354041	0.772532
ENSGALG00000002735	TAF11	352.524	0.316962	0.00883174	0.111024	0.359486	-0.041225	0.735218	-0.20503	0.0958002	0.0764751	0.532859	0.200078	0.101078	-0.464434	0.000137779	-0.00615046	0.959498
ENSGALG00000002739	INPP5K	974.896	-0.324977	0.0489009	0.0258532	0.875136	-0.142853	0.385351	-0.0562847	0.732805	0.055566	0.73607	-0.0339669	0.83647	0.313437	0.0574223	-0.163225	0.32381
ENSGALG00000002742	TMEM132B	3.23323	0.183616	0.805202	-0.316739	0.658593	0.00680982	0.992302	-1.39207	0.0387557	-0.302326	0.604143	0.0778937	0.889248	0.117485	0.837055	-1.62533	0.0141009
ENSGALG00000002750	NCKAP1	413.915	-0.284279	0.14898	-0.0562675	0.774004	-0.0726788	0.710804	-0.0281783	0.886132	0.190979	0.332306	-0.900444	4.19654e-06	0.112537	0.563742	-1.03833	1.26639e-07
ENSGALG00000002759	PEAK1	155.217	-1.63338	0.000298127	-0.0519808	0.9077	0.240885	0.59138	1.92346	2.35301e-05	-0.0419889	0.927141	-0.25591	0.574865	-0.419496	0.35615	-0.238417	0.600014
ENSGALG00000002761	SIRT1	917.419	-0.248959	0.0749544	-0.0280418	0.840423	-0.173212	0.213517	-0.10044	0.471631	0.0922941	0.508265	0.00131139	0.992485	0.612614	1.2251e-05	0.155566	0.268583
ENSGALG00000002762	BLTP3A	837.593	-0.558676	0.00323385	-0.0398683	0.832928	-0.2063	0.274906	0.277392	0.143138	0.158369	0.40393	0.0636905	0.736864	-0.317819	0.0935489	-0.623212	0.00103486
ENSGALG00000002763	FRZB	1088.97	-0.14922	0.417446	0.00838642	0.963616	0.654114	0.00038448	0.327271	0.0770213	-0.0368611	0.84229	0.119313	0.518893	0.17706	0.339603	1.10006	2.76287e-09
ENSGALG00000002764	ATP1B3	1532.87	-0.247602	0.127541	-0.0743993	0.646339	0.140449	0.386735	-0.299911	0.0649336	0.0991274	0.541545	-0.924743	1.12368e-08	0.292464	0.0705887	-1.01461	4.08367e-10
ENSGALG00000002765	NBR1	918.843	-0.27989	0.0590772	-0.0374334	0.8	-0.0691444	0.639918	0.0143509	0.922879	0.0315311	0.831584	-0.104397	0.480167	0.47739	0.00129781	0.032407	0.827708
ENSGALG00000002766	MLKL	117.338	0.404362	0.193936	-0.109415	0.724999	0.191859	0.5386	0.0192234	0.951365	-0.455736	0.146107	0.670048	0.0319744	-0.223004	0.478845	0.497338	0.11222
ENSGALG00000002769	DNAJC12	129.496	-0.264	0.254467	-0.121771	0.594674	0.253471	0.270694	-0.390207	0.0924523	-0.00584273	0.979755	0.00744775	0.974013	0.782634	0.000800099	0.261733	0.26744
ENSGALG00000002771	CRIP1	3392.93	0.0760396	0.623947	0.00268827	0.986166	0.261594	0.0917651	-0.0705047	0.649885	0.0130762	0.9329	0.497704	0.0013531	-0.453556	0.00351276	0.327042	0.0351546
ENSGALG00000002773	SNRPC	1409.52	0.216954	0.0218527	0.0853741	0.366582	-0.0910938	0.336095	-0.0276946	0.771063	0.0610456	0.521319	0.243404	0.0104215	-0.438937	3.86476e-06	0.0490523	0.604827
ENSGALG00000002774	TSPAN3	1188.55	-0.00995136	0.923041	-0.0148568	0.88492	0.158529	0.123712	-0.00798927	0.93866	-0.138382	0.181786	-0.513615	5.53989e-07	0.0336104	0.742573	-0.492655	1.68919e-06
ENSGALG00000002775	FA2H	8.53231	1.16699	0.00482317	-0.717229	0.0846863	0.511904	0.21709	0.0321016	0.943569	-0.107139	0.811452	0.623919	0.166743	-0.234886	0.618829	1.27566	0.0030748
ENSGALG00000002781	BRCA1	652.966	-0.269304	0.197503	0.148286	0.477227	-0.346421	0.0967911	0.107508	0.606795	0.285564	0.172155	0.206824	0.322769	0.487907	0.0202629	0.620363	0.00316778
ENSGALG00000002783	SLC43A2	1530.67	0.247447	0.0879678	-0.0198677	0.890993	0.130326	0.369081	0.150145	0.302245	-0.0270109	0.852822	0.229567	0.114463	-0.399865	0.00597998	0.310742	0.0323906
ENSGALG00000002784	APEH	589.366	0.463936	0.00724827	0.190004	0.272201	-0.106693	0.538313	-0.212416	0.221698	-0.0226993	0.895902	0.127869	0.459897	-0.814257	2.36765e-06	-0.374256	0.0298379
ENSGALG00000002786	PSTPIP1	737.507	-0.48668	0.00155739	0.0558605	0.715233	0.241143	0.11628	-0.065042	0.673336	-0.115724	0.452635	0.16642	0.278786	0.472643	0.00225291	0.268621	0.0833314
ENSGALG00000002789	MAP2	18.6049	0.153479	0.731832	-0.407269	0.351016	0.0561041	0.896814	-0.557865	0.200023	0.0503165	0.905879	-1.305	0.00137536	0.276754	0.48649	-1.73348	4.48768e-05
ENSGALG00000002790	ABLIM3	54.042	0.553078	0.0485827	-0.0176457	0.94998	0.435619	0.12848	-0.364956	0.211487	-0.127996	0.656104	-0.0946557	0.737221	-0.555065	0.0467559	-0.171622	0.53701
ENSGALG00000002792	SPDEF	9.00344	0.640018	0.187485	0.252598	0.615615	-0.189966	0.711322	-0.908393	0.0689667	-0.559932	0.216569	0.0670036	0.876211	-0.00232179	0.995742	-0.700993	0.122671
ENSGALG00000002797	PGD	3588.01	-0.054084	0.675856	-0.028471	0.825654	0.292221	0.0238874	0.0134121	0.91758	-0.0508916	0.694534	0.174681	0.177318	0.0992983	0.443746	0.446165	0.000576847
ENSGALG00000002798	WDR59	514.15	0.186091	0.0697021	0.0711666	0.486897	-0.0828056	0.420165	0.165071	0.114114	-0.087462	0.403091	0.0885333	0.39189	-0.336677	0.00111526	0.00391807	0.969645
ENSGALG00000002800	GRK7	9.26727	-0.805287	0.0651002	0.124034	0.760386	-0.0520115	0.899823	-0.17152	0.685936	-0.157041	0.705274	0.297187	0.464905	0.362769	0.398521	-0.401869	0.377827
ENSGALG00000002802	PACSIN1	39.9829	-0.799169	0.321042	0.3719	0.614684	-1.65852	0.0144087	-3.08891	1.92025e-08	-0.0659996	0.891846	-1.11693	0.0195114	-0.233508	0.621874	-6.59114	5.18994e-21
ENSGALG00000002803	MTA1	1223.7	-0.0217454	0.766082	-0.0492906	0.497141	0.0374857	0.606595	-0.0696943	0.343309	0.0103496	0.887929	-0.00440127	0.951832	0.0395621	0.588787	-0.0577342	0.432227
ENSGALG00000002813	RPS10	16803.1	0.232033	0.0966141	0.0148895	0.915089	-0.111622	0.424119	0.172603	0.216596	0.140844	0.313381	0.206751	0.138874	-0.704306	4.60121e-07	-0.0488083	0.726725
ENSGALG00000002816	STK10	4729.37	-0.0155391	0.835234	0.00961318	0.897471	0.100915	0.176667	0.0518356	0.489176	-0.0732345	0.328418	0.195844	0.00884527	-0.0180214	0.810007	0.251413	0.000793509
ENSGALG00000002818	VAT1	527.102	-0.166622	0.133803	-0.0417431	0.704707	0.204054	0.0655149	0.295285	0.00909488	0.000181049	0.998731	-0.39488	0.000416818	-0.124982	0.260841	-0.228707	0.0405789
ENSGALG00000002820	DFFA	267.895	-0.0222922	0.861303	0.018697	0.882612	0.173034	0.175531	-0.0756217	0.56058	0.128521	0.322979	-0.0700997	0.585996	-0.0323393	0.802093	0.119899	0.353071
ENSGALG00000002827	GPS1	985.052	0.0126607	0.869134	0.0936088	0.221068	-0.0840281	0.273605	0.13075	0.0928532	0.0738902	0.344019	0.0575196	0.45812	-0.199426	0.0101931	0.0849749	0.272771
ENSGALG00000002830	NUDT3	971.235	0.120409	0.187336	-0.00272474	0.976121	-0.271064	0.0028668	0.212269	0.0205736	0.130779	0.155496	0.161407	0.078761	0.0181883	0.844	0.369264	6.2329e-05
ENSGALG00000002831	SH3PXD2B	292.461	0.046051	0.861753	-0.0076544	0.976839	0.329352	0.214121	-0.623254	0.0191129	-0.178407	0.498828	-1.68486	1.03437e-10	-0.342276	0.185745	-2.46105	5.17595e-21
ENSGALG00000002832	IFI35	1893.59	0.218872	0.0840357	0.0308685	0.807391	-0.348168	0.00593567	0.190288	0.133465	0.109805	0.387088	0.19212	0.129907	-0.212072	0.0948852	0.181714	0.15208
ENSGALG00000002836	DFFA	313.975	-0.0772053	0.385136	0.00523376	0.952187	0.159082	0.0731691	-0.0537733	0.558858	0.0280883	0.759428	-0.131098	0.141616	0.0315858	0.724195	-0.0380861	0.673566
ENSGALG00000002837	RPL27	11131.8	0.1463	0.243448	0.00520859	0.966872	-0.0240583	0.847885	0.165937	0.186071	0.0950998	0.448644	0.203207	0.105398	-0.510406	4.75474e-05	0.0812883	0.517016
ENSGALG00000002840	GRM4	7.97024	0.801258	0.443718	-0.989544	0.333079	-0.644111	0.491476	-0.174757	0.851059	-0.510145	0.575201	-2.12515	0.0136105	-0.215792	0.795926	-3.85824	2.63218e-05
ENSGALG00000002841	RFNG	470.427	0.0565537	0.379035	-0.102041	0.10548	-0.0376771	0.550816	-0.00745508	0.909096	0.0524231	0.42232	0.0578903	0.365736	-0.0143741	0.824423	0.00531982	0.935005
ENSGALG00000002843	RILP	218.668	0.595016	0.00035037	0.0812662	0.627126	-0.0603545	0.719502	-0.122104	0.472333	-0.112117	0.506832	0.113589	0.496682	-0.781662	2.38803e-06	-0.286367	0.0822431
ENSGALG00000002846	NEURL1B	134.451	0.406153	0.075257	-0.00149668	0.994772	0.0518109	0.821494	0.108315	0.643744	-0.442039	0.0571272	0.121975	0.592522	-0.224714	0.325129	0.020003	0.930128
ENSGALG00000002849	DCXR	116.927	0.266109	0.156033	-0.0844413	0.651293	0.215839	0.251976	-0.0868901	0.65118	0.00193415	0.991945	-0.0619684	0.742807	-0.438073	0.019404	-0.187491	0.316323
ENSGALG00000002850	RASA2	285.373	-0.536994	0.0610548	-0.0146523	0.959064	-0.151366	0.595951	-0.0285736	0.92042	0.0781814	0.784609	-0.350819	0.218812	1.02608	0.000345582	0.0218516	0.939555
ENSGALG00000002853	CFDP1	607.353	0.203044	0.0382825	0.0182568	0.851825	0.111157	0.258469	-0.148047	0.137084	0.133839	0.178562	0.0290712	0.768655	-0.475902	1.30078e-06	-0.128581	0.189688
ENSGALG00000002854	PDZD2	18.44	-1.19216	0.00451098	-0.587902	0.130176	0.675278	0.0849479	1.85506	6.30528e-05	-0.14968	0.765185	-0.912727	0.0444247	-0.400217	0.342119	-0.712349	0.0989896
ENSGALG00000002855	SARDH	39.489	0.0842192	0.787922	-0.0753528	0.807803	0.182693	0.55941	-0.0813559	0.799935	0.199376	0.535979	-0.614451	0.0498194	-0.937775	0.0018576	-1.24265	4.78826e-05
ENSGALG00000002856	RUNDC1	1576.78	0.192591	0.0745276	0.0187513	0.862026	-0.227682	0.0347963	0.245647	0.02336	0.0350636	0.7466	0.279813	0.00983349	-0.275332	0.011207	0.268852	0.013069
ENSGALG00000002863	ERGIC1	1558.09	-0.0676491	0.479576	-0.139625	0.142992	0.238185	0.0126493	0.0596011	0.535536	0.0135476	0.888053	0.0381204	0.690971	0.253563	0.00852072	0.395742	4.05645e-05
ENSGALG00000002866	KANSL1L	779.804	-0.0650216	0.570642	0.0295507	0.795738	-0.286867	0.0118949	0.143115	0.212131	0.0758159	0.509533	0.00863335	0.939868	0.265573	0.0211504	0.170799	0.139381
ENSGALG00000002868	RPL26L1	12193.3	0.176144	0.15192	0.0350485	0.775555	-0.0786423	0.52237	0.24578	0.0457006	0.0901788	0.463575	0.286429	0.0198972	-0.609035	7.38292e-07	0.145904	0.235412
ENSGALG00000002870	LEMD2	1543.42	-0.011689	0.818109	-0.123119	0.0141637	0.0516112	0.305214	0.0199383	0.69776	0.0013027	0.979755	-0.0116447	0.818083	0.131259	0.0102511	0.0576585	0.262562
ENSGALG00000002877	LRRC45	389.014	0.0550377	0.499673	-0.00444163	0.956014	0.0339788	0.676016	0.00862634	0.918127	0.00367215	0.965066	-0.0618268	0.449723	0.020838	0.800173	0.0558845	0.499489
ENSGALG00000002878	CREBRF	249.525	-0.884917	0.0120149	-0.104382	0.766071	-0.341972	0.329406	0.808592	0.0215119	0.232435	0.509972	0.389758	0.269523	0.689898	0.0525832	0.789412	0.0266247
ENSGALG00000002880	AARSD1	711.287	0.239213	0.0125917	0.00867375	0.92777	0.0162163	0.865896	-0.154841	0.109958	0.087612	0.364997	0.254301	0.00839079	-0.250441	0.00971718	0.200735	0.0373854
ENSGALG00000002881	C26H6ORF125	270.476	0.126905	0.234511	-0.0477434	0.651945	-0.137018	0.195314	0.176178	0.10387	0.399315	0.000304861	0.00780123	0.943615	-0.26177	0.0172609	0.263667	0.0152115
ENSGALG00000002882	BNIP1	178.881	0.0889181	0.390813	-0.0461027	0.651366	-0.00909355	0.929479	0.124952	0.244833	0.0458114	0.672276	-0.0347218	0.741604	0.0354353	0.739057	0.205198	0.0535295
ENSGALG00000002883	SCAPER	223.455	-0.393651	0.00841711	0.0764756	0.603936	-0.0246413	0.867814	0.123395	0.411617	-0.0529965	0.724619	0.153203	0.304519	0.433155	0.00446219	0.31494	0.0399019
ENSGALG00000002888	CASZ1	13.0239	-1.14849	0.00811148	0.227726	0.578331	0.113447	0.785877	0.296887	0.496363	-0.317405	0.466224	0.819508	0.0603667	0.481898	0.310655	0.473568	0.322907
ENSGALG00000002891	ACADL	2863.06	0.11911	0.119892	0.007823	0.918514	-0.0881587	0.249248	0.113728	0.1391	-0.0308795	0.688102	0.0384752	0.615716	-0.347122	5.8577e-06	-0.187023	0.0146491
ENSGALG00000002892	SLC22A15L	123.283	0.0980106	0.497591	0.0538676	0.706913	-0.160157	0.265068	-0.0142092	0.922932	0.0993287	0.499933	-0.193854	0.177376	0.442606	0.00259837	0.325592	0.02836
ENSGALG00000002893	STC2	76.6744	0.187755	0.703699	0.0906761	0.854046	0.622036	0.215692	-1.78127	0.00036377	-0.252909	0.601069	-1.99902	2.8444e-05	0.211279	0.655872	-2.92146	1.57002e-09
ENSGALG00000002899	AACS	614.988	-0.324138	0.0735831	0.130656	0.468503	-0.200099	0.267322	-0.635143	0.000423621	-0.483483	0.00689562	-0.0807868	0.650071	0.157144	0.378164	-1.43585	1.6807e-15
ENSGALG00000002900	NOTUM	58.6309	0.385919	0.228892	-0.430232	0.176926	0.0474758	0.881036	0.611192	0.061173	0.805853	0.0178136	-1.58606	1.72382e-06	-0.534509	0.0896015	-0.700361	0.0270001
ENSGALG00000002904	REEP3	1221.99	-0.171665	0.263944	-0.0663912	0.665026	-0.164182	0.284183	0.224106	0.144832	0.038424	0.802774	-0.17105	0.265125	0.21002	0.171722	-0.100739	0.51288
ENSGALG00000002906	TARDBP	1835.34	0.045703	0.537217	-0.123123	0.0949948	-0.0373747	0.612323	-0.0212365	0.774737	0.0319053	0.667196	0.213507	0.0039146	0.296185	7.40328e-05	0.405566	5.90101e-08
ENSGALG00000002907	MYL1	126.025	-1.35351	0.329371	0.456141	0.74088	-1.35649	0.324681	-1.26138	0.358252	-0.999901	0.465642	1.9351	0.158132	-0.869745	0.526131	-3.44978	0.0126853
ENSGALG00000002908	TRAIP	445.734	0.338041	0.00592934	0.0444487	0.717481	-0.203461	0.0977416	0.207718	0.0946028	0.176868	0.157284	0.218885	0.0796114	-0.521464	2.8618e-05	0.261036	0.0344559
ENSGALG00000002911	MOXD1	158.472	0.184604	0.775458	-0.283828	0.659252	0.135279	0.833593	-1.67433	0.00888188	0.278766	0.658857	-3.66072	5.21539e-09	-0.218903	0.724904	-5.23914	1.46456e-16
ENSGALG00000002913	BRI3BP	1041.92	-0.36142	0.00701088	-0.119214	0.371538	0.2353	0.0782786	0.104097	0.43864	-0.198642	0.139156	-0.23367	0.0802815	0.364553	0.00648093	-0.208996	0.120168
ENSGALG00000002919	MON1A	753.296	0.285953	0.0331592	0.0927282	0.489683	-0.189216	0.15892	0.0626855	0.642324	-0.0542162	0.687878	0.313124	0.0200644	-0.613236	5.18786e-06	-0.102178	0.446479
ENSGALG00000002921	LANCL1	687.9	0.183193	0.13655	-0.0295129	0.810038	-0.0197209	0.872569	0.188062	0.129875	-0.0446881	0.719324	-0.0121685	0.921516	-0.350509	0.00446518	-0.0853447	0.488409
ENSGALG00000002922	NOTCH2	3302.21	-0.264247	0.0333378	-0.157956	0.202596	0.392782	0.00154929	0.295192	0.0177606	-0.151985	0.222432	-0.266185	0.0321554	-0.302699	0.0147406	-0.4551	0.000248879
ENSGALG00000002925	ETFA	1171.6	0.211262	0.0356728	0.0612119	0.542382	0.000395639	0.996865	-0.023969	0.813028	0.106479	0.293719	-0.037312	0.711761	-0.386292	0.000126216	-0.0682239	0.497882
ENSGALG00000002929	TRIP12	1702	-0.545541	0.00525283	0.0543077	0.780845	-0.102138	0.600861	0.302482	0.121779	0.0794683	0.684533	-0.0244089	0.900617	0.393353	0.044447	0.157523	0.42124
ENSGALG00000002931	REG4	5.86462	0.422194	0.418987	-0.0178058	0.972898	0.552121	0.323511	-0.131082	0.828722	-0.731548	0.197061	0.00806114	0.987485	0.441558	0.412252	0.543499	0.313992
ENSGALG00000002932	NME2	5764.95	0.252257	0.0679106	0.0121075	0.930168	0.0038364	0.977852	0.144814	0.295133	0.107295	0.438078	-0.0340542	0.805489	-0.807198	5.18524e-09	-0.320943	0.0201716
ENSGALG00000002937	PSME3	2036.19	0.0863556	0.26626	0.0443824	0.566937	0.0388661	0.616963	0.00789667	0.919608	0.0191549	0.806613	0.0691156	0.375125	-0.253611	0.00113988	0.01216	0.875953
ENSGALG00000002942	JMJD1C	595.811	-0.722249	0.00397278	0.0822448	0.742223	0.00145939	0.995346	0.127644	0.610648	-0.0334109	0.894001	0.0684391	0.784646	1.01271	5.80061e-05	0.536841	0.0334094
ENSGALG00000002943	PRPF8	6912.77	-0.206454	0.0271057	0.00596619	0.949027	-0.00965141	0.917657	0.479301	3.01867e-07	-0.0557959	0.551327	0.149448	0.11019	-0.471148	4.7296e-07	-0.108335	0.246618
ENSGALG00000002944	CPS1	15.3467	-0.862776	0.0259474	0.0386137	0.913898	-0.452001	0.199455	1.18737	0.00255764	-0.661943	0.10072	0.164461	0.658504	0.099825	0.794593	-0.486448	0.228099
ENSGALG00000002945	TMEM266	63.9546	-0.0240033	0.894072	-0.0816496	0.643167	0.30133	0.095308	-0.329677	0.077159	0.192715	0.296344	0.00828024	0.96366	-0.0382445	0.834622	0.0287504	0.875834
ENSGALG00000002952	NRG4	79.2764	-0.144561	0.417872	-0.128133	0.461842	0.120254	0.493035	-0.228575	0.201967	0.194373	0.276547	0.180866	0.309283	0.663341	0.000434227	0.657564	0.000530255
ENSGALG00000002954	MBTD1	188.473	-1.01505	0.000377161	0.0647762	0.818934	-0.0712563	0.801344	0.676957	0.0177503	0.169766	0.554465	-0.00445205	0.9876	0.173786	0.545662	-0.00547697	0.984855
ENSGALG00000002955	ADAMTSL2	469.898	0.576425	0.0180863	-0.0875285	0.719717	0.161424	0.508574	-0.457369	0.0614116	-0.0383571	0.875088	0.366522	0.132849	-0.0349777	0.886207	0.486139	0.0464733
ENSGALG00000002957	SLC12A3	7.38098	0.130331	0.874435	-0.100424	0.90155	1.11653	0.212164	-0.960914	0.301722	-0.100551	0.906403	-0.481875	0.551391	0.483569	0.554062	0.086661	0.917572
ENSGALG00000002958	DNER	3.52269	0.278857	0.646023	-0.501998	0.397293	1.59293	0.0157317	-0.413727	0.567448	1.19515	0.12828	-1.62275	0.0302409	0.613508	0.362328	1.14197	0.0846913
ENSGALG00000002959	NRBF2	699.971	-0.0734295	0.52771	-0.0159939	0.890026	-0.206975	0.0733911	-0.0347744	0.764622	0.0984563	0.396821	-0.0779117	0.500452	0.434754	0.000191239	0.124126	0.289451
ENSGALG00000002960	HMGCS2	9.22474	0.821043	0.0770872	0.332657	0.493174	0.174648	0.733841	-1.11057	0.0281895	0.759967	0.119544	-0.897201	0.0583791	0.153429	0.735173	0.233967	0.607254
ENSGALG00000002963	PID1	487.084	-0.110465	0.366126	-0.184828	0.126917	0.500515	4.18103e-05	-0.424162	0.000589556	0.120667	0.325358	-0.0423639	0.728261	0.181774	0.138532	0.0411363	0.738708
ENSGALG00000002964	DHX37	726.638	-0.0587981	0.379983	0.0554329	0.40232	0.118727	0.0765859	-0.115874	0.0911726	0.00342273	0.959994	0.0929394	0.167169	-0.0492818	0.467785	0.046568	0.493741
ENSGALG00000002967	ZNF365	335.076	-0.232716	0.0201027	0.0175385	0.85866	0.0792888	0.424609	0.129028	0.205851	-0.0306103	0.764615	-0.111492	0.265822	0.256947	0.0113063	0.107983	0.29159
ENSGALG00000002968	ZNF341	369.031	0.373229	0.00903372	0.0374303	0.793534	-0.201872	0.15814	0.0986674	0.494851	-0.0992208	0.49226	0.248441	0.0835118	-0.277411	0.0540841	0.179264	0.211233
ENSGALG00000002969	MAU2	443.294	-0.220893	0.0690003	-0.0890822	0.458416	-0.100882	0.400954	0.246164	0.0431941	-0.127504	0.29576	0.0716115	0.553249	0.185334	0.128367	-0.0352525	0.773931
ENSGALG00000002971	NSD1	1529.22	-0.117377	0.286765	-0.0344149	0.754119	-0.0613532	0.576745	0.170626	0.122255	0.0952083	0.389242	0.116913	0.289542	-0.11099	0.315444	0.0586132	0.596073
ENSGALG00000002980	RTKN2	190.943	-0.20756	0.207252	0.120231	0.460873	-0.122587	0.453718	-0.177247	0.282114	0.189322	0.250508	0.287414	0.0810946	0.454891	0.00718734	0.544463	0.00132258
ENSGALG00000002981	ERCC4	233.664	-0.3742	0.081028	0.0773781	0.71654	-0.136413	0.522522	-0.0121128	0.954926	0.186573	0.384678	-0.114905	0.591032	0.636651	0.00318817	0.262971	0.225658
ENSGALG00000002982	SLC2A6	412.604	0.362625	0.0311078	0.0192379	0.908945	0.158075	0.349034	-0.0498561	0.769398	0.0388327	0.81932	0.291635	0.0857369	-0.421271	0.0131412	0.399278	0.0180822
ENSGALG00000002984	RAB24	416.171	0.39601	0.00566118	0.155627	0.277903	-0.217175	0.130634	-0.0755306	0.601163	0.0903123	0.531911	-0.0260354	0.856125	-0.650394	5.16246e-06	-0.327186	0.0216281
ENSGALG00000002985	UTP18	426.526	-0.0691017	0.473171	-0.00144928	0.987874	0.0635049	0.508036	-0.0889114	0.361506	0.113033	0.246016	0.0287829	0.765708	0.235969	0.0160215	0.281827	0.00414018
ENSGALG00000002987	SERPINF2	94.3455	0.279376	0.462125	-0.0308499	0.935071	-0.292966	0.437105	-0.773375	0.0385373	-0.163786	0.654724	-1.86219	1.89355e-07	0.104038	0.767555	-2.73975	6.61545e-14
ENSGALG00000002988	PHGDH	26.8175	-0.275097	0.788862	0.536293	0.59955	-1.80321	0.0629023	-1.1081	0.204034	1.19484	0.171872	-4.83406	1.18886e-08	-0.94329	0.233038	-7.23263	6.81508e-15
ENSGALG00000002990	PRELID1	2381.16	0.240772	0.0489346	0.00320903	0.979053	-0.0108246	0.929467	0.00777131	0.949444	0.142414	0.2455	-0.0739802	0.545718	-0.590817	1.34786e-06	-0.281455	0.0212815
ENSGALG00000002992	DAW1	5.8024	0.505813	0.272043	-0.141059	0.759448	0.476728	0.320017	0.420533	0.434591	0.0505357	0.927678	-0.398014	0.444515	0.15623	0.761526	1.07077	0.0301951
ENSGALG00000002993	CA10	16.4504	-0.11475	0.927781	-0.0692786	0.955599	-3.03661	0.0022369	-2.42485	0.000467872	-0.384143	0.544606	-0.462084	0.459512	0.520744	0.406101	-5.97097	1.22929e-09
ENSGALG00000003005	CHRNB4	3.6324	0.991633	0.231499	0.350544	0.695915	-0.999139	0.245454	0.426553	0.624381	-1.11057	0.182317	0.0395694	0.956495	0.635017	0.412534	0.333611	0.674601
ENSGALG00000003010	NUP93	757.487	0.053151	0.489237	0.0674924	0.377334	-0.015719	0.837958	0.243154	0.00198726	-0.0409982	0.603788	0.0595881	0.444762	-0.1694	0.0302084	0.197269	0.0112523
ENSGALG00000003011	TOM1L1	5.9127	-0.477358	0.571203	0.373462	0.650017	0.400473	0.645202	-1.12604	0.194515	0.480123	0.563781	-2.3397	0.00302474	-0.259685	0.723669	-2.94873	0.000240959
ENSGALG00000003015	SERPINF1	1283.95	0.0110949	0.985733	0.0413847	0.946803	-0.19334	0.755266	-0.938734	0.130042	1.00712	0.104345	-3.53795	1.13059e-08	-0.762778	0.217647	-4.3732	1.69012e-12
ENSGALG00000003021	CHRNA5	59.4984	-0.0420923	0.899644	-0.182275	0.581945	-0.416754	0.205567	0.332631	0.316122	0.465263	0.165642	-0.0691039	0.836671	0.0929922	0.782413	0.180661	0.592148
ENSGALG00000003022	DM5L	77.3581	0.262416	0.267224	0.0158677	0.946384	-0.0306452	0.897147	0.0346978	0.885863	0.0111582	0.963205	-0.65776	0.00514856	-0.694725	0.00241884	-1.05899	4.89634e-06
ENSGALG00000003024	ARMC6	1121.53	0.253308	0.0529587	0.0351027	0.788455	-0.148654	0.256	0.17532	0.182206	-0.0233283	0.859229	0.186303	0.155778	-0.455402	0.000518854	0.022649	0.862735
ENSGALG00000003025	ENSGALG00000003025	15.7101	0.15755	0.581611	0.072051	0.799617	0.383015	0.201202	-0.704341	0.0214589	0.28028	0.340938	0.136503	0.641476	0.511226	0.104279	0.836283	0.00722308
ENSGALG00000003026	MRTFB	141.094	-1.04771	0.000519165	0.191611	0.521663	-0.121108	0.68588	0.765192	0.011429	0.150515	0.62143	-0.1503	0.620286	0.674641	0.0277518	0.462842	0.132558
ENSGALG00000003029	PLPP6	164.763	0.37766	0.0170795	0.202667	0.202813	-0.206633	0.196348	-0.0296958	0.854575	0.0097466	0.951965	0.194448	0.225513	-0.684329	1.70864e-05	-0.136136	0.387772
ENSGALG00000003031	SMYD4	282.447	0.0970298	0.258374	0.019223	0.82087	-0.128894	0.130254	0.0323253	0.712435	0.0985182	0.263727	0.176201	0.0432882	0.0195601	0.826149	0.313963	0.000386898
ENSGALG00000003033	STXBP4	83.2683	-1.04215	0.00382823	-0.3522	0.312837	0.2671	0.444635	0.517821	0.14773	-0.00436654	0.990346	-2.19781	3.36955e-10	-0.11014	0.746838	-2.92174	2.08112e-16
ENSGALG00000003034	SST7	4.33132	0.161591	0.733805	0.511704	0.296009	-0.149418	0.771985	-0.0586995	0.91343	-0.396004	0.443494	0.622948	0.215336	-0.111069	0.835014	0.581052	0.253574
ENSGALG00000003039	SRM	390.588	0.305558	0.0167308	-0.0610224	0.632099	0.193637	0.130976	-0.140612	0.278791	0.0918564	0.478611	-0.0102988	0.936204	-0.420485	0.00103081	-0.0413674	0.746034
ENSGALG00000003045	E2F1	4614.42	0.418624	0.0183277	0.104124	0.557418	-0.477676	0.00710552	0.48346	0.00647358	0.0801995	0.651659	0.310982	0.079991	-0.510339	0.00406596	0.409374	0.0211097
ENSGALG00000003046	PSMA4	1539.47	-0.0347481	0.676698	0.00511416	0.950878	-0.102694	0.216419	0.0813213	0.330762	0.11958	0.153474	0.163161	0.0509585	-0.0382128	0.648972	0.193522	0.0210988
ENSGALG00000003047	SUGP2	443.977	-0.67674	0.000812916	0.0604427	0.763524	-0.21748	0.279057	0.692151	0.000625635	-0.0519784	0.798043	0.113416	0.575385	0.175732	0.387564	0.0955443	0.639195
ENSGALG00000003052	AGFG1	2984.54	0.0095697	0.902374	-0.0129679	0.867697	-0.209675	0.00705419	0.138064	0.0771044	0.13398	0.0867657	0.0733331	0.347677	0.106285	0.174816	0.238589	0.00232846
ENSGALG00000003053	PRDX6	2477.21	0.276221	0.0637404	0.0137641	0.926379	0.0881061	0.554451	-0.0175797	0.906267	0.0662467	0.657274	0.282275	0.0586036	-0.662861	8.88382e-06	0.0461719	0.756707
ENSGALG00000003058	HOMER3	19.9547	-0.0722667	0.839942	0.0934221	0.790752	-0.617537	0.0747409	0.231125	0.510751	0.259369	0.469827	-0.113852	0.747379	0.625028	0.090169	0.405289	0.279643
ENSGALG00000003059	HLF	43.7222	-0.0630734	0.772382	-0.0714833	0.737215	0.0623984	0.771647	0.216345	0.339132	-0.00336341	0.98826	-0.182789	0.406347	0.0923693	0.67607	0.0504033	0.821347
ENSGALG00000003063	HYKK	73.8114	0.350183	0.0465625	-0.0138413	0.937222	-0.0398077	0.821907	-0.203583	0.259033	0.211052	0.241357	-0.158401	0.369975	-0.139187	0.427825	0.0064139	0.970876
ENSGALG00000003065	NECAB3	378.212	0.238808	0.0705569	0.203639	0.123384	-0.299311	0.0237113	0.317668	0.0177915	-0.15945	0.2353	0.236452	0.0760383	-0.368951	0.00569606	0.168854	0.203248
ENSGALG00000003067	MRPL44	713.33	0.26488	0.0325693	-0.0327803	0.791104	0.0109092	0.929875	0.0639192	0.609058	0.00254658	0.983753	0.185463	0.13663	-0.523929	2.54127e-05	-0.0289911	0.815173
ENSGALG00000003068	EZH1	926.122	0.216481	0.006448	0.0600951	0.448696	0.0341171	0.668914	-0.279822	0.000502905	0.00492086	0.950908	0.0731875	0.356145	-0.183985	0.0205839	-0.0750055	0.345826
ENSGALG00000003071	OGFOD1	485.067	0.345168	0.00778965	0.108844	0.401808	-0.0829625	0.524107	-0.35792	0.00615368	0.0278218	0.83049	0.26246	0.0428875	-0.339485	0.00894156	-0.0360737	0.780855
ENSGALG00000003072	RPA1	1324.07	-0.166257	0.0222232	0.00767594	0.915306	-0.00311913	0.965619	0.151596	0.0385023	-0.0578341	0.430337	0.161464	0.026715	0.0680872	0.353976	0.161613	0.0280234
ENSGALG00000003073	RHOBTB1	66.2419	0.0723438	0.877975	-0.094776	0.84021	-0.361093	0.441603	-0.0857366	0.855203	0.509771	0.279131	-0.3485	0.458633	0.561251	0.234306	0.25326	0.592524
ENSGALG00000003074	HOMER3	1223.93	0.0658404	0.53435	-0.0673653	0.523773	-0.210225	0.0464603	0.432678	4.76191e-05	0.0298251	0.78003	-0.133228	0.209732	-0.120826	0.255114	-0.00329987	0.97522
ENSGALG00000003075	SLC34A1	6.60391	0.678915	0.271306	-0.684449	0.259446	1.62601	0.0178264	-1.64385	0.0196575	0.0987654	0.87096	0.167759	0.779911	0.462971	0.466696	0.706125	0.26471
ENSGALG00000003076	FASLG	50.7606	-0.139631	0.560937	0.306771	0.198519	0.0129782	0.957355	0.0379183	0.879036	-0.0276148	0.911685	0.293774	0.233949	-0.2305	0.355097	0.253696	0.303443
ENSGALG00000003078	MMD	1315.79	-0.251427	0.0397259	-0.0098856	0.935343	0.0706214	0.562707	0.0584231	0.633478	-0.0687957	0.574398	0.168715	0.167481	0.506741	3.82685e-05	0.474393	0.000118165
ENSGALG00000003079	MFF	1064.79	0.0457782	0.493398	-0.0133525	0.84053	-0.0706627	0.28795	0.0636651	0.345731	0.0623704	0.356823	0.152577	0.0232542	0.159115	0.0197245	0.39949	4.58284e-09
ENSGALG00000003081	SUCO	787.271	-0.41088	0.0199954	-0.0197975	0.91037	-0.18737	0.286605	-0.149648	0.395412	-0.0325007	0.85344	0.0207305	0.906014	0.425887	0.0156379	-0.353579	0.0457962
ENSGALG00000003082	DPH1	170.03	0.464291	0.00728423	-0.0832471	0.630391	0.27838	0.110958	0.0115832	0.948316	-0.279185	0.115516	0.205279	0.240133	-0.599403	0.000571747	-0.002303	0.989352
ENSGALG00000003084	NUDT21	1273.81	0.160577	0.133847	-0.00246922	0.98158	-0.0240991	0.821925	-0.00560622	0.958449	0.0199371	0.853004	0.20802	0.0526936	-0.307413	0.00423205	0.0489465	0.648398
ENSGALG00000003085	CDK1	2438.93	0.0806872	0.387102	0.0449981	0.629179	-0.317329	0.000657163	0.445086	1.94843e-06	0.107358	0.252356	0.300109	0.00136891	-0.076216	0.417711	0.584694	4.58132e-10
ENSGALG00000003086	EXOSC10	956.287	-0.066734	0.182188	-0.02843	0.562352	0.0583774	0.238866	0.0498707	0.331644	-0.0727846	0.155453	-0.0614482	0.216829	0.0291003	0.561362	-0.0920485	0.0695125
ENSGALG00000003091	PARN	399.828	-0.350353	0.0262161	0.0375755	0.810197	0.0440935	0.77866	-0.148031	0.348093	0.0956254	0.544108	-0.0235911	0.880538	0.631069	7.10605e-05	0.286388	0.073047
ENSGALG00000003092	ERLIN2	2028.22	-0.242827	0.00787969	-0.139128	0.126	0.0533218	0.557835	-0.0972236	0.287108	0.0875767	0.337533	-0.296679	0.0011049	0.310695	0.000648103	-0.324265	0.000398699
ENSGALG00000003096	CBFA2T2	396.037	0.350525	0.00711367	-0.0168329	0.89709	0.159265	0.223679	0.120536	0.36528	-0.26707	0.0442041	0.470192	0.000365475	-0.160026	0.230031	0.65659	6.50761e-07
ENSGALG00000003099	PCTP	73.442	-0.337726	0.0620112	-0.0894113	0.607572	0.0423691	0.809005	0.196753	0.284121	-0.179024	0.3294	0.103066	0.56242	0.521597	0.00533292	0.257623	0.177506
ENSGALG00000003101	PLPBP	768.208	0.14927	0.0496765	0.0821216	0.278662	-0.0577858	0.448209	0.0135598	0.860971	0.0232124	0.764397	-0.0692285	0.364837	-0.13445	0.0783362	0.00669919	0.930166
ENSGALG00000003103	MST1R	512.808	0.442764	0.0246771	-0.136224	0.489306	0.503286	0.0109405	-0.490778	0.0134369	0.0670481	0.734754	0.396381	0.0451616	-0.370483	0.0615955	0.411993	0.0370145
ENSGALG00000003106	TOX2	135.502	-0.255007	0.2402	0.136095	0.528071	0.138699	0.522881	-0.0313081	0.886581	0.12927	0.556417	0.0905253	0.67914	0.526747	0.0181124	0.735021	0.000971114
ENSGALG00000003107	AMFR	3419.87	0.268339	0.0232075	-0.0350693	0.76664	-0.216269	0.0671684	0.089829	0.44769	-0.0881559	0.456176	0.0209047	0.859549	-0.430142	0.000269936	-0.390563	0.000945605
ENSGALG00000003108	SMG6	1703.18	0.267938	0.00349109	-0.00672672	0.941494	0.00251529	0.978137	0.0528481	0.567092	-0.103394	0.262538	0.165314	0.0721512	-0.309341	0.000771597	0.0691538	0.451573
ENSGALG00000003111	BFAR	579.649	-0.195643	0.0798684	0.00984164	0.929223	-0.0773106	0.486016	-0.0626936	0.574962	-0.00907042	0.935251	0.0488547	0.659695	0.524842	3.12142e-06	0.238821	0.0350828
ENSGALG00000003113	RGS14	2246.58	0.349503	0.00879844	0.112023	0.401165	0.180406	0.177069	-0.277627	0.0381295	-0.0214679	0.872472	0.244251	0.0675579	-0.543028	4.80321e-05	0.0440599	0.741254
ENSGALG00000003114	NOG	22.7111	0.616803	0.211794	0.00851618	0.986374	0.242825	0.634417	-0.885193	0.0833851	-0.446047	0.354871	-1.9435	1.93831e-05	-0.592539	0.17641	-2.99913	7.55597e-11
ENSGALG00000003118	ADGRA2	325.407	0.384385	0.0580655	-0.195307	0.334824	0.397437	0.0506877	-0.0125967	0.951153	-0.349222	0.0880824	-0.524288	0.00948277	-0.19182	0.340478	-0.491412	0.0149544
ENSGALG00000003120	NCOR2	1337.7	-0.178703	0.175543	-0.124451	0.343586	0.425766	0.00124066	-0.748631	1.44137e-08	-0.247921	0.0589539	-0.227128	0.0823795	0.301861	0.0211389	-0.799207	1.30783e-09
ENSGALG00000003122	ZFAND2A	362.385	0.236859	0.145276	0.129363	0.426259	-0.423406	0.0091209	0.249662	0.126404	0.219674	0.181017	0.284413	0.0834351	-0.172598	0.295822	0.523968	0.00140884
ENSGALG00000003123	CNTNAP1	300.925	0.550924	0.0475251	-0.30911	0.265948	0.535084	0.0547419	0.265373	0.345088	-0.652187	0.0200111	0.551728	0.0480488	-0.225116	0.421505	0.716696	0.0102031
ENSGALG00000003124	BRF2	159.089	0.287506	0.0153966	-0.0312045	0.791649	-0.00113145	0.992416	0.0705032	0.568374	-0.0271605	0.826151	0.151178	0.212463	-0.176688	0.148143	0.273002	0.0235596
ENSGALG00000003126	ERBB4	8.21181	-0.587411	0.476592	-0.892483	0.223436	-0.780873	0.244464	1.09618	0.124058	-0.149999	0.83974	-0.836586	0.225235	2.40212	0.00332178	0.250948	0.782881
ENSGALG00000003128	EDEM2	473.345	0.163086	0.157553	0.0891896	0.438553	-0.0204947	0.859398	-0.0781713	0.503985	0.0360494	0.757642	0.212122	0.0680649	0.0390347	0.739719	0.440815	0.000165451
ENSGALG00000003129	RAB11FIP1	50.2702	-0.394083	0.0228747	-0.0192674	0.907108	0.153884	0.361759	0.460763	0.0128038	-0.0303976	0.87306	-0.530527	0.00266296	-0.146484	0.387273	-0.506112	0.0038418
ENSGALG00000003130	DDX49	525.64	0.145461	0.108442	0.0331759	0.713086	0.0250683	0.782426	0.0329109	0.721971	0.097141	0.295029	0.0652198	0.478069	-0.115343	0.211574	0.283634	0.00201343
ENSGALG00000003131	DGKE	291.996	-0.48962	0.00081607	0.0315242	0.827007	-0.036229	0.802207	0.296698	0.0434872	0.156617	0.290427	0.0296696	0.840342	0.133185	0.369984	0.121845	0.413893
ENSGALG00000003135	ANK3	59.9921	-0.375628	0.180344	-0.292611	0.287596	0.299906	0.277468	0.473259	0.0962158	-0.231218	0.418557	-0.0259709	0.926269	0.985513	0.00073348	0.833249	0.00457084
ENSGALG00000003136	IKZF2	28.5523	-0.87547	0.00184968	0.0566106	0.832637	0.434162	0.114836	1.2564	7.00762e-05	0.247646	0.472885	-0.0443326	0.89553	-0.487981	0.13558	0.587035	0.0571193
ENSGALG00000003138	OXTR	11.1176	1.42448	0.0551965	-1.39292	0.0580508	1.89548	0.01681	-2.72284	0.000566459	0.565913	0.393352	-2.19149	0.000601261	-0.458362	0.448325	-2.87974	7.53668e-06
ENSGALG00000003143	ZC3H7A	676.482	-0.318161	0.0801754	0.124735	0.491501	-0.243473	0.179451	-0.158854	0.381652	0.0992841	0.584393	-0.134082	0.45917	0.870544	1.7744e-06	0.239994	0.189449
ENSGALG00000003144	TRIM25	1047.31	0.0917885	0.593631	-0.111919	0.514771	-0.314211	0.0671906	0.629037	0.000261587	-0.0354352	0.8374	0.0024875	0.98848	0.102999	0.550573	0.364748	0.0344905
ENSGALG00000003146	CCDC92	23.2674	-0.260251	0.253923	-0.085134	0.6933	0.291719	0.193728	-0.276659	0.243318	-0.0533893	0.815787	0.302329	0.177803	0.102909	0.66281	0.0215232	0.928467
ENSGALG00000003147	TRPC4AP	1660.16	-0.106043	0.103248	0.0268967	0.677333	-0.0360912	0.577612	0.0588369	0.369293	-0.00530846	0.935475	-0.0948985	0.143972	0.0855088	0.18955	-0.0710993	0.277857
ENSGALG00000003148	SPAG16	19.5433	0.0733788	0.795583	-0.258954	0.346976	0.444422	0.116018	0.17443	0.569912	-0.338379	0.264088	0.582663	0.0498932	0.0902673	0.775534	0.767827	0.0121954
ENSGALG00000003149	ITPR3	645.343	-0.432759	0.00579245	0.0877447	0.573785	0.220851	0.158393	-0.182869	0.245249	0.00922107	0.953202	-0.193449	0.216027	-0.14919	0.339554	-0.640449	4.52162e-05
ENSGALG00000003153	COPE	1337.45	0.0802332	0.391996	0.0144852	0.876883	0.0249386	0.790113	0.162396	0.0857749	0.0155568	0.869495	0.0435239	0.644151	-0.351119	0.000191174	-0.00998523	0.915392
ENSGALG00000003154	TXNDC11	570.615	-0.278813	0.0251148	0.0439471	0.722214	0.108184	0.383377	-0.108531	0.385493	0.0145229	0.907418	-0.0129072	0.917206	0.407661	0.00114012	0.174064	0.166888
ENSGALG00000003155	SRR	71.1721	0.366122	0.0537138	0.134614	0.480621	-0.00851965	0.964968	-0.44318	0.0237147	-0.0370212	0.846327	0.142262	0.448806	-0.409194	0.0287523	-0.254917	0.173284
ENSGALG00000003160	CERS1	269.739	-0.0802237	0.659768	0.100765	0.578933	0.227863	0.212204	0.0339324	0.854222	-0.286559	0.119498	0.179842	0.324788	-0.0128408	0.944222	0.162779	0.3752
ENSGALG00000003161	GDF3	342.571	0.283478	0.110511	0.268558	0.13101	0.11578	0.517216	-0.121427	0.4997	-0.0160282	0.92889	0.415102	0.0207119	-0.230612	0.200781	0.714851	6.5579e-05
ENSGALG00000003162	FAM134C	3529.94	0.217611	0.062516	-0.0166042	0.886941	-0.402182	0.000569895	0.212264	0.0692818	0.102026	0.382886	0.329833	0.0047838	-0.0939102	0.422413	0.349038	0.00285067
ENSGALG00000003163	GNAO1	194.698	0.0716856	0.852131	-0.040497	0.915809	-0.0858909	0.822692	-0.977901	0.0104701	0.506042	0.18292	-2.52988	1.83226e-11	-0.851754	0.0220328	-3.9082	5.08048e-25
ENSGALG00000003165	CCDC6	563.413	-0.300525	0.0535576	0.0412637	0.789953	-0.0173236	0.911094	-0.082306	0.597317	0.0995074	0.523036	-0.293922	0.0580133	0.459658	0.00313755	-0.0936469	0.549495
ENSGALG00000003168	MTMR12	195.128	-0.561673	0.00942045	0.0991476	0.643465	0.187368	0.384268	-0.320237	0.139181	0.0895748	0.678194	-0.05839	0.785809	0.687092	0.00158948	0.122883	0.575587
ENSGALG00000003169	CBFB	1709.68	-0.062789	0.337532	-0.0263268	0.685659	0.192577	0.0032376	-0.0738017	0.264927	-0.00480825	0.941999	-0.106673	0.103176	0.131909	0.0447741	0.0500864	0.447844
ENSGALG00000003172	SLC16A9	109.506	-0.177329	0.305158	-0.159676	0.346219	0.337972	0.0488559	0.345345	0.0546937	-0.129141	0.475527	-0.380062	0.0293555	0.347173	0.0479577	0.184282	0.29866
ENSGALG00000003175	STKLD1	36.5466	-0.141244	0.541725	-0.0677059	0.7621	0.183181	0.422927	-0.350345	0.13703	-0.248311	0.272282	0.0691413	0.75022	0.171573	0.441128	-0.38371	0.0983722
ENSGALG00000003181	SURF2	210.238	0.126204	0.264904	-0.0224187	0.841576	0.0115586	0.918479	0.0327717	0.777905	0.0703401	0.546179	0.2249	0.0517264	-0.0973852	0.406272	0.345971	0.0028618
ENSGALG00000003183	PHAF1	578.492	-0.140014	0.179148	0.00164192	0.987304	-0.0747703	0.469583	-0.200869	0.0537844	0.0160734	0.876857	-0.402051	8.48017e-05	0.130563	0.201253	-0.669425	1.16402e-10
ENSGALG00000003185	SCPEP1	1807.91	-0.0578154	0.564101	0.0549082	0.583052	-0.0585965	0.558401	0.25412	0.0116084	-0.0988697	0.326564	-0.0530431	0.597065	0.184781	0.0662699	0.225485	0.0251461
ENSGALG00000003189	NFYC	1750.99	0.248067	0.00256311	-0.0272451	0.74013	0.00324557	0.96853	-0.00070767	0.993182	-0.00796708	0.923334	0.064408	0.434535	-0.359233	1.28733e-05	-0.0794327	0.334381
ENSGALG00000003194	ATP6V0A2	756.063	-0.0865053	0.22097	-0.00943199	0.892383	-0.0939246	0.178867	0.0885883	0.214282	0.0326634	0.64803	-0.173346	0.0135188	0.142809	0.0430156	-0.0991478	0.165127
ENSGALG00000003195	TRADD	836.525	-0.434094	0.00076662	-0.0549997	0.667794	0.058134	0.650527	0.103021	0.424985	-0.0227204	0.860404	0.0808267	0.530098	0.31746	0.0142644	0.0476273	0.714228
ENSGALG00000003196	RNASE6	1059.23	0.225488	0.225765	0.0713901	0.701275	0.122114	0.512198	-0.147279	0.430101	0.0317852	0.864729	0.582083	0.0018201	-0.155413	0.406311	0.730168	9.23518e-05
ENSGALG00000003197	RPL7A	21686.3	0.163392	0.200066	0.0848922	0.505556	-0.0758498	0.551962	0.159904	0.209965	0.0840166	0.510127	0.245774	0.0539996	-0.697598	4.51156e-08	-0.0354687	0.780906
ENSGALG00000003199	COASY	2335.65	0.210998	0.00936428	0.0219113	0.787078	-0.0554593	0.494642	-0.0819862	0.31454	0.0271478	0.738971	0.180822	0.0261425	-0.158707	0.051377	0.144727	0.075397
ENSGALG00000003201	FBXL8	210.946	0.149591	0.181284	-0.126276	0.252959	0.203802	0.0684188	-0.25765	0.0246578	0.0542225	0.632588	0.157833	0.159019	-0.0269365	0.812758	0.154586	0.173732
ENSGALG00000003203	ENSGALG00000003203	45.7088	0.305388	0.424735	0.378726	0.326195	-0.0534163	0.891654	-0.682448	0.0812687	0.349568	0.365904	-1.67247	8.28445e-06	-1.11688	0.00192422	-2.49154	1.54167e-11
ENSGALG00000003204	MED22	948.732	0.0672302	0.352803	0.0169448	0.813815	-0.00674095	0.925657	-0.0814475	0.265315	0.106471	0.145365	0.137947	0.057887	-0.0558103	0.446071	0.184594	0.0116273
ENSGALG00000003205	EIF4EBP1	5197.17	0.377941	0.00981549	-0.0176063	0.904247	-0.378554	0.00967845	0.243757	0.0959257	0.0747718	0.609663	0.283205	0.0531077	-0.550913	0.000168249	0.032601	0.82374
ENSGALG00000003206	METTL13	252.055	0.303891	0.021193	-0.00296689	0.98202	0.0653524	0.6218	0.120553	0.373667	-0.057925	0.66937	0.246333	0.0669305	-0.499262	0.000199537	0.175976	0.184502
ENSGALG00000003208	GABARAPL2	642.561	0.0508511	0.599562	-0.0482878	0.615882	-0.159698	0.0968553	0.129649	0.182732	0.0588619	0.546478	0.115307	0.234671	0.0638339	0.514148	0.210518	0.031552
ENSGALG00000003211	POLDIP2	1426.79	0.212184	0.0306864	1.19175e-05	0.999903	-0.110662	0.259363	0.121624	0.217617	0.102177	0.301167	0.17413	0.0775174	-0.496914	4.59548e-07	0.00255036	0.979303
ENSGALG00000003212	TSPO2	27538.8	0.242355	0.107209	0.0518482	0.730375	-0.572739	0.000140595	0.592135	8.30208e-05	0.114363	0.447258	0.252827	0.0929197	-0.412075	0.00617285	0.268713	0.0741137
ENSGALG00000003213	LGALS2	141.741	0.406119	0.10175	0.473165	0.0580453	-0.641625	0.0101685	0.652974	0.00976556	0.0756372	0.7672	0.0982022	0.69904	-0.432592	0.0877637	0.63188	0.0116197
ENSGALG00000003217	LITAF	347.339	0.242041	0.255327	0.254228	0.232489	-0.331962	0.119228	0.631483	0.00331113	-0.110099	0.610093	0.399338	0.0637939	-0.146113	0.499951	0.938916	1.2618e-05
ENSGALG00000003219	TMEM231	309.957	0.00648994	0.957007	-0.0869293	0.465026	0.0272874	0.819212	-0.377965	0.00168306	0.0891415	0.454881	-0.172852	0.142137	0.362952	0.00229962	-0.151876	0.209515
ENSGALG00000003220	UPF1	2204.6	-0.511834	0.00413045	-0.050833	0.775456	0.00906757	0.959427	0.493063	0.00576207	-0.127246	0.476383	-0.172039	0.334955	0.143167	0.422514	-0.216654	0.225276
ENSGALG00000003221	WDR61	487.898	0.0602996	0.46426	0.0126127	0.877292	0.086074	0.296562	0.0676317	0.424957	-0.0890505	0.292649	0.178085	0.0327184	-0.224188	0.00747414	0.0914644	0.272958
ENSGALG00000003224	HSF4	4.58173	0.0931802	0.850101	-0.258506	0.584923	0.0906743	0.848211	0.445886	0.407928	-0.368947	0.494618	-0.374848	0.430421	0.274656	0.563892	-0.0979035	0.843379
ENSGALG00000003226	APOBEC2	9.79926	-0.00903225	0.992776	0.626629	0.531573	1.32734	0.215324	-2.70095	0.0109451	-0.458668	0.639735	1.71148	0.084456	-0.31503	0.755757	0.181768	0.856805
ENSGALG00000003227	RAB11FIP4	138.015	-1.25648	3.60035e-05	0.0769594	0.798048	0.273616	0.364355	1.06813	0.000497808	-0.159015	0.606998	0.613261	0.0472245	0.624265	0.0493691	1.24073	8.61477e-05
ENSGALG00000003228	OARD1	410.129	0.139998	0.130757	0.0324602	0.724681	-0.182954	0.0472714	0.143145	0.127625	0.142428	0.132611	0.193085	0.040538	-0.167163	0.0783873	0.300998	0.00139256
ENSGALG00000003233	ASH2L	1092.26	0.273197	0.000456092	-0.0092988	0.904866	-0.0508043	0.514604	-0.0178277	0.820911	-0.00382884	0.961194	0.191315	0.0145187	-0.119123	0.130056	0.26363	0.00077753
ENSGALG00000003235	ZFR2	420.486	-0.431803	0.0262333	-0.0677053	0.725933	-0.161399	0.403199	0.257366	0.184637	0.0257179	0.894715	-0.0505199	0.794211	0.389527	0.0453019	-0.0388166	0.842561
ENSGALG00000003238	GNA11	1304.34	0.145387	0.0333301	-0.0238878	0.725406	-0.0395829	0.561435	-0.121067	0.0785531	-0.0092415	0.892854	-0.0690679	0.309097	0.0303158	0.656338	-0.0871442	0.203193
ENSGALG00000003241	CCDC28B	13.687	0.798512	0.01414	-0.448597	0.168329	0.113131	0.72398	0.0757709	0.82576	-0.435506	0.191937	-0.0933151	0.760668	-0.713835	0.0148573	-0.70384	0.017308
ENSGALG00000003242	STAR	19.7412	0.545652	0.0698001	0.178305	0.563018	0.0244829	0.938745	-1.12586	0.000289888	0.206903	0.472473	0.471536	0.106198	-0.0743801	0.80596	0.22664	0.44982
ENSGALG00000003243	RAD54L2	853.476	0.0995012	0.331351	-0.0617724	0.544852	0.170014	0.0969713	-0.0239165	0.81738	-0.206671	0.0452193	-0.306054	0.00266685	-0.0969743	0.340047	-0.425874	3.09849e-05
ENSGALG00000003245	LSM1	254.187	0.328552	0.0358592	0.0797094	0.610795	0.107298	0.496345	-0.208127	0.191529	0.129921	0.413912	0.291037	0.0669127	-0.634272	6.22658e-05	0.0941184	0.548598
ENSGALG00000003247	NFYA	1017.4	-0.19376	0.0853254	0.0136971	0.902763	-0.146742	0.190713	0.0983638	0.382794	0.0164159	0.884285	-0.000735621	0.994776	0.404881	0.000343365	0.192121	0.0904064
ENSGALG00000003248	SUB1	633.507	-0.251594	0.180508	0.0227221	0.903457	0.0109865	0.953279	-0.336685	0.072988	0.180334	0.336487	-0.480179	0.0102724	0.700021	0.000189392	-0.154394	0.412341
ENSGALG00000003249	CHUK	1585.66	0.049135	0.414895	0.00297427	0.960398	-0.11062	0.0651429	0.139855	0.0215791	-0.0229047	0.707251	0.0230997	0.70188	-0.0793817	0.189817	0.00215797	0.971624
ENSGALG00000003250	ITPA	264.036	0.293188	0.0510853	0.0462386	0.758171	-0.0806234	0.592451	-0.0283993	0.852107	-0.114576	0.450443	0.438276	0.00377021	-0.64377	2.0876e-05	-0.0896659	0.550524
ENSGALG00000003254	BAG4	903.178	0.250262	0.00924896	0.0658573	0.493051	-0.0556091	0.563719	0.0899466	0.355204	-0.0272551	0.779495	0.207634	0.032113	-0.243614	0.0121544	0.287221	0.0029818
ENSGALG00000003256	ATP6V0A1	1860.38	0.280222	0.0015713	-0.0649177	0.46346	0.0134011	0.879819	0.0291631	0.743513	-0.0240068	0.787635	0.0499612	0.573596	-0.342024	0.000115711	-0.0582011	0.511555
ENSGALG00000003258	DNAAF1	36.6819	-0.0893631	0.729682	0.0253503	0.920092	-0.343986	0.169834	-0.683673	0.00556087	0.111564	0.641339	-0.253253	0.279585	0.482687	0.0431398	-0.750674	0.00311382
ENSGALG00000003259	EIF2B1	227.797	0.191594	0.0589735	-0.0796461	0.428047	-0.10274	0.306423	0.303902	0.00365108	0.00901703	0.932136	0.120704	0.245922	-0.401703	0.000103499	0.0411278	0.687473
ENSGALG00000003260	UTP6	462.014	-0.136938	0.11543	0.0949896	0.269382	-0.068316	0.429702	0.0590072	0.503509	0.0519481	0.556929	0.0385867	0.658744	0.356338	6.62466e-05	0.395616	1.02301e-05
ENSGALG00000003261	PTRF	673.897	0.433237	0.110899	-0.10043	0.711687	0.254182	0.350028	0.160628	0.556052	0.00236507	0.993087	-0.343646	0.20691	-0.552204	0.0421546	-0.145868	0.591261
ENSGALG00000003265	PTP4A2	1305.26	0.0961312	0.27012	0.044594	0.608065	-0.0129753	0.881665	-0.0369223	0.674046	0.0938061	0.285475	0.135937	0.1205	-0.261135	0.00288769	0.0594354	0.497055
ENSGALG00000003267	STAT3	5196.44	0.192948	0.086343	0.0358871	0.749681	0.165223	0.142137	0.0129877	0.908288	-0.156248	0.165642	0.0903018	0.422472	-0.394046	0.000463827	-0.0529466	0.637994
ENSGALG00000003272	KHDRBS1	869.003	-0.0933327	0.166196	-0.0860394	0.195656	0.14113	0.0349823	0.00521006	0.939297	-0.0412307	0.546014	0.0659953	0.327347	0.258749	0.000160827	0.250481	0.00027776
ENSGALG00000003273	HSDL1	152.552	-0.104636	0.319274	-0.00869129	0.932323	0.0777595	0.454703	-0.0775463	0.47372	-0.0890277	0.404913	0.0242018	0.814842	0.226958	0.0326441	0.0490186	0.650386
ENSGALG00000003281	GSS	787.609	0.461249	0.000439249	0.0305777	0.815864	0.0101834	0.938311	-0.188262	0.154297	0.0663264	0.615266	0.134196	0.307965	-0.632184	1.47546e-06	-0.117913	0.36798
ENSGALG00000003282	STAT5A	10956.1	0.461207	0.00124408	0.0418641	0.769488	-0.216512	0.129629	-0.0305746	0.830572	-0.0454384	0.750481	0.223553	0.117622	-0.652784	4.88022e-06	-0.218685	0.125744
ENSGALG00000003283	COMP	72.3697	0.675559	0.13381	-0.323818	0.472262	0.335169	0.457684	-0.623984	0.16788	-0.0858594	0.848612	0.355336	0.428834	0.818098	0.0725712	1.1505	0.0114957
ENSGALG00000003284	CRLF3	2383.44	-0.220487	0.000490592	0.0470839	0.453937	0.0634632	0.314379	0.0271562	0.66955	-0.0344275	0.588357	0.0973097	0.12409	0.178133	0.00518207	0.158232	0.0132474
ENSGALG00000003285	CDHR2	7.81535	1.1096	0.0039849	-0.307763	0.439964	0.185181	0.644454	-0.182204	0.670707	-0.568967	0.1528	0.358498	0.330712	-0.424537	0.25184	0.169811	0.633521
ENSGALG00000003286	ACSBG1	8.64604	0.303326	0.564888	-0.0821836	0.875186	-0.504556	0.322527	0.622037	0.248601	-0.200177	0.71624	-0.0350683	0.946711	0.360576	0.50712	0.463954	0.394491
ENSGALG00000003287	TMEM39B	293.933	0.411239	0.00171241	0.0175504	0.89363	0.0224762	0.864783	-0.0827747	0.536657	-0.202303	0.128097	0.32459	0.0137208	-0.565776	1.70927e-05	-0.0749986	0.56611
ENSGALG00000003288	TARS	939.853	-0.15353	0.326403	0.0493266	0.752087	-0.24042	0.123617	0.236861	0.130295	0.153318	0.328181	0.0250124	0.873095	0.18272	0.244374	0.253288	0.106773
ENSGALG00000003293	MBTPS1	1042.64	-0.167735	0.0849602	-0.0589757	0.542179	-0.0246356	0.799214	0.0148842	0.878699	0.0449022	0.64537	-0.215278	0.0263208	0.350791	0.000313835	-0.0560471	0.567161
ENSGALG00000003294	ATAD5	147.137	-0.624697	0.030675	0.223359	0.436907	-0.217582	0.44938	0.114673	0.691302	0.213393	0.460998	0.089921	0.755747	1.10856	0.000169124	0.907629	0.00214458
ENSGALG00000003295	ADAMTS12	13.2506	-1.68926	0.00032793	0.231351	0.595572	0.462285	0.302284	0.373453	0.429964	-0.00163407	0.997283	-0.756577	0.0986451	-0.202757	0.648098	-1.58314	0.00086509
ENSGALG00000003297	HDAC1	2227.62	0.00687418	0.913964	0.0717399	0.257856	-0.0482536	0.447768	-0.0608938	0.341422	-0.0381337	0.550711	0.0996523	0.116948	0.106295	0.0964523	0.13728	0.0321256
ENSGALG00000003298	DDX55	227.124	0.0405647	0.825107	0.0422615	0.81735	-0.0255335	0.889274	-0.343948	0.0615438	0.437384	0.0175397	0.0703267	0.702642	0.587298	0.00169004	0.808354	1.5376e-05
ENSGALG00000003299	WHSC1L1	2087.23	-0.430586	0.0160427	-0.122549	0.492508	-0.303287	0.0892983	0.46849	0.00875723	0.0140126	0.937547	0.317069	0.0761618	0.364275	0.0420382	0.307423	0.0863452
ENSGALG00000003304	CRTC1	185.32	-0.634153	0.0013693	0.204438	0.295983	-0.0115009	0.95336	0.246974	0.215737	0.0411007	0.837507	0.00584096	0.976567	-0.0811055	0.684102	-0.228405	0.254653
ENSGALG00000003307	TMED2	2784.26	-0.177172	0.0294173	-0.0557531	0.491645	0.185385	0.0224698	0.01156	0.887414	-0.0564321	0.489296	-0.160823	0.0477982	0.27178	0.00084813	0.0185459	0.82035
ENSGALG00000003308	ERLIN1	989.233	0.0693653	0.290858	0.036999	0.570853	0.126881	0.0540975	0.0366059	0.586702	0.0222708	0.741087	-0.0977385	0.14076	-0.285537	1.515e-05	-0.0911538	0.167086
ENSGALG00000003313	MTMR9LP	1006.82	0.0979163	0.650884	0.399781	0.0647207	-0.144971	0.503443	-0.408828	0.0592536	0.109861	0.611924	0.0730848	0.735563	-0.667531	0.00202012	-0.540687	0.0124113
ENSGALG00000003314	RILPL1	562.703	-0.138122	0.30671	-0.0676647	0.614312	0.0516024	0.701278	0.0204457	0.880197	0.0169538	0.900562	-0.749768	2.2485e-08	0.0996221	0.455324	-0.766931	1.26409e-08
ENSGALG00000003319	ADAP2	303.512	0.0630727	0.575273	-0.0444961	0.690071	0.227787	0.0434995	-0.126777	0.27135	-0.0142973	0.900759	0.188596	0.0967525	0.0628331	0.58572	0.356717	0.00190812
ENSGALG00000003321	RILPL2	631.959	0.0256907	0.820292	0.0877726	0.436163	-0.0317397	0.778942	0.103234	0.366305	-0.026339	0.817854	0.281124	0.0136208	0.0230485	0.841135	0.462791	5.37058e-05
ENSGALG00000003322	TBC1D2B	190.964	-1.49387	0.00262512	-0.00529829	0.991452	0.171859	0.728335	1.57136	0.00160228	0.0601442	0.904319	-0.561797	0.259675	-0.843854	0.0891708	-1.10146	0.0267336
ENSGALG00000003323	OSGIN1	1081.46	0.219818	0.225868	0.0815935	0.652955	-0.615239	0.000687688	0.560007	0.00205278	-0.0146698	0.935755	0.327532	0.0717074	-0.0417986	0.818645	0.517244	0.00449502
ENSGALG00000003324	PRRX1	125.506	0.652875	0.0432125	-0.313523	0.331445	0.6305	0.0523919	-0.442526	0.177139	0.204718	0.530841	-1.07186	0.00089672	-0.635803	0.0459642	-0.975621	0.00227865
ENSGALG00000003325	RILPL2	533.673	-0.0891693	0.476043	-0.0706663	0.569739	-0.233769	0.0596404	0.180542	0.148808	0.125137	0.318708	-0.101758	0.414798	0.307735	0.0142809	0.11805	0.349502
ENSGALG00000003326	AMACR	94.4796	-0.193735	0.181225	-0.0713213	0.611744	-0.0745303	0.596373	0.256709	0.0814551	-0.30418	0.0382181	0.126182	0.372223	0.18928	0.192837	-0.0715953	0.629464
ENSGALG00000003329	GORAB	405.781	-0.0707726	0.512956	-0.0226965	0.832234	0.0506069	0.638249	-0.193878	0.0747863	0.0563632	0.603131	-0.120959	0.25924	0.338687	0.00177069	0.0373511	0.732741
ENSGALG00000003331	FAF2	1291.79	0.102537	0.207104	0.00202336	0.980073	-0.101834	0.209159	0.0745702	0.361916	0.0622516	0.447344	0.0894606	0.272553	-0.12784	0.117863	0.101169	0.215642
ENSGALG00000003333	GHDC	118.398	0.438246	0.0142028	-0.0664021	0.710192	0.528657	0.00384822	-0.328806	0.0797701	-0.303522	0.0980273	0.213096	0.236433	-0.420452	0.0194359	0.060817	0.733351
ENSGALG00000003336	DAPK2	155.75	-0.389073	0.0141194	0.180099	0.248579	0.15581	0.325143	0.12061	0.458838	-0.119024	0.464426	-0.754372	1.55704e-06	0.241864	0.119978	-0.564086	0.000394693
ENSGALG00000003337	EIF3I	3747.97	0.13082	0.291254	0.104351	0.399747	-0.115005	0.353544	0.142439	0.251246	0.109108	0.379739	-0.133503	0.281931	-0.584176	2.43775e-06	-0.345964	0.00524583
ENSGALG00000003339	MTOR	791.481	-0.607282	2.13088e-05	0.0127713	0.928327	-0.0126804	0.928905	0.517042	0.000307155	-0.0343746	0.810975	0.0191472	0.89359	0.132407	0.356594	0.0270307	0.85106
ENSGALG00000003340	GBGT1	298.859	0.0596001	0.612479	0.116152	0.321127	0.200412	0.091809	-0.13666	0.260402	-0.0952636	0.428923	-0.377987	0.00127311	-0.334272	0.00387274	-0.568018	1.17218e-06
ENSGALG00000003344	CLTB	3365.92	0.266788	0.0447351	0.0688958	0.604195	0.0182299	0.890962	-0.00763865	0.95426	-0.0321751	0.809067	0.0376304	0.777251	-0.560595	2.47407e-05	-0.208865	0.116028
ENSGALG00000003345	PIBPPDD4L	544.017	0.286596	0.0999103	0.0779044	0.654659	0.262303	0.133666	-0.22501	0.2006	-0.204671	0.242629	0.401013	0.0217453	-0.591144	0.000719036	0.00699133	0.968005
ENSGALG00000003348	HIGD2A	443.408	0.51554	0.0176568	-0.0916576	0.673194	-0.275819	0.20376	0.300249	0.168638	-0.0475356	0.827748	0.106841	0.623675	-1.34644	5.0484e-10	-0.838819	0.000104024
ENSGALG00000003349	PLEKHA2	1744.95	0.150844	0.244224	0.0985775	0.446397	0.197218	0.128593	-0.0819881	0.529174	-0.304606	0.019137	-0.413385	0.0013909	-0.485381	0.000168124	-0.838721	8.63411e-11
ENSGALG00000003353	RAI14	79.6799	-0.392426	0.171567	0.129859	0.646871	0.034656	0.903337	-0.500959	0.0801857	0.0547795	0.846949	-1.05549	0.00015518	0.959987	0.000594848	-0.769597	0.0073124
ENSGALG00000003354	KCNH4	63.1668	0.428805	0.185921	0.777088	0.0181338	0.278226	0.411926	-1.15871	0.000600475	-0.310187	0.341536	0.671762	0.0389919	-0.535434	0.101698	0.151554	0.640584
ENSGALG00000003355	NOP16	415.436	0.107134	0.421011	0.10923	0.410966	0.0181801	0.891647	0.0930027	0.491227	0.0498288	0.71284	0.166759	0.215883	-0.680496	3.86897e-07	-0.136361	0.306533
ENSGALG00000003356	TM2D2	473.251	0.267911	0.0269967	0.0210964	0.861561	-0.0818432	0.499542	0.0944669	0.441251	-0.0584665	0.633725	0.0544739	0.654206	-0.607826	4.99986e-07	-0.310187	0.010187
ENSGALG00000003357	FKBP8	1345.59	0.357215	0.0123446	0.105723	0.459098	-0.174632	0.221602	0.159799	0.264943	-0.144072	0.31486	0.202078	0.157675	-0.642223	6.95824e-06	-0.136111	0.34013
ENSGALG00000003359	RAB5C	2181.69	-0.0231084	0.731799	0.00976423	0.884372	0.0384619	0.567775	-0.00714062	0.916211	-0.0708963	0.295642	-0.0290393	0.666198	-0.0681631	0.311955	-0.150121	0.0263988
ENSGALG00000003360	ARL10	72.6099	0.484937	0.00602239	-0.102338	0.562441	0.162309	0.364859	-0.0189899	0.919045	-0.0903835	0.62585	0.06225	0.729665	-0.677523	0.000121365	-0.17974	0.300376
ENSGALG00000003361	TREMB1	562.694	-0.173547	0.262373	0.0823466	0.593403	-0.10829	0.483145	-0.232054	0.133911	0.147999	0.338677	0.380755	0.013882	0.49753	0.00150932	0.59474	0.000150916
ENSGALG00000003362	ACSS2	3686.98	0.0715807	0.446807	-0.0168734	0.857528	0.173456	0.0653222	-0.121908	0.1964	-0.128446	0.172994	0.253423	0.00709395	-0.204014	0.0303778	0.0272181	0.772663
ENSGALG00000003365	RAD1	98.9041	-0.0903959	0.42164	0.0707647	0.518525	-0.11509	0.298939	0.0830211	0.476527	0.0784463	0.505221	0.221006	0.0566945	-0.0724127	0.542372	0.175339	0.136345
ENSGALG00000003369	KAT2A	754.037	0.386905	0.00422904	0.0836171	0.536667	0.161594	0.234358	-0.232631	0.0885822	-0.0542702	0.690271	0.188296	0.165394	-0.538048	7.23548e-05	-0.00453774	0.973231
ENSGALG00000003370	KIAA1191	2305.08	0.262543	0.0192656	0.0227909	0.838954	-0.309994	0.00568434	0.207424	0.0648322	0.116576	0.299976	0.180326	0.1086	-0.256938	0.0223271	0.222727	0.047409
ENSGALG00000003373	BRIX1	248.673	-0.199634	0.157767	-0.0868256	0.53384	0.11226	0.423091	-0.109602	0.439953	0.0442201	0.754916	0.0100074	0.943197	0.516525	0.000307857	0.286951	0.046742
ENSGALG00000003377	SIMC1	371.616	0.266218	0.00499211	0.109007	0.250303	-0.0571661	0.549698	-0.0177508	0.855537	-0.123994	0.2009	0.217809	0.0227374	-0.188678	0.0501649	0.205445	0.0318414
ENSGALG00000003378	USP42	78.1173	-0.58064	0.0413311	0.495584	0.0790376	-0.436569	0.123109	-0.18559	0.512495	0.229277	0.418608	-0.26503	0.346446	0.955413	0.000873602	0.212445	0.465574
ENSGALG00000003381	HERC1	2827.92	-0.616461	0.00178932	0.00977068	0.960486	-0.201857	0.306038	0.646077	0.00106503	-0.0336637	0.864669	0.198494	0.314745	0.108437	0.583134	0.110798	0.575045
ENSGALG00000003383	KPNA6	2710.53	0.141904	0.145632	0.0319867	0.742696	-0.359742	0.000220312	0.063898	0.512339	0.0909149	0.351494	0.262218	0.00717324	0.163454	0.0948887	0.394634	5.50829e-05
ENSGALG00000003385	LSM4	1148.71	0.245	0.0381795	0.0334635	0.776932	-0.0498904	0.673084	0.103048	0.386049	-0.0222808	0.851404	0.206329	0.0820316	-0.529448	7.96516e-06	-0.013778	0.90727
ENSGALG00000003391	EIF2AK1	375.874	-0.115244	0.306257	0.106232	0.341752	-0.184271	0.0998112	-0.0536623	0.634823	0.00190394	0.986534	0.129245	0.248409	0.522005	5.23789e-06	0.406209	0.000426326
ENSGALG00000003392	SBNO1	2910.49	-0.263093	0.214403	-0.069166	0.743993	-0.386344	0.0680792	0.249682	0.238526	0.202887	0.338324	0.0865647	0.682847	0.651085	0.00214246	0.471616	0.0262231
ENSGALG00000003396	NFATC3	1231.21	-0.504561	0.0182583	0.0439794	0.836742	-0.17556	0.410781	0.019874	0.925877	0.125649	0.556497	0.0348463	0.870381	0.748701	0.000471058	0.292928	0.171838
ENSGALG00000003397	RHOT1	716.102	0.0306108	0.773367	0.0248274	0.814579	-0.199378	0.0596437	-0.0394273	0.711091	0.0706356	0.507027	-0.018647	0.860212	0.257708	0.0156468	0.12633	0.23792
ENSGALG00000003398	ADAM9	879.618	-0.0688955	0.500506	-0.156281	0.123862	0.190767	0.0610528	-0.0336117	0.743872	-0.0518118	0.613999	-0.421713	3.30733e-05	-0.0778844	0.44167	-0.619431	1.27649e-09
ENSGALG00000003405	BSDC1	1602.75	0.353509	0.00764422	0.00590029	0.964486	-0.219942	0.0969092	-0.0266836	0.840647	0.0539039	0.684624	0.316142	0.0171644	-0.338623	0.0107564	0.144207	0.276884
ENSGALG00000003408	RP1-27O5.3	617.66	0.159396	0.101073	0.0102147	0.916011	-0.294214	0.00233472	-0.0228972	0.813904	0.101163	0.298838	0.200174	0.0391584	0.220658	0.0249722	0.374494	0.000143149
ENSGALG00000003409	MTCL2	709.658	0.0477159	0.752933	-0.0594654	0.694018	0.249746	0.0995871	-0.0823018	0.589925	-0.170614	0.262698	-0.384688	0.0108975	-0.353294	0.0189283	-0.752902	6.30839e-07
ENSGALG00000003412	RALGDS	1042.5	0.325713	0.0553437	0.0687043	0.686079	0.210319	0.216938	-0.102925	0.547066	-0.168361	0.323948	0.0987119	0.56203	-0.400598	0.0185755	0.0315629	0.852738
ENSGALG00000003416	FHIP1B	772.891	0.416462	0.00861491	0.115677	0.465916	0.204248	0.199537	-0.262576	0.100467	-0.124467	0.434829	0.194453	0.221116	-0.648753	4.35193e-05	-0.104957	0.507569
ENSGALG00000003419	MPHOSPH9	274.585	-0.197732	0.23727	0.0892482	0.591278	-0.255064	0.124898	-0.161748	0.332012	0.311209	0.0624423	-0.0544777	0.743642	0.69792	3.74277e-05	0.429353	0.0116977
ENSGALG00000003420	ZBTB8A	116.722	-0.157566	0.184809	0.00250423	0.982648	-0.121804	0.291967	0.291128	0.0175964	-0.0864649	0.485526	-0.223488	0.0569799	0.0726965	0.53566	-0.222994	0.0644207
ENSGALG00000003427	USP3	624.575	-0.324363	0.0475608	0.0379622	0.815891	-0.1238	0.447902	0.0642856	0.69457	0.0434581	0.79078	0.153761	0.347027	0.427967	0.00932775	0.27927	0.090523
ENSGALG00000003428	PIK3R2	1654.97	0.310638	0.00459269	-0.1126	0.303779	0.233731	0.033144	-0.0647145	0.557379	-0.158299	0.15054	-0.211734	0.0532163	-0.335311	0.00216023	-0.33829	0.00199178
ENSGALG00000003429	PBX1	2289.7	0.0205481	0.893184	-0.0573853	0.707439	-0.283093	0.0640217	0.272424	0.0751019	0.0970821	0.526207	0.10888	0.476914	0.727068	2.21713e-06	0.885525	8.23906e-09
ENSGALG00000003430	PMS2	189.875	-0.179922	0.365804	0.0364045	0.853709	-0.282173	0.152515	-0.213465	0.280185	0.197834	0.316672	-0.0180826	0.926811	0.641911	0.00131313	0.182507	0.365183
ENSGALG00000003433	DPEP2	822.832	0.00672366	0.972939	-0.0673415	0.733619	-0.423439	0.0321657	-0.112405	0.569728	0.0370581	0.851297	0.104628	0.596241	0.861123	1.44655e-05	0.406347	0.0411633
ENSGALG00000003434	C17orf75	400.594	-0.0670215	0.661842	-0.0370856	0.807828	-0.00488459	0.974481	-0.196312	0.200698	0.163502	0.286264	-0.0445954	0.770338	0.541814	0.000446443	0.355417	0.0217812
ENSGALG00000003435	PGC	21.3676	0.474817	0.104217	0.415922	0.168684	0.16406	0.610087	-1.05377	0.000908662	0.409561	0.171279	0.239926	0.428378	-0.383524	0.205646	0.266992	0.363611
ENSGALG00000003438	NUF2	850.638	-0.126906	0.384243	0.025135	0.862794	-0.344376	0.0178002	0.298716	0.0405763	0.0478009	0.743618	0.0732994	0.61518	0.383033	0.00899234	0.356701	0.0151217
ENSGALG00000003439	PLEKHM2	1513.44	0.31252	0.0289448	-0.0250429	0.861009	0.117971	0.410041	-0.015467	0.914274	-0.102128	0.476928	-0.49014	0.000608127	-0.585119	4.05689e-05	-0.787406	3.46263e-08
ENSGALG00000003441	GTF3C5	286.387	0.0220317	0.768701	0.0899017	0.223494	-0.114298	0.12564	0.126748	0.105231	-0.0895689	0.252269	0.140052	0.0648231	-0.0848132	0.270449	0.0900527	0.240947
ENSGALG00000003443	LRRC52	87.706	0.446535	0.0343533	0.118031	0.578663	-0.277122	0.192559	-0.0780044	0.717489	-0.476009	0.0241121	0.44086	0.0328258	-0.697644	0.000713472	-0.523353	0.0111122
ENSGALG00000003445	MGST3	1682.18	0.460304	0.0120462	0.117738	0.520899	-0.587418	0.00135007	0.286186	0.118759	0.0507854	0.782071	0.240373	0.190213	-0.838069	4.84929e-06	-0.270101	0.140342
ENSGALG00000003447	FRS3	534.896	0.191084	0.157873	0.0654795	0.627834	-0.114861	0.396029	-0.544875	5.68122e-05	0.0444477	0.74082	0.00309901	0.981511	-0.241974	0.0702865	-0.597599	8.93378e-06
ENSGALG00000003454	ZNF207	2615.52	-0.0761204	0.236562	0.0640575	0.317495	-0.0696615	0.277781	0.0818431	0.205313	0.0608613	0.346894	0.0552558	0.391261	0.0939274	0.146814	0.210163	0.00117882
ENSGALG00000003456	CA12	186.673	-0.9984	0.122242	0.352304	0.578702	-0.74404	0.239763	-2.20323	0.0004128	0.782717	0.205164	-3.43589	2.3927e-08	-0.378247	0.536787	-6.62479	1.916e-25
ENSGALG00000003457	CNP	1698.72	0.234815	0.0817916	-0.00560385	0.966855	0.209344	0.121116	-0.124291	0.358684	-0.0409595	0.762115	0.139723	0.301068	-0.0367817	0.785725	0.376246	0.00538711
ENSGALG00000003458	CCZ1	574.591	-0.172703	0.244827	0.0537206	0.716433	-0.0797913	0.58999	-0.182566	0.219051	0.10725	0.469931	-0.0723539	0.624758	0.730727	9.95914e-07	0.384284	0.0104019
ENSGALG00000003461	USP49	179.595	-0.272715	0.0650757	0.0844412	0.562356	0.126781	0.389411	0.190771	0.208006	-0.111872	0.461016	0.310303	0.0389683	0.167683	0.276426	0.495393	0.00123912
ENSGALG00000003464	TTC25	3.64555	0.073679	0.88816	-0.0692968	0.892158	0.350228	0.513396	-0.955935	0.0758495	0.718885	0.16887	0.291245	0.593937	-0.137436	0.806369	0.271369	0.619943
ENSGALG00000003467	BYSL	730.375	0.461932	0.000882428	0.086185	0.535397	-0.0890236	0.522667	-0.00196619	0.988793	0.0379757	0.786198	0.219991	0.115321	-0.832355	2.26189e-09	-0.117261	0.397782
ENSGALG00000003472	VWC2L	19.1157	0.252863	0.48272	-0.0912762	0.798195	0.458361	0.215464	-1.10405	0.00288083	0.0958374	0.783504	0.761866	0.0322653	0.0123068	0.973742	0.385911	0.29689
ENSGALG00000003473	SFRP1	19.2212	0.404473	0.275735	-0.143266	0.698652	0.342996	0.360299	0.380269	0.334592	0.227677	0.572976	-0.353697	0.369106	-0.329211	0.392346	0.529241	0.160514
ENSGALG00000003474	MED20	874.138	0.212971	0.0522036	0.0432583	0.692945	-0.0584597	0.594302	-0.0507845	0.645737	-0.0152633	0.889999	0.204616	0.0627756	-0.432366	8.39693e-05	-0.0960283	0.381649
ENSGALG00000003475	ACLY	1940.24	0.00406146	0.956746	-0.0108127	0.884789	0.0312515	0.675963	0.27795	0.000235061	-0.183864	0.0150563	-0.128914	0.0854275	-0.184669	0.0136358	-0.194997	0.00932965
ENSGALG00000003476	ERN1	956.347	-0.316333	0.0132392	-0.0428733	0.735837	0.105043	0.409213	0.0217364	0.865099	-0.0706107	0.580853	0.13177	0.301361	0.577299	7.18788e-06	0.406031	0.00164176
ENSGALG00000003478	GFI1B	3060.42	0.0495991	0.676636	0.0602668	0.612064	-0.352613	0.00299647	0.0585079	0.622726	0.00802035	0.946236	0.256581	0.0308822	-0.182705	0.124597	-0.102343	0.389797
ENSGALG00000003483	GOLGA7	471.801	0.138982	0.12239	-0.170909	0.0550673	0.118226	0.186095	0.35356	0.000134218	-0.253881	0.00621928	0.049119	0.587864	-0.104126	0.252691	0.130971	0.149595
ENSGALG00000003484	BARD1	340.932	-0.081429	0.53798	-0.105422	0.421009	-0.2546	0.0512505	0.442028	0.000859963	-0.0642266	0.630281	0.223675	0.0915381	0.257545	0.0559191	0.41757	0.00194784
ENSGALG00000003485	CCND3	8463.92	0.220249	0.066758	0.0747356	0.533857	-0.175416	0.144252	0.282684	0.0187146	-0.00400622	0.973426	0.359429	0.00279781	-0.208596	0.0829319	0.549079	4.9548e-06
ENSGALG00000003487	RAB8B	2022.28	-0.451314	0.00577863	0.00103803	0.994926	-0.0252786	0.876964	-0.0673227	0.68043	-0.0240643	0.88293	-0.0621135	0.703582	0.584768	0.00034961	-0.0442868	0.786912
ENSGALG00000003492	PPP1RL	1435.59	0.305946	0.0117225	0.0262977	0.828442	-0.105074	0.38683	0.0972183	0.425078	0.0289083	0.812635	0.152094	0.211507	-0.695462	1.04279e-08	-0.190071	0.117151
ENSGALG00000003495	ALDH9A1	754.145	0.201147	0.150637	-0.0286272	0.837687	0.221145	0.114714	0.185883	0.189246	-0.198525	0.160756	-0.263032	0.0607956	-0.391243	0.00512039	-0.273252	0.0506918
ENSGALG00000003496	TEX2	378.719	-0.427038	0.0344952	-0.0396584	0.843458	0.126001	0.531122	-0.0031567	0.987546	-0.156805	0.43754	0.0702899	0.726801	0.719344	0.000396586	0.288977	0.15654
ENSGALG00000003498	TAF8	390.107	-0.0371207	0.630678	-0.00237166	0.975055	0.00012572	0.998689	-0.00379491	0.961693	-0.0287545	0.715037	0.0740756	0.336307	-0.00839645	0.914281	-0.00623686	0.936729
ENSGALG00000003499	MAST3	1648.29	0.46257	0.00396612	0.00466276	0.976837	0.506579	0.00165202	-0.656875	4.61692e-05	-0.13109	0.414863	0.135109	0.400074	-0.427435	0.00775274	-0.106479	0.507017
ENSGALG00000003503	MYBL2	1981.59	0.24603	0.0108442	0.0546971	0.570954	-0.210572	0.029163	0.367371	0.00015343	0.0563904	0.562234	0.24912	0.0103591	-0.220645	0.0234423	0.542391	2.26926e-08
ENSGALG00000003505	LACTB	168.434	-0.105951	0.356432	-0.0645894	0.565535	0.126882	0.264413	-0.0140097	0.905231	0.109316	0.354398	0.000994905	0.993155	0.548063	6.13644e-06	0.600707	8.06057e-07
ENSGALG00000003507	TECPR1	224.633	-0.167048	0.16477	-0.0747451	0.526157	0.308625	0.00998809	-0.181881	0.139247	0.0140191	0.908565	-0.351552	0.00308229	0.0788616	0.505354	-0.37372	0.00196884
ENSGALG00000003509	SPACA9	6.23703	0.0636244	0.892169	0.201223	0.666488	-0.217799	0.644826	-0.00923016	0.984924	0.00602297	0.990132	0.594889	0.227029	-0.36315	0.473282	0.275581	0.572141
ENSGALG00000003510	UCK2	346.28	0.120882	0.348711	0.0576578	0.653893	0.0724724	0.575191	0.128557	0.328108	0.109478	0.407089	0.0437691	0.738535	-0.470923	0.000307722	0.0618933	0.633184
ENSGALG00000003517	ZBTB8OS	956.079	0.218691	0.00863171	-0.00885894	0.915057	-0.13619	0.101222	-0.0617353	0.460963	0.0785198	0.348355	0.222313	0.00773656	0.0313849	0.709435	0.344124	4.24444e-05
ENSGALG00000003518	GPAT4	782.732	0.250615	0.023149	0.0338575	0.75874	0.0367835	0.739436	0.0275605	0.80505	-0.215907	0.0525147	0.12727	0.249368	-0.497013	6.57991e-06	-0.236834	0.0316143
ENSGALG00000003520	POLG2	128.812	-0.347442	0.0688893	-0.0200236	0.915186	0.0832944	0.659419	0.0488174	0.799564	-0.00612407	0.974601	0.482704	0.0120968	0.130591	0.507493	0.371817	0.0587624
ENSGALG00000003521	TPM1	2312.13	-0.0697535	0.553304	-0.112985	0.336023	0.129148	0.271816	-0.143308	0.223735	0.062469	0.595727	-0.00191311	0.987017	0.321454	0.0063803	0.185112	0.116686
ENSGALG00000003522	RBBP4	6558.07	0.16309	0.0976142	0.0356679	0.717058	-0.0363468	0.711998	0.106053	0.282077	-0.00219462	0.982244	0.011963	0.903348	-0.337224	0.000617537	-0.0589915	0.549162
ENSGALG00000003523	IFT52	426.487	-0.0157008	0.873826	-0.0243231	0.803515	-0.244186	0.0122538	0.118528	0.231335	-0.0161131	0.87102	-0.0188631	0.84705	0.0673281	0.494384	-0.13333	0.180423
ENSGALG00000003526	TUBGCP2	649.357	0.014118	0.834489	0.0901404	0.178347	-0.0769103	0.25413	0.121155	0.0803654	0.0728474	0.296221	-0.0279778	0.683144	0.00796076	0.90817	0.201334	0.00350607
ENSGALG00000003527	ARRDC2	1991.65	0.704106	9.5173e-05	-0.0546736	0.761938	-0.430726	0.0169518	0.259215	0.151059	0.177812	0.325002	0.517957	0.00416117	-0.500609	0.00563406	0.673082	0.000192937
ENSGALG00000003529	SYNC	299.709	0.0915825	0.495742	-0.0213232	0.873259	0.342955	0.0112544	-0.202983	0.14039	-0.0985356	0.47058	-0.116921	0.384513	-0.365982	0.00617679	-0.371208	0.00565364
ENSGALG00000003532	DDX5	12727.8	-0.130107	0.14809	-0.0269648	0.76425	0.106463	0.236499	-0.0424768	0.636958	0.00114319	0.989865	0.0873545	0.331511	0.430154	1.78193e-06	0.425566	2.30395e-06
ENSGALG00000003533	ZNF511	356.205	0.455034	0.00403545	0.0289063	0.855247	-0.177497	0.262819	-0.27579	0.0828445	0.103886	0.512299	0.337451	0.03321	-0.220255	0.166712	0.251735	0.112593
ENSGALG00000003536	KLHL11	295.701	-0.944055	0.00474547	-0.0865023	0.794898	-0.200376	0.54695	0.988221	0.00311458	0.00301479	0.992827	0.0609476	0.855523	-0.208224	0.534038	-0.386974	0.248609
ENSGALG00000003539	NHSL3	154.675	0.504888	0.00731951	-0.156795	0.404568	0.342779	0.0720387	-0.485865	0.0119467	-0.515971	0.00597844	-0.161819	0.375538	-0.650653	0.000316586	-1.12344	8.48648e-10
ENSGALG00000003540	CEP95	147.657	-0.283126	0.0797505	0.197851	0.215149	-0.334897	0.036059	0.20975	0.195883	0.0664177	0.68414	-0.0296796	0.853991	0.788034	2.48143e-06	0.61435	0.000273376
ENSGALG00000003547	SKP2	350.145	-0.2936	0.0043057	0.0167832	0.86814	0.0729062	0.474074	0.0388847	0.708597	0.0195965	0.850745	-0.143559	0.160809	0.323519	0.00180355	0.0345304	0.742175
ENSGALG00000003548	BAIAP2L1	147.969	0.0667643	0.783268	-0.0158185	0.947813	0.0211049	0.930599	-0.238513	0.327942	0.0444781	0.854787	-0.294979	0.22067	0.330013	0.172194	-0.0869494	0.721003
ENSGALG00000003549	MTG1	464.9	0.701605	0.000114472	0.0920491	0.613749	-0.0988109	0.588536	-0.459355	0.0119855	0.158366	0.384998	0.412766	0.0236766	-0.872247	1.67289e-06	-0.0656265	0.717368
ENSGALG00000003550	ARHGAP40	403.076	-0.20254	0.238064	-0.0821113	0.630903	0.498345	0.00371203	0.393204	0.0240182	-0.250801	0.150523	0.0313573	0.856184	0.279562	0.108497	0.667016	0.000125156
ENSGALG00000003554	OPTC	288.295	0.0879303	0.767712	-0.294747	0.32134	0.544244	0.0675192	0.771937	0.0101957	-0.532448	0.0766905	1.13098	0.000172663	-0.233633	0.44162	1.47426	9.71385e-07
ENSGALG00000003558	NADK2	354.603	-0.304868	0.0682063	0.0769635	0.643049	-0.0728398	0.66155	-0.222596	0.182572	0.133542	0.423372	-0.197974	0.232911	0.594676	0.000378004	0.00690267	0.967343
ENSGALG00000003559	ACTR5	201.086	-0.0219923	0.823346	0.0459474	0.635496	-0.128331	0.187717	0.233232	0.0218206	0.0136883	0.894145	0.0720159	0.473703	0.1384	0.178803	0.352961	0.000583513
ENSGALG00000003562	NPTX2	14.966	0.270517	0.575009	-0.662069	0.156609	0.415391	0.371891	-0.573528	0.22714	0.294947	0.527452	-1.90301	1.60952e-05	-0.340634	0.409567	-2.49838	2.14756e-08
ENSGALG00000003563	YARS	921.078	0.367391	0.00400802	0.0463408	0.716683	-0.0410539	0.748218	-0.0837664	0.514436	-0.00784076	0.951292	0.065804	0.606878	-0.476106	0.000192457	-0.129231	0.310952
ENSGALG00000003566	SMURF2	125.669	-0.905047	0.00129022	0.0580789	0.834106	-0.209843	0.4493	0.780687	0.00552039	-0.192629	0.496082	-0.110027	0.694516	0.0727806	0.795489	-0.506	0.0743782
ENSGALG00000003567	FNDC5	80.1742	-0.175365	0.739547	0.0934643	0.857932	0.203606	0.700039	-1.45603	0.00543422	0.615773	0.230288	-3.39952	1.59315e-11	-0.404098	0.411701	-4.52217	9.97343e-19
ENSGALG00000003568	PPP1R16B	160.693	-0.9386	0.000388411	0.136907	0.600358	-0.00521469	0.98412	0.44338	0.0941939	-0.0817508	0.758449	0.124545	0.637662	0.0862979	0.745533	-0.234435	0.380991
ENSGALG00000003569	TMEM130	52.3759	0.262324	0.27087	-0.0655866	0.781757	-0.170644	0.469806	-0.0420203	0.861325	0.404638	0.0976105	-0.39331	0.10107	-0.130121	0.581301	-0.134719	0.570488
ENSGALG00000003570	ATIC	3003.18	0.0721942	0.533822	0.0527947	0.648912	0.0964948	0.40576	0.0738792	0.525422	-0.0453213	0.696881	0.109048	0.347978	-0.598674	2.51711e-07	-0.239584	0.0389747
ENSGALG00000003572	ARHGEF18	873.639	-0.437397	0.00126056	-0.0412555	0.759755	0.119953	0.374676	0.170756	0.209115	-0.101265	0.456515	0.183396	0.176203	0.35868	0.00860948	0.252868	0.0645838
ENSGALG00000003574	LPCAT2	557.935	-0.384361	0.0157366	0.0933	0.555415	0.0598447	0.706068	-0.0618678	0.698264	-0.186821	0.240633	-0.400962	0.011119	0.610061	0.000119276	-0.270806	0.0902538
ENSGALG00000003575	DNTTIP1	1092.86	0.28851	0.0358573	0.069107	0.615145	-0.187285	0.173178	0.148489	0.281939	0.0579593	0.674844	0.351462	0.0109271	-0.728999	1.26395e-07	-0.000756224	0.995613
ENSGALG00000003578	FN1	12909.6	-0.322174	0.0786657	-0.219579	0.230636	0.584039	0.00143281	0.0517294	0.777731	-0.062566	0.732792	-0.283897	0.121255	-0.233097	0.203247	-0.485544	0.00804786
ENSGALG00000003580	MMP2	904.579	-0.119985	0.62121	-0.332154	0.170585	0.360615	0.137019	0.0845028	0.728181	-0.139974	0.56475	-1.32888	4.11141e-08	0.378064	0.118029	-1.09781	5.99891e-06
ENSGALG00000003584	KPNA2	2807.51	-0.110192	0.212015	0.0952037	0.279983	-0.266109	0.00252979	0.286227	0.00121097	-0.0278378	0.753243	0.255893	0.00380302	0.159577	0.0723521	0.392761	9.70835e-06
ENSGALG00000003588	IRX5	17.7314	0.446531	0.516213	-0.39601	0.559096	-0.102075	0.877782	-0.927719	0.156142	0.0482408	0.938642	-2.97273	5.33686e-07	-0.371163	0.508982	-4.27492	5.01879e-12
ENSGALG00000003589	VTN	495.63	0.643923	0.00571693	-0.0808106	0.728914	-0.153326	0.510665	-0.141781	0.543778	0.00783976	0.973199	-0.328974	0.157121	-0.937873	5.14881e-05	-0.991002	1.91835e-05
ENSGALG00000003590	C17orf58	26.4061	-0.161797	0.595768	-0.388305	0.179743	-0.0501911	0.859859	-0.177586	0.541937	-0.0158526	0.956023	-0.119426	0.667959	0.69837	0.0170019	-0.214788	0.488211
ENSGALG00000003594	ANK1	29726.5	0.216546	0.238485	-0.0842431	0.646526	-0.410316	0.0255019	0.326403	0.0756039	0.151028	0.41103	0.305137	0.0967269	-0.164384	0.370928	0.340172	0.0640825
ENSGALG00000003596	TRRAP	922.849	-0.605966	0.000530456	0.124464	0.475387	0.0518784	0.76633	0.250395	0.152839	0.0538643	0.758699	0.134378	0.442904	0.201413	0.251449	0.210428	0.23121
ENSGALG00000003597	AK2	12993.7	0.288823	0.0406919	0.0201025	0.886721	-0.34204	0.015352	0.318826	0.023893	0.137922	0.32858	0.3359	0.0173428	-0.216511	0.125184	0.543023	0.000119704
ENSGALG00000003601	ATP2B4	1336.74	-0.37197	0.0188118	-0.162026	0.304705	0.365532	0.0207571	0.134215	0.397824	-0.0504787	0.750553	-0.818782	2.21668e-07	0.173499	0.271574	-0.73001	4.02135e-06
ENSGALG00000003602	RPGRIP1L	60.0802	-0.364147	0.198267	0.145536	0.602831	-0.275749	0.324564	0.0675055	0.811065	0.0757848	0.78889	0.0166118	0.952851	0.793811	0.00600146	0.459352	0.115421
ENSGALG00000003604	SLC46A1	148.382	0.504624	0.00087378	-0.0707622	0.641312	0.0668739	0.662044	-0.235131	0.13129	0.0413488	0.788876	-0.4518	0.00259085	-0.257318	0.0807446	-0.402164	0.00683567
ENSGALG00000003605	NIPBL	554.06	-0.241566	0.263715	0.194129	0.368287	-0.277454	0.198638	-0.227697	0.291738	0.191161	0.375984	0.121419	0.573679	0.959575	1.01846e-05	0.719567	0.000953392
ENSGALG00000003614	AZIN2	295.691	0.508471	0.0019785	0.112344	0.495586	-0.0225335	0.891762	-0.340958	0.0404142	0.00839053	0.959542	0.353553	0.0322413	-0.415996	0.0119326	0.20327	0.216586
ENSGALG00000003624	KLHL10	32.675	0.11542	0.607417	0.400938	0.0773088	-0.428754	0.0612774	0.232848	0.326485	-0.0758001	0.751254	0.308987	0.188168	-0.244403	0.305124	0.309235	0.183208
ENSGALG00000003625	NDUFS5	1282.22	0.387438	0.017128	0.0285507	0.860559	-0.12331	0.448175	0.100088	0.539166	0.199907	0.220573	0.0291627	0.858017	-0.994643	9.43554e-10	-0.372808	0.0216278
ENSGALG00000003628	TLN2	148.863	-0.606496	0.00788394	-0.00167822	0.994073	0.278127	0.220443	0.751357	0.00121705	0.077889	0.740508	-0.682798	0.00314724	0.111744	0.626599	-0.0718551	0.755493
ENSGALG00000003631	CPLANE1	137.295	-0.48826	0.0944145	0.202433	0.485209	-0.334349	0.24916	-0.069906	0.810012	0.183863	0.527519	0.0095299	0.973816	0.823114	0.00514993	0.326425	0.27032
ENSGALG00000003634	PTEN	829.31	-0.520193	0.0168882	-0.0365594	0.866322	0.0222678	0.918369	-0.0787952	0.717249	0.129726	0.551068	-0.421804	0.0521701	0.82039	0.000164083	-0.0849685	0.697093
ENSGALG00000003636	FBLIM1	38.6666	0.887051	0.00211671	-0.0543087	0.852387	0.151177	0.608331	-0.453556	0.128569	0.433221	0.145784	0.0861691	0.772705	-1.14099	8.53301e-05	-0.0912333	0.747215
ENSGALG00000003641	KAT6A	852.815	-0.711262	0.000958889	0.0151511	0.943771	-0.0454002	0.832666	0.635965	0.00317772	-0.00165155	0.993898	-0.0226608	0.916288	0.477551	0.0271875	0.347693	0.108146
ENSGALG00000003642	PDGFA	31.9614	0.29569	0.357332	-0.120694	0.705501	-0.0893966	0.779255	0.211908	0.518406	0.168948	0.611432	-0.303465	0.350767	0.25035	0.443949	0.413341	0.206403
ENSGALG00000003644	C2CD4A	4.77984	-0.804377	0.300028	1.13814	0.146536	-0.829951	0.312633	-0.493704	0.516891	-0.522211	0.445611	-1.63326	0.00406374	-1.21164	0.0127434	-4.357	1.70464e-10
ENSGALG00000003645	PITPNM2	306.707	-1.09622	3.36203e-05	0.0291145	0.911452	0.0517914	0.843379	0.659936	0.012577	-0.0303825	0.908904	-0.236052	0.371312	-0.0637707	0.80902	-0.685578	0.00982886
ENSGALG00000003650	NOL11	463.273	-0.251022	0.0931614	0.0265832	0.858041	-0.0120895	0.93529	-0.035851	0.810868	-0.00835298	0.955506	-0.074373	0.617389	0.427405	0.00436218	0.0722997	0.631482
ENSGALG00000003651	NT5C3B	747.608	0.406379	0.00898185	0.0823541	0.596652	-0.0833427	0.592654	0.113568	0.468046	0.0797432	0.610821	0.268061	0.0868217	-0.519971	0.000891927	0.346791	0.0260777
ENSGALG00000003652	ATAD1	1317.66	0.0163201	0.802462	-0.0118408	0.855029	-0.100569	0.121145	0.152202	0.0207446	-0.00610961	0.926221	0.0737793	0.259287	0.205968	0.00185536	0.329749	6.44758e-07
ENSGALG00000003655	GAS2	7.3694	-0.286882	0.464266	0.373211	0.33066	-0.260018	0.509593	0.0588957	0.886668	-0.302658	0.452821	0.423668	0.275418	0.934105	0.0434991	0.940322	0.0434751
ENSGALG00000003658	DHX35	199.936	-0.195703	0.113069	0.0541992	0.655537	-0.0355468	0.771321	0.0860788	0.492232	0.0294391	0.814875	0.0106139	0.931649	0.352787	0.00536602	0.301868	0.0180225
ENSGALG00000003661	SETX	519.499	-0.43	0.0421405	0.215807	0.306557	-0.0769821	0.715648	-0.106341	0.615509	0.0549855	0.795047	0.0373109	0.859866	0.754304	0.00038904	0.449084	0.035077
ENSGALG00000003663	RBL2	1696.86	-0.193787	0.188846	-0.0586985	0.690159	-0.226476	0.12393	0.235212	0.110678	0.140593	0.340801	0.171627	0.244667	0.366433	0.0132586	0.434903	0.00329849
ENSGALG00000003665	PIGS	619.932	0.592169	0.000151739	0.00526831	0.973151	0.14139	0.367858	-0.175425	0.266544	-0.074068	0.638118	0.0283759	0.856333	-0.771038	7.85783e-07	-0.253328	0.103883
ENSGALG00000003670	MAFB	1091.79	0.182019	0.16908	-0.0103053	0.937875	0.196277	0.138583	-0.307754	0.0206063	-0.0669426	0.613678	-0.145395	0.271121	0.557588	2.64317e-05	0.405487	0.00228115
ENSGALG00000003672	UBLCP1	343.918	-0.173907	0.244174	-0.00643575	0.965368	-0.0893106	0.547236	-0.14801	0.321132	0.176033	0.23806	-0.136185	0.358758	0.479462	0.00136771	0.101646	0.500452
ENSGALG00000003674	DHTKD1	376.122	-0.082533	0.478823	-0.000448053	0.996903	0.0191579	0.868772	0.243551	0.0399471	-0.0295572	0.804026	-0.168676	0.149733	0.0103983	0.929308	-0.00810617	0.945101
ENSGALG00000003675	PRKAR1B	226.586	-0.0483409	0.754127	-0.197201	0.19625	0.365934	0.0173551	-0.0496984	0.751488	0.0836753	0.594001	-0.752808	9.40856e-07	-0.140327	0.353701	-0.738765	1.46554e-06
ENSGALG00000003677	NTNG2	125.384	0.488003	0.095693	-0.276124	0.345009	0.0876266	0.764375	0.303839	0.305433	-0.316739	0.285152	0.383148	0.193107	0.0986915	0.740245	0.768446	0.00943125
ENSGALG00000003681	TOP1	2249.12	-0.228455	0.130029	4.39013e-07	0.999998	-0.182964	0.224748	-0.0385981	0.79803	0.146101	0.332821	-0.0616532	0.682561	0.876312	6.81739e-09	0.510743	0.000740835
ENSGALG00000003682	ARL6IP4	473.557	0.216239	0.0487513	-0.0148606	0.891938	-0.106386	0.331268	-0.138817	0.208433	0.0876875	0.426191	0.269173	0.0143488	0.256257	0.0219948	0.569292	3.39348e-07
ENSGALG00000003683	MED27	373.522	0.449581	0.000335312	0.0128754	0.918305	-0.0319664	0.799675	-0.0327914	0.797224	-0.147091	0.247007	0.334689	0.00799642	-0.414144	0.00106223	0.171153	0.172814
ENSGALG00000003684	DNAAF5	188.434	-0.0108319	0.907527	0.0484648	0.59707	-0.0776614	0.40116	0.399171	5.26273e-05	-0.0381486	0.704833	-0.036244	0.708412	0.0422986	0.666043	0.327048	0.000771264
ENSGALG00000003687	OGFOD2	194.677	0.332344	0.0359281	0.087383	0.581598	-0.0770985	0.628619	-0.262214	0.102866	0.0749796	0.638954	0.0979672	0.536697	-0.147727	0.353412	0.105634	0.506266
ENSGALG00000003688	NUP155	704.964	-0.340399	0.00975714	0.0677251	0.605164	-0.106271	0.417731	0.121136	0.358378	0.06482	0.623607	0.0614851	0.640503	0.160085	0.226199	0.0285814	0.829427
ENSGALG00000003689	PAPSS2	213.89	0.15885	0.438336	-0.162321	0.426542	0.578235	0.00499546	0.393502	0.0627634	-0.453465	0.0317627	-0.467464	0.0233644	-0.459828	0.0242962	-0.412491	0.043664
ENSGALG00000003691	RNF145	2821.13	-0.207738	0.140464	0.00215661	0.987777	0.0389731	0.781978	0.179597	0.203066	-0.322928	0.0220526	0.310788	0.0273836	0.705122	6.16899e-07	0.705971	6.04687e-07
ENSGALG00000003693	MACF1	7297.51	-0.0877414	0.473102	-0.0714012	0.559121	0.0747702	0.540808	-0.243186	0.0467888	0.0241607	0.843373	0.0881397	0.470879	0.190975	0.118433	-0.0242829	0.842693
ENSGALG00000003695	MINPP1	95.5007	-0.577103	0.140035	-0.0843425	0.825981	0.238644	0.536396	-0.70519	0.0684683	0.138401	0.717941	-2.43108	1.01379e-10	-0.428241	0.246214	-3.84891	9.38771e-24
ENSGALG00000003696	OGFOD2	397.344	0.286638	0.0208912	0.0570326	0.645587	0.0543865	0.662789	-0.12403	0.325449	0.029092	0.817154	0.247112	0.0485865	-0.459484	0.000244473	0.0907472	0.465921
ENSGALG00000003699	EBF1	97.1921	-0.382346	0.155742	-0.12348	0.640081	0.228815	0.389456	-0.536233	0.0451414	-0.0565573	0.830443	-1.18061	4.90195e-06	0.215055	0.40011	-1.83536	4.24383e-12
ENSGALG00000003701	SGMS1	683.081	-0.0191849	0.837115	-0.0337578	0.71542	-0.128673	0.164708	0.00437636	0.962693	0.00997706	0.915065	-0.0543813	0.557177	0.350368	0.000184229	0.128725	0.172538
ENSGALG00000003702	CLINT1	1318.81	-0.235056	0.0844496	-0.0408133	0.763894	-0.0116951	0.931443	0.0123618	0.927733	0.0408185	0.764609	0.006462	0.962123	1.02379	8.60626e-14	0.79587	7.05552e-09
ENSGALG00000003703	USE1	354.692	0.0962108	0.288548	-0.00936236	0.916954	-0.0323319	0.720197	0.0392468	0.671792	0.125449	0.178058	0.105867	0.250828	-0.18048	0.0513004	0.144599	0.116265
ENSGALG00000003705	VPS13C	157.455	-0.805053	0.013854	0.294194	0.365511	-0.248285	0.445579	0.111295	0.733223	-0.168786	0.605067	-0.174256	0.591761	0.704628	0.0310042	-0.286262	0.384371
ENSGALG00000003708	WDR70	249.038	-0.398971	0.000633487	0.106348	0.353411	0.0171826	0.881812	0.107223	0.364625	-0.0252179	0.831438	-0.0360798	0.756817	0.486267	4.6339e-05	0.256752	0.0334843
ENSGALG00000003709	PLAT	368.233	0.166099	0.494367	0.00476182	0.984355	0.0501932	0.836431	0.0146659	0.952068	-0.328355	0.177681	0.356994	0.141831	0.618091	0.0116165	0.88245	0.000313328
ENSGALG00000003712	RAPGEF1	1155.03	0.0433703	0.61312	-0.0899105	0.292324	0.200809	0.019123	-0.0462138	0.59343	0.00488089	0.954996	-0.103615	0.227407	-0.0390114	0.649793	-0.0296904	0.730208
ENSGALG00000003717	MYO9B	1768.92	-0.40754	0.0174313	0.112766	0.510077	-0.00605984	0.971777	0.0617214	0.718963	0.0568999	0.740144	-0.148691	0.385555	0.457733	0.007644	0.126831	0.460325
ENSGALG00000003720	FANCD2	1486.54	0.329323	0.00546706	0.0510065	0.666972	-0.0439773	0.710908	-0.0267305	0.822331	0.127937	0.282739	0.161034	0.175854	-1.03998	1.7699e-18	-0.441388	0.000191216
ENSGALG00000003722	THG1L	210.33	-0.126424	0.330484	-0.0330357	0.796232	-0.0242521	0.850192	0.0943452	0.472668	0.0827521	0.530802	-0.0902649	0.487306	0.453403	0.000646514	0.356524	0.00778664
ENSGALG00000003726	EGFLAM	84.3197	-0.378047	0.213804	0.0375384	0.899516	-0.704617	0.0163438	-0.248972	0.393014	-0.252628	0.38134	-1.21601	1.57682e-05	-0.074609	0.788419	-2.83735	5.05235e-22
ENSGALG00000003727	HAUS8	225.796	-0.219881	0.0919066	0.117337	0.3628	-0.152948	0.237128	-0.114823	0.379387	0.230629	0.0781792	0.138403	0.289203	0.299023	0.0248681	0.297741	0.0261738
ENSGALG00000003731	FBXO42	1091.74	0.37761	0.00404689	-0.0223558	0.864846	0.106049	0.420203	-0.157584	0.23272	-0.0188456	0.886368	0.192632	0.143307	-0.304671	0.0207059	0.172835	0.188743
ENSGALG00000003732	UCK1	1173.89	0.247067	0.0224892	-0.00168707	0.987554	-0.17444	0.106745	-0.0419943	0.698884	0.0304115	0.779318	0.105434	0.329887	-0.127893	0.238069	0.0368988	0.733616
ENSGALG00000003733	LIFR	44.6403	-1.48269	0.00473445	0.166647	0.742901	0.0566234	0.911719	-0.102249	0.84258	-0.00946854	0.9853	-1.88441	0.000186463	0.0431659	0.930834	-3.21238	6.45339e-10
ENSGALG00000003734	SZRD1	1022.82	0.242629	0.0112045	-0.0374125	0.695176	0.0175904	0.854124	-0.0563108	0.559245	-0.12325	0.200032	0.110157	0.249049	-0.198668	0.0379257	-0.0452659	0.636403
ENSGALG00000003736	ABCB9	108.695	0.369137	0.0213376	-0.0895652	0.575139	-0.149682	0.347265	-0.107904	0.506232	-0.14425	0.368124	-0.148292	0.339063	-0.0988497	0.522718	-0.369406	0.0188384
ENSGALG00000003738	EMC3	582.315	0.0852167	0.341916	-0.00128374	0.988507	0.0112853	0.89968	-0.0282113	0.756236	0.101468	0.264795	-0.0671233	0.455866	-0.216862	0.0157538	-0.11551	0.199199
ENSGALG00000003741	MYO18A	1764.74	0.50246	0.00628186	0.094013	0.609276	0.074032	0.687592	-0.60066	0.00110756	-0.203712	0.267773	-0.206716	0.260082	-0.612319	0.000841893	-0.952902	2.0851e-07
ENSGALG00000003742	CPAMD8	112.226	-0.517165	0.00883743	-0.11045	0.566776	0.141566	0.465054	0.491343	0.0143123	0.241084	0.239507	0.150692	0.460896	-0.0389225	0.850709	0.358148	0.0810953
ENSGALG00000003744	ADAM19	428.094	-0.13552	0.48843	0.0201156	0.917791	0.273311	0.162509	-0.135471	0.491608	-0.0971856	0.620924	0.388957	0.047383	0.643547	0.00124907	0.957754	1.52214e-06
ENSGALG00000003745	NECAP2	1710.22	0.255008	0.0385008	0.065824	0.593121	0.226264	0.06686	-0.161878	0.191268	-0.0396618	0.748553	0.159858	0.195566	-0.428794	0.00051548	0.0766191	0.534421
ENSGALG00000003747	OSMR	97.0776	0.00257261	0.991112	-0.0969608	0.670886	-0.176808	0.437115	-0.208521	0.362768	-0.0339092	0.881574	-0.273669	0.221562	0.816274	0.000359245	0.028978	0.901268
ENSGALG00000003748	ANO5	947.361	-0.689754	0.00664354	0.14419	0.569695	-0.0604985	0.811556	-0.104955	0.679423	0.0917144	0.717997	-0.731148	0.0039305	0.044468	0.860672	-1.30598	2.73338e-07
ENSGALG00000003750	PLCG1	1340.5	0.180181	0.300127	0.215077	0.216154	0.189159	0.277696	-0.107687	0.537704	-0.297193	0.0884658	-0.412456	0.0176342	-0.56016	0.00124086	-0.793079	4.9394e-06
ENSGALG00000003751	ASAH2	5.02882	0.182446	0.701413	0.581379	0.239957	-0.301344	0.55953	-0.845577	0.089009	0.251455	0.59052	0.191056	0.681957	-0.207383	0.659572	-0.147967	0.754435
ENSGALG00000003753	CYLD	137.588	-1.15583	0.0018616	-0.0373271	0.91923	-0.248021	0.500263	1.07837	0.00365649	-0.238702	0.521695	0.164397	0.657714	0.136242	0.714565	-0.300869	0.42149
ENSGALG00000003757	POMT1	312.758	0.0943714	0.38145	-0.0683907	0.521458	-0.149013	0.161794	0.0237348	0.82678	-0.00948091	0.930314	-0.248742	0.0188831	0.0386026	0.715366	-0.318918	0.00301774
ENSGALG00000003758	MREG	45.9693	0.418556	0.017343	-0.141736	0.418488	0.319658	0.0761287	-0.194591	0.305045	-0.108849	0.556438	0.183353	0.307408	-0.171528	0.345103	0.304862	0.0870054
ENSGALG00000003759	RORA	8.30659	-0.543224	0.176122	0.281264	0.466442	-0.212944	0.58682	0.691336	0.105358	-0.00467822	0.991617	-0.334684	0.424767	0.733261	0.0966107	0.610331	0.17294
ENSGALG00000003766	BLTP2	1651.99	0.293783	0.00789787	0.0391347	0.723367	0.079429	0.473367	-0.091759	0.409459	-0.108201	0.330006	-0.016809	0.879251	-0.472454	1.89592e-05	-0.276876	0.0121972
ENSGALG00000003767	NKD1	27.8849	-0.537611	0.0635015	-0.391798	0.155131	0.454179	0.102912	0.537324	0.0726435	0.115356	0.708608	-1.00961	0.000514252	0.614737	0.0319354	-0.217422	0.465692
ENSGALG00000003770	ANXA2	6264.91	0.0186641	0.897001	-0.120662	0.402499	0.410676	0.00439756	-0.140133	0.331487	0.0808332	0.575331	0.0399828	0.781628	-0.166156	0.249388	0.123205	0.39302
ENSGALG00000003771	SIN3B	578.14	-0.279613	0.00134333	-0.0525677	0.540423	0.197053	0.0227725	0.201886	0.0230037	0.0107877	0.903799	-0.0472495	0.591224	-0.0773875	0.379997	-0.0470911	0.594566
ENSGALG00000003774	ATP13A2	1395.71	0.562398	0.00508843	0.152247	0.448478	0.354165	0.0783952	-0.971868	1.3696e-06	0.139804	0.486319	0.577219	0.00406749	-0.275326	0.171075	0.538639	0.00734344
ENSGALG00000003775	RICTOR	144.32	-0.969302	0.00308912	0.229606	0.480347	-0.233793	0.472714	0.911171	0.00554695	0.135043	0.683154	0.160788	0.626403	0.639246	0.0562277	0.872757	0.00911726
ENSGALG00000003778	TMEM38A	297.76	-0.0853613	0.438055	0.0162644	0.880927	-0.248962	0.0215973	0.123705	0.262077	0.0143073	0.89716	-0.291398	0.00708178	-0.0532632	0.620789	-0.524708	1.73499e-06
ENSGALG00000003781	SUN1	1536.82	-0.0394971	0.830537	-0.099337	0.590039	-0.341018	0.0642406	-0.0389837	0.832545	0.248574	0.177739	0.238142	0.196651	0.474876	0.01022	0.442757	0.0166896
ENSGALG00000003786	BRD7	903.862	-0.132142	0.355265	-0.00715135	0.959987	-0.198889	0.162852	-0.0776138	0.586779	0.223506	0.117807	-0.0373813	0.793337	0.567187	7.72202e-05	0.337515	0.0189346
ENSGALG00000003788	BNIP2	834.559	-0.478992	0.00236351	0.0284373	0.85616	-0.176238	0.261328	0.36441	0.0207508	-0.0113405	0.942727	0.0514277	0.74396	0.332555	0.0354527	0.110259	0.48665
ENSGALG00000003792	FYB1	871.688	-0.529661	0.0172556	0.164973	0.457496	0.0600423	0.78703	-0.273075	0.219604	0.0875663	0.693703	0.200897	0.366034	1.26948	1.41146e-08	0.980223	1.21826e-05
ENSGALG00000003795	DENR	364.507	-0.00715239	0.929895	0.0426685	0.594487	-0.0396702	0.623719	-0.150568	0.0684709	0.103456	0.208865	0.0359157	0.657605	-0.0891945	0.273819	-0.104545	0.203146
ENSGALG00000003798	GET4	819.696	-0.0938694	0.137491	0.0219523	0.724735	0.0018182	0.976891	0.0245248	0.702667	0.112658	0.0807222	-0.296188	2.68119e-06	0.0683016	0.278229	-0.160803	0.0116903
ENSGALG00000003799	USP4	2713.86	0.110883	0.16897	-0.0893663	0.266686	-0.114791	0.153578	0.315517	9.57857e-05	-0.0305062	0.706517	0.0342977	0.671024	-0.199003	0.0137553	0.0270306	0.737857
ENSGALG00000003800	PABPC4	657.362	0.229936	0.00777065	0.000693214	0.993576	-0.22316	0.0094595	-0.174699	0.0434873	0.134095	0.12064	0.129053	0.133358	-0.165047	0.0558576	-0.0691303	0.424062
ENSGALG00000003802	OTUD7A	45.7482	-0.132805	0.568078	0.175327	0.445544	0.0777335	0.739747	0.0745527	0.758355	-0.274936	0.252027	0.449693	0.0572062	0.690604	0.00678278	1.06017	2.81933e-05
ENSGALG00000003803	DAB2	1138.12	-0.126217	0.388271	0.028875	0.843257	-0.0453307	0.75639	0.0742985	0.612109	0.23612	0.107551	-0.204708	0.162157	0.343027	0.0194054	0.306065	0.0371743
ENSGALG00000003805	PRKG1	41.5222	-0.0494289	0.874178	-0.515033	0.0910612	0.267108	0.379677	0.242176	0.440896	0.19423	0.542027	-0.657861	0.0338135	-0.273379	0.366622	-0.792189	0.0102899
ENSGALG00000003806	RHOA	11117.6	-0.091261	0.105943	0.0226325	0.688079	0.0875713	0.120673	0.0613752	0.278003	-0.0112174	0.842853	-0.0992101	0.0789291	-0.00227357	0.967897	-0.032383	0.566762
ENSGALG00000003807	GPN3	278.966	-0.039081	0.69196	-0.0256394	0.791741	-0.108535	0.264421	-0.0921033	0.352017	0.10479	0.289353	-0.011842	0.903313	0.312382	0.00171567	0.13997	0.165153
ENSGALG00000003812	UBE2F	632.825	0.119337	0.268634	-0.0958999	0.371774	-0.255357	0.0171092	0.240817	0.0259283	0.0630386	0.56148	-0.024033	0.823648	0.05192	0.631565	0.0998223	0.357491
ENSGALG00000003814	DKK4	94.4225	2.58603	0.0733825	-1.30903	0.377176	-2.63506	0.0363331	-3.55229	0.00223207	-0.253069	0.824325	-1.84342	0.105285	-0.299774	0.79202	-7.30662	8.78563e-10
ENSGALG00000003815	RPN2	4027.1	0.111525	0.237982	-0.0844873	0.370885	0.240375	0.0109892	0.111449	0.239964	-0.0651337	0.492291	-0.067197	0.477673	-0.17907	0.0584413	0.0674609	0.475833
ENSGALG00000003816	NT5C1A	11.1337	-0.000470285	0.999134	-0.0132736	0.97503	0.394443	0.37345	-0.558608	0.221094	0.29651	0.50588	-0.596172	0.162259	-0.0656881	0.873305	-0.543258	0.203225
ENSGALG00000003818	CYFIP2	269.597	-2.10164	7.44455e-05	0.176232	0.738562	-0.0767429	0.884473	1.94989	0.000241643	-0.0233751	0.965046	-0.015657	0.976536	-1.07217	0.0434505	-1.16347	0.0285964
ENSGALG00000003819	ADAP1	246.744	0.21417	0.127123	0.0260045	0.852667	0.221139	0.118021	-0.249691	0.0817218	0.161155	0.259801	0.123291	0.386406	-0.100307	0.483567	0.395761	0.00539906
ENSGALG00000003820	ARPC3	2656.23	-0.0827399	0.226728	0.0393254	0.564214	0.102087	0.135602	-0.0628005	0.361678	0.0208415	0.761958	0.162569	0.0177926	0.0902965	0.190453	0.269579	9.29644e-05
ENSGALG00000003821	ENSGALG00000003821	27.4072	0.313861	0.431245	-0.058606	0.882749	0.160548	0.689465	-0.139457	0.734814	0.0183764	0.964186	-1.2896	0.000963914	-0.905768	0.0150899	-1.90065	7.04251e-07
ENSGALG00000003824	CHERP	1390.24	-0.00252383	0.957761	-0.0205666	0.662036	0.088465	0.0624856	-0.0952723	0.0499433	-0.0607186	0.208385	-0.0112714	0.811719	0.0217418	0.648302	-0.0801457	0.0956373
ENSGALG00000003826	ANAPC7	470.178	-0.196001	0.0481809	-0.0185631	0.849667	-0.0187863	0.848352	0.0322708	0.746311	0.0300691	0.763293	0.0403505	0.683201	0.292728	0.00354232	0.162068	0.108888
ENSGALG00000003832	TEX264	837.734	0.31543	0.0314043	0.00811896	0.955811	0.0466929	0.75041	-0.094319	0.522456	0.0177868	0.903925	-0.331168	0.0238186	-0.751908	2.48713e-07	-0.789366	6.36438e-08
ENSGALG00000003833	CACNA1E	9.69348	0.245889	0.634752	-0.486632	0.327736	0.0389716	0.935822	-0.168779	0.737881	0.677955	0.198533	-2.57164	6.58513e-08	-0.883119	0.0222729	-3.14735	2.29296e-12
ENSGALG00000003837	ADCY7	188.216	-1.30443	0.000198329	0.203628	0.558605	0.00525168	0.987979	1.06414	0.00247871	-0.0933232	0.791721	-0.063268	0.857291	0.44174	0.2116	0.253745	0.474104
ENSGALG00000003841	DGKK	255.99	0.473425	0.0253303	0.0349006	0.869234	-0.112715	0.595448	-0.283244	0.183682	-0.00578295	0.978253	0.401973	0.0578491	-0.413856	0.0514264	0.0947004	0.654539
ENSGALG00000003842	GHRH	6.21567	0.0770866	0.856753	0.727584	0.0968247	-0.38066	0.399183	0.604018	0.213028	0.254261	0.6213	0.638258	0.23415	0.403903	0.505923	2.32445	2.54585e-05
ENSGALG00000003845	MKNK2	10656.5	0.404751	0.0205351	-0.0876813	0.615795	-0.340473	0.0513244	0.0258022	0.882605	-0.0346153	0.842962	0.584516	0.000822351	-0.21926	0.209641	0.33304	0.0566774
ENSGALG00000003851	TRIT1	406.621	0.219802	0.0940535	0.0379971	0.771847	-0.0678832	0.605297	-0.0756745	0.56776	0.205157	0.122104	-0.0508859	0.699853	-0.478268	0.000269441	-0.209755	0.109678
ENSGALG00000003854	IFT81	77.962	0.0244662	0.910366	-0.131331	0.539441	-0.0211016	0.921517	-0.362159	0.0937072	0.295155	0.170463	-0.598699	0.00453889	0.66964	0.00167127	-0.12403	0.570802
ENSGALG00000003855	SRC	714.858	0.574335	0.00772248	0.111792	0.604683	-0.0263846	0.902946	-0.410335	0.0582882	-0.0912286	0.672653	-1.5605	3.19768e-13	-0.765147	0.000323133	-2.16746	3.81193e-24
ENSGALG00000003860	MID2	295.456	0.362691	0.015015	-0.0739615	0.619455	0.312554	0.0374219	-0.0523349	0.73199	-0.0633312	0.677648	0.0589156	0.69603	-0.400128	0.00779647	0.144404	0.334094
ENSGALG00000003861	HERC4	1194.31	-0.341691	0.0729714	-0.0319719	0.866511	-0.446156	0.0189149	0.250323	0.188329	0.174291	0.360122	-0.0466579	0.806317	0.710957	0.00019574	0.269094	0.159318
ENSGALG00000003862	LRRFIP1	888.073	-0.447087	0.0148464	0.0981049	0.591907	0.0722977	0.693181	-0.337891	0.0655602	-0.00628843	0.972624	-0.0533354	0.770618	0.685067	0.000190941	0.0108686	0.952952
ENSGALG00000003863	P2RX7	1157.93	-0.0766264	0.676077	0.138809	0.448737	0.0871942	0.634578	-0.0366732	0.841885	-0.420816	0.0219	0.655919	0.000349442	0.333367	0.0704332	0.681173	0.000217088
ENSGALG00000003870	MED7	375.7	0.119734	0.164552	-0.0579806	0.496435	-0.173523	0.0413463	0.174404	0.0456954	0.0958517	0.276629	0.144999	0.0964851	-0.0186516	0.832983	0.284834	0.00121007
ENSGALG00000003875	ABL1	259.616	-0.161365	0.38858	-0.20281	0.274344	0.238999	0.198959	0.199786	0.289968	-0.125539	0.506419	-0.554741	0.00287927	-0.151671	0.412188	-0.757341	4.96064e-05
ENSGALG00000003876	TIMD4	406.017	-0.0775299	0.702341	0.127869	0.527678	0.0111571	0.956144	0.168407	0.409296	-0.152385	0.455279	0.171356	0.399426	0.255703	0.211217	0.504578	0.0135886
ENSGALG00000003878	PIN4	557.494	0.340088	0.0249769	0.0422467	0.780635	-0.330774	0.0290457	0.151783	0.318813	0.178891	0.241472	0.10246	0.501428	-0.701809	3.80181e-06	-0.217115	0.151668
ENSGALG00000003879	MFSD2A	345.516	0.322378	0.0455989	0.118999	0.460878	0.0256651	0.874284	-0.239091	0.143219	-0.0788429	0.627421	-0.235697	0.14247	-0.481523	0.00256878	-0.568112	0.000391158
ENSGALG00000003880	STX10	880.45	0.214157	0.0415136	0.153139	0.144871	0.00951477	0.928128	0.0292623	0.783404	-0.0577175	0.587439	0.0626994	0.553026	-0.374307	0.000390721	0.0367476	0.727088
ENSGALG00000003881	ERCC6L	505.393	-0.0501891	0.623781	-0.015978	0.874912	-0.297457	0.00329944	0.341964	0.000868113	0.0490299	0.63546	0.249647	0.0153678	0.170539	0.103361	0.447556	1.8458e-05
ENSGALG00000003882	SMARCE1	2916.25	-0.0707194	0.261978	0.0830778	0.186147	-0.0880654	0.161742	0.037176	0.557052	0.121562	0.0551855	-0.00392983	0.950393	-0.0928974	0.141892	-0.0137967	0.827503
ENSGALG00000003883	MTMR10	296.169	-1.34336	0.000191466	0.0493187	0.89053	-0.0758696	0.832365	1.17996	0.00106092	-0.0866141	0.810699	-0.0961507	0.789738	-0.263188	0.465198	-0.635907	0.0783415
ENSGALG00000003885	KIAA1614	66.521	0.536849	0.00751337	-0.175636	0.381642	0.64186	0.00202484	-0.554838	0.00957476	-0.154201	0.454849	-0.0350572	0.861229	-0.489586	0.0133955	-0.23061	0.242637
ENSGALG00000003886	SGCD	49.0891	-0.769374	0.0362124	-0.167612	0.6416	0.354134	0.327948	0.806476	0.0311662	-0.305948	0.41769	-1.17377	0.0013002	0.153643	0.669383	-1.10245	0.00269736
ENSGALG00000003891	ZNF423	408.612	-0.243464	0.144477	-0.178619	0.279852	-0.0423422	0.797702	-0.275393	0.0966418	-0.385421	0.0192865	0.193532	0.23719	-0.0585844	0.72126	-0.990291	2.52804e-09
ENSGALG00000003893	XPR1	3958.17	0.200537	0.33775	0.00179721	0.993144	0.0776474	0.710535	0.00363113	0.986163	0.0176657	0.932761	-1.64005	4.34806e-15	-0.582426	0.00528216	-1.9212	3.82317e-20
ENSGALG00000003899	RAB17	9.42716	-0.155193	0.807826	-0.380202	0.529339	-0.058427	0.921514	-0.129803	0.831477	-0.126667	0.83271	-1.28592	0.0204078	-1.02488	0.0463591	-3.1611	5.43474e-08
ENSGALG00000003901	P2RX4	326.035	0.304089	0.0544615	0.00908926	0.954114	0.16908	0.287677	-0.0720834	0.654803	-0.25589	0.110142	0.137275	0.386056	-0.521266	0.000964075	-0.229706	0.145154
ENSGALG00000003906	MPHOSPH10	124.311	-0.478194	0.0602859	0.0500421	0.842643	-0.0583757	0.817201	-0.268545	0.289288	0.303112	0.231745	0.112332	0.657426	1.24247	2.01709e-06	0.902838	0.000601965
ENSGALG00000003907	N4BP1	555.482	-0.185642	0.230229	-0.0185933	0.903947	-0.146396	0.342056	-0.0399747	0.795964	0.0885547	0.566859	0.0275947	0.858005	0.628239	5.39108e-05	0.353782	0.0234422
ENSGALG00000003909	PIGT	700.224	0.391135	0.000985927	-0.0138487	0.90713	0.04803	0.686577	-0.0182116	0.879448	-0.0366192	0.760154	-0.00789413	0.947169	-0.480004	5.28548e-05	-0.117413	0.32186
ENSGALG00000003913	MCEE	123.131	-0.229249	0.085568	0.0769062	0.554156	-0.165705	0.204445	-0.134881	0.310251	0.00761959	0.953935	-0.0795517	0.536272	0.0355225	0.783752	-0.489338	0.000251363
ENSGALG00000003919	MRPL22	293.514	-0.0833852	0.400433	-0.0194407	0.84206	-0.0913415	0.350305	0.0335505	0.737231	0.0631022	0.529069	0.0952291	0.336202	0.195431	0.0532612	0.193145	0.057626
ENSGALG00000003920	OCRL	2222.79	0.319118	0.00706645	0.068246	0.564564	-0.207809	0.0794453	-0.144926	0.221834	0.00677419	0.954434	0.183874	0.120498	-0.335508	0.00462002	-0.11023	0.352025
ENSGALG00000003921	DBNDD2	199.859	0.458606	0.10044	-0.2008	0.471581	0.319397	0.253567	0.066974	0.81263	0.0393955	0.889219	-1.64739	3.39905e-09	-0.604386	0.0279864	-1.5682	1.43811e-08
ENSGALG00000003922	TOP2A	5240.85	-0.150852	0.154898	-0.0117228	0.911899	-0.20219	0.0563307	0.435526	4.06514e-05	0.014925	0.888256	0.214782	0.043047	-0.0741467	0.485288	0.22632	0.0331344
ENSGALG00000003923	COL6A3	593.932	-0.183069	0.69796	-0.33081	0.482742	0.691838	0.142414	0.307741	0.515037	0.218341	0.644482	-2.44097	2.30252e-07	-0.277537	0.555338	-2.01446	1.91409e-05
ENSGALG00000003924	ACBD6	476.745	0.236545	0.0232081	0.00586703	0.954995	-0.103388	0.32071	0.134406	0.203149	0.142344	0.180131	0.137733	0.192631	-0.32793	0.0019257	0.225577	0.0316413
ENSGALG00000003929	SYS1	228.949	0.136724	0.294179	-0.0252662	0.845201	0.0496762	0.70294	-0.0621394	0.640135	-0.141497	0.283566	0.159345	0.220247	-0.374276	0.00395794	-0.257434	0.0478697
ENSGALG00000003930	APBA1	34.9286	-0.726539	0.098115	0.386729	0.363264	-0.309777	0.470684	-0.834111	0.0486644	0.339523	0.413495	-2.37437	3.18856e-09	0.578732	0.135908	-2.93981	4.02775e-12
ENSGALG00000003932	SDC4	653.704	0.116445	0.477508	-0.0336765	0.837048	0.486836	0.00304482	0.325588	0.0494838	0.0285083	0.863769	0.238616	0.150232	0.1104	0.508001	1.27272	1.65746e-14
ENSGALG00000003933	QSOX1	1269.8	0.404707	0.0200322	0.108219	0.534136	0.212072	0.223972	-0.075399	0.666439	-0.227146	0.193528	0.0550418	0.7521	-0.700054	5.75103e-05	-0.222559	0.200564
ENSGALG00000003935	PBLD	93.1752	-0.0145344	0.923192	-0.146777	0.320116	0.423611	0.00508589	-0.168062	0.28576	0.00225533	0.988451	-0.448171	0.00272917	-0.275111	0.0593279	-0.626789	2.59158e-05
ENSGALG00000003936	PPT1	1592.21	0.0952141	0.35082	0.0260017	0.798545	0.0836028	0.412882	0.0518649	0.613694	-0.0420197	0.68253	-0.478554	2.70061e-06	-0.248976	0.0142725	-0.512866	4.81832e-07
ENSGALG00000003937	GEMIN5	641.815	-0.320336	0.00393102	0.0100863	0.927059	0.0965113	0.382707	0.296295	0.0082438	0.0344668	0.759663	-0.0254067	0.82028	0.113234	0.313826	0.20485	0.0688025
ENSGALG00000003939	KLF2	2350.9	0.228832	0.11102	0.0189323	0.895073	0.244239	0.0892458	-0.275017	0.0560625	-0.182975	0.203097	0.152404	0.288464	-0.353569	0.0137973	-0.167153	0.244365
ENSGALG00000003941	FUBP3	619.205	-0.0914026	0.301188	-0.125256	0.151476	0.147685	0.0923345	-0.122805	0.167848	0.0807145	0.36392	-0.324975	0.000206116	0.183256	0.0366129	-0.252784	0.0044125
ENSGALG00000003942	LONP2	431.203	-0.243487	0.197213	-0.0613588	0.744166	-0.0141836	0.939904	0.0127848	0.946039	0.0424604	0.822191	-0.101527	0.589782	0.817274	1.68523e-05	0.451963	0.0177257
ENSGALG00000003944	FAM189A1	14.7512	-0.351721	0.230046	0.245996	0.382805	0.174251	0.561081	0.102034	0.756339	-0.239811	0.458031	0.118134	0.696532	0.388345	0.232216	0.437229	0.180351
ENSGALG00000003947	HNRNPH3	4896.56	-0.0902849	0.226859	-0.0217053	0.771038	0.0744367	0.318675	-0.0162664	0.827943	0.104049	0.164581	0.157289	0.0354768	0.292627	9.68522e-05	0.500145	2.67949e-11
ENSGALG00000003948	ALAS1	867.064	-0.0580325	0.607734	-1.0025e-06	0.999993	0.196578	0.0820649	-0.0560018	0.623563	-0.0964943	0.396698	0.0159811	0.887606	-0.120085	0.288857	-0.118056	0.298074
ENSGALG00000003950	CNOT8	962.433	-0.0871012	0.121213	-0.000184886	0.997335	-0.0249225	0.654348	0.0275015	0.629514	-0.0156547	0.783495	0.255346	6.06617e-06	0.177947	0.00214816	0.332932	9.52461e-09
ENSGALG00000003955	CEP350	885.365	-0.163699	0.226099	0.00919035	0.945635	-0.0986137	0.464604	0.00899026	0.94704	0.0769092	0.570045	0.201525	0.136126	0.186796	0.169327	0.221098	0.104175
ENSGALG00000003958	PRMT3	384.005	-0.0948296	0.418446	-0.00568786	0.960934	-0.0471695	0.685343	-0.174172	0.137958	-0.0533809	0.647734	0.142479	0.219168	0.194135	0.0979908	-0.0386253	0.74398
ENSGALG00000003959	AP1M1	792.98	-0.334999	0.000761332	-0.0243744	0.804544	0.0642405	0.515535	0.027326	0.78432	-0.0291803	0.770008	-0.078212	0.429338	0.350366	0.000446503	-0.024833	0.805021
ENSGALG00000003966	RPL23A	15688.9	0.178103	0.126421	0.0466403	0.688959	-0.0521902	0.654256	0.135031	0.246759	0.0748894	0.520676	0.121229	0.298371	-0.597809	2.91414e-07	-0.094106	0.41937
ENSGALG00000003969	EMC1	1798.49	0.236188	0.0182815	-0.044974	0.652789	0.0346147	0.72946	0.169091	0.0932978	-0.240595	0.0168684	-0.0960077	0.337277	-0.372442	0.000192364	-0.314125	0.0016759
ENSGALG00000003972	FAXDC2	29.6965	0.292278	0.223966	-0.0176896	0.941071	0.142605	0.561149	-0.884355	0.000297672	0.276549	0.234424	0.676804	0.00493314	-0.257462	0.303674	0.228729	0.349398
ENSGALG00000003973	TLCD1	677.814	0.280213	0.363318	0.0101364	0.973759	0.185891	0.546962	-0.498734	0.106525	0.147138	0.633427	-1.94678	2.32452e-10	-1.12935	0.000220727	-2.95149	6.60991e-22
ENSGALG00000003976	BCORL1	1932.72	0.459082	0.00338989	-0.0549642	0.725751	-0.103936	0.507144	-0.473208	0.00253563	-0.288883	0.0647179	0.0280584	0.857362	-0.295034	0.0587469	-0.728885	3.1221e-06
ENSGALG00000003977	TWF2	2231.18	0.156598	0.178911	0.0494357	0.671155	0.188349	0.106329	-0.000802154	0.994531	-0.0593749	0.611784	0.125193	0.283659	-0.496589	2.08642e-05	-0.0371916	0.749717
ENSGALG00000003978	CIB3	13.5199	-0.141342	0.676533	0.000921881	0.997757	0.546906	0.118307	-0.852301	0.0172517	0.327541	0.335575	-0.271933	0.411472	0.217926	0.513375	-0.172281	0.617501
ENSGALG00000003979	NEK8	261	0.547029	0.000101889	-0.0386366	0.784209	0.0155451	0.912601	-0.231077	0.106263	0.00250624	0.985938	-0.0150453	0.914826	-0.522454	0.000184464	-0.242133	0.082549
ENSGALG00000003985	TARSL2	463.814	-0.264645	0.0350181	0.0525481	0.673002	-0.164599	0.186542	0.195391	0.120562	0.0634068	0.615651	0.00691418	0.95607	0.336491	0.00797499	0.225508	0.0766746
ENSGALG00000003986	PITHD1	444.669	0.421656	0.00305875	0.203653	0.153543	-0.0668617	0.64071	-0.0875023	0.543985	0.0514614	0.720986	0.209478	0.144811	-0.907275	2.14518e-10	-0.17539	0.216823
ENSGALG00000003987	TRAF4	377.296	0.877517	0.00344497	-0.0422388	0.88853	-0.254583	0.397392	-1.9781	2.93565e-11	-0.223756	0.444722	-0.53679	0.0658011	-0.994097	0.000634968	-3.15205	8.26267e-27
ENSGALG00000003991	MRTO4	668.146	0.152022	0.200552	0.107373	0.365266	-0.194886	0.100697	0.246949	0.039508	0.0327962	0.7853	0.230923	0.054255	-0.424511	0.000403582	0.150668	0.206877
ENSGALG00000003995	ERAL1	1313.81	0.670095	0.000142626	-0.057421	0.744579	-0.250628	0.154883	0.0635025	0.718845	0.10959	0.534577	0.363564	0.0393714	-0.486943	0.00580245	0.41176	0.0194661
ENSGALG00000003999	NAV2	44.9031	-1.21632	0.00374623	-0.00686469	0.986628	-0.431182	0.291229	1.16225	0.00527984	-0.177883	0.672954	-0.423372	0.307236	0.113141	0.784612	-0.98023	0.0203819
ENSGALG00000004002	LYPLA2	1466.29	0.320717	0.0110312	0.114357	0.364873	0.12356	0.328685	-0.173981	0.170442	-0.0751997	0.552893	0.146436	0.246752	-0.628856	6.33751e-07	-0.172966	0.170199
ENSGALG00000004003	AIFM1	1181.57	0.0869558	0.317018	0.0569841	0.510952	-0.0356739	0.681382	0.23163	0.00837395	0.0482529	0.584157	0.0619208	0.4801	-0.207637	0.0179951	0.242433	0.00559216
ENSGALG00000004004	PHKB	517.898	-0.56	0.0220677	0.279319	0.25247	-0.199303	0.414527	-0.0886378	0.717	0.173164	0.478961	-0.0151488	0.950567	0.868399	0.000407102	0.457791	0.0628893
ENSGALG00000004005	AKR7L	624.099	0.10091	0.498688	0.0427817	0.773884	0.346319	0.0206587	-0.168824	0.262566	-0.204084	0.174071	0.192764	0.197194	-0.603508	5.26637e-05	-0.293642	0.048941
ENSGALG00000004009	DHRS13	79.8933	0.372189	0.105882	0.118441	0.608011	0.159618	0.496901	-0.0369107	0.878711	-0.399313	0.0932122	0.352463	0.130129	-0.693182	0.00278436	-0.126696	0.580077
ENSGALG00000004017	TOR1AIP2	196.947	-0.0438309	0.731756	-0.0221471	0.860535	0.266902	0.0373763	-0.0538553	0.684304	-0.0783572	0.551501	-0.430008	0.000708216	-0.244287	0.0502495	-0.605584	1.83478e-06
ENSGALG00000004019	MARS2	185.321	0.45225	0.000282674	0.000817836	0.994775	-0.10496	0.402027	-0.0296988	0.816412	0.0506455	0.692074	0.163313	0.196617	-0.557071	8.95729e-06	-0.0247025	0.841885
ENSGALG00000004028	MATN4	5.34068	-0.0575921	0.949529	-0.680114	0.448456	1.82559	0.0492712	2.26183	0.0525448	-0.938564	0.443136	0.932012	0.422854	1.48228	0.269417	4.82544	6.91064e-05
ENSGALG00000004033	GALNT10	79.9141	-1.56962	7.07252e-06	-0.142711	0.675301	0.173015	0.612153	1.13671	0.00113174	0.224461	0.527736	-0.198777	0.573043	-0.492812	0.158802	-0.869726	0.0138396
ENSGALG00000004034	CAPZB	3256.36	-0.00258826	0.969278	0.03389	0.61323	-0.0185485	0.782341	0.132335	0.0500611	0.0437286	0.517863	0.146821	0.029512	0.0508217	0.453031	0.38646	1.11555e-08
ENSGALG00000004035	CRYBA1	9.25731	0.252598	0.592792	-0.107968	0.816615	0.36383	0.458093	-1.72731	0.000241343	-0.0410668	0.917196	-0.266755	0.480249	-0.762465	0.0352537	-2.28913	2.76496e-08
ENSGALG00000004037	DNA2	613.534	-0.139484	0.357641	0.0956622	0.526929	-0.286985	0.0576516	0.18365	0.226286	0.136878	0.368194	0.196114	0.19679	0.283936	0.0634867	0.46977	0.00213925
ENSGALG00000004038	ADAL	1442.68	0.0543957	0.802161	-0.15673	0.470111	-0.364853	0.092549	0.289346	0.182499	0.428439	0.0485871	0.440515	0.0427115	0.0519394	0.811423	0.743053	0.000635739
ENSGALG00000004039	MINOS1	842.482	0.168497	0.0528321	-0.0260311	0.763969	-0.0594373	0.493657	0.015236	0.862252	0.15763	0.0734909	-0.0646077	0.459937	-0.357069	4.10445e-05	-0.165782	0.0568527
ENSGALG00000004040	MFAP3	1355.82	-0.283197	0.0115804	0.00960244	0.931496	0.01845	0.868982	-0.000678611	0.99518	0.0195691	0.861711	-0.223431	0.045773	0.256007	0.0223449	-0.203678	0.0702843
ENSGALG00000004042	NUFIP2	227.04	-0.291964	0.0342733	-0.107355	0.429136	0.249731	0.0678355	-0.0266935	0.848053	0.324999	0.0205605	0.0399335	0.775361	0.291707	0.0405187	0.480357	0.000741154
ENSGALG00000004044	CSRP3	5.29652	0.94227	0.509446	0.131001	0.927455	1.90862	0.217372	-2.55666	0.0985443	-0.523123	0.713522	1.69991	0.238639	-1.30409	0.368865	0.297931	0.834131
ENSGALG00000004045	AGAP1	119.088	-0.698874	5.46876e-05	0.0815952	0.627497	0.115205	0.497804	0.694792	0.000103827	-0.247853	0.172048	-0.212467	0.224458	0.156058	0.374679	-0.111543	0.531738
ENSGALG00000004046	LARP6	141.341	-0.0632157	0.911604	-1.17671	0.0380822	-0.00988966	0.986059	0.342436	0.545864	0.291791	0.607259	-0.494244	0.383349	-0.53519	0.344429	-1.64502	0.00377052
ENSGALG00000004047	GALE	520.026	0.310506	0.00804856	0.0472207	0.686835	0.14118	0.231017	-0.147264	0.216454	-0.0144478	0.903162	-0.0262886	0.823277	-0.417952	0.000364892	-0.107045	0.360497
ENSGALG00000004048	PTPRS	464.294	-0.378391	0.250656	-0.193946	0.554415	0.186028	0.570974	-0.489952	0.136088	0.0890955	0.786008	-1.93697	3.05963e-09	-0.225085	0.489265	-2.94922	2.35936e-19
ENSGALG00000004049	ITFG1	583.159	-0.227642	0.144408	0.0519055	0.738189	-0.0650646	0.675607	-0.00735371	0.962452	-0.0182018	0.907205	-0.175234	0.259351	0.759867	1.23652e-06	0.318276	0.0431948
ENSGALG00000004052	GPR107	973.972	-0.339724	0.00454432	-0.0701758	0.555465	-0.147583	0.214849	0.397454	0.000909998	0.105077	0.382377	0.0381591	0.750347	0.0487818	0.685112	0.0319881	0.790687
ENSGALG00000004055	C7orf50	178.318	-0.122318	0.248391	-0.0476186	0.645365	0.106098	0.311099	0.0373654	0.731689	0.220533	0.0456362	-0.0262738	0.808944	0.198565	0.0736713	0.366351	0.000959919
ENSGALG00000004057	HMGCL	833.555	0.348478	0.00044554	0.0306981	0.757045	-0.140094	0.1584	-0.133357	0.181814	0.0714634	0.473755	0.130906	0.187676	-0.356883	0.000327138	-0.0487891	0.622778
ENSGALG00000004059	LRRC49	33.3187	-0.366113	0.477976	-0.704749	0.165474	0.123586	0.807006	0.292399	0.567167	0.373908	0.467655	-0.329491	0.520171	-0.691797	0.173084	-1.30226	0.0111389
ENSGALG00000004063	SLC25A14	745.008	0.351009	0.00994057	0.00618613	0.963755	-0.112742	0.40783	0.0857876	0.531126	0.00112794	0.993434	0.346451	0.0113741	-0.429298	0.00173435	0.248521	0.0686486
ENSGALG00000004064	GPER1	6.63841	0.464794	0.344372	0.109363	0.826869	-0.355134	0.474832	-0.698322	0.149016	0.508953	0.283451	-0.841801	0.0640524	0.84809	0.0654902	0.0359446	0.940878
ENSGALG00000004065	SLC25A16	1558.68	-0.161783	0.279028	-0.181633	0.223232	-0.221764	0.136723	-0.196864	0.186771	0.172697	0.24676	0.244806	0.100564	0.550173	0.000236634	0.205633	0.170148
ENSGALG00000004068	FAM114A2	582.153	-0.12615	0.108585	0.052404	0.500052	-0.0906732	0.245019	-0.0114066	0.885488	0.138691	0.0808337	0.0947111	0.22985	0.0444346	0.577364	0.102011	0.20229
ENSGALG00000004070	MICALL2	678.443	0.191641	0.210714	-0.20639	0.17658	0.36203	0.0180939	0.0151879	0.92166	-0.03991	0.796002	-0.163681	0.286118	-0.293627	0.0551704	-0.134748	0.37899
ENSGALG00000004071	NETO2	8.83482	-0.311751	0.373315	0.273215	0.421642	0.0890618	0.802678	0.078325	0.837935	-0.321003	0.391045	-0.323017	0.343434	0.397482	0.252665	-0.117686	0.745966
ENSGALG00000004078	LOC416263	4.18571	0.22649	0.74375	0.855873	0.254639	-0.477271	0.548046	-1.005	0.172988	0.618082	0.377026	-0.732779	0.274564	-0.605004	0.315497	-1.1196	0.0788812
ENSGALG00000004079	ENOX2	721.312	-0.24446	0.107828	0.041925	0.781996	-0.0642995	0.671547	-0.155346	0.306817	0.17662	0.245296	-0.0923528	0.542631	0.605429	7.23852e-05	0.267517	0.0804541
ENSGALG00000004081	TMCO4	114.933	0.366689	0.0137258	-0.0948842	0.521983	0.00592722	0.96826	-0.311432	0.0401112	-0.167069	0.258147	0.0696504	0.627691	-0.278001	0.0525193	-0.409119	0.00486686
ENSGALG00000004082	TAOK1	518.765	-0.714425	4.43521e-05	-0.0158254	0.927399	0.109538	0.528894	0.394878	0.0242983	0.111866	0.524952	-0.305452	0.0810179	0.153955	0.379435	-0.265465	0.131405
ENSGALG00000004083	GRIA1	34.9351	-0.761549	0.111132	-0.181267	0.694984	0.58297	0.21447	-0.775275	0.101766	0.311762	0.504814	-2.34014	2.70221e-07	0.43331	0.328674	-2.73019	5.46625e-09
ENSGALG00000004085	ZDHHC13	681.833	-0.0601105	0.377702	0.0603436	0.370454	0.073113	0.283045	0.104815	0.135165	-0.122666	0.0798868	0.261473	0.000154233	0.0603746	0.392134	0.377343	7.67779e-08
ENSGALG00000004087	THSD4	25.2038	-1.74465	0.000555798	-0.533593	0.273171	0.580752	0.234007	2.48269	2.76095e-06	-0.623161	0.254323	0.74059	0.168246	-0.439832	0.42109	0.462796	0.385787
ENSGALG00000004088	FNBP1	3388.46	-0.233064	0.0193064	0.0196219	0.843582	0.111209	0.263895	-0.0907889	0.362706	0.0950317	0.340691	0.0442938	0.656615	0.463492	3.53043e-06	0.409795	4.19022e-05
ENSGALG00000004096	CHRNA7	2.01503	-1.82953	0.135674	-0.87352	0.392197	0.664784	0.512698	-1.58985	0.111116	0.372667	0.654503	-1.97184	0.00748531	-0.267028	0.664797	-5.49432	5.84433e-08
ENSGALG00000004097	LRRC38	33.8375	-0.166804	0.436492	0.14745	0.480954	0.216316	0.322063	-0.297178	0.19123	-0.105295	0.632095	-0.0304707	0.884919	0.109478	0.609133	-0.126503	0.564022
ENSGALG00000004098	STK4	2726.31	-0.229117	0.0013121	0.0490371	0.489773	0.00189884	0.978701	0.223504	0.00181538	-0.156167	0.0293819	0.0987434	0.166282	0.0671082	0.348623	0.0550083	0.443103
ENSGALG00000004104	INTS1	1647.82	-0.251709	0.0139391	0.0228354	0.822844	0.0803656	0.431537	0.367184	0.000363496	-0.053963	0.601117	0.08014	0.435722	-0.433717	2.41023e-05	-0.188864	0.0658213
ENSGALG00000004106	DHCR7	388.004	-0.168612	0.356461	0.125132	0.491184	-0.325644	0.0730922	-0.651703	0.000319645	-0.37855	0.0347125	-0.18736	0.292331	0.0372479	0.834252	-1.54949	1.14582e-17
ENSGALG00000004107	ITM2A	24582.3	0.0737361	0.42741	-0.0697442	0.452774	-0.182163	0.049871	0.19848	0.0326801	0.0404379	0.663467	0.19223	0.0385664	-0.0925637	0.319265	0.160414	0.0843343
ENSGALG00000004108	CCAR1	760.13	-0.322448	0.14254	0.15727	0.473884	-0.117621	0.592402	-0.197228	0.369727	0.389519	0.0766134	0.0844237	0.701145	1.0913	8.28992e-07	1.08521	9.66705e-07
ENSGALG00000004110	TOMM34	430.028	0.130057	0.189679	0.0830287	0.400451	-0.100624	0.310448	-0.0471023	0.640001	-0.0103723	0.917769	0.0949267	0.339074	-0.110379	0.26887	0.0395355	0.692302
ENSGALG00000004111	GPR174	396.467	0.0336817	0.799886	0.181097	0.171763	-0.0433467	0.744953	0.108876	0.420299	-0.232949	0.0838327	-0.188873	0.154315	-0.0951888	0.472206	-0.236703	0.0752381
ENSGALG00000004112	FUCA1	465.983	0.198631	0.0964758	-0.0621692	0.601485	-0.0023832	0.98406	0.179343	0.139104	-0.244117	0.0437319	0.0367485	0.758227	-0.493796	3.26572e-05	-0.387744	0.00112377
ENSGALG00000004113	LOC422147	138.273	0.182128	0.476091	0.214348	0.401731	-0.117398	0.647506	-0.0785867	0.761371	0.130277	0.614853	-0.499457	0.0508035	-1.01124	5.85346e-05	-1.17993	3.04794e-06
ENSGALG00000004115	DNAJA2	1968.47	-0.0707763	0.393583	-0.079608	0.335388	-0.152834	0.064275	0.0529192	0.523469	0.149631	0.071642	0.130848	0.114621	0.300068	0.00032547	0.330247	7.79975e-05
ENSGALG00000004120	CNR2	11.9854	0.306309	0.358243	-0.293835	0.368573	0.199829	0.5437	0.241151	0.500762	-0.373558	0.291069	0.391598	0.248603	0.255485	0.482078	0.726979	0.0409218
ENSGALG00000004121	LPAR4	232.085	-0.105782	0.445126	-0.0576974	0.673386	0.453123	0.00112664	-0.175538	0.217798	0.00520402	0.97068	-0.439969	0.0014735	-0.135078	0.324058	-0.455736	0.00100209
ENSGALG00000004122	PNRC2	2803.03	-0.204342	0.16009	-0.00106271	0.994165	-0.265221	0.0679201	0.00580263	0.968163	0.166821	0.251324	-0.0605415	0.676992	0.775985	1.00162e-07	0.417441	0.00420336
ENSGALG00000004123	PABPC1L	70.1816	0.481547	0.0262203	0.113088	0.605355	-0.104343	0.637106	-0.514932	0.0202365	-0.00319191	0.988185	-0.869303	2.35752e-05	-0.577343	0.00340706	-1.47448	5.59817e-13
ENSGALG00000004128	CYSLTR1	153.294	0.0645841	0.651821	-0.106123	0.452754	0.255661	0.0740788	0.141921	0.340541	-0.136651	0.358323	-0.125477	0.384827	0.168145	0.248732	0.26206	0.0729515
ENSGALG00000004133	SRSF10	2890.36	-0.0796472	0.141274	-0.0244401	0.649845	-0.100688	0.0615952	0.183596	0.000736103	0.0254809	0.640254	0.102746	0.0582419	0.172216	0.00163717	0.279264	3.37318e-07
ENSGALG00000004140	SH3BP4	188.404	0.15714	0.515718	0.00421699	0.986047	0.126972	0.600139	-0.130715	0.592822	0.0534123	0.826771	-1.36502	1.24869e-08	-0.484013	0.040332	-1.63801	6.93867e-12
ENSGALG00000004143	YWHAB	2926.86	-0.247037	0.0141004	-0.0404558	0.687004	0.208556	0.0380381	-0.132874	0.187428	-0.0353365	0.725717	-0.143977	0.151914	0.337217	0.000808508	-0.0539078	0.593056
ENSGALG00000004144	DDX21	870.096	-0.306119	6.71667e-05	0.0158121	0.834834	0.083746	0.272061	0.192914	0.013088	-0.0342443	0.660541	0.0406427	0.598202	0.203053	0.00925797	0.195805	0.0124355
ENSGALG00000004146	RIMS4	14.864	-1.22592	0.0263951	0.0588974	0.910898	0.341187	0.523152	1.30972	0.0256517	-0.676534	0.2582	-1.23733	0.0235104	0.145307	0.78368	-1.28467	0.0207594
ENSGALG00000004150	MYO1E	232.216	-0.56231	0.25182	0.118916	0.807304	0.244467	0.61756	-1.43304	0.00334354	0.0551233	0.909369	-2.91452	1.43988e-09	0.570717	0.234132	-3.92065	7.89654e-16
ENSGALG00000004152	C17H9orf78	642.617	0.0166461	0.835542	0.00122933	0.987662	-0.0981381	0.21795	0.0749108	0.355236	0.135101	0.0971938	0.0941283	0.24445	0.130163	0.112475	0.354041	1.54502e-05
ENSGALG00000004153	NADSYN1	215.692	-0.161637	0.176776	-0.163271	0.162469	-0.00968668	0.933954	0.332285	0.00617418	-0.227994	0.060957	-0.117156	0.32006	-0.00692104	0.953263	-0.35438	0.00321047
ENSGALG00000004155	MYOM3	2.34024	-0.184404	0.920622	0.463684	0.801824	2.21234	0.266945	-3.08814	0.120299	-0.554667	0.761324	4.40358	0.025702	-2.59477	0.201475	0.657631	0.728725
ENSGALG00000004156	KIF1BP	656.65	-0.114558	0.154384	-0.00188885	0.98105	-0.106206	0.182386	0.0716639	0.375643	0.0187426	0.817064	0.0494066	0.537741	0.227565	0.00512915	0.144725	0.07693
ENSGALG00000004160	G3BP1	3991.81	-0.0915861	0.114807	-0.026744	0.64403	0.118379	0.041241	0.229759	8.53768e-05	-0.0782947	0.181141	0.0759753	0.192371	0.0746341	0.202035	0.302122	2.39385e-07
ENSGALG00000004161	CCNB1	1357.97	0.116292	0.173014	0.0813905	0.339401	-0.247059	0.00373453	0.307791	0.000340098	-0.0485145	0.573284	0.35745	3.19596e-05	-0.152208	0.0782327	0.415143	1.41082e-06
ENSGALG00000004162	SLC16A6	546.761	0.0632364	0.637802	0.026	0.846091	-0.224653	0.0934146	0.263101	0.0512265	-0.0401688	0.766464	0.432667	0.00136221	0.33055	0.0159859	0.850733	4.85459e-10
ENSGALG00000004165	TOR1A	926.83	0.103381	0.198372	-0.0955487	0.231631	-0.0234613	0.769213	0.121535	0.134163	0.0298628	0.713548	0.0325026	0.686932	-0.083805	0.300314	0.084466	0.296667
ENSGALG00000004166	VPS51	814.647	0.413482	0.00120038	0.0407703	0.74958	-0.132276	0.300764	0.069956	0.586385	-0.0254747	0.842982	0.078432	0.540223	-0.621178	1.14421e-06	-0.176287	0.166505
ENSGALG00000004169	LOC422151	984.029	-0.492054	0.0136972	-0.111068	0.576913	0.269381	0.176411	0.175363	0.380299	-0.0411188	0.837071	-0.49455	0.0131208	0.095791	0.630714	-0.598255	0.00274432
ENSGALG00000004170	ADA	9058.19	0.113581	0.418829	0.0275177	0.844685	-0.507101	0.000304983	-0.184581	0.188709	-0.110726	0.430324	0.152475	0.277356	-0.172654	0.218737	-0.681488	1.22078e-06
ENSGALG00000004171	RNF111	475.806	-0.263688	0.0656318	-0.086197	0.54407	-0.0792271	0.577134	-0.0342087	0.810818	-0.0183152	0.897945	-0.127919	0.367352	0.571152	6.59787e-05	-0.0384036	0.790211
ENSGALG00000004174	VPS26A	1271.81	-0.159528	0.0760267	-0.00095221	0.991501	-0.0505854	0.571995	-0.204547	0.0228771	0.008573	0.923843	0.153009	0.0869369	0.153948	0.0869753	-0.100083	0.268152
ENSGALG00000004179	ANAPC5	321.966	-0.0111426	0.906121	0.13036	0.164209	-0.142763	0.129837	0.0254243	0.791386	0.144772	0.13408	0.185419	0.0536441	-0.173622	0.073002	0.158448	0.0998694
ENSGALG00000004180	TOR1B	721.576	0.248061	0.024083	-0.0499832	0.648752	0.131874	0.231187	0.0237946	0.83089	-0.0118199	0.915503	-0.00480992	0.965299	-0.345219	0.00175336	-0.00810277	0.941344
ENSGALG00000004184	SPARC	16542.9	0.244247	0.60567	-0.0344712	0.941915	-0.0556425	0.906375	-0.832131	0.0785921	0.386027	0.414501	-2.67335	1.59036e-08	-0.767074	0.104852	-3.7324	3.01644e-15
ENSGALG00000004186	NSRP1	348.003	-0.089445	0.567463	-0.0794548	0.609254	-0.158938	0.306179	-0.138225	0.375411	0.212468	0.173324	-0.05381	0.729324	0.996833	3.37928e-10	0.689429	1.56284e-05
ENSGALG00000004189	MAFK	719.836	-0.0136238	0.867347	-0.0649432	0.421191	-0.0481659	0.551397	-0.13431	0.100412	0.0364013	0.655189	0.10759	0.18343	0.342281	3.25538e-05	0.225228	0.00661501
ENSGALG00000004190	RNF34	1012.94	-0.0325103	0.624038	-0.115674	0.0774526	0.163771	0.0129856	-0.0213454	0.751194	-0.074234	0.268545	-0.23635	0.00032355	0.112939	0.0863796	-0.203404	0.00226922
ENSGALG00000004191	RIC8A	1279.52	0.157301	0.11892	-0.017983	0.858246	-0.0680737	0.499306	0.196379	0.0530604	-0.080737	0.426863	0.0487486	0.629631	-0.317371	0.00168187	-0.0817363	0.418333
ENSGALG00000004192	SLTM	380.685	-0.305085	0.110199	0.108679	0.567699	-0.150815	0.428205	-0.236902	0.214162	0.178962	0.347778	-0.141378	0.457022	1.08182	1.88652e-08	0.535285	0.0056433
ENSGALG00000004193	ARSG	300.238	0.015629	0.889746	0.0102475	0.926922	0.201959	0.074185	0.058515	0.615161	-0.253925	0.028026	0.271356	0.0170173	-0.0245899	0.831289	0.279193	0.0151897
ENSGALG00000004195	KIF4B	2446.18	-0.0873213	0.354559	0.0267315	0.776429	-0.250457	0.00778441	0.390291	3.62465e-05	0.0833005	0.379154	0.177816	0.0601421	0.0988346	0.297787	0.439195	3.64984e-06
ENSGALG00000004197	SUPV3L1	355.278	0.0245382	0.738346	0.0118954	0.869398	0.0168385	0.818002	0.102513	0.179455	0.01772	0.817363	0.0111531	0.881412	-0.0551658	0.463715	0.129493	0.0849712
ENSGALG00000004198	PDZD11	373.084	0.324157	0.00584126	0.0577576	0.623322	-0.0905751	0.442804	-0.228945	0.0543202	0.101152	0.393425	0.170267	0.148849	-0.468305	6.89814e-05	-0.134491	0.251508
ENSGALG00000004199	TMEM184A	69.9506	0.456438	0.0324746	-0.225417	0.288594	0.153223	0.472919	-0.629319	0.00341489	0.0973637	0.642721	0.362875	0.0836696	-0.0266444	0.901042	0.18852	0.378174
ENSGALG00000004200	DPP9	1150.58	0.0453868	0.438767	-0.01468	0.800592	-0.0294536	0.613622	0.0844582	0.155953	-0.0582161	0.328099	0.0799023	0.173608	-0.0073357	0.901395	0.100062	0.0916228
ENSGALG00000004203	PSMG3	702.264	0.24771	0.0435928	0.0156015	0.898738	-0.034936	0.776083	-0.21458	0.0820519	-0.0171554	0.889106	0.167066	0.172911	-0.362486	0.00310999	-0.19878	0.105038
ENSGALG00000004204	FAM63B	626.755	-0.289638	0.0163267	-0.0809812	0.498417	0.221362	0.065245	-0.0498202	0.681029	0.0338409	0.779979	-0.405494	0.00072797	0.501214	3.20555e-05	-0.0695159	0.567266
ENSGALG00000004205	SOAT1	877.86	-0.330723	0.0185429	0.0645881	0.644219	0.26306	0.0609185	0.0432883	0.75945	-0.0579888	0.681584	-0.800535	1.103e-08	-0.145522	0.296609	-0.963831	6.33031e-12
ENSGALG00000004209	ELFN1	56.5343	0.418774	0.245645	-0.443271	0.211965	0.0401265	0.908876	-1.21937	0.000409238	-0.0669057	0.838602	-1.81828	9.68228e-09	0.0794962	0.797047	-3.00943	1.56538e-19
ENSGALG00000004212	ADAM10	1622.9	-0.443746	0.0360574	0.00604759	0.977181	0.0618873	0.769822	-0.230736	0.275604	0.108322	0.608698	-0.215869	0.307284	0.882554	3.08788e-05	0.168459	0.426989
ENSGALG00000004215	WIPI1	1734.7	0.184049	0.105924	-0.0272285	0.810749	-0.365446	0.00129279	0.185701	0.102937	0.103814	0.362627	-0.0238539	0.833957	-0.0531976	0.640419	0.0038384	0.973132
ENSGALG00000004216	TOR3A	220.007	0.246134	0.288683	-0.0308963	0.893779	-0.133956	0.562695	-0.867706	0.000166265	-0.289575	0.202161	-0.313085	0.164081	-0.343985	0.125093	-1.73307	2.87663e-14
ENSGALG00000004220	SERINC3	1718.47	-0.0322052	0.660854	-0.0643057	0.378403	-0.0365327	0.617099	0.313636	2.2531e-05	-0.236702	0.00139229	-0.397032	5.40577e-08	0.196856	0.0070243	-0.256285	0.000491523
ENSGALG00000004222	HK1	1723.79	-0.230025	0.0147716	-0.0604331	0.519912	0.302219	0.0013394	0.009484	0.920419	-0.0562092	0.553546	-0.182862	0.0525301	0.176178	0.0622745	-0.0416476	0.66038
ENSGALG00000004224	MAD1L1	364.873	0.0992016	0.220224	-0.0159674	0.841849	0.0414558	0.607872	-0.0394954	0.635083	0.165212	0.0481463	-0.0564144	0.492383	-0.20207	0.013509	-0.00807808	0.921241
ENSGALG00000004225	KDM2B	619.507	-0.225899	0.0641059	-0.0475781	0.694547	0.168694	0.165292	-0.141677	0.247432	0.0299974	0.806234	-0.148586	0.221327	0.457639	0.000184475	0.0925904	0.452029
ENSGALG00000004227	FAM20B	155.38	-0.438396	0.00913421	-0.106311	0.51792	0.180517	0.275322	0.299619	0.0789579	-0.140041	0.413303	-0.341161	0.0407464	0.0513927	0.757248	-0.494381	0.0035103
ENSGALG00000004228	USP40	195.709	-0.42717	0.0279886	0.0126125	0.947681	-0.12325	0.521708	0.0447085	0.817617	0.115861	0.550879	-0.0147565	0.939129	0.330611	0.0900165	-0.0613836	0.754983
ENSGALG00000004230	LIPC	54.5063	-1.93954	0.19112	1.36441	0.356361	-3.71328	0.00736003	-3.45346	0.00231537	1.00362	0.363961	-3.8178	0.000532735	0.880663	0.422036	-9.67538	1.25991e-12
ENSGALG00000004231	IFNLR1	234.737	-0.148907	0.541673	-0.101892	0.674046	-0.187294	0.438827	0.191073	0.433203	-0.164209	0.500642	-0.0563363	0.815847	0.796784	0.00116808	0.329218	0.18291
ENSGALG00000004234	PGGHG	168.651	0.365007	0.00438882	0.147694	0.251424	-0.00515786	0.968511	-0.191357	0.15117	-0.00446396	0.973013	0.289324	0.0269711	-0.477708	0.000258201	0.123338	0.337377
ENSGALG00000004236	TRAF3IP1	71.9788	-0.116197	0.595615	-0.0341735	0.874176	-0.0345983	0.873023	-0.465287	0.0323305	0.366832	0.0903262	-0.393291	0.0663323	0.998049	6.0473e-06	0.321334	0.153385
ENSGALG00000004237	PRKAR1A	2219.52	-0.27403	0.000399479	-0.0637127	0.407667	0.123353	0.109631	0.0874637	0.260217	-0.0596693	0.442468	-0.329814	1.89614e-05	0.319177	3.62027e-05	-0.197232	0.0111546
ENSGALG00000004238	MRM2	107.708	0.104617	0.384235	0.126426	0.289662	-0.236168	0.0488831	0.190712	0.127485	0.00854676	0.946107	0.113073	0.359192	-0.195885	0.113831	0.111322	0.364111
ENSGALG00000004240	ORAI1	574.852	-0.20479	0.0139877	0.116927	0.154983	0.00215073	0.979321	-0.168081	0.0459255	-0.129556	0.120273	0.103217	0.209007	0.157155	0.0593435	-0.122977	0.145226
ENSGALG00000004244	TTPAL	152.929	-0.432344	0.00656885	-0.0319267	0.837488	0.337363	0.0325452	-0.262543	0.102368	-0.0309085	0.846098	0.021308	0.892165	0.539123	0.000824736	0.140072	0.392089
ENSGALG00000004245	NUDT1	366.807	0.129182	0.524911	-0.00661315	0.974005	0.173276	0.394094	-0.073793	0.717735	0.282387	0.167095	0.409131	0.0456533	-0.572403	0.00518754	0.341166	0.0942699
ENSGALG00000004246	SLC6A4	126.793	-0.961629	0.00050966	0.185871	0.495993	-0.0191979	0.944115	0.580974	0.0365376	-0.18576	0.505612	0.462263	0.0965573	0.412946	0.145674	0.475466	0.0944959
ENSGALG00000004247	MORN3	8.68309	-0.124483	0.739159	-0.152483	0.667638	0.415071	0.266745	-0.0452496	0.912411	-0.584789	0.130929	0.0987184	0.777626	-0.0281693	0.936932	-0.421385	0.257638
ENSGALG00000004249	GRHL3	30.3482	0.0478444	0.823631	0.0879882	0.67778	-0.0709371	0.741368	0.226132	0.323848	-0.391637	0.0832034	0.377214	0.0817768	0.00493286	0.982565	0.281537	0.207937
ENSGALG00000004250	B4GALNT4	145.289	0.544581	0.00389665	-0.27863	0.138948	0.49565	0.00920945	0.211462	0.283481	-0.0733305	0.710873	-0.15287	0.429764	-0.714645	0.000172108	0.0322177	0.863907
ENSGALG00000004252	LOC420160	1996.62	0.0997307	0.549571	0.17432	0.295476	0.086418	0.604368	0.0401042	0.810335	-0.245527	0.141536	0.633544	0.000148047	0.0222864	0.894102	0.810876	1.23366e-06
ENSGALG00000004254	TMEM120B	159.245	-0.192233	0.0948944	0.0155032	0.889786	0.00189419	0.986645	-0.111066	0.341011	-0.00203947	0.985933	0.129533	0.253275	0.0294917	0.79862	-0.128915	0.27278
ENSGALG00000004255	SNX8	211.211	-0.678467	0.00105367	0.0272728	0.894053	0.279798	0.174061	0.236774	0.256484	0.194632	0.353721	-0.542087	0.00905755	-0.0847984	0.681284	-0.566876	0.00646055
ENSGALG00000004257	TSPAN15	12.9346	0.307062	0.500426	0.0878702	0.847213	-0.0350178	0.939375	1.20728	0.0188925	-1.032	0.0459507	-0.29078	0.531168	-0.294113	0.519205	-0.0496938	0.913062
ENSGALG00000004259	BLMH	2457.61	-0.0860175	0.2195	-0.0191893	0.783256	0.00229753	0.973765	0.200196	0.00449495	-0.0671581	0.341099	0.138656	0.048326	0.0964361	0.172019	0.26522	0.000173165
ENSGALG00000004261	AQP9	10.5764	-0.293347	0.520045	-0.473148	0.281988	0.215695	0.622734	0.599841	0.195031	0.0131663	0.977812	-0.113322	0.805988	0.345548	0.463445	0.294433	0.535533
ENSGALG00000004263	MYDGF	1326.88	0.230473	0.0177828	-0.10694	0.270523	0.194047	0.0461079	-0.0368234	0.707131	0.0611008	0.533032	0.0656172	0.501675	-0.24892	0.0108354	0.158554	0.103964
ENSGALG00000004266	TNFAIP8L1	1484	0.12204	0.255005	0.0789639	0.460975	0.0893546	0.405184	0.0451974	0.675357	-0.0178944	0.868313	0.344126	0.00141103	-0.343937	0.00144613	0.317851	0.00314862
ENSGALG00000004267	SIGIRR	29.24	0.823795	0.0203243	0.367679	0.313871	-0.677186	0.062168	0.0255422	0.943972	0.0432265	0.905472	0.26372	0.465639	-0.734118	0.0401588	0.112659	0.747378
ENSGALG00000004268	NIPAL3	825.89	-0.179012	0.0865029	0.0385826	0.710052	-0.0799681	0.441703	-0.203286	0.0515241	0.162597	0.119098	-0.121357	0.242429	0.235142	0.0241433	-0.147301	0.160589
ENSGALG00000004270	ALDH1A2	48.6401	-0.0980519	0.73509	-0.324472	0.253884	0.155343	0.584932	-0.0361255	0.90078	-0.0401118	0.889611	-0.596928	0.0343773	0.204565	0.466297	-0.735781	0.010552
ENSGALG00000004272	ASB1	349.713	-0.212325	0.0615672	0.0380953	0.734159	0.26661	0.0189256	-0.0094457	0.93525	-0.112058	0.333176	-0.248968	0.0280103	-0.136524	0.225984	-0.414615	0.000274243
ENSGALG00000004273	RALGPS2	260.766	-0.302032	0.321055	-0.0492901	0.870345	-0.493015	0.101373	-1.186	7.33847e-05	-0.221558	0.45545	-0.385132	0.193047	0.153811	0.603169	-2.48321	1.62321e-16
ENSGALG00000004274	TWIST2	16.9095	0.0322813	0.935834	0.327514	0.41386	-0.371934	0.355693	0.00037373	0.999268	0.142338	0.727962	0.186409	0.646824	0.40336	0.33973	0.720343	0.0866242
ENSGALG00000004276	CHST12	407.783	0.0957932	0.511712	0.0703072	0.629025	0.115021	0.432222	0.0522523	0.725136	-0.418925	0.00454771	-0.286312	0.048125	-0.102855	0.476574	-0.474719	0.00110741
ENSGALG00000004280	ANO9	326.039	0.938521	0.0160543	0.198699	0.610728	-0.418326	0.283803	0.59446	0.128774	-0.24389	0.533541	0.533977	0.17252	-0.764868	0.0506915	0.838573	0.0315854
ENSGALG00000004282	RCAN3	413.911	-0.223574	0.0128017	0.0488088	0.579949	-0.0233645	0.792509	-0.0531741	0.557388	-0.0721189	0.423699	-0.31246	0.000368408	0.222221	0.0115852	-0.413662	4.56516e-06
ENSGALG00000004286	COL13A1	184.5	0.00143749	0.995941	-0.158226	0.573864	0.405127	0.151667	-0.245141	0.389087	0.264952	0.351917	-1.52975	5.40742e-08	-0.629161	0.0234832	-1.89076	1.49913e-11
ENSGALG00000004288	HDAC4	84.1429	-0.88439	0.000632491	-0.0251766	0.920777	0.0658049	0.795526	0.766191	0.00333912	0.327795	0.219818	-0.0535713	0.840256	-0.115887	0.663012	0.0807659	0.761269
ENSGALG00000004290	ANGPTL1	253.358	0.148226	0.751377	-0.294228	0.528191	-0.015601	0.973295	-1.34724	0.00375233	0.529897	0.252384	-2.73963	2.87451e-09	0.461923	0.314753	-3.25665	2.1771e-12
ENSGALG00000004293	PLG	120.686	-0.120692	0.594822	-0.020766	0.926635	0.417142	0.0666407	-0.435033	0.0577291	0.373704	0.10257	0.452911	0.049204	0.343033	0.145283	1.0103	1.55182e-05
ENSGALG00000004294	CGNL1	22.1789	-0.602954	0.253398	0.397825	0.447838	-0.223285	0.671225	-0.638372	0.224091	0.676007	0.198052	0.0222285	0.966312	0.452413	0.394821	0.0838619	0.875499
ENSGALG00000004295	CPD	1836.62	0.0148498	0.883544	-0.140093	0.165803	0.204946	0.0429602	0.0977369	0.337465	-0.147224	0.148306	-0.181244	0.0735508	-0.38456	0.000141823	-0.535588	1.23243e-07
ENSGALG00000004297	DNAH1	27.7836	-0.723661	0.0290033	0.23375	0.464077	0.246976	0.452189	-0.462618	0.166182	0.352942	0.2875	-0.577745	0.074412	0.343959	0.286793	-0.586397	0.0820555
ENSGALG00000004300	PTDSS2	327.944	0.0155496	0.927563	-0.0188603	0.911759	0.168838	0.323615	-0.140321	0.416661	-0.0940021	0.584857	-1.12807	2.44819e-11	-0.328389	0.0490404	-1.52525	1.89806e-19
ENSGALG00000004302	NDUFA10	2101.05	0.130475	0.150737	0.00201178	0.982299	-0.00230264	0.979763	0.0970615	0.287288	0.0902933	0.322801	-0.0831486	0.361012	-0.298145	0.00104124	-0.0637551	0.483071
ENSGALG00000004304	TCF12	4161.29	-0.246428	0.15792	0.00940934	0.956979	-0.266652	0.126306	0.104078	0.550842	0.157157	0.367833	-0.0485098	0.780974	0.507798	0.003632	0.216852	0.214402
ENSGALG00000004306	SYT12	9.88776	0.401018	0.479806	-0.414018	0.45603	0.243	0.661873	-0.128827	0.826306	0.113992	0.84535	-1.54753	0.00339332	-0.415403	0.379617	-1.74777	0.000665505
ENSGALG00000004309	GDAP1L1	44.8563	0.205571	0.514672	-0.256531	0.411389	0.376431	0.232633	-0.391114	0.222581	0.135552	0.669662	-0.549424	0.0772984	-0.512659	0.092471	-0.992174	0.00134177
ENSGALG00000004310	TTYH3	222.634	-1.59864	0.000539292	0.0569453	0.901477	0.229699	0.617768	0.909358	0.0490649	-0.145143	0.753831	0.139229	0.763211	-0.095985	0.835601	-0.504541	0.276293
ENSGALG00000004311	AGGF1	179.02	-0.328464	0.103744	0.179821	0.36972	-0.227034	0.258161	-0.243011	0.227248	0.335923	0.0954082	-0.130098	0.517113	1.04038	4.03545e-07	0.627511	0.00241491
ENSGALG00000004319	NUDT13	62.9653	0.020457	0.906414	0.012411	0.942051	-0.0245203	0.887118	-0.226103	0.202316	-0.000898715	0.995885	-0.186898	0.264479	-0.271651	0.0986765	-0.677204	6.78647e-05
ENSGALG00000004320	FAT2	3.96082	0.689093	0.359618	-0.856032	0.244363	0.341383	0.633817	1.06312	0.203522	-0.754518	0.373904	1.74745	0.0544452	-0.950789	0.324957	1.2797	0.1172
ENSGALG00000004321	OSER1	388.687	0.169109	0.0231394	0.0602643	0.415561	-0.206548	0.0053285	-0.101309	0.179265	0.194593	0.01012	0.182543	0.0153393	-0.177103	0.019776	0.12155	0.107401
ENSGALG00000004323	RASAL2	254.69	-1.4862	8.5861e-05	-0.0606704	0.871713	0.267189	0.477418	0.87967	0.0201179	0.0227118	0.95232	-0.834331	0.0272397	-0.304046	0.419305	-1.51568	6.28554e-05
ENSGALG00000004324	SETD1A	504.723	-0.084497	0.5446	-0.0419105	0.762657	-0.0988793	0.4763	-0.0144125	0.917758	0.370096	0.00825814	0.258669	0.0653871	0.110868	0.433759	0.499934	0.000403116
ENSGALG00000004325	P4HA1	1436.95	-0.222543	0.0412996	-0.105888	0.329535	0.0885209	0.415462	0.0367542	0.736517	0.0889446	0.415851	-0.30535	0.00502453	0.131298	0.227832	-0.288263	0.00834595
ENSGALG00000004326	GOSR1	672.617	-0.028988	0.624568	-0.00853618	0.883474	-0.0284856	0.627058	-0.0701828	0.243193	0.0295615	0.621854	-0.0339932	0.562118	0.305467	3.61201e-07	0.164842	0.0066905
ENSGALG00000004328	IGHMBP2	405.989	0.17764	0.0342682	-0.0503112	0.545648	0.145617	0.0837043	-0.0611815	0.47993	0.00472437	0.956343	0.107958	0.204041	-0.0809791	0.345	0.243467	0.00430856
ENSGALG00000004329	IQCE	215.838	-0.825336	0.000483164	0.0395544	0.865714	-0.10891	0.64175	0.495775	0.035914	0.0673354	0.776805	-0.235347	0.318637	0.313314	0.185862	-0.253615	0.288045
ENSGALG00000004333	ABCA5	377.854	-0.802455	0.000730556	0.00354998	0.987994	-0.154435	0.512746	0.811418	0.000647301	0.187155	0.434424	0.0216338	0.927845	-0.243959	0.307126	-0.177092	0.45894
ENSGALG00000004334	MYLK3	104.201	-0.185662	0.339318	0.196675	0.306595	-0.508607	0.0079713	-0.13586	0.478774	0.156862	0.413461	0.378442	0.0488499	0.722993	0.000326995	0.624842	0.00204883
ENSGALG00000004336	INPPL1B	412.794	0.372649	0.0723335	0.435467	0.0361423	0.0878602	0.673979	-0.417133	0.0462887	-0.114511	0.582828	0.594956	0.00432284	-0.608788	0.00354399	0.3505	0.0916873
ENSGALG00000004341	LOC424430	178.6	0.123637	0.45791	0.0884936	0.593885	0.0755119	0.652005	-0.223916	0.186577	0.138201	0.413548	0.0210554	0.900067	-0.463888	0.00537542	-0.240905	0.147909
ENSGALG00000004342	ORC6	282.182	0.0183499	0.857366	0.0911751	0.367829	-0.202411	0.0460496	0.341267	0.00111093	0.0180395	0.864799	0.283044	0.00709895	-0.207398	0.0510576	0.342067	0.00110084
ENSGALG00000004343	HPD	83.4146	0.30757	0.147432	-0.0183617	0.930894	0.0396029	0.852845	-0.402948	0.0618992	-0.0373305	0.860202	-0.563174	0.006124	-0.743043	0.000199611	-1.41769	4.26329e-12
ENSGALG00000004345	OIT3	215.473	0.279056	0.235154	0.142146	0.545557	-0.552531	0.0183962	0.0169136	0.942582	-0.0336984	0.88584	0.0603273	0.795979	0.346011	0.141952	0.258225	0.274724
ENSGALG00000004346	P2RY4	96.6296	0.315238	0.179229	-0.169457	0.468946	0.813897	0.000630467	-0.303356	0.21182	-0.0268291	0.911339	0.461842	0.0550359	-0.589046	0.0145545	0.502289	0.0341591
ENSGALG00000004347	NEDD4	363.304	-0.497038	0.0246031	0.0232488	0.915817	-0.148981	0.498286	0.00363048	0.986872	0.0197619	0.928636	-0.0482526	0.826415	0.835237	0.000166727	0.187606	0.40025
ENSGALG00000004348	BRAT1	266.824	0.0368756	0.668202	0.0444183	0.601107	-0.075984	0.374652	-0.0288781	0.742746	0.127128	0.149867	0.15956	0.0679288	-0.0597706	0.500513	0.203349	0.0212509
ENSGALG00000004350	WDR41	177.867	-0.173313	0.336149	-0.0652539	0.714608	-0.0920193	0.606176	0.011389	0.949587	0.180198	0.31855	0.112622	0.531726	0.780331	2.52902e-05	0.753954	5.00486e-05
ENSGALG00000004352	PSMD9	1362.41	0.241568	0.0544507	-0.0147354	0.906537	-0.224444	0.0736175	0.145333	0.248265	0.0821125	0.514698	0.232475	0.064816	-0.25844	0.0403451	0.203869	0.105298
ENSGALG00000004353	TBCA	846.311	0.101024	0.349442	-0.0973108	0.365542	-0.286865	0.00750046	0.189667	0.0789854	0.166963	0.123471	0.15317	0.156818	-0.117069	0.280809	0.10958	0.312524
ENSGALG00000004355	MCU	1037.9	-0.121787	0.249303	0.0352365	0.737829	-0.144958	0.168747	0.085005	0.422287	0.178064	0.093583	0.0360803	0.733345	0.345371	0.00121512	0.413013	0.000111419
ENSGALG00000004357	ANXA6	4902.7	0.142665	0.256045	0.00349394	0.977802	0.310633	0.0134417	0.128988	0.305563	-0.239703	0.0568545	0.142723	0.256302	-0.316811	0.0117485	0.171989	0.171187
ENSGALG00000004362	MRPL21	446.219	0.163023	0.0837323	0.0568087	0.545184	-0.233762	0.0127819	0.255657	0.0076268	0.0482921	0.617105	0.219606	0.0220699	-0.335263	0.000489085	0.174361	0.0672093
ENSGALG00000004363	MCM3AP	1482.63	-0.317491	0.00052618	0.0547583	0.547812	-0.107762	0.237309	0.304494	0.000917689	0.0980583	0.287451	0.138672	0.131557	-0.107971	0.241604	0.062759	0.496184
ENSGALG00000004364	ABR	2261.33	0.257457	0.0374148	-0.00571915	0.96311	0.345806	0.00525993	-0.198209	0.110773	-0.140374	0.258001	-0.277824	0.024707	-0.313199	0.0112416	-0.332062	0.00722851
ENSGALG00000004366	BAP1	1768.9	0.466609	8.16612e-05	0.0190236	0.872446	0.0245216	0.836233	-0.155813	0.190193	-0.0822946	0.488418	0.194847	0.10028	-0.478963	5.31707e-05	-0.0120701	0.918791
ENSGALG00000004367	AWAT1	51.2759	0.446516	0.147866	0.0227059	0.941443	0.0987296	0.751401	-0.0480813	0.879665	-0.343181	0.274728	0.582045	0.0620486	-0.284768	0.367524	0.473966	0.12847
ENSGALG00000004369	PYGO1	51.3831	-0.468103	0.0152159	0.127447	0.49388	0.0412667	0.827663	0.699822	0.000704396	-0.200714	0.343357	0.284609	0.166575	0.0824241	0.699649	0.566752	0.00685435
ENSGALG00000004370	MAP2K6	86.108	-0.546844	0.00493348	0.0643753	0.735172	0.0108453	0.954831	1.08476	9.92578e-08	-0.297091	0.153784	0.409067	0.0456484	-0.00490699	0.981371	0.720206	0.00047575
ENSGALG00000004372	MICU1	592.109	0.22669	0.0765943	0.0186755	0.883848	-0.102277	0.424155	0.189186	0.143064	0.0324905	0.80193	0.130776	0.310502	-0.473454	0.000234854	0.0220868	0.863278
ENSGALG00000004375	VPS35	1313.21	-0.260686	0.00605393	-0.0290707	0.758249	-0.0115449	0.902824	0.226304	0.017554	-0.0234811	0.805682	-0.0486677	0.608253	0.381565	6.52566e-05	0.234419	0.0144554
ENSGALG00000004376	KCNJ2	64.4819	-0.187426	0.433522	0.0487046	0.835951	0.306402	0.202389	-0.133721	0.589636	0.139209	0.574033	-1.86037	1.91266e-15	0.0392161	0.860103	-1.64798	1.52187e-12
ENSGALG00000004378	ASB6	1777.69	0.469491	0.00254637	0.100207	0.519701	-0.496358	0.00141735	0.0870648	0.575957	0.0467224	0.764144	0.230733	0.138172	-0.452867	0.00361387	-0.0150064	0.923131
ENSGALG00000004383	TIMM22	329.35	0.371921	0.00866217	0.0632919	0.655311	-0.0673975	0.635604	-0.00082712	0.995411	0.0676659	0.638286	0.140643	0.325912	-0.582845	4.32744e-05	-0.00754787	0.957494
ENSGALG00000004386	SOX9	8.34271	0.241439	0.705217	-0.565567	0.356921	0.533297	0.391243	-1.62872	0.00770673	0.581542	0.302056	-1.55632	0.00400548	0.728516	0.164275	-1.66582	0.00446038
ENSGALG00000004390	AP3B1	445.923	-0.298213	0.159427	0.0566944	0.78841	-0.0893614	0.672509	-0.121398	0.566672	0.0773557	0.714952	-0.357188	0.090634	0.529866	0.012271	-0.202244	0.341276
ENSGALG00000004393	LOC428824	26.2021	1.17408	0.0661308	-0.198249	0.756792	0.654377	0.30875	1.85654	0.00566558	0.502374	0.473298	0.654169	0.362408	0.756685	0.33346	5.39997	3.06088e-13
ENSGALG00000004394	PCBP3	8.50975	0.24037	0.498886	0.124685	0.726661	0.146416	0.695688	-1.03812	0.00486101	0.717448	0.0424647	-0.444326	0.202558	-0.598837	0.0637146	-0.852369	0.0105556
ENSGALG00000004397	MLXIP	265.094	-1.21869	0.00037827	0.00154758	0.996381	-0.18631	0.585012	1.75486	3.4131e-07	0.0339334	0.921983	0.343868	0.320641	-0.246925	0.476751	0.482284	0.163293
ENSGALG00000004398	CARD11	615.088	-0.320773	0.0519736	0.0980088	0.55121	0.146725	0.373577	-0.0991795	0.549306	-0.118975	0.471856	-0.0813297	0.621375	0.281369	0.0884525	-0.0941542	0.569946
ENSGALG00000004400	SPECC1	446.101	-0.339387	0.00652007	-0.00445961	0.971216	0.298577	0.0164146	-0.11342	0.367475	0.190633	0.1302	0.0408523	0.744754	0.477395	0.000179711	0.55019	1.63408e-05
ENSGALG00000004401	WNT11B	17.0547	0.735934	0.0189303	-0.0545801	0.865139	-0.316922	0.314891	0.104088	0.751889	-0.0804875	0.806552	0.438506	0.177194	-0.347166	0.294529	0.479373	0.126124
ENSGALG00000004410	ANAPC16	904.302	0.245245	0.0455221	0.0391578	0.749321	-0.0730421	0.551608	0.116659	0.344608	0.116662	0.345557	0.0842015	0.494853	-0.72922	2.95873e-09	-0.200337	0.102134
ENSGALG00000004412	DIABLO	543.028	0.00922036	0.925155	-0.0323407	0.739842	-0.195861	0.0440758	-0.0206577	0.833298	0.142259	0.148048	0.092466	0.344725	0.0682986	0.488959	0.0633841	0.522335
ENSGALG00000004413	SLC39A11	279.117	0.104594	0.396892	0.130675	0.288276	0.183741	0.140936	-0.0464825	0.715722	-0.0192231	0.879944	-0.030746	0.806105	-0.470879	0.000149499	-0.148321	0.230668
ENSGALG00000004416	TTC19	486.965	0.317867	0.0200655	0.137653	0.314363	-0.0964193	0.482291	-0.391687	0.0044011	0.162011	0.237197	0.137604	0.314351	-0.108019	0.431137	0.15901	0.246095
ENSGALG00000004418	SSTR2	1938.94	0.252965	0.325844	-0.316617	0.218678	0.620394	0.0159854	0.700203	0.006653	-0.480366	0.0626992	0.668726	0.00953028	-0.363686	0.158875	1.08162	2.7244e-05
ENSGALG00000004420	SDK1	719.761	0.00935775	0.934483	-0.0424575	0.707838	-0.0591856	0.601708	0.0140077	0.902431	-0.121655	0.286256	0.196636	0.0831506	-0.157356	0.166929	-0.160654	0.159194
ENSGALG00000004424	SEC16B	37.3536	0.418234	0.221606	0.195084	0.571041	0.194612	0.580021	-0.831499	0.0181803	0.371171	0.282753	0.351183	0.313345	-0.930289	0.00692818	-0.231503	0.494875
ENSGALG00000004425	SCAMP1	405.094	-0.376945	0.028941	0.00344925	0.983938	0.124433	0.468993	-0.322631	0.0614842	0.114418	0.50625	-0.750361	1.11719e-05	0.457429	0.00736039	-0.750208	1.37677e-05
ENSGALG00000004431	SAR1A	1375.41	0.27352	0.0218957	-0.029795	0.802692	0.109924	0.357365	0.0206686	0.863257	-0.0135574	0.910046	0.0564317	0.63718	-0.498989	2.96293e-05	-0.0817972	0.493075
ENSGALG00000004435	RAB27A	1180.34	-0.364933	0.0291924	-0.0474434	0.776205	0.100545	0.547186	-0.131244	0.432889	-0.0236897	0.887363	-0.00562359	0.973134	0.954377	1.3235e-08	0.481988	0.00418773
ENSGALG00000004436	CYP3A4	298.12	0.149619	0.412212	0.0305789	0.86657	0.14541	0.426826	-0.040199	0.828087	-0.466701	0.0110741	-0.0892815	0.621981	-0.199252	0.27073	-0.469824	0.00978426
ENSGALG00000004437	LHFPL2	107.486	-0.333522	0.0198507	-0.175842	0.200081	0.544979	0.00012335	-0.13704	0.360342	0.176071	0.239974	-0.555465	0.000105111	0.212245	0.133509	-0.268573	0.0658994
ENSGALG00000004438	ARSB	1240.86	-0.189705	0.332627	0.110847	0.570797	0.149121	0.446335	0.0482747	0.805824	-0.232913	0.235291	-1.26437	9.55625e-11	0.20934	0.282775	-1.1694	2.22506e-09
ENSGALG00000004440	VPS33A	740.033	0.105835	0.175316	0.0514511	0.50792	0.0975778	0.213187	-0.0926601	0.245125	-0.059777	0.451199	-0.00219382	0.977627	-0.146715	0.0610387	-0.0464814	0.5536
ENSGALG00000004442	PPA1	840.105	0.0380782	0.702568	0.0377895	0.703784	0.130871	0.189864	0.086882	0.389589	0.15395	0.128652	0.179243	0.0762078	-0.197546	0.0514222	0.429268	2.06506e-05
ENSGALG00000004444	SHCBP1	408.464	-0.362576	0.0474896	0.0700987	0.700228	-0.42401	0.0197303	0.528903	0.00383038	0.202441	0.270843	0.120255	0.512488	0.292121	0.114144	0.427233	0.0209199
ENSGALG00000004455	USP34	665.155	-0.351799	0.057697	0.140148	0.448341	-0.158997	0.390018	-0.152845	0.409313	0.0815036	0.659827	0.0902108	0.625693	0.57	0.00216598	0.218222	0.241576
ENSGALG00000004460	FOXK1	491.567	-0.14868	0.0914851	0.0522575	0.547698	0.0595764	0.497034	0.13805	0.125974	-0.0850583	0.346202	0.0699814	0.430251	0.000763477	0.993199	0.0868911	0.333285
ENSGALG00000004465	PALD1	1110.14	0.269389	0.125367	0.0227312	0.897071	0.330449	0.0605993	-0.182911	0.300505	-0.0733999	0.677415	-0.488659	0.00543733	-0.761637	1.38489e-05	-0.884038	4.65032e-07
ENSGALG00000004467	CLIP1	381.741	-0.401392	0.0826409	0.415657	0.0717623	-0.115596	0.617333	-0.281631	0.224103	0.125813	0.586731	-0.295796	0.200012	1.18381	3.63196e-07	0.630865	0.00688722
ENSGALG00000004474	PLEKHF1	242.676	-0.102041	0.5311	-0.158656	0.323998	0.238328	0.140847	-0.226898	0.166641	-0.186676	0.250614	-0.947971	2.20313e-09	0.0530752	0.734884	-1.33084	1.1747e-16
ENSGALG00000004475	LOC107052104	146.916	0.40067	0.0516202	0.0700613	0.734065	-0.310548	0.131489	0.281944	0.17796	-0.311232	0.136564	0.807966	0.000112541	-0.47501	0.0250721	0.463852	0.0258511
ENSGALG00000004476	SEMA3G	141.253	0.45767	0.214494	0.240659	0.514701	0.117819	0.750796	-0.328774	0.377152	0.425741	0.253143	-0.545767	0.141224	-1.42064	0.000108767	-1.05329	0.00407594
ENSGALG00000004477	NCOR1	1009.6	-0.261938	0.0818681	0.120272	0.423238	-0.0952801	0.526177	-0.106975	0.477575	0.0427519	0.776458	-0.0857123	0.568322	0.384186	0.0107682	-0.00269548	0.985761
ENSGALG00000004480	C19orf12	256.961	0.133341	0.264431	-0.032653	0.783165	0.291767	0.0153664	-0.0293795	0.812538	-0.0292711	0.812662	-0.245495	0.0416833	-0.286729	0.0161715	-0.19842	0.0968526
ENSGALG00000004483	AHSA2	731.35	-0.0558988	0.689224	0.0214018	0.87785	-0.197292	0.156513	-0.715948	2.5942e-07	0.0473279	0.732149	0.118968	0.38871	0.530201	0.000136274	-0.25124	0.0727477
ENSGALG00000004486	ZCCHC8	554.623	-0.05946	0.722713	-0.0189206	0.90983	-0.124996	0.454436	-0.316664	0.0584209	0.131516	0.431259	0.0943692	0.571688	0.762652	5.9669e-06	0.468497	0.005559
ENSGALG00000004489	ENSGALG00000004489	132.116	-0.015024	0.909045	-0.0227121	0.860327	-0.075321	0.561133	0.149595	0.267062	-0.104846	0.436928	-0.0572098	0.66068	0.194176	0.143174	0.0686574	0.609409
ENSGALG00000004491	DMGDH	13.8349	-0.474053	0.156947	-0.35639	0.255178	0.737737	0.0238134	0.702088	0.064468	-0.372415	0.336291	-0.910342	0.00741254	0.583108	0.0810032	-0.0902673	0.796511
ENSGALG00000004492	PIGL	46.7242	-0.165049	0.362648	-0.20683	0.229204	0.0655072	0.704202	-0.176497	0.326451	0.0586198	0.741304	-0.228566	0.17712	-0.0147984	0.929778	-0.667613	0.000179378
ENSGALG00000004493	RSRC2	850.454	-0.205866	0.21632	0.0812073	0.624997	-0.200603	0.227373	-0.223329	0.17939	0.149435	0.368797	0.0720693	0.66439	0.728423	1.30392e-05	0.401337	0.0165463
ENSGALG00000004494	CCNE1	231.918	-0.028193	0.758329	0.0508139	0.573119	0.0197383	0.82904	0.0610741	0.520885	-0.0272916	0.774206	0.169171	0.0697497	0.137578	0.152103	0.382891	6.23707e-05
ENSGALG00000004495	DNAI2	11.6792	0.876057	0.0459403	-0.326873	0.462895	-0.059086	0.892059	-1.29596	0.00190169	0.191125	0.614285	0.188039	0.618039	-0.852244	0.0203387	-1.27894	0.00082777
ENSGALG00000004496	TNIP1	3693.25	0.264024	0.0841799	0.0424541	0.78123	0.145335	0.342058	-0.163313	0.286205	-0.0528145	0.730062	-0.880901	8.12941e-09	-0.628368	3.80691e-05	-1.27358	7.3828e-17
ENSGALG00000004498	SLC2A10	43.1786	0.488455	0.220431	-0.110053	0.782474	0.593165	0.146464	-0.526357	0.206742	-0.266774	0.510518	-1.48496	0.000130645	-0.882084	0.0188605	-2.18861	1.25182e-08
ENSGALG00000004500	COP1	467.187	0.0755785	0.338024	-0.0526193	0.499693	0.0446962	0.56906	0.015679	0.846	-0.00658481	0.934935	0.0860041	0.278297	0.00737364	0.926822	0.170127	0.0341262
ENSGALG00000004503	CENPV	47.0729	0.234009	0.347321	-0.153342	0.534258	0.47368	0.0605676	0.106971	0.687475	-0.212592	0.42109	-0.146783	0.563425	-0.7684	0.00186855	-0.466456	0.0577891
ENSGALG00000004504	RADIL	77.108	0.556906	0.0373981	0.0301947	0.9106	0.362072	0.187477	-0.667465	0.0161727	-0.143596	0.594491	-0.300336	0.254506	-0.571682	0.0277318	-0.733906	0.0050319
ENSGALG00000004505	CCDC137	163.871	0.273807	0.0946226	0.095763	0.558724	0.0279871	0.865363	-0.029834	0.858993	0.0059364	0.971762	0.280229	0.0928936	-0.651247	8.74874e-05	0.0026415	0.987157
ENSGALG00000004506	URI1	730.195	-0.207106	0.0337815	0.0451668	0.640884	0.091876	0.344983	-0.133517	0.173785	0.117897	0.229459	-0.0816038	0.402403	0.437573	8.95325e-06	0.270287	0.00634802
ENSGALG00000004508	EYA2	47.3602	-0.178289	0.545558	-0.433627	0.129908	0.412951	0.15161	0.509525	0.095455	-0.297523	0.333601	-0.124545	0.673679	0.545183	0.0735925	0.433675	0.15864
ENSGALG00000004509	LOC101747587	20869.6	0.186648	0.0620276	0.0292096	0.770241	-0.171	0.087309	0.182503	0.0681366	-0.00314877	0.974896	0.22003	0.0278539	-0.500119	5.75811e-07	-0.0558766	0.576427
ENSGALG00000004514	PDE6G	17.2128	0.54374	0.0458152	-0.134171	0.623572	0.00130884	0.996194	-0.171133	0.547934	0.201552	0.478743	0.368417	0.19921	-0.07311	0.806105	0.736604	0.00960505
ENSGALG00000004515	KNTC1	350.758	-0.383958	0.103431	0.13937	0.553329	-0.264062	0.261473	0.220369	0.350046	0.33032	0.162391	0.0983262	0.677434	0.506108	0.0333886	0.646473	0.00659552
ENSGALG00000004517	PARP3	231.5	0.394625	0.0187853	0.0132752	0.937021	0.30471	0.0731029	-0.47601	0.00556143	-0.0639861	0.705725	0.0568293	0.734887	-0.508233	0.00235004	-0.278789	0.0949374
ENSGALG00000004518	BHMT2	24.999	0.248815	0.363625	-0.22216	0.411192	0.717562	0.0108315	0.387468	0.21352	0.0542101	0.865475	-0.480658	0.110724	-0.0401017	0.891148	0.665136	0.0199311
ENSGALG00000004519	TRPV2	689.404	-0.262776	0.0198888	-0.0366634	0.743159	-0.0535435	0.632627	0.381643	0.000779816	-0.164909	0.147644	0.415888	0.000246424	0.267385	0.0205478	0.547025	2.08211e-06
ENSGALG00000004521	GPX3	4131.9	0.498428	0.160499	-0.087987	0.804336	0.375712	0.290201	-0.144125	0.685032	-0.17149	0.629322	-1.46012	3.92546e-05	-0.875542	0.013641	-1.86512	1.49332e-07
ENSGALG00000004523	MFN2	464.35	-0.701718	0.00154407	0.0479237	0.828038	-0.129656	0.556876	0.601468	0.00670017	0.117035	0.599006	-0.0128658	0.953807	0.0852455	0.701662	0.00743126	0.973399
ENSGALG00000004526	TNR	2.95309	-0.0872876	0.931371	0.655568	0.532272	-1.0451	0.309167	-0.867753	0.336715	0.263574	0.75469	-2.85364	0.000122991	0.128223	0.83932	-3.80642	7.79562e-06
ENSGALG00000004528	TSHZ3	34.3817	-0.466465	0.108646	0.114919	0.684383	-0.076429	0.788572	0.147686	0.614749	-0.000853991	0.997689	0.180858	0.534296	1.11487	0.000483254	1.01459	0.00165586
ENSGALG00000004529	VPS29	1266.29	-0.0196418	0.730943	-0.00486743	0.931451	-0.0537141	0.343936	0.0720883	0.212074	0.0332391	0.565876	-0.0202383	0.723334	0.158084	0.0061965	0.16495	0.00445363
ENSGALG00000004530	MMD2	19.2818	0.202875	0.629652	-0.139515	0.737969	0.322635	0.445475	1.08755	0.0204786	-1.24652	0.0075232	0.997222	0.0243703	0.0120378	0.979537	1.23629	0.00609916
ENSGALG00000004531	PLOD1	1068	-0.0948704	0.402734	-0.0619559	0.583164	0.251782	0.0262429	0.0371591	0.745028	-0.016156	0.887563	-0.618086	4.73409e-08	0.0696294	0.537132	-0.432498	0.000136908
ENSGALG00000004532	ZNF507	46.667	-1.02085	0.0441885	0.0103209	0.983617	-0.172644	0.731239	0.797755	0.115471	0.0921272	0.856571	0.40604	0.425793	0.561614	0.278033	0.674361	0.193076
ENSGALG00000004534	DCTN4	1281.31	0.28299	0.00383971	-0.0170364	0.86169	0.0230487	0.814004	0.0103767	0.916249	-0.0506338	0.607624	-0.0496684	0.61232	-0.332178	0.000686142	-0.133101	0.173686
ENSGALG00000004538	TNN	12.4369	0.899927	0.00720032	0.193693	0.57843	-0.209849	0.551976	0.0559738	0.878814	0.175196	0.638147	-0.387312	0.275224	0.223414	0.528085	0.951043	0.00573122
ENSGALG00000004542	ZMYND8	478.853	-0.333271	0.11899	0.124225	0.560126	-0.120046	0.573685	-0.263823	0.216794	0.211479	0.322001	0.0554483	0.794956	0.843376	8.68683e-05	0.517389	0.0163022
ENSGALG00000004550	PPTC7	1038.63	-0.0220836	0.814476	-0.0344359	0.712863	-0.197288	0.0348463	-0.229188	0.0145218	0.0389473	0.67709	-0.148229	0.110691	0.353586	0.000154508	-0.23869	0.0113712
ENSGALG00000004553	SGPL1	1090.25	-0.322359	0.00496592	-0.0353465	0.75664	0.215371	0.0597871	0.0271153	0.814095	-0.24336	0.0344351	-0.44211	0.000105342	0.173738	0.127352	-0.626951	4.73561e-08
ENSGALG00000004554	CACYBP	945.517	-0.171002	0.0645693	0.0441501	0.631152	-0.122265	0.18417	0.103783	0.263513	0.139898	0.132917	0.131928	0.155262	0.226656	0.0156154	0.353147	0.000167247
ENSGALG00000004555	RBM22	1663.09	0.102444	0.138942	0.0212639	0.757966	-0.0495162	0.473943	0.114853	0.100368	-0.0177837	0.799408	0.141362	0.0421855	-0.110208	0.114659	0.202415	0.00370159
ENSGALG00000004557	WIPI2	725.672	0.199072	0.0141397	-0.0644348	0.424861	-0.175727	0.0292795	0.274668	0.000819077	0.0118181	0.886209	0.167842	0.0405301	-0.222774	0.00675487	0.190464	0.0199234
ENSGALG00000004559	DPY19L3	398.47	-0.201521	0.300181	0.0439802	0.820522	-0.254767	0.188667	0.0527095	0.786233	0.270867	0.164255	0.041726	0.830164	0.571767	0.00354764	0.524763	0.00754455
ENSGALG00000004562	HVCN1	113.203	-1.09076	0.00011916	0.30261	0.276652	-0.20921	0.453397	0.1135	0.686405	-0.375555	0.180169	0.504834	0.0702431	0.282005	0.318987	-0.472578	0.100208
ENSGALG00000004569	UNC5B	301.994	0.244306	0.295857	-0.226116	0.331759	0.14512	0.533755	-0.362603	0.12145	-0.320749	0.167984	-1.14241	6.85642e-07	-0.358166	0.11725	-2.02062	2.21883e-18
ENSGALG00000004570	NCOA3	302.715	-1.19622	0.000186913	0.149129	0.639858	-0.011741	0.970635	0.889661	0.00551847	-0.206309	0.520767	0.178895	0.576776	0.377758	0.240512	0.181178	0.574134
ENSGALG00000004571	PPP1CC	1353.9	-0.133425	0.0480224	0.0203971	0.760534	0.0729609	0.27803	-0.114041	0.0935439	-0.0365899	0.589315	-0.00487959	0.942069	0.0866955	0.199188	-0.108882	0.109172
ENSGALG00000004573	LRRC8A	540.866	-0.392157	0.000545204	-0.010959	0.922209	0.264045	0.0193804	0.508325	1.12042e-05	-0.0513584	0.659769	-0.233681	0.0419336	-0.1601	0.161757	-0.0758853	0.507915
ENSGALG00000004578	RABGAP1L	933.726	-0.262581	0.0496155	-0.0282008	0.832373	-0.0915389	0.492184	0.322998	0.0159414	0.0342788	0.798538	0.197011	0.141668	0.280998	0.037251	0.452966	0.000787158
ENSGALG00000004581	NDST1	740.965	0.136956	0.369603	0.0620191	0.684239	0.279263	0.0679961	0.134686	0.382313	-0.34015	0.0271099	0.258616	0.0914441	-0.40247	0.00865481	0.12892	0.399413
ENSGALG00000004583	NPLOC4	2671.39	0.338099	0.0064594	0.0164915	0.894307	-0.268396	0.0305631	0.0506369	0.683636	0.0131285	0.915869	0.246749	0.0469462	-0.466099	0.000174758	-0.0693906	0.576148
ENSGALG00000004587	RC3H1	352.769	-0.953272	0.000420625	-0.0535442	0.842211	-0.166423	0.536044	1.32081	1.09335e-06	-0.0279016	0.918414	0.565518	0.0379725	0.190549	0.488013	0.875735	0.00138901
ENSGALG00000004588	RPS14	11247	0.213776	0.100783	0.158709	0.223087	-0.141857	0.276212	0.133321	0.306356	0.116734	0.370527	0.211219	0.105129	-0.890834	8.11057e-12	-0.198932	0.126723
ENSGALG00000004590	CLCN6	464.392	-0.195483	0.0727308	-0.0965842	0.369207	-0.103451	0.335884	0.225109	0.0392547	0.0444949	0.685166	0.177005	0.104756	-0.280213	0.0103905	-0.229121	0.0366815
ENSGALG00000004593	SULF2	783.941	-0.635654	0.000345391	-0.0272084	0.877794	0.487234	0.00601769	0.160915	0.366842	0.0164876	0.92639	-0.354541	0.0461325	0.388523	0.0290977	0.0357555	0.841199
ENSGALG00000004594	CD74	77963.5	0.168293	0.259546	0.0694842	0.641569	0.112721	0.450157	0.22476	0.132165	-0.0605205	0.685178	0.300937	0.0438073	-0.404339	0.00675725	0.411336	0.00585894
ENSGALG00000004597	ZBTB37	55.758	-1.44971	0.000229142	0.00923376	0.980852	0.343738	0.373933	1.70937	2.49604e-05	-0.238169	0.566456	0.764508	0.0662623	-0.38863	0.358739	0.750344	0.0691411
ENSGALG00000004598	CUX2	3.87368	-0.487336	0.670626	-0.0721708	0.945274	2.31305	0.0544609	-3.91333	0.000658891	1.43976	0.140594	-3.70535	4.90385e-05	-0.763154	0.29086	-5.18853	1.55028e-07
ENSGALG00000004604	KYAT1	143.068	0.384501	0.00183295	0.0774595	0.531719	0.292324	0.022113	-0.304252	0.0209953	0.0930592	0.473982	0.175865	0.171145	-0.299112	0.0202075	0.419844	0.000834562
ENSGALG00000004610	SH2B3	1250.2	0.202846	0.0381008	0.075932	0.437142	-0.0638561	0.514283	-0.169272	0.0851761	-0.039009	0.690899	0.16238	0.0966884	-0.183925	0.0603969	-0.0149046	0.879073
ENSGALG00000004611	FBXL18	234.353	-0.00478855	0.971292	-0.0614617	0.640118	-0.168764	0.198443	0.111333	0.404697	-0.168925	0.205079	-0.0641157	0.623574	-0.205689	0.114616	-0.562411	2.11516e-05
ENSGALG00000004612	MTHFR	677.603	0.0955346	0.376509	0.0318763	0.767281	0.281279	0.00951823	0.0182981	0.867876	-0.080342	0.464527	-0.257692	0.0175634	-0.333128	0.0020247	-0.244174	0.0238411
ENSGALG00000004613	P2RX5	383.271	-0.109125	0.517387	0.0177224	0.915889	-0.221813	0.186075	0.247652	0.142696	0.0143483	0.932487	0.378055	0.025458	0.606764	0.000438601	0.933603	6.03909e-08
ENSGALG00000004614	NPL	786.122	0.264619	0.0314359	-0.16087	0.189791	0.147917	0.228809	-0.243795	0.0485404	0.0444526	0.718435	-0.0332065	0.786714	-0.218186	0.0753058	-0.199069	0.105183
ENSGALG00000004618	TAX1BP3	547.328	-0.0368424	0.619483	-0.0589211	0.420154	0.04147	0.572688	-0.00632126	0.933125	0.0962334	0.202484	-0.109892	0.138461	0.254865	0.000703391	0.180592	0.0172379
ENSGALG00000004620	LAMC1	1367.61	-0.161086	0.389242	-0.237517	0.203281	0.418347	0.0252077	-0.0366384	0.845079	-0.29625	0.11369	-1.06174	1.23936e-08	-0.156597	0.399973	-1.53148	2.34082e-16
ENSGALG00000004621	PREX1	526.198	-0.844036	0.000181922	0.0656842	0.769849	0.163939	0.465855	0.343114	0.128649	-0.0621817	0.783267	-0.07275	0.746923	0.576582	0.0108728	0.170351	0.452999
ENSGALG00000004622	SPOUT1	471.02	0.388178	0.00463124	0.0536832	0.695509	-0.0376289	0.784325	-0.238518	0.0841637	0.201243	0.144778	0.342779	0.013084	-0.499818	0.000299284	0.209918	0.126573
ENSGALG00000004623	AGTRAP	486.981	0.162622	0.192719	0.0950044	0.445943	0.216673	0.0846009	-0.0267897	0.833419	-0.134844	0.288222	-0.0206747	0.86925	-0.173905	0.166237	0.118086	0.346529
ENSGALG00000004625	ATXN2	1688.94	-0.247451	0.0701281	-0.0421583	0.757164	-0.144312	0.289828	0.196914	0.149575	0.116989	0.392394	0.179863	0.188234	0.390022	0.00447956	0.449867	0.00105016
ENSGALG00000004627	LAMC2	16.8559	0.465792	0.715297	-0.677551	0.58409	2.1779	0.104775	-4.56533	0.000385462	-0.338346	0.735727	-3.53998	0.000265679	-0.131432	0.889917	-6.60894	1.92763e-09
ENSGALG00000004628	CTNS	229.148	-0.110686	0.23144	0.0102889	0.909429	0.166215	0.0717905	-0.0523116	0.586686	0.0592748	0.537218	-0.29256	0.00155819	0.132304	0.15249	-0.0874745	0.352895
ENSGALG00000004629	RNF216	1068.7	0.232954	0.00833128	-0.0226277	0.797338	0.00679037	0.938712	0.0664184	0.456717	-0.0539471	0.545453	0.0703757	0.427045	0.0256713	0.773115	0.325635	0.000250144
ENSGALG00000004631	DRAXIN	41.7943	0.015596	0.955393	0.192371	0.488127	0.215055	0.447793	0.112438	0.702	-0.160521	0.583783	-0.578279	0.0395355	-0.485406	0.0757298	-0.688745	0.0126427
ENSGALG00000004637	SHPK	463	0.150592	0.470866	0.162113	0.437361	-0.403617	0.0530312	-0.068438	0.74324	0.00331915	0.987317	0.490032	0.0189526	0.0379632	0.856682	0.371965	0.076494
ENSGALG00000004640	MAD2L2	298.473	0.305073	0.010636	0.0308075	0.796255	0.0582464	0.627853	-0.15983	0.189556	0.105281	0.386466	0.0889821	0.460857	-0.376432	0.00176424	0.052128	0.663212
ENSGALG00000004645	TBC1D13	2536.02	0.151817	0.192869	0.0173653	0.881496	-0.168616	0.147796	-0.388234	0.000865071	-0.106516	0.359824	0.0388278	0.738082	-0.403188	0.000512981	-0.858544	1.57518e-13
ENSGALG00000004646	FBXO44	169.622	0.179265	0.185508	-0.0298709	0.824143	-0.0961581	0.475201	0.310033	0.0263365	-0.190684	0.173366	0.0680425	0.618072	-0.17958	0.189432	0.061047	0.65474
ENSGALG00000004648	PDCD5	423.029	-0.131207	0.21088	0.00812026	0.937646	0.154401	0.14001	-0.323045	0.00223816	0.233619	0.0266419	-0.0344586	0.74222	0.56489	1.31967e-07	0.472319	1.15211e-05
ENSGALG00000004650	BRAP	814.656	0.0373931	0.545595	-0.0283103	0.643522	-0.0672851	0.272712	-0.00930608	0.881792	0.11228	0.0735827	-0.0198319	0.748715	0.116988	0.0616914	0.141928	0.0240641
ENSGALG00000004655	SMURF1	228.216	-0.562347	0.00764339	-0.190069	0.36195	0.17014	0.415143	0.274335	0.193656	-0.0691204	0.743772	-0.140169	0.504243	0.375371	0.0753947	-0.141858	0.504912
ENSGALG00000004657	FBXO2	80.6258	0.205859	0.220334	0.170069	0.311469	0.130815	0.447749	-0.288622	0.102008	0.119412	0.49396	0.168107	0.330884	-0.153255	0.38002	0.352385	0.0404597
ENSGALG00000004659	ZER1	1045	0.074869	0.231013	-0.00657575	0.915558	-0.0945835	0.128032	-0.0588934	0.350146	-0.0746004	0.234558	0.0714946	0.248304	0.0141114	0.821176	-0.074178	0.237967
ENSGALG00000004660	TRPV3	8.84182	-0.353498	0.347119	-0.218713	0.529883	-0.338254	0.314385	0.0440314	0.899057	0.262049	0.460156	0.498615	0.171445	0.258821	0.516232	0.153051	0.706004
ENSGALG00000004662	DISP3	154.812	0.0615751	0.743337	0.0497332	0.790487	0.355797	0.0605996	0.363475	0.0638683	-0.0716324	0.716925	-0.840281	1.09718e-05	-0.586532	0.00162117	-0.667864	0.000353147
ENSGALG00000004663	ARFGEF2	251.529	-1.25014	0.000110997	0.131072	0.683499	-0.095169	0.767343	1.05676	0.00110303	-0.0537186	0.868799	0.0137374	0.966205	0.407072	0.211371	0.209621	0.520744
ENSGALG00000004665	KPNA7	3.23457	0.567996	0.519187	0.0927306	0.917038	0.165331	0.855851	-0.0992271	0.916119	-0.0487472	0.958352	0.927367	0.333451	-0.806674	0.406782	0.798776	0.378372
ENSGALG00000004667	SMG7	1769.34	-0.0315764	0.602289	0.00138526	0.981642	0.0787688	0.19279	-0.067557	0.269565	-0.0655766	0.282482	-0.0960496	0.111447	0.0948488	0.117383	-0.0857567	0.15925
ENSGALG00000004669	ASPA	15.9221	-0.618858	0.113394	-0.0251483	0.945791	0.329955	0.386086	-0.247597	0.531022	-0.0699316	0.856714	-1.12593	0.00186542	0.672926	0.0590195	-1.08459	0.00521687
ENSGALG00000004670	ATRIP	578.989	0.00778553	0.934978	0.111274	0.241409	0.0930579	0.331071	-0.372656	0.000111281	0.081448	0.395176	0.320678	0.000800625	-0.013027	0.89288	0.228561	0.0180182
ENSGALG00000004671	ANKRD27	273.38	-0.498453	0.0643653	0.0834709	0.755867	-0.275115	0.305442	0.0849507	0.75214	0.136882	0.611148	0.111616	0.678135	0.773725	0.00429994	0.417076	0.124809
ENSGALG00000004676	BTG1L	92.7696	0.384532	0.019439	-0.31467	0.0532001	0.049879	0.758197	-0.0237436	0.886843	0.0883348	0.597093	0.294873	0.076334	-0.279416	0.0960433	0.199789	0.227653
ENSGALG00000004679	AKAP10	867.849	-0.19895	0.0951162	0.0590983	0.618565	-0.03384	0.775937	0.0187541	0.875346	-0.00654762	0.95632	-0.00772921	0.948225	0.445812	0.000200453	0.276597	0.0214416
ENSGALG00000004683	TPD52L2	1640.18	0.0925865	0.151783	0.0718925	0.264188	-0.0499155	0.439739	0.0416346	0.524019	0.0621791	0.342043	-0.290196	7.21012e-06	-0.211425	0.00101472	-0.283244	1.15423e-05
ENSGALG00000004684	IPPK	291.433	-0.297337	0.132896	-0.00812136	0.967061	-0.106909	0.586899	-0.121875	0.537085	0.313141	0.11334	-0.149213	0.4494	0.450185	0.0232924	0.0798707	0.688806
ENSGALG00000004687	CENPP	334.759	-0.0590108	0.647679	0.0562672	0.660767	-0.23521	0.0665423	0.350831	0.00712064	-0.0832477	0.525149	0.512401	9.01389e-05	0.498334	0.000247779	1.04036	1.25767e-14
ENSGALG00000004689	PKN3	79.7379	-0.120797	0.466794	-0.162527	0.315118	0.172565	0.290354	0.179936	0.292109	-0.02992	0.861707	0.0332386	0.842871	0.213262	0.214022	0.285758	0.0971855
ENSGALG00000004691	NLE1	237.567	0.122693	0.27603	0.176034	0.117281	0.204402	0.0747416	-0.11012	0.349871	0.0654873	0.577127	0.288724	0.0134869	-0.269111	0.0223672	0.47811	3.51684e-05
ENSGALG00000004693	ARPC1A	1296.93	0.0894486	0.284738	-0.0452994	0.586505	-0.0545682	0.512751	0.0929148	0.269536	0.0990876	0.240158	-0.274707	0.00102017	-0.156928	0.0597617	-0.250052	0.00279314
ENSGALG00000004695	ECM2	211.393	-0.202304	0.503735	-0.349269	0.245058	-0.00328405	0.991267	-0.292048	0.331466	-0.0974063	0.745364	-1.03756	0.00049634	1.0575	0.000393259	-0.924369	0.00219145
ENSGALG00000004696	LEO1	348.52	-0.327974	0.0163988	-0.0775268	0.565952	0.0727344	0.591178	0.120129	0.381313	0.102898	0.454878	-0.180326	0.186246	0.372177	0.00681901	0.0821108	0.553597
ENSGALG00000004700	NCF2	474.07	0.103458	0.514243	0.0215585	0.891642	0.206806	0.19326	-0.0264988	0.86879	-0.150688	0.346421	0.235163	0.139813	0.380005	0.0183921	0.769803	1.7064e-06
ENSGALG00000004701	SET	4024.02	-0.155832	0.0799226	-0.0254584	0.774432	-0.0408156	0.646018	-0.0164847	0.853109	0.113737	0.201557	0.0464614	0.601489	0.356464	6.44096e-05	0.278072	0.00184322
ENSGALG00000004702	WDR34	151.68	0.220023	0.111258	0.0561687	0.683354	0.0982019	0.482145	-0.196942	0.168154	-0.189664	0.176975	0.0471942	0.730573	-0.338027	0.0132818	-0.303046	0.0271449
ENSGALG00000004705	BUD31	1414.66	0.15445	0.142543	0.0322547	0.759141	-0.249187	0.0178142	0.258307	0.0145148	0.18037	0.0888715	0.178668	0.0916071	-0.323407	0.00227498	0.231456	0.0285357
ENSGALG00000004707	CSE1L	1339.28	-0.330572	0.0283947	0.0372002	0.804742	-0.0990258	0.510638	0.121468	0.420789	0.0763963	0.612854	-0.0865973	0.565584	0.333587	0.027196	0.0524556	0.728801
ENSGALG00000004710	TMOD3	508.24	-0.408894	0.0783068	-0.0075131	0.974111	0.0604537	0.794172	-0.26533	0.252945	0.0281716	0.903292	-0.195953	0.397036	0.757915	0.00109945	-0.0311501	0.893679
ENSGALG00000004711	PTCD1	340.076	0.00684738	0.93847	0.0627071	0.474979	-0.0135275	0.878612	0.024962	0.783798	0.0805257	0.37762	0.0113355	0.899553	0.0220284	0.808044	0.194879	0.0315823
ENSGALG00000004714	CPSF4	1041.2	0.0442555	0.538086	0.0132765	0.852647	-0.0257991	0.718999	0.0614257	0.398133	0.104262	0.152757	0.169343	0.0196531	-0.203119	0.00531111	0.163644	0.0242013
ENSGALG00000004719	SPTAN1	11533	-0.138899	0.412231	-0.00182611	0.991397	-0.480221	0.00457382	0.465688	0.00597334	0.169328	0.317572	0.224306	0.1855	0.128734	0.447448	0.367111	0.0302808
ENSGALG00000004721	KCNJ12	27.6464	0.956456	0.213578	-0.598535	0.436302	0.175444	0.816163	-3.30654	3.60434e-06	0.442584	0.489091	-2.18558	0.00053802	-0.0578024	0.92596	-4.57398	1.37749e-11
ENSGALG00000004722	BGN	16.1695	0.628887	0.342304	-0.592587	0.369162	0.655943	0.322284	0.0747556	0.912044	0.270399	0.691481	-0.132862	0.844356	1.16506	0.0989284	2.06959	0.00308518
ENSGALG00000004725	ALDH2	5372.56	-0.0665474	0.58582	0.103232	0.397734	-0.17761	0.145729	0.532954	1.31312e-05	-0.018494	0.879899	0.21702	0.0760457	0.201188	0.100573	0.791743	1.00356e-10
ENSGALG00000004727	ULK2	419.457	-0.562955	0.00733541	0.00973136	0.96283	0.183423	0.380729	0.404274	0.0553404	-0.244899	0.246177	-0.399887	0.0563871	0.481661	0.0218551	-0.128652	0.542204
ENSGALG00000004728	RGL1	746.45	-0.0926588	0.560223	-0.165035	0.297455	0.320442	0.043621	0.0015765	0.992138	-0.164439	0.303289	-1.17487	1.05865e-13	-0.0452319	0.773465	-1.32022	7.54822e-17
ENSGALG00000004734	EVA1CL	35.8876	0.602267	0.0483193	0.0950302	0.757563	0.234292	0.456473	-0.347268	0.279537	0.0977186	0.75803	0.355949	0.261396	-1.13266	0.000266554	-0.0946677	0.753398
ENSGALG00000004736	STAU1	657.401	-0.35561	0.00655234	-0.0855358	0.509846	0.249403	0.0554828	-0.119755	0.361367	0.0222303	0.865283	-0.41182	0.00153638	0.287899	0.0269374	-0.413189	0.00163651
ENSGALG00000004738	GLE1	736.233	0.128266	0.114758	-0.0630443	0.435374	-0.16572	0.0400712	0.0236884	0.77168	0.127846	0.118385	0.168255	0.0390388	0.0243441	0.767566	0.243636	0.00307316
ENSGALG00000004741	EPHB2	36.0194	-0.131562	0.597875	-0.0864584	0.722885	0.8755	0.000680095	-0.185045	0.499761	0.133424	0.624595	-0.912462	0.000383139	0.165482	0.504973	-0.141122	0.57675
ENSGALG00000004742	BMP15	2.9665	1.94225	0.0322976	-0.886938	0.342002	-0.0627184	0.942311	1.44972	0.176373	-1.02552	0.3494	0.37606	0.694814	0.625528	0.559215	2.41838	0.0147116
ENSGALG00000004743	MAPKAPK5	578.39	-0.00834384	0.907191	-0.0776407	0.27059	-0.118577	0.0921661	-0.0513102	0.473898	0.150164	0.0365849	0.00520928	0.94152	0.23307	0.00126647	0.132572	0.0692855
ENSGALG00000004745	NATD1	1280.2	0.389452	0.00367847	0.0197844	0.882708	-0.102425	0.44521	0.039514	0.769131	-0.0693178	0.606527	-0.0415296	0.756869	-0.552591	3.67148e-05	-0.317113	0.0178403
ENSGALG00000004747	ENSGALG00000004747	75.5343	0.685047	0.00107852	-0.03625	0.863741	-0.150531	0.475825	-0.421916	0.0463778	-0.105177	0.61291	0.285138	0.166162	-0.0367199	0.860453	0.219591	0.292056
ENSGALG00000004749	TMEM11	638.014	0.276154	0.0120569	-0.00348233	0.97471	-0.299474	0.00630986	0.165395	0.134402	0.0874064	0.430404	0.321509	0.00369095	-0.0745073	0.504446	0.473002	2.05283e-05
ENSGALG00000004750	NOL8	219.723	-0.574078	0.0358487	0.295127	0.278591	-0.173463	0.524916	-0.333537	0.221917	0.130928	0.631173	0.230679	0.397358	1.45404	1.71079e-07	1.0297	0.000225765
ENSGALG00000004756	CEP89	96.0107	-0.457703	0.0782454	0.161772	0.528807	-0.177193	0.491374	-0.303627	0.239662	0.0906249	0.724655	0.020709	0.935518	1.10816	2.67137e-05	0.442744	0.0977846
ENSGALG00000004758	KCNB1	22.4788	-0.321743	0.2975	0.0567909	0.848814	-0.0904191	0.763486	0.1293	0.6802	-0.0511955	0.870681	-0.972991	0.000873908	0.596707	0.0384768	-0.653551	0.0340385
ENSGALG00000004759	DHRS7B	581.259	0.099476	0.284835	-0.0305527	0.74098	0.00527642	0.954637	-0.0432305	0.645862	0.0329149	0.72622	-0.0139827	0.880481	0.0103009	0.912231	0.0602023	0.520612
ENSGALG00000004760	TMEM116	50.7901	0.193545	0.381666	0.091115	0.679345	-0.251548	0.254158	0.285132	0.215581	-0.223144	0.333195	-0.443655	0.0408066	-0.0939755	0.658511	-0.44253	0.041977
ENSGALG00000004763	ALDH3A2	2702.29	0.163486	0.125802	-0.0632725	0.553154	0.102117	0.338919	0.0461036	0.666929	-0.018114	0.865732	0.102231	0.339103	-0.0928112	0.385983	0.23974	0.0250589
ENSGALG00000004767	ODF2	1179.18	0.0016696	0.985699	-0.0484687	0.601183	-0.085424	0.357136	-0.114735	0.218425	0.021759	0.815222	0.0679277	0.463814	0.163639	0.0792318	0.0063678	0.945746
ENSGALG00000004769	PSAP	36704	-0.117092	0.12665	-0.0299532	0.695925	0.201878	0.00844799	0.196721	0.0103218	-0.0574255	0.454061	-0.259479	0.00071328	3.49125e-05	0.999637	-0.0653161	0.394303
ENSGALG00000004771	C1QB	2004.75	0.14408	0.475255	0.222255	0.27074	-0.0390151	0.846765	0.215812	0.285684	-0.120381	0.551534	0.440574	0.0292645	-0.52728	0.00909771	0.336045	0.0961352
ENSGALG00000004777	AIFM2	168.959	0.387244	0.0481696	0.000490909	0.998001	-0.232908	0.234293	-0.137938	0.48286	0.379781	0.0541296	0.254971	0.197108	-0.21229	0.284847	0.43935	0.0259461
ENSGALG00000004781	ZBTB40	158.348	0.175898	0.281681	-0.056836	0.726222	-0.0750921	0.644045	0.0590649	0.721437	0.0976307	0.557239	0.0348073	0.832465	0.117908	0.479014	0.35338	0.0335885
ENSGALG00000004782	TSEN15	51.1425	0.20147	0.22121	0.0582271	0.722228	0.0841174	0.617164	0.0296682	0.868311	0.0324385	0.856371	0.0795174	0.647199	-0.0888781	0.612759	0.39656	0.0206485
ENSGALG00000004783	BBLN	322.365	0.107081	0.257813	0.111633	0.235546	0.00885686	0.925979	-0.0526163	0.590829	-0.100359	0.301346	-0.0170949	0.856711	-0.322132	0.00061622	-0.264631	0.00508667
ENSGALG00000004793	NXN	163.589	0.309798	0.110932	-0.105669	0.585715	0.420952	0.0315505	0.16421	0.413222	-0.246742	0.217842	0.0901196	0.647766	-0.105256	0.595144	0.527413	0.00730937
ENSGALG00000004794	H2AFY2	66.0375	-0.14337	0.398644	-0.0128578	0.937943	0.102029	0.543629	-0.312423	0.0696611	0.096952	0.567502	0.394768	0.0200681	0.010791	0.951144	0.135889	0.440876
ENSGALG00000004796	CDC42	5540.44	-0.0577756	0.340222	-0.0236358	0.695757	0.156061	0.00994951	0.0214239	0.724689	0.0333262	0.583871	0.00647835	0.914974	0.071803	0.237641	0.207681	0.000638934
ENSGALG00000004798	MPRIP	1125.65	0.185504	0.107369	-0.0953328	0.406994	0.142245	0.216899	-0.0835331	0.470988	-0.061655	0.594135	-0.315598	0.0060359	-0.274649	0.0165584	-0.50302	1.20611e-05
ENSGALG00000004799	ENSGALG00000004799	270.782	0.331479	0.0143494	0.0727989	0.590925	-0.0692488	0.610594	0.0667113	0.629024	0.12393	0.371451	0.227239	0.100136	-0.683289	6.52768e-07	0.0696208	0.607769
ENSGALG00000004800	C1orf50	229.75	0.266655	0.0414483	0.0192696	0.882587	-0.0893123	0.495018	0.0733397	0.582826	0.13325	0.321139	0.0596279	0.654037	-0.596795	5.77517e-06	-0.133965	0.304781
ENSGALG00000004801	PHKA1	1180.22	0.431714	0.0221916	0.0573209	0.761445	-0.0999215	0.59683	-0.269362	0.154276	0.0133153	0.943807	-0.150828	0.423807	-0.378847	0.0443528	-0.396608	0.0353891
ENSGALG00000004804	TGM3	9565.97	-0.277769	0.22433	0.157646	0.490382	-0.175029	0.443841	0.372283	0.10346	-0.501568	0.0282466	0.509568	0.0258037	1.11544	1.08456e-06	1.20057	1.54096e-07
ENSGALG00000004806	EDEM3	549.011	-0.517365	0.00783925	-0.216381	0.263541	0.213018	0.271424	0.43592	0.025395	-0.145757	0.455489	-0.0314299	0.871631	0.383358	0.0496857	0.121363	0.535463
ENSGALG00000004809	PPIF	601.762	-0.0865891	0.263838	-0.00376351	0.960782	-0.034508	0.653382	0.0619298	0.429576	0.0806814	0.305169	0.0504621	0.51677	0.0786979	0.317353	0.14691	0.0627648
ENSGALG00000004812	FAM129A	915.698	-0.4181	0.0223998	-0.0469112	0.79717	0.111867	0.540307	0.00861513	0.962492	-0.0325358	0.859014	0.0857578	0.639084	0.880503	1.73929e-06	0.589196	0.00140622
ENSGALG00000004813	IARS1	785.038	-0.515081	0.000281951	0.119898	0.395537	-0.0807944	0.567458	0.291017	0.0406186	-0.0404199	0.776478	-0.0684573	0.629153	0.109603	0.440372	-0.184235	0.196194
ENSGALG00000004814	RHPN2	39.4079	-0.565277	0.157263	-0.231584	0.549861	0.495726	0.206522	-0.598758	0.131735	0.353913	0.368951	-2.17015	1.33338e-08	0.276324	0.455503	-2.43981	4.08369e-10
ENSGALG00000004816	FLCN	840.978	-0.00195484	0.976729	0.0277213	0.676247	0.0311506	0.641341	0.0774263	0.258375	-0.114594	0.0937042	-0.20722	0.00189358	-0.16212	0.0145388	-0.349591	1.80996e-07
ENSGALG00000004817	GEMIN4	442.21	0.236751	0.0514081	0.0110229	0.927585	0.124476	0.307624	-0.0045981	0.970374	-0.11679	0.344138	0.18279	0.135359	-0.548456	6.99639e-06	-0.114804	0.344864
ENSGALG00000004818	RPL6	19527	0.189541	0.119195	-0.00454351	0.970203	-0.0539475	0.657406	0.275699	0.0234747	0.0889298	0.464975	0.111954	0.357578	-0.551025	5.9386e-06	0.0566087	0.641706
ENSGALG00000004821	PTPN11	307.967	-0.732401	0.00332758	0.0565041	0.819855	-0.0648662	0.793902	0.330012	0.185813	0.0746849	0.765079	-0.13926	0.576271	0.410965	0.100278	-0.0643624	0.797634
ENSGALG00000004825	HDAC8	869.475	0.198978	0.0857287	-0.061445	0.594886	0.0757879	0.512728	0.0939751	0.421053	0.00451102	0.969219	0.00343746	0.976414	-0.445302	0.000123179	-0.130058	0.261531
ENSGALG00000004831	RPS4Y1	23490.2	0.127995	0.317005	0.0955567	0.45502	-0.0944138	0.460455	0.185217	0.147726	0.0483251	0.705677	0.182519	0.15371	-0.734875	9.22763e-09	-0.189677	0.138122
ENSGALG00000004832	RBM41	305.359	0.320739	0.0456734	0.0948827	0.554574	-0.0787097	0.625145	-0.218171	0.178274	-0.0109656	0.945829	0.280303	0.0813401	-0.50526	0.0016738	-0.117181	0.464737
ENSGALG00000004833	P3H1	899.344	0.418068	0.0592093	-0.072891	0.742167	0.156931	0.479241	-0.231041	0.298635	0.0609479	0.783775	-1.06469	1.48225e-06	-1.08353	8.64725e-07	-1.81621	1.87984e-16
ENSGALG00000004834	COPS3	969.005	-0.101763	0.221627	0.0804996	0.330745	-0.184442	0.0260041	-0.0191695	0.818285	0.177983	0.0333019	-0.0184516	0.82451	0.228249	0.00650342	0.162905	0.0530153
ENSGALG00000004837	CCNDBP1	1079.01	0.210723	0.00887992	0.0849573	0.290863	-0.209034	0.00940724	0.15433	0.0576562	-0.0328728	0.686433	0.276386	0.000653367	-0.159773	0.050127	0.324716	6.3606e-05
ENSGALG00000004839	GPATCH1	277.683	-0.282402	0.175948	0.099164	0.63314	-0.209746	0.312913	-0.126003	0.545315	0.186681	0.370386	0.101685	0.625133	1.34578	2.64483e-10	1.11516	1.80361e-07
ENSGALG00000004841	APLNR	77.6992	0.370527	0.175014	-0.0613539	0.822093	0.888655	0.00156036	-0.229144	0.429673	0.0540974	0.851071	-1.03373	0.000204091	-1.10328	3.80639e-05	-1.11423	3.37938e-05
ENSGALG00000004848	YBX1	15753.1	-0.0518281	0.465703	-0.0299794	0.672872	-0.0289868	0.68315	0.18015	0.0112823	0.184319	0.0095687	-0.110789	0.119141	-0.083392	0.240811	0.0594943	0.402726
ENSGALG00000004849	WSCD2	43.0393	0.267109	0.478387	-0.0852926	0.819796	0.17496	0.644238	-0.716821	0.05957	-0.569511	0.117941	-1.34078	0.000117929	-0.30069	0.377549	-2.57102	6.82475e-13
ENSGALG00000004850	ZMIZ1	164.361	-0.74054	2.09841e-05	-0.0403238	0.812022	0.269931	0.114597	0.224424	0.201276	0.0147255	0.93354	-0.265236	0.126064	-0.0744218	0.666524	-0.611442	0.00050711
ENSGALG00000004852	SWI5	1707.83	0.179303	0.266074	-0.0601562	0.708871	0.0952935	0.55446	-0.391982	0.0151351	-0.0696584	0.665561	-0.0059811	0.970355	-0.488634	0.00238283	-0.741816	4.08297e-06
ENSGALG00000004853	LRP3	1099.51	-0.246314	0.0360716	-0.0155153	0.894494	-0.261021	0.0255711	0.498132	2.31696e-05	-0.0385989	0.743759	0.194567	0.0984496	0.00206089	0.98609	0.13331	0.25967
ENSGALG00000004856	NUP62	964.272	0.388978	0.00178892	0.0155993	0.900334	0.0166396	0.893898	-0.0358027	0.775229	0.0774358	0.536929	0.190449	0.128162	-0.43542	0.000502761	0.217878	0.0806933
ENSGALG00000004858	FICD	377.234	0.0676896	0.646249	-0.0924616	0.528837	0.166269	0.259014	0.0826474	0.579338	-0.0208556	0.888815	0.166251	0.262627	0.151378	0.312177	0.520918	0.000490284
ENSGALG00000004859	ZNFX1	2491.4	0.307611	0.0880677	-0.0833612	0.643841	-0.616653	0.000620366	0.764212	2.2788e-05	-0.0624898	0.729338	0.0789072	0.661902	0.11198	0.535234	0.500207	0.00559789
ENSGALG00000004860	RASD1	774.235	0.11978	0.727455	-0.223552	0.51487	-0.463171	0.176643	-1.13134	0.000949012	-0.2456	0.472189	0.291436	0.393406	-0.678216	0.0469909	-2.33066	1.01472e-11
ENSGALG00000004869	ISCU	1890.78	0.255079	0.0136437	-0.00950396	0.926724	-0.15811	0.126028	0.0256556	0.804542	-0.00512889	0.960543	0.173243	0.0940683	-0.34312	0.000915841	-0.0618855	0.549695
ENSGALG00000004870	DNAAF6	27.6398	-0.0492368	0.876558	0.156399	0.618046	-0.236865	0.451962	0.309683	0.34245	-0.122147	0.709957	0.543187	0.0971781	-0.635908	0.05301	-0.0348886	0.913637
ENSGALG00000004871	RPS24	13248.5	-0.00231561	0.981002	0.067167	0.489623	-0.14099	0.147014	0.0220593	0.82059	0.247292	0.0110304	0.0959605	0.32392	-0.089473	0.357829	0.199701	0.040123
ENSGALG00000004874	PPIH	782.932	0.206099	0.0457374	0.0102861	0.920423	-0.0566919	0.582554	0.0736725	0.479162	0.135247	0.195164	0.230665	0.0268786	-0.220036	0.0354126	0.379242	0.000266393
ENSGALG00000004875	PEMT	1160.6	0.142613	0.305033	0.0775062	0.576916	0.224529	0.107092	-0.0845816	0.545796	-0.201747	0.148817	0.159485	0.252124	-0.40705	0.00346197	-0.0892455	0.521276
ENSGALG00000004878	ENSGALG00000004878	33.1581	0.6587	0.0266815	-0.100416	0.738308	-0.373439	0.20433	-0.650367	0.0242404	0.129454	0.643156	-0.876907	0.00101793	-0.205926	0.423081	-1.4189	1.89115e-07
ENSGALG00000004881	GOLGA2	1013.88	-0.0981929	0.322246	-0.0343515	0.727586	-0.00417266	0.966306	-0.230678	0.0201225	0.0655823	0.507822	-0.24877	0.0114337	0.248473	0.0117494	-0.30211	0.00236941
ENSGALG00000004882	PPCS	354.545	0.157607	0.166567	0.0585415	0.60616	-0.108823	0.339293	0.176335	0.128477	-0.0209011	0.857476	0.123181	0.284924	-0.423516	0.000227375	-0.0375758	0.742443
ENSGALG00000004889	SLC2A1	384.168	0.070162	0.626445	-0.0723689	0.613762	0.2174	0.131586	0.0706823	0.629438	-0.0935775	0.522603	-0.910239	2.12722e-10	-1.45244e-05	0.999918	-0.717956	5.46421e-07
ENSGALG00000004893	TMEM119	3525.8	0.21999	0.199695	-0.0688624	0.688032	0.328895	0.0552871	-0.149417	0.384408	-0.0746866	0.663616	-0.230177	0.179687	-0.824654	1.50138e-06	-0.798912	3.16121e-06
ENSGALG00000004897	GTSE1	466.912	-0.112072	0.317483	-0.00673514	0.951678	-0.243008	0.0285631	0.270011	0.0163374	0.11981	0.290012	0.161838	0.151237	0.272471	0.0174604	0.462314	5.49728e-05
ENSGALG00000004899	PEPD	1299.22	-0.047501	0.631626	0.017072	0.862774	0.172659	0.0814144	-0.0145947	0.883712	-0.0523128	0.599794	-0.0434011	0.661677	-0.0900005	0.364529	-0.058079	0.558947
ENSGALG00000004901	CORO1C	13569.7	-0.00994392	0.916447	0.030841	0.744824	0.216669	0.0222744	0.0501838	0.59686	-0.106239	0.262792	0.314559	0.000911037	0.0978636	0.302537	0.593934	3.87471e-10
ENSGALG00000004902	TOM1L2	1047.14	0.227163	0.0802823	-0.116058	0.37063	-0.12876	0.32029	-0.103176	0.42727	0.0380098	0.769793	-0.460802	0.000359912	-0.47272	0.000237194	-1.01634	3.60298e-15
ENSGALG00000004903	CHST8	6.56202	-0.702282	0.143213	-0.0829309	0.850968	0.465372	0.314391	-0.31951	0.512249	-0.079724	0.865653	-0.408736	0.35525	1.12576	0.0188303	-0.00205243	0.996836
ENSGALG00000004908	PRPS1L1	5115.03	0.163763	0.130603	0.0553288	0.609425	-0.0421082	0.697512	0.176598	0.103642	0.0069007	0.949312	0.141975	0.190567	-0.359285	0.000925226	0.143173	0.186599
ENSGALG00000004916	DRC3	3.42319	-0.609857	0.294755	0.424001	0.442294	-0.611803	0.267057	-0.0729758	0.894666	0.296323	0.597178	-0.0790699	0.885238	-0.755044	0.142402	-1.40843	0.0118979
ENSGALG00000004917	DOC2B	4.78512	0.71294	0.198638	-0.771218	0.153904	0.5636	0.295546	-0.192815	0.742057	-0.00696528	0.990284	0.634898	0.275425	-1.42106	0.0104254	-0.480619	0.344255
ENSGALG00000004918	RAB9B	564.476	0.197955	0.160685	-0.0262933	0.851887	0.190328	0.178362	-0.041611	0.770757	-0.140355	0.324417	-0.0519742	0.712901	-0.345169	0.0143272	-0.217118	0.123694
ENSGALG00000004920	TRUB2	534.88	0.252393	0.0077143	0.0232236	0.805942	-0.0343646	0.717285	-0.153457	0.109676	0.113227	0.237146	0.195549	0.040371	-0.290548	0.00237995	0.106024	0.265358
ENSGALG00000004926	ATPAF2	186.393	0.319434	0.0209749	0.129523	0.350179	-0.0742662	0.594951	0.0369521	0.795566	0.00991966	0.944588	-0.0022138	0.987424	-0.59937	1.5455e-05	-0.180021	0.191212
ENSGALG00000004927	COQ4	720.658	0.397581	0.00422926	0.0246499	0.859266	-0.0368216	0.791426	-0.0311069	0.824168	0.00490164	0.972059	0.063608	0.648148	-0.812049	4.88254e-09	-0.389236	0.00495864
ENSGALG00000004928	SSH1	330.337	-0.085732	0.433179	0.111238	0.304388	0.0477201	0.662908	0.0477941	0.670129	-0.182282	0.102448	-0.112936	0.299588	-0.224489	0.0383346	-0.398687	0.000270384
ENSGALG00000004929	GID4	172.805	0.0899244	0.379035	-0.076275	0.447612	-0.0414453	0.680935	0.23519	0.0268458	-0.0784271	0.463581	0.134076	0.197509	-0.0256019	0.808947	0.237441	0.0240272
ENSGALG00000004932	ATG7	201.932	-0.203438	0.110778	-0.180386	0.147571	0.055703	0.655284	0.236111	0.0670596	-0.138455	0.284046	0.0421573	0.738905	0.142495	0.266911	-0.0458121	0.724405
ENSGALG00000004935	LSM14A	1980.04	-0.206723	0.103531	-0.0872574	0.491009	-0.113736	0.369302	-0.0179618	0.887438	0.115019	0.364853	-0.0761888	0.547789	0.543441	1.91598e-05	0.156594	0.218965
ENSGALG00000004937	VGLL4	724.7	-0.266182	0.0404822	-0.0822468	0.524094	0.237674	0.0664871	-0.00205373	0.987452	-0.252709	0.0523302	-0.338178	0.00877325	0.628702	1.2566e-06	-0.0749942	0.565996
ENSGALG00000004940	TAMM41	155.258	-0.278976	0.0920848	-0.099774	0.539805	0.0854995	0.600758	-0.115104	0.487342	0.195733	0.238264	-0.363315	0.0263938	0.388701	0.0182441	-0.187236	0.263658
ENSGALG00000004943	SS18L2	167.863	0.349942	0.000908231	0.00662654	0.949907	-0.218361	0.0379822	-0.014175	0.895556	0.16751	0.123467	0.268294	0.0134023	-0.198791	0.070918	0.361046	0.000795958
ENSGALG00000004946	COL4A4	4.40691	-0.795271	0.213025	-0.807864	0.140487	0.608461	0.265792	0.281019	0.647176	0.23299	0.715797	-0.742498	0.210383	1.92733	0.00717668	0.704167	0.363881
ENSGALG00000004947	POLR3A	100.889	-0.882495	0.00604627	0.112697	0.723121	-0.0447707	0.888267	0.698821	0.0303836	-0.0262261	0.935656	-0.0150765	0.962751	0.265474	0.41393	0.108424	0.739614
ENSGALG00000004948	GLA	1066.08	0.131543	0.310444	-0.0777988	0.547839	0.0225016	0.862108	-0.131165	0.312938	0.177708	0.171665	-0.322496	0.0127893	-0.320739	0.0130461	-0.520446	5.83023e-05
ENSGALG00000004949	SS18L2	245.79	-0.64849	0.000286486	0.127544	0.469824	0.0737175	0.677672	0.19191	0.285756	-0.0556465	0.757337	-0.137594	0.440102	0.591328	0.00105895	0.142767	0.43361
ENSGALG00000004952	RPL36AL	8311.48	0.24227	0.0671427	0.0344192	0.794779	-0.178747	0.176765	0.263321	0.0467389	0.18553	0.161329	0.186299	0.159554	-0.701147	1.18899e-07	0.0319443	0.809279
ENSGALG00000004953	DRG2	710.166	0.0327863	0.658175	-0.0128695	0.860886	0.0801939	0.278336	0.019184	0.799778	0.123463	0.103911	0.119517	0.112643	-0.184779	0.0145888	0.177496	0.0183283
ENSGALG00000004955	SYN2	5.93025	-0.590703	0.418077	-0.168198	0.80379	0.836124	0.251406	-1.76845	0.014247	1.37981	0.0459836	-3.03283	4.26637e-06	0.654939	0.260904	-2.68931	8.31345e-05
ENSGALG00000004956	GPI	2938.01	-0.0965489	0.363141	0.0116611	0.912414	0.252667	0.0173348	0.0627864	0.555736	-0.0452556	0.671071	-0.146625	0.167708	-0.218597	0.0395891	-0.179912	0.0904719
ENSGALG00000004957	RHBDD1	1084.08	0.00586957	0.971118	-0.116657	0.470947	-0.455244	0.00483965	0.384718	0.0175252	0.0520672	0.748207	0.458943	0.00466977	0.422823	0.00963736	0.75252	4.02975e-06
ENSGALG00000004958	BTK	2665.35	0.265664	0.0317877	0.0582878	0.637529	0.0641965	0.604166	-0.0509415	0.681449	-0.107935	0.384158	0.249015	0.0444156	-0.448536	0.000294005	0.0297515	0.810062
ENSGALG00000004959	IRS1	67.8699	0.0134912	0.950464	0.117955	0.584082	0.0397037	0.855626	-0.236508	0.286334	0.350023	0.115864	-1.17745	4.28959e-08	0.119784	0.565405	-0.772999	0.000310034
ENSGALG00000004960	FBN1	1077.57	-0.596977	0.0407994	-0.468616	0.107884	0.651023	0.0255604	0.676882	0.0205326	-0.175517	0.548314	-0.633564	0.0299642	0.349713	0.230833	-0.197056	0.499914
ENSGALG00000004963	TIMM8A	571.523	0.317639	0.0386875	0.197182	0.199796	-0.226357	0.141608	0.0467466	0.762607	0.107145	0.489339	0.0986912	0.523051	-0.553051	0.000333702	-0.0120043	0.937741
ENSGALG00000004965	SLC27A4	545.338	0.242512	0.0846359	-0.102457	0.465125	0.209098	0.137589	-0.0164893	0.907828	-0.195281	0.168935	-0.290688	0.0381714	-0.495612	0.000375309	-0.648918	3.47607e-06
ENSGALG00000004966	NYAP2	28.0813	-0.448213	0.78046	-0.046171	0.977089	-2.90086	0.0419238	-2.66124	0.0247631	0.0453025	0.96813	-3.36398	0.00274483	0.177135	0.873692	-9.19802	2.36653e-11
ENSGALG00000004969	TIMP4	386.351	-0.298203	0.468385	-0.137575	0.737691	0.733023	0.074756	-0.349043	0.396902	0.487358	0.237	-1.9829	1.41923e-06	1.48356	0.000305863	-0.0637784	0.876884
ENSGALG00000004971	URM1	1809.18	0.227003	0.0955699	0.023768	0.861402	-0.142273	0.296082	0.137128	0.315131	0.113831	0.404815	-0.097978	0.472519	-0.875339	1.23491e-10	-0.61386	6.36901e-06
ENSGALG00000004974	PPARG	371.691	-0.465832	0.0515482	-0.0886796	0.709934	0.462079	0.0531615	0.393261	0.10228	-0.0334686	0.889619	-0.32953	0.169737	0.809078	0.000801376	0.746908	0.00199438
ENSGALG00000004975	LOC769755	303.722	0.364477	0.0183671	0.176306	0.254975	-0.0864129	0.578541	-0.0824187	0.599232	0.121523	0.438579	0.0840013	0.590601	-0.466584	0.00272476	0.110892	0.473803
ENSGALG00000004980	KCNMA1	260.322	-0.679738	0.0188678	0.166209	0.563699	-0.170517	0.553979	0.418798	0.148374	0.0599927	0.836451	-1.3262	4.18475e-06	0.30876	0.281752	-1.2227	2.36765e-05
ENSGALG00000004981	TSEN2	223.255	-0.244357	0.105245	0.0113524	0.939294	-0.106605	0.475186	-0.028855	0.848257	0.0833566	0.580676	-0.0495031	0.740753	0.198572	0.187941	-0.13604	0.371859
ENSGALG00000004986	CERCAM	241.649	0.150361	0.720361	-0.0797448	0.849222	0.375848	0.371533	-0.378445	0.369753	0.294001	0.48564	-2.27707	5.37313e-08	-0.981345	0.0181342	-2.89639	4.0039e-12
ENSGALG00000004991	MKRN2	347.529	-0.162259	0.0730813	0.0247985	0.780313	-0.0453896	0.611813	-0.0520863	0.568438	0.152143	0.0966581	0.0130783	0.885084	0.221778	0.0161769	0.152063	0.102114
ENSGALG00000004997	FLII	3190.49	0.41332	0.00100986	0.0322969	0.797271	0.0712531	0.571176	-0.0252119	0.841465	-0.103153	0.412964	0.113363	0.367651	-0.530607	2.45752e-05	-0.0287378	0.819156
ENSGALG00000004998	RAF1	848.949	-0.18861	0.047025	0.0904048	0.338022	-0.044211	0.640426	-0.0913323	0.338035	0.0839388	0.378392	-0.0530258	0.575562	0.299483	0.00170095	0.0966476	0.31374
[truncated: 13,050 more rows]
