# Supplementary material for: Transcriptional and endocrine orchestration of medullary bone formation and mineral turn-over in female chickens
Source: Poult Sci. 2025 Sep 4;104(11):105798. doi: 10.1016/j.psj.2025.105798 (PMC12466242; doi:10.1016/j.psj.2025.105798)
Supplement: Supplementary file 5 [file mmc5.xlsx]

## Sheet: STEM profiles LB
Transcriptional and endocrine orchestration of medullary bone formation and mineral turn-over in female chickens
Michael Oster, Hiba Qasir, Henry Reyer, Siriluck Ponsuksili, Nares Trakooljul, Vera Sommerfeld, Markus Rodehutscord, Klaus Wimmers
Supplementary Table S5.
LB
STEM profile	Ensembl ID	Week 16	Week 17	Week 18	Week 20	Week 21	Week 22	Week 23	Week 24	Gene symbol
1	ENSGALG00000000059	0	-0.33	-0.24	-0.39	0.33	0.61	0.5	0.74	TUBB3
1	ENSGALG00000000151	0	0.08	0.2	0.16	0.26	0.45	0.61	1.08	ADAMTS19
1	ENSGALG00000000201	0	-0.44	-0.28	-0.41	-0.11	0.04	0.62	1.41	PLEKHM1
1	ENSGALG00000000241	0	0.75	0.45	0.87	0.77	1.08	1.51	1.21	STARD4
1	ENSGALG00000000314	0	-0.13	-0.35	-0.33	0.45	0.26	0.29	0.42	NEFL
1	ENSGALG00000000364	0	0.1	0.09	0.07	0.32	0.26	1.04	1.25	STC1
1	ENSGALG00000000461	0	-0.28	0	-0.13	0.08	0.51	0.94	1.67	MRC2
1	ENSGALG00000000584	0	-0.01	-0.28	-0.21	-0.24	0.25	0.34	0.99
1	ENSGALG00000000645	0	0.11	0.08	0.56	1.84	1.67	1.4	2.19
1	ENSGALG00000000692	0	0.11	-0.04	-0.06	0.17	0.42	1.07	1.18	CDK18
1	ENSGALG00000000736	0	-0.46	-0.32	-0.44	-0.11	0.14	0.51	1.18	MATK
1	ENSGALG00000000755	0	0.14	0	-0.04	-0.05	0.24	0.3	0.6	ACER3
1	ENSGALG00000000785	0	-0.12	0.11	-0.09	0.52	0.62	1.1	1.7	HYAL1
1	ENSGALG00000000902	0	-0.24	-0.16	-0.24	-0.2	0.02	0.31	0.49	KDF1
1	ENSGALG00000000913	0	0.06	0.11	0.11	0.15	0.35	0.44	0.55	CHST6
1	ENSGALG00000000999	0	-0.33	-0.28	-0.44	-0.06	0.3	0.27	0.52	ZNF319
1	ENSGALG00000001051	0	0.01	-0.03	0.03	0.32	0.24	0.48	0.46
1	ENSGALG00000001132	0	0	0	0	0.58	0.65	0.62	1.11	APBB3
1	ENSGALG00000001177	0	-0.03	-0.09	-0.1	0.02	0.13	0.48	1.05	CD34
1	ENSGALG00000001342	0	0	0.12	-0.05	0.07	0.09	0.4	0.58	HCN2
1	ENSGALG00000001480	0	-0.11	0.04	-0.05	0.04	0.15	0.68	0.58	INKA2
1	ENSGALG00000001536	0	0.19	0.21	-0.12	0	0.24	0.73	1.03
1	ENSGALG00000001561	0	0.36	0.37	0.3	0.66	0.72	0.87	1.49	MXRA8
1	ENSGALG00000001569	0	-0.08	0.08	-0.02	0.02	0.09	0.36	0.75	RHOC
1	ENSGALG00000001586	0	-0.3	-0.09	-0.21	0.01	0.26	0.11	0.25	NEIL1
1	ENSGALG00000001620	0	-0.03	0.08	-0.01	0.08	-0.22	0.81	1.64
1	ENSGALG00000001640	0	-0.07	0.1	0.1	-0.01	-0.02	0.39	0.97	RNF122
1	ENSGALG00000001693	0	0.26	0.25	-0.08	0.6	1.38	2.34	3.6	SLC18A1
1	ENSGALG00000001729	0	-0.04	0.09	-0.18	-0.04	0.43	1.13	2.02	CD276
1	ENSGALG00000001741	0	0.19	0.08	0.23	0.51	0.46	0.74	0.94	NPTN
1	ENSGALG00000001860	0	0.44	0.39	0.45	0.39	0.31	0.57	0.61	RSBN1
1	ENSGALG00000001876	0	-0.08	-0.26	-0.39	-0.06	0.51	0.65	1.54	RASA4B
1	ENSGALG00000002003	0	0.58	0.3	0.47	0.23	0.38	0.74	1.24	BMPR1A
1	ENSGALG00000002081	0	-0.07	-0.03	-0.18	0.07	0.15	0.3	0.64	MMP28
1	ENSGALG00000002086	0	-0.24	-0.12	-0.08	0.04	-0.14	0.29	0.36	RASL10B
1	ENSGALG00000002121	0	0.63	0.25	0.86	0.48	1.15	1.06	1.88	PLEKHN1
1	ENSGALG00000002199	0	0.02	0.1	0.14	0.18	0.51	0.53	0.96	KLHL17
1	ENSGALG00000002203	0	0.56	0.54	0.77	1.82	1.81	2.25	1.85	FGF18
1	ENSGALG00000002207	0	0.03	0.13	-0.14	0.42	0.25	0.48	0.59	ATP6V1G3
1	ENSGALG00000002318	0	0.4	0.39	0.62	0.87	0.92	1.47	1.65	LVRN
1	ENSGALG00000002358	0	0.51	0.44	0.4	0.54	0.38	0.65	0.79	CDO1
1	ENSGALG00000002371	0	0.2	0.15	0.07	0.25	0.13	0.64	1.31	RUSC2
1	ENSGALG00000002395	0	0	0	0	0	0.41	0.56	0.89
1	ENSGALG00000002458	0	-0.31	-0.33	-0.42	0.17	0.49	0.34	0.83	VAC14
1	ENSGALG00000002461	0	-0.12	0.12	-0.03	0.08	0.06	0.42	0.83
1	ENSGALG00000002515	0	0.57	1.93	0.53	1.92	1.91	3.08	3.17	OLFM1
1	ENSGALG00000002529	0	0.05	-0.06	0.04	0.22	0.29	0.19	0.55	MCCC2
1	ENSGALG00000002546	0	1.35	1.28	0.87	1.14	1.69	1.9	2.68	COL5A1
1	ENSGALG00000002549	0	-0.04	-0.07	-0.09	0.02	0.1	0.68	0.51	RGS1
1	ENSGALG00000002557	0	0.49	0.33	0.37	0.47	0.94	1.65	2.27	ADGRD1
1	ENSGALG00000002564	0	-0.14	-0.01	0.07	0.45	0.28	0.96	1.08	RGS4
1	ENSGALG00000002594	0	0.07	0.14	0.38	0.64	0.59	0.64	0.73	TFPI
1	ENSGALG00000002623	0	0.29	0.41	0.2	0.87	1.01	2.02	2.03	PCOLCE2
1	ENSGALG00000002666	0	0.01	0.09	-0.18	0.33	0.33	0.56	0.83	RAB11FIP3
1	ENSGALG00000002678	0	0.2	0.22	-0.21	1.33	1.2	1.74	2.65
1	ENSGALG00000002708	0	0.24	0.79	0.22	1.29	1.2	2.78	4.2	LINGO1
1	ENSGALG00000002709	0	0.37	0.19	0.27	0.27	0.24	0.49	0.76	MYO1C
1	ENSGALG00000002742	0	0.38	0.16	0.31	0.41	0.46	0.79	0.57	TMEM132B
1	ENSGALG00000002750	0	0.47	0.22	0.5	0.22	0.31	0.6	0.79	NCKAP1
1	ENSGALG00000002764	0	0.21	0.05	0.12	0.13	0.3	0.65	0.78	ATP1B3
1	ENSGALG00000002789	0	0.32	0.1	0.19	0.27	0.4	0.88	0.67	MAP2
1	ENSGALG00000002802	0	0.16	0.17	0.36	1.09	1.97	2.21	2.66	PACSIN1
1	ENSGALG00000002831	0	0.18	0.21	-0.12	0.05	0.37	1.02	1.37	SH3PXD2B
1	ENSGALG00000002840	0	0.45	0.63	0.32	0.69	0.44	0.87	1.44	GRM4
1	ENSGALG00000002850	0	0.46	0.12	0.59	0.7	0.35	1.11	0.79	RASA2
1	ENSGALG00000002893	0	0.01	-0.44	-0.31	-0.19	0.15	1.46	1.37	STC2
1	ENSGALG00000002899	0	0.25	0.19	0.5	0.64	0.86	1.53	1.48	AACS
1	ENSGALG00000002911	0	0.17	0.56	0.01	0.41	0.95	1.69	2.61	MOXD1
1	ENSGALG00000002987	0	0.13	0.16	0.2	0.25	0.6	1.01	1.37	SERPINF2
1	ENSGALG00000002988	0	0.07	0.16	0.03	0.22	-0.03	1.29	1.67
1	ENSGALG00000002993	0	0.39	0.05	0.16	0.86	0.89	1.52	1.81	CA10
1	ENSGALG00000003011	0	0.51	0.42	0.32	0.34	0.78	0.48	0.9	TOM1L1
1	ENSGALG00000003015	0	0.8	1.35	0.53	2.07	2.07	2.69	3.86	SERPINF1
1	ENSGALG00000003081	0	0.6	0.39	0.69	0.77	0.7	0.87	0.83	SUCO
1	ENSGALG00000003114	0	-0.01	-0.09	0.01	-0.09	0.23	0.66	0.75	NOG
1	ENSGALG00000003120	0	0.3	0.27	-0.01	0.45	0.72	1.01	0.86	NCOR2
1	ENSGALG00000003163	0	-0.13	0.25	-0.06	0.6	0.63	0.9	1.72	GNAO1
1	ENSGALG00000003258	0	0.39	0.27	0.46	0.77	0.65	0.95	0.62	DNAAF1
1	ENSGALG00000003353	0	0.61	0.38	0.98	1.06	1.24	1.65	1.28	RAI14
1	ENSGALG00000003354	0	-0.49	-0.65	-0.57	0	0.47	0.35	0.64	KCNH4
1	ENSGALG00000003447	0	-0.04	-0.04	-0.21	0.44	0.28	0.3	0.52	FRS3
1	ENSGALG00000003456	0	-0.2	0.03	-0.26	-0.23	1.44	1.17	1.86	CA12
1	ENSGALG00000003588	0	0	-0.14	0.02	0.12	0.26	0.83	0.79	IRX5
1	ENSGALG00000003695	0	0.37	0.55	0.28	0.33	0.75	1.04	1.31	MINPP1
1	ENSGALG00000003699	0	0.52	0.33	0.54	0.54	0.9	1.29	1.16	EBF1
1	ENSGALG00000003726	0	0.53	0.33	0.35	0.62	0.44	1.04	1.34	EGFLAM
1	ENSGALG00000003733	0	0.58	0.37	0.67	0.28	0.69	0.72	1.18	LIFR
1	ENSGALG00000003741	0	-0.65	-0.52	-0.7	-0.07	-0.06	0.12	0.52	MYO18A
1	ENSGALG00000003748	0	0.93	0.61	0.99	0.68	1.14	1.21	1.4	ANO5
1	ENSGALG00000003814	0	0.47	0.27	0.47	0.94	1.23	3.97	3.61	DKK1
1	ENSGALG00000003821	0	-0.06	0.21	0.03	-0.07	-0.02	0.32	0.8	RAMP1
1	ENSGALG00000003855	0	-0.6	-0.34	-0.53	-0.28	0	0.36	0.81	SRC
1	ENSGALG00000003891	0	0.53	0.34	0.63	0.52	0.36	0.87	0.95	ZNF423
1	ENSGALG00000003973	0	-0.35	-0.35	-0.4	-0.38	0.01	0.92	2.01	TLCD1
1	ENSGALG00000003987	0	-0.64	-0.8	-0.64	0.89	1.45	1.47	1.89	TRAF4
1	ENSGALG00000004035	0	-0.07	-0.17	-0.05	0	0.22	0.2	0.38	CRYBA1
1	ENSGALG00000004048	0	0.64	0.73	0.5	0.4	0.76	1.06	1.63	PTPRS
1	ENSGALG00000004083	0	0.08	0.09	0.31	0.12	0.25	0.55	0.42	GRIA1
1	ENSGALG00000004096	0	0	0	0	0	0	0.48	0.79	CHRNA7
1	ENSGALG00000004106	0	0.08	0.14	0.29	0.58	0.84	1.25	1.05	DHCR7
1	ENSGALG00000004123	0	-0.17	-0.16	-0.16	0.17	0.08	0.23	0.47	PABPC1L
1	ENSGALG00000004150	0	0.32	0.2	0.37	0.58	0.9	2.27	2.77	MYO1E
1	ENSGALG00000004170	0	-0.14	-0.1	0.11	0.5	0.26	0.3	0.48	ADA
1	ENSGALG00000004184	0	0.14	0.57	-0.02	1.38	1.24	1.73	2.83	SPARC
1	ENSGALG00000004209	0	0.35	0.3	0.54	0.46	0.83	1.01	0.97	ELFN1
1	ENSGALG00000004216	0	-0.12	-0.39	-0.16	1.02	1.04	1.45	1.53	TOR3A
1	ENSGALG00000004230	0	0	0.16	0	0.78	1.04	2.36	2.35	LIPC
1	ENSGALG00000004270	0	0.18	-0.03	0.17	0.06	0.14	0.5	0.43	ALDH1A2
1	ENSGALG00000004273	0	0.44	0.31	0.21	0.73	1.39	1.8	1.81	RALGPS2
1	ENSGALG00000004282	0	0.16	0.16	0.1	0.29	0.41	0.53	0.41	RCAN3
1	ENSGALG00000004290	0	0.45	0.34	0.51	1.41	1.6	2.25	2.87	ANGPTL1
1	ENSGALG00000004390	0	0.04	-0.25	0.16	0.16	0.24	0.63	0.45	AP3B1
1	ENSGALG00000004425	0	0.26	0.16	0.19	0.14	0.44	0.8	0.55	SCAMP1
1	ENSGALG00000004474	0	0.29	0.23	0.14	0.19	0.24	0.53	0.68	PLEKHF1
1	ENSGALG00000004483	0	-0.03	-0.12	0.08	0.62	0.53	0.77	0.5	AHSA2
1	ENSGALG00000004498	0	0.14	0.01	0.13	0.36	0.35	0.79	1.54	SLC2A10
1	ENSGALG00000004569	0	0.24	0.16	-0.15	0.31	0.46	1.01	0.93	UNC5B
1	ENSGALG00000004598	0	0	0.15	0	0.46	0.34	0.53	0.85	CUX2
1	ENSGALG00000004611	0	0.27	0.3	0.19	0.4	0.29	0.31	0.51	FBXL18
1	ENSGALG00000004627	0	0.42	0.3	0.31	0.23	0.85	1.23	1.66
1	ENSGALG00000004645	0	-0.07	0.04	-0.03	0.47	0.37	0.39	0.92	TBC1D13
1	ENSGALG00000004695	0	1.02	0.69	1.14	0.89	1.34	2.14	1.54	ECM2
1	ENSGALG00000004721	0	0.24	0.25	0.3	1.03	1.21	1.7	1.88
1	ENSGALG00000004814	0	0.26	0.12	0.21	0.02	0.32	0.83	0.94
1	ENSGALG00000004833	0	-0.29	-0.1	-0.35	-0.2	0.06	0.15	0.75	P3H1
1	ENSGALG00000004860	0	0.33	0.36	1.07	1.64	1.81	1.96	2.31	RASD1
1	ENSGALG00000004878	0	-0.29	-0.46	-0.25	-0.06	0.16	0.13	0.43
1	ENSGALG00000004955	0	-0.25	0.03	0.12	0	0.27	0.26	0.64
1	ENSGALG00000004966	0	0	0	0.15	0.36	1.04	1.46	2.04	NYAP2
1	ENSGALG00000004986	0	0.41	0.6	0.47	0.65	0.79	1.02	1.97	CERCAM
1	ENSGALG00000005016	0	0.3	0.19	0.08	0.15	0.42	0.61	0.44	ZNF608
1	ENSGALG00000005057	0	0	-0.03	-0.15	-0.03	0.19	0.42	0.78	ADK
1	ENSGALG00000005064	0	0.31	0.18	0.16	0.18	0.29	0.51	0.37	PRPSAP2
1	ENSGALG00000005126	0	-0.01	-0.13	-0.07	0.45	0.37	0.34	0.63	DHX40
1	ENSGALG00000005140	0	0.21	-0.06	0.44	0.82	0.75	0.79	0.78	RRAD
1	ENSGALG00000005180	0	0.98	0.92	0.62	0.57	0.97	1.2	1.91
1	ENSGALG00000005257	0	0.57	-0.28	0.36	0.49	1.06	2.18	1.62
1	ENSGALG00000005280	0	0.24	0.23	0.41	0.14	0.49	0.88	0.51	DBT
1	ENSGALG00000005294	0	0.16	0.04	0.25	0.17	0.38	0.59	0.4	PPFIBP2
1	ENSGALG00000005303	0	0.11	0.22	0.3	0.99	0.9	1.04	1.14
1	ENSGALG00000005421	0	-0.26	-0.21	-0.07	0.12	0.56	0.68	0.76
1	ENSGALG00000005423	0	-0.31	-0.28	-0.19	0.3	0.08	0.38	0.89	GRHPR
1	ENSGALG00000005442	0	0.12	0.02	0.32	0.41	0.33	0.51	0.49	PALMD
1	ENSGALG00000005448	0	0.9	1.03	0.67	1.28	1.02	1.3	2.67	MYL3
1	ENSGALG00000005470	0	0.11	0.26	0.45	0.17	0.39	0.62	0.43	PLPPR5
1	ENSGALG00000005474	0	-0.11	0	0.1	0.28	0.29	0.44	0.28	PNAT10
1	ENSGALG00000005478	0	0.19	0.05	0.17	0.07	0.22	0.82	0.82	SNX7
1	ENSGALG00000005503	0	0.6	0.54	0.45	0.95	0.99	0.96	1.28	WFDC1
1	ENSGALG00000005517	0	0.01	0.06	0.14	0.49	0.26	0.52	0.71	KIF9
1	ENSGALG00000005537	0	0.46	0.31	0.38	0.55	0.41	0.6	0.52	ASB14
1	ENSGALG00000005541	0	0.15	0.09	0.47	0.58	0.82	0.83	0.98	GJB1
1	ENSGALG00000005554	0	0.08	0.52	0.29	0.37	0.61	0.76	1.22	ADIPOQ
1	ENSGALG00000005647	0	0.19	0.02	0.24	0.33	0.08	0.55	0.38	ABCD3
1	ENSGALG00000005648	0	-0.11	0.1	-0.03	0.31	0.5	0.36	0.64
1	ENSGALG00000005710	0	0.2	0.16	0.39	0.34	0.25	0.7	0.64	CTDSPL
1	ENSGALG00000005763	0	0.07	0.5	0.11	0.86	1.19	1.98	2.3	VILL
1	ENSGALG00000005779	0	0.12	0.06	0.05	0.17	0.08	0.38	0.62	FBXO31
1	ENSGALG00000005782	0	-0.05	0.03	0.06	0.39	0.47	1.25	1.59	GCLM
1	ENSGALG00000005788	0	-0.05	0.02	0.06	0.31	0.62	1.84	2.42	FARP2
1	ENSGALG00000005815	0	0.3	0.18	0.28	0.48	0.45	0.69	0.52	TMEM41B
1	ENSGALG00000005848	0	-0.12	-0.25	-0.14	-0.05	0.27	0.56	1.2	IL11RA
1	ENSGALG00000005850	0	0.51	0.34	0.35	0.39	0.42	0.87	0.81	FNBP1L
1	ENSGALG00000005861	0	-0.01	-0.16	0.05	0.29	0.4	0.32	0.39
1	ENSGALG00000005968	0	0.93	0.68	0.36	0.98	1.11	1.08	1.89	MMP11
1	ENSGALG00000005974	0	0.85	0.87	0.4	0.97	1.47	1.98	2.31	COL6A1
1	ENSGALG00000005995	0	-0.02	0.12	-0.07	1.7	2.66	3.79	4.95	SLC13A5
1	ENSGALG00000006008	0	0.47	0.34	0.44	0.5	0.64	0.56	1	HOMER2
1	ENSGALG00000006019	0	0.27	0.51	0.27	0.26	0.75	2.52	2.95	EPHX4
1	ENSGALG00000006087	0	0.35	0.66	0.42	0.19	0.61	1.03	1.24	GPC3
1	ENSGALG00000006109	0	0.34	0.19	0.44	0.44	0.44	0.43	0.5	MAPK8
1	ENSGALG00000006147	0	0.07	-0.23	0.26	0.5	0.53	0.91	0.55	NUCB2
1	ENSGALG00000006149	0	-0.13	-0.07	0.03	0.1	0.1	0.09	0.38	MORN4
1	ENSGALG00000006174	0	0.19	0.05	-0.03	0.14	0.33	1.03	1.24	VSTM4
1	ENSGALG00000006198	0	-0.17	0	0.48	1.32	1.61	2.22	2.33	LSS
1	ENSGALG00000006219	0	0.08	0.18	0.08	0.04	0.24	0.58	0.38	PRKAG2
1	ENSGALG00000006221	0	-0.04	0.07	-0.08	-0.09	-0.01	0.29	0.6	KIF1A
1	ENSGALG00000006229	0	-0.23	-0.29	-0.36	0.01	0.02	0.06	0.3
1	ENSGALG00000006258	0	0.39	0.52	0.3	0.65	0.69	1.23	1.83	SPOCK1
1	ENSGALG00000006375	0	-0.03	-0.06	0.02	0.18	0.3	1.03	1.6	TM4SF19
1	ENSGALG00000006379	0	-0.16	-0.16	-0.16	0.21	0.47	0.64	1.19	SHH
1	ENSGALG00000006401	0	0.39	0.28	0.29	0.67	0.71	1.42	1.93	OSBPL5
1	ENSGALG00000006599	0	0.1	-0.13	0.48	0.65	0.66	1.13	0.66	ZMYND11
1	ENSGALG00000006602	0	0.02	-0.16	-0.09	0.06	0.38	0.69	1.7	SYT8
1	ENSGALG00000006647	0	0.06	0.41	0.21	0.41	0.53	0.92	1.02	DUSP8
1	ENSGALG00000006705	0	0.31	0.09	0.28	0.24	0.87	0.83	1.57
1	ENSGALG00000006723	0	-0.1	0.02	0.26	0.88	1.19	1.73	1.55
1	ENSGALG00000006783	0	0.28	0.16	0.46	0.22	0.84	1.01	1.03	PLOD2
1	ENSGALG00000006796	0	0.04	-0.09	-0.02	0.05	0.18	0.75	1.16	SRPX2
1	ENSGALG00000006802	0	-0.43	-0.21	-0.36	-0.12	0.01	0.3	1.04	LAMB2
1	ENSGALG00000006837	0	0.72	0.66	0.6	0.29	0.6	1.15	1.6	TSPAN4
1	ENSGALG00000006864	0	0.32	0.23	0.61	0.56	1.27	1.65	2.03
1	ENSGALG00000006982	0	0.19	0.12	0.06	0.46	0.39	0.57	0.53	EEF2K
1	ENSGALG00000006992	0	-0.24	0.41	-0.09	-0.13	0.59	1.25	1.59	MMP9
1	ENSGALG00000006997	0	0.1	0.34	0.15	0.67	0.83	1.33	2.13	BRINP1
1	ENSGALG00000007014	0	-0.66	-0.53	-0.06	1.78	2.54	4.35	5.18	PYROXD2
1	ENSGALG00000007018	0	-0.4	-0.31	-0.39	-0.02	0.07	0.28	0.68	SLC26A11
1	ENSGALG00000007025	0	0.43	0.44	0.46	0.63	0.53	0.72	0.75	CPNE8
1	ENSGALG00000007036	0	0.52	0.07	0.37	0.49	0.58	0.8	0.73	PITRM1
1	ENSGALG00000007038	0	-0.16	-0.28	-0.04	0	0.08	0.36	0.56	ASTN2
1	ENSGALG00000007076	0	0.32	0.29	0.21	0.29	0.46	0.8	0.42	CCNY
1	ENSGALG00000007090	0	-0.23	-0.27	-0.04	0.1	0.15	0.55	1.05	CPN1
1	ENSGALG00000007123	0	0.04	0.03	-0.01	0.07	0.04	1.02	1.11
1	ENSGALG00000007149	0	0.27	0.11	0.14	0.09	0.32	0.69	0.45	CYTH3
1	ENSGALG00000007168	0	0.28	0.21	0.15	0.29	0.23	0.68	0.47	CFAP20DC
1	ENSGALG00000007267	0	-0.36	-0.22	-0.11	0.02	0.43	0.45	0.93	MVD
1	ENSGALG00000007268	0	0.04	0.27	0.21	0.33	0.07	0.52	0.49
1	ENSGALG00000007310	0	0.3	0.22	0.37	0.66	0.54	0.82	0.99	CEP164
1	ENSGALG00000007371	0	-0.22	0	-0.12	0.13	0.01	0.35	0.26	IGDCC3
1	ENSGALG00000007485	0	-0.15	-0.19	-0.17	0.51	0.61	0.64	0.88	TFRC
1	ENSGALG00000007489	0	-0.23	-0.43	-0.33	-0.13	0.15	0.2	0.32	CNNM1
1	ENSGALG00000007493	0	-0.14	0.1	0.34	1.08	1.38	1.91	1.6	NSDHL
1	ENSGALG00000007510	0	0.16	0.12	0.33	0.4	0.29	0.59	0.46	CETN1
1	ENSGALG00000007668	0	0.35	0.43	0.5	1.19	1.35	2.41	2.89	BMP7
1	ENSGALG00000007675	0	-0.08	-0.06	-0.04	-0.15	0.68	0.48	0.56	CXCR5
1	ENSGALG00000007681	0	0.28	0.12	0.21	0.34	0.29	0.62	0.46	HTR2B
1	ENSGALG00000007700	0	0.36	0.11	0.52	0.6	0.43	0.91	0.9	CTTN
1	ENSGALG00000007701	0	-0.77	-0.29	-0.68	0.23	0.12	0.7	1.8	B3GNT7
1	ENSGALG00000007712	0	0.74	0.45	0.96	0.82	1.23	1.54	1.73	MYO1B
1	ENSGALG00000007717	0	0.08	0.01	0.1	0.36	0.47	0.76	0.43	GCNT7
1	ENSGALG00000007804	0	0.25	0.25	0.08	-0.06	0.24	0.56	1.05	GXYLT2
1	ENSGALG00000007825	0	0.12	0.19	0.2	0.43	0.41	0.66	0.31	KIAA1841
1	ENSGALG00000007837	0	0.61	0.75	1.35	3.98	3.93	5.51	6.66	KAZALD1
1	ENSGALG00000007839	0	0.87	1.17	0.68	1	0.67	2.13	2.89	NCAM1
1	ENSGALG00000008007	0	0.4	0.3	0.25	0.55	0.56	0.76	1.14	ITGA11
1	ENSGALG00000008122	0	0.24	0.31	0.07	0.24	0.38	1.27	1.92	SLC39A13
1	ENSGALG00000008135	0	0.81	0.67	0.75	1.35	1.23	2.87	3.27	SATB2
1	ENSGALG00000008141	0	0.16	0.18	0.17	0.29	-0.07	1.05	1.19
1	ENSGALG00000008150	0	-0.51	-0.25	-0.2	0.55	0.7	1.2	1.17	RASAL1
1	ENSGALG00000008152	0	0.24	0.04	0.38	0.46	0.6	0.96	0.75	SPATS2L
1	ENSGALG00000008188	0	0.63	0.28	0.63	1.08	0.99	1.49	1.51	TRIM36
1	ENSGALG00000008197	0	0.12	0.09	-0.06	0.7	0.52	0.65	0.46	PGGT1B
1	ENSGALG00000008237	0	-0.14	-0.01	0.06	0.23	0.15	0.45	0.21	GRAMD2B
1	ENSGALG00000008255	0	0.13	0.19	0.07	0.3	0.26	0.35	0.73	C11orf49
1	ENSGALG00000008262	0	-0.07	0.2	-0.18	-0.06	0.02	0.81	1.1	RASGRF1
1	ENSGALG00000008297	0	-0.29	-0.26	-0.24	0.42	0.8	1.18	1.93	SEMA4B
1	ENSGALG00000008298	0	0.42	0.22	0.36	0.46	0.53	0.98	1.36	LRRC17
1	ENSGALG00000008301	0	0.24	0.08	0.35	0.36	0.41	0.66	0.49	FAM185A
1	ENSGALG00000008317	0	-0.02	0.02	-0.13	0.03	0.26	0.33	0.61	SDSL
1	ENSGALG00000008373	0	0.13	0.11	0.17	0.18	0.25	0.53	0.31	STRADB
1	ENSGALG00000008382	0	0.61	0.25	0.45	0.26	0.7	1.42	1.07	GNAI1
1	ENSGALG00000008393	0	0.18	0.25	-0.23	1.01	0.96	2.09	3.05	CREB3L1
1	ENSGALG00000008404	0	0.21	0.11	0.23	0.44	0.5	0.52	0.5
1	ENSGALG00000008425	0	0.04	-0.05	0.18	0.59	0.58	0.64	0.6	MAP1A
1	ENSGALG00000008431	0	0.31	0.09	0.4	0.42	0.32	0.75	0.51	SMARCA1
1	ENSGALG00000008432	0	-0.1	-0.11	-0.18	0.28	0.29	0.19	0.52	AP2M1
1	ENSGALG00000008486	0	0.32	0.08	0.41	0.48	0.79	0.96	0.67	CACNA2D1
1	ENSGALG00000008582	0	-0.06	-0.35	0.21	0.91	0.62	0.9	0.77	ADAM23
1	ENSGALG00000008616	0	-0.08	0	-0.2	0.07	0.23	0.51	0.85	DDR1
1	ENSGALG00000008659	0	0.22	0.11	0.04	0.13	0.31	0.63	0.44	HACD1
1	ENSGALG00000008671	0	0.22	0.06	0.18	-0.35	0.38	1.49	2.53	ST8SIA6
1	ENSGALG00000008704	0	0.08	0.21	-0.02	0.12	0.19	0.33	0.49	CUBN
1	ENSGALG00000008722	0	0.64	0.08	0.7	1.82	1.9	2.21	1.99	MCOLN2
1	ENSGALG00000008733	0	-0.16	0.14	0.02	0.05	0.4	0.52	0.36	LPAR3
1	ENSGALG00000008757	0	0.05	-0.1	-0.11	-0.14	0.55	1.97	2.9	CNRIP1
1	ENSGALG00000008761	0	0	0	0	0	0	0.56	1.04	SPAM1
1	ENSGALG00000008785	0	0.38	0.31	0.53	0.47	0.63	0.9	0.56	MCCC1
1	ENSGALG00000008797	0	0.38	0.12	0.16	0.26	0.17	0.67	0.63	WASL
1	ENSGALG00000008836	0	0.01	-0.12	-0.11	-0.18	0.16	1	1.47	ATP6AP1
1	ENSGALG00000008838	0	0.08	0.06	0.09	0	0.13	0.33	0.71	FKBP15
1	ENSGALG00000008865	0	-0.15	-0.2	-0.27	0.21	0.12	0.23	0.71	ALAD
1	ENSGALG00000008883	0	0.19	0.29	0.25	0.18	0.36	1.03	0.72	TCF7L2
1	ENSGALG00000008940	0	-0.12	0.02	-0.13	-0.05	0.17	0.32	0.91
1	ENSGALG00000008960	0	0.11	0.26	0.04	0.06	0.17	0.48	0.71	KCNK12
1	ENSGALG00000009012	0	0.11	0.2	0.24	0.52	0.72	1.46	1.92	ZNF385B
1	ENSGALG00000009031	0	0.13	0.03	0.23	0.19	0.16	0.59	0.35	SESTD1
1	ENSGALG00000009065	0	0.22	0.2	0.31	0.28	0.43	0.71	0.52	VMA21
1	ENSGALG00000009129	0	0.31	0.45	0.26	0.56	0.43	0.89	1.5	DLX5
1	ENSGALG00000009192	0	0.36	0.07	0.16	0.3	0.48	1.01	1.11	SLITRK2
1	ENSGALG00000009361	0	0.55	0.3	0.5	0.45	0.27	0.76	0.62	GUCY1B1
1	ENSGALG00000009365	0	0.07	0.16	0.56	1.31	1.73	2.31	2.31	CYP51A1
1	ENSGALG00000009373	0	0.33	0.21	0.21	0.31	0.35	0.52	0.53	CTSO
1	ENSGALG00000009378	0	0.48	0.35	0.47	0.84	0.97	1.55	1.33	PDGFC
1	ENSGALG00000009388	0	0.15	0.16	0.14	-0.03	0.53	1.87	2.48	SUSD4
1	ENSGALG00000009400	0	-0.24	0.09	-0.13	1.04	1.21	1.95	2.67	SLC8A3
1	ENSGALG00000009470	0	0.48	0.07	0.46	0.65	0.37	1.41	1.68	SERPINI1
1	ENSGALG00000009483	0	0.43	0.18	0.5	0.41	0.82	1.11	1.21	MARK1
1	ENSGALG00000009495	0	0.82	0.68	0.69	0.46	0.72	1.52	1.71	FGFR2
1	ENSGALG00000009560	0	0.25	0.18	0.61	1.19	1.6	2.41	2.06	MSMO1
1	ENSGALG00000009595	0	0.2	0.04	0.23	0.39	0.72	0.61	0.78	TWF1
1	ENSGALG00000009596	0	0	0.37	0.3	0.24	0.41	0.86	1.16	TMEM117
1	ENSGALG00000009601	0	0.9	0.58	1.15	0.77	1.58	2.12	1.7	NELL2
1	ENSGALG00000009641	0	0.62	1.79	0.82	3.57	3.89	5.05	6.28	COL1A2
1	ENSGALG00000009645	0	0.47	0.24	0.41	0.12	0.62	0.87	0.72	ESRRG
1	ENSGALG00000009670	0	0.41	0.27	0.4	0.29	0.28	0.56	0.52	SGCE
1	ENSGALG00000009700	0	0.01	-0.12	-0.05	-0.16	0.12	0.73	0.58	PDK4
1	ENSGALG00000009705	0	0	0.36	0.15	0.16	0.18	0.56	0.46	RYR3
1	ENSGALG00000009790	0	0.16	0.12	0.02	-0.04	0.21	0.64	1.07	RAB33B
1	ENSGALG00000009792	0	-0.15	-0.1	-0.07	-0.16	0.06	0.65	1.26
1	ENSGALG00000009825	0	0.45	0.14	0.29	0.34	0.46	0.76	0.96	SRGAP1
1	ENSGALG00000009842	0	0.38	0.33	0.28	0.08	0.29	0.69	0.98	RASSF3
1	ENSGALG00000009847	0	0.17	0.05	0.06	0.22	0.08	0.53	0.49	STXBP6
1	ENSGALG00000009856	0	0.5	0.23	0.39	0.04	0.38	0.94	1.5	GNS
1	ENSGALG00000009859	0	0.42	0.24	0.12	0.13	0.73	1.05	1.42
1	ENSGALG00000009898	0	0.38	0.15	0.19	0.17	0.39	0.96	0.85	GAB1
1	ENSGALG00000009901	0	0.53	0.43	0.65	0.33	0.49	0.96	1.2	DYRK2
1	ENSGALG00000009929	0	-0.72	0.69	1.51	2.36	2.1	4.66	2.47	SOST
1	ENSGALG00000009947	0	0.23	0.07	0.4	0.35	0.46	0.85	0.73	PLEKHH2
1	ENSGALG00000009948	0	0.22	0	0.33	0.51	0.85	1.46	1.4	HHIP
1	ENSGALG00000009995	0	0.3	0.36	0.52	0.23	0.88	1.2	1.41	AKAP6
1	ENSGALG00000010029	0	0.06	0.24	0.01	0.33	0.18	1	1.06	BEST3
1	ENSGALG00000010032	0	0.19	-0.08	0.13	0.01	0.61	0.95	1.85
1	ENSGALG00000010087	0	-0.02	-0.04	-0.19	0.04	0.15	0.14	0.46	IPO13
1	ENSGALG00000010091	0	-0.29	-0.24	-0.25	0.25	0.61	0.92	1.36	ATP6V0B
1	ENSGALG00000010103	0	0.2	0.08	0.14	0.34	0.3	0.51	0.57	FBXW7
1	ENSGALG00000010122	0	0.34	0.15	0.08	0.4	0.4	1.52	1.52	SH2D4A
1	ENSGALG00000010127	0	0.12	-0.04	0.18	0.29	0.43	0.58	0.48	GLO1
1	ENSGALG00000010133	0	0.09	0.05	-0.1	0.81	1.65	2.13	2.68	PTCH2
1	ENSGALG00000010158	0	0.58	0.46	0.36	0.39	0.42	0.97	1.15	KANK1
1	ENSGALG00000010166	0	0.43	0.07	0.38	2.13	2.47	2.75	2.67	VLDLR
1	ENSGALG00000010169	0	0.35	0.13	0.25	1.38	1.46	2.47	2.63
1	ENSGALG00000010170	0	0.01	-0.08	0.14	0.19	0.31	0.77	1.08
1	ENSGALG00000010221	0	-0.08	-0.06	-0.27	0.5	0.47	1.08	1.15	ZSWIM5
1	ENSGALG00000010269	0	0.13	-0.17	0.26	0.3	0.25	0.4	0.36	KCNAB1
1	ENSGALG00000010282	0	-0.2	-0.23	-0.33	0.14	0.04	0.14	0.39	TMEM63B
1	ENSGALG00000010326	0	0.1	0.32	0.13	0.36	0.61	0.92	1.17	FLVCR2
1	ENSGALG00000010331	0	0.56	0.6	0.52	0.62	0.78	3.74	4.93	MME
1	ENSGALG00000010337	0	0.1	0.09	0.3	0.02	0.96	1.04	1.4	GPR149
1	ENSGALG00000010346	0	0.2	0.45	0	1.03	0.67	1.25	1.98	TGFB3
1	ENSGALG00000010406	0	0.03	0.05	0.07	0.21	0.4	0.87	1.08	TMEM63C
1	ENSGALG00000010436	0	0.12	0.23	0.16	0.18	0.57	0.38	0.66	DMBX1
1	ENSGALG00000010490	0	-0.2	-0.09	-0.14	0.09	0.73	1.5	2.87	DPYSL4
1	ENSGALG00000010497	0	-0.35	-0.26	-0.35	-0.01	-0.05	0.09	0.35	SLC29A4
1	ENSGALG00000010535	0	0.12	0.22	0.19	0.55	1.13	1.27	1.94	SGMS2
1	ENSGALG00000010551	0	0.2	0.33	0.23	0.35	0.72	0.87	0.77	CDC42EP3
1	ENSGALG00000010572	0	0	0	0	0	0.53	0.42	0.52	TSHR
1	ENSGALG00000010583	0	0	0.38	0.34	1.04	0.9	3.3	3.88	VIT
1	ENSGALG00000010625	0	0.1	-0.02	0.04	0.37	1.29	1.66	2.62	SRD5A2
1	ENSGALG00000010633	0	0.13	0.07	0.22	0.29	0.41	0.75	1.05	GPX7
1	ENSGALG00000010707	0	0.21	0.09	0.3	0.48	0.53	1.26	0.84	GPR68
1	ENSGALG00000010708	0	0.06	0.19	0.35	0.26	0.17	0.6	0.31	ICA1
1	ENSGALG00000010721	0	0.41	0.4	0.41	0.61	0.8	1.23	1.89	GLIS1
1	ENSGALG00000010766	0	-0.03	-0.24	0.16	0.27	0.26	0.6	0.32	ATXN3L
1	ENSGALG00000010778	0	0.35	0.21	0.25	0.46	0.69	0.77	0.94	CHRM3
1	ENSGALG00000010795	0	0.12	-0.03	0.33	0.33	0.31	0.59	0.51	CRPPA
1	ENSGALG00000010798	0	0.01	0.29	0.48	0.97	1.23	1.92	1.76	DHCR24
1	ENSGALG00000010811	0	-0.01	-0.08	-0.02	-0.11	0.08	0.98	1.83	LGMN
1	ENSGALG00000010820	0	-0.3	-0.07	-0.36	-0.45	0.06	1.72	3.54	CHGA
1	ENSGALG00000010854	0	0.35	0.42	0.35	0.31	0.47	1.38	0.86
1	ENSGALG00000010901	0	0	0	0	0.16	0.26	0.69	0.79
1	ENSGALG00000010903	0	0.16	0.28	0.24	0.18	0.17	0.42	0.71	RASGEF1B
1	ENSGALG00000010926	0	1.14	1.64	0.45	0.09	0.86	4.84	6.56	SPP1
1	ENSGALG00000010927	0	-0.26	1.05	1.81	3.01	4.08	6.09	6.22	MEPE
1	ENSGALG00000010928	0	0.09	1.04	0.98	5.33	6.76	8.22	9.61
1	ENSGALG00000010950	0	-0.03	0.26	0.49	0.26	0.71	0.36	0.4	PPP4R4
1	ENSGALG00000010953	0	0.41	0.39	0.19	0.36	0.49	0.94	1.24	KANK4
1	ENSGALG00000010958	0	0.08	0.12	0.37	0.28	0.33	0.64	0.54	PPFIA2
1	ENSGALG00000010960	0	0.16	-0.16	0.19	0.21	0.69	0.56	0.86	GALNT3
1	ENSGALG00000010963	0	-0.15	-0.13	-0.04	0.31	0.31	0.44	0.92
1	ENSGALG00000010975	0	0.45	0.47	0.42	0.13	0.35	0.76	1.18	TMTC2
1	ENSGALG00000011005	0	0.33	0.3	0.31	0.26	0.7	0.78	0.78	KCNK1
1	ENSGALG00000011007	0	0.17	0.1	0.54	0.12	0.51	0.99	1.28	OSBPL3
1	ENSGALG00000011008	0	0.08	-0.04	0.11	-0.13	0.26	0.62	0.53	MAP3K21
1	ENSGALG00000011013	0	0.17	0.08	-0.01	0.27	0.47	0.9	1.18	PCNX2
1	ENSGALG00000011019	0	0.52	0.58	0.47	0.52	0.55	0.94	0.91	ROR1
1	ENSGALG00000011041	0	0.15	0.02	0.09	0.19	0.16	0.52	0.54	DNAJC6
1	ENSGALG00000011046	0	-0.12	-0.07	-0.26	-0.15	0.21	0.8	1.13	SNX10
1	ENSGALG00000011080	0	-0.04	0.05	-0.35	0.15	0.37	1.08	1.11	BDKRB2
1	ENSGALG00000011099	0	0.36	0.05	0.32	0.61	1.26	3.15	3.78	FAP
1	ENSGALG00000011104	0	-0.11	-0.26	-0.22	0.17	0.2	0.54	0.56	GCG
1	ENSGALG00000011124	0	0.16	0.45	0.42	0.37	0.73	1.06	0.55	ARHGAP24
1	ENSGALG00000011141	0	0.16	0.14	0.29	1.05	1.26	1.09	1.21	ITGB6
1	ENSGALG00000011149	0	0.3	0.11	0.12	0.12	0.56	0.86	0.86	PLA2R1
1	ENSGALG00000011164	0	0.45	0.38	0.47	0.95	0.75	1.2	0.86
1	ENSGALG00000011176	0	0.24	0.26	0.36	0.39	0.56	1.18	1.79	SCRN1
1	ENSGALG00000011213	0	0.23	-0.17	0.2	0.3	0.73	1.02	1.19	DEGS2
1	ENSGALG00000011227	0	0	-0.14	0.1	-0.05	0.14	0.73	1.36	CDS1
1	ENSGALG00000011250	0	-0.17	-0.41	-0.36	0.95	1.51	2.17	2.22	ASIC4
1	ENSGALG00000011272	0	0.19	0.22	0.2	0.27	0.37	0.53	0.26	RAB5A
1	ENSGALG00000011274	0	1.43	1.11	0.99	1.51	1.05	1.7	1.63	DCN
1	ENSGALG00000011291	0	0.24	0.02	0.37	0.08	0.34	0.54	0.68	NR1D2
1	ENSGALG00000011298	0	0.1	-0.11	-0.06	0.15	0.29	0.8	0.87	RARB
1	ENSGALG00000011342	0	0.56	0.31	0.59	0.5	0.68	0.8	0.83	FGD6
1	ENSGALG00000011347	0	0.02	-0.06	0	0.63	0.92	1.52	2.14	IHH
1	ENSGALG00000011350	0	0.2	0.38	0.66	0.9	1.17	1.71	2.15	NEGR1
1	ENSGALG00000011426	0	0.1	0.05	0.04	-0.01	0.4	0.94	1.03	RNASET2
1	ENSGALG00000011457	0	-0.25	-0.05	-0.21	-0.14	-0.13	0.17	0.5	CCNI
1	ENSGALG00000011492	0	0.14	0.06	0.36	0.32	0.32	0.68	0.47	XRCC5
1	ENSGALG00000011511	0	-0.22	-0.01	-0.36	-0.17	0.41	1.22	2.03	CKB
1	ENSGALG00000011544	0	0	-0.08	0.05	0.24	0.2	0.48	0.28	BCL2L14
1	ENSGALG00000011577	0	0	0	0	0.19	0.63	0.83	1.11	CNTNAP5
1	ENSGALG00000011621	0	0.57	0.28	0.61	0.37	0.51	0.77	0.97	IGF2R
1	ENSGALG00000011630	0	0.61	0.62	0.44	0.64	0.88	1.12	1.52	GLI2
1	ENSGALG00000011659	0	-0.17	-0.11	-0.15	0.33	0.44	0.55	0.63	ACAT2
1	ENSGALG00000011722	0	0.17	-0.08	0.06	0.18	0.43	0.92	0.91	STRA8
1	ENSGALG00000011724	0	0.09	0.04	-0.03	0.37	0.34	0.44	0.57	WDR91
1	ENSGALG00000011880	0	-0.11	0.11	0.29	0.22	0.42	0.33	0.23	BBS7
1	ENSGALG00000011893	0	0.4	0.34	0.17	-0.2	0.37	0.8	1.58	SLC38A6
1	ENSGALG00000011902	0	0.86	-0.29	-0.4	2.26	1.3	1.86	2.31	TAGLN
1	ENSGALG00000011918	0	-0.43	-0.14	-0.34	0.02	0.32	0.41	0.55	CCDC134
1	ENSGALG00000011963	0	0.22	0.06	0.21	0.17	0.41	0.53	0.49	PRDM5
1	ENSGALG00000012011	0	-0.43	-0.21	-0.16	-0.17	-0.12	0.38	0.8	L3HYPDH
1	ENSGALG00000012020	0	0.43	0.21	0.39	0	0.4	0.67	0.8	KIAA1549L
1	ENSGALG00000012052	0	0.18	0.07	0.14	0.12	0.21	0.58	0.42	SNX4
1	ENSGALG00000012055	0	0.01	0.23	0.06	0.03	-0.06	0.86	1.25
1	ENSGALG00000012136	0	0.21	0.33	0.01	0.31	0.51	0.55	0.97	MPPED2
1	ENSGALG00000012173	0	-0.33	0.01	-0.33	0.04	0.01	0.46	1.42	LGALS3
1	ENSGALG00000012219	0	0.34	0.36	0.18	-0.01	0.44	0.83	1.2	UNC5C
1	ENSGALG00000012265	0	-0.24	-0.2	-0.32	-0.04	0.07	0.3	0.56	MICALL1
1	ENSGALG00000012292	0	0.18	-0.06	0.02	0.1	0.13	0.61	0.4	BANK1
1	ENSGALG00000012307	0	-0.32	-0.02	0.05	0.2	0.53	0.55	0.54	GALR3
1	ENSGALG00000012319	0	0.34	0.42	0.3	0.21	0.97	2.83	3.81
1	ENSGALG00000012338	0	0.15	0.11	0.04	0.23	0.3	0.55	0.74	BDH2
1	ENSGALG00000012364	0	0.04	-0.08	0.28	0.31	0.29	0.71	0.64	PPIL4
1	ENSGALG00000012481	0	0.48	0.46	0.49	0.93	1.03	1.11	1.93	TNFAIP6
1	ENSGALG00000012525	0	0.38	0.28	0.18	0.11	0.53	0.91	1.47	FMNL2
1	ENSGALG00000012540	0	-0.21	-0.22	-0.29	0.24	0.34	0.56	0.97	RBFOX2
1	ENSGALG00000012544	0	0.26	0.28	0.18	0.33	0.44	0.78	1.37
1	ENSGALG00000012601	0	0.28	0.3	0.16	0.04	0.24	0.77	0.82	GOLM1
1	ENSGALG00000012640	0	0.15	0.17	0.01	-0.03	0.39	0.53	0.96	TMEM263
1	ENSGALG00000012691	0	0.25	0.21	0.28	0.36	0.49	1.01	1.06	ALDH1L2
1	ENSGALG00000012697	0	0.16	0.01	0.1	0.02	0.36	0.81	0.71	SLC41A2
1	ENSGALG00000012782	0	0.12	0.16	0.21	0.3	0.13	0.59	0.46	BLOC1S5
1	ENSGALG00000012787	0	0.31	0.49	0.3	1.02	0.29	1.65	1.64	BMP6
1	ENSGALG00000012890	0	0.28	0.35	0.38	0.14	0.36	1.38	2.31	DGKI
1	ENSGALG00000012906	0	0.32	0.24	0.15	0.18	0.14	0.94	1.11	CDH20
1	ENSGALG00000012988	0	0.16	0.74	0.38	0.71	1.08	1.72	2.39	B4GALNT3
1	ENSGALG00000013001	0	0.23	0.02	0.07	0.28	0.17	0.7	0.61
1	ENSGALG00000013002	0	0.08	-0.01	0.12	0.17	0.44	0.68	0.71	DAP
1	ENSGALG00000013036	0	-0.07	0.09	-0.09	0.03	0.24	0.39	0.89	ATP6V1E1
1	ENSGALG00000013112	0	0.47	0.34	0.33	0.98	0.35	0.95	0.93	RERGL
1	ENSGALG00000013117	0	0.15	0.07	0.07	0.03	0.44	0.69	1	PIK3C2G
1	ENSGALG00000013134	0	0.24	-0.1	0.43	0.13	0.39	0.77	0.82	PLEKHA5
1	ENSGALG00000013189	0	0.14	0.14	0.11	-0.09	0.16	0.64	0.82	LPCAT1
1	ENSGALG00000013200	0	0.39	0.17	0.29	0.26	0.47	0.66	1.27	GABBR2
1	ENSGALG00000013211	0	0.18	0.28	0.39	0.22	1.07	1.17	1.86	ST8SIA1
1	ENSGALG00000013229	0	0.08	0.08	0.1	0.1	0.42	0.66	0.48	CMAS
1	ENSGALG00000013427	0	0.72	0.27	0.3	0.95	0.93	1.29	1.04	SORBS2
1	ENSGALG00000013579	0	0.08	-0.21	0.04	1.17	1.31	1.74	2.58	FAT1
1	ENSGALG00000013621	0	0.11	0.06	0.16	0.14	0.41	0.71	0.87	ATP6V1H
1	ENSGALG00000013710	0	0.3	0.11	0.23	0.27	0.27	0.56	0.43	SNX9
1	ENSGALG00000013715	0	0.82	0.45	0.71	0.66	1.01	1.51	1.79	DLC1
1	ENSGALG00000013771	0	0	0.16	0	0.45	0.18	0.47	1.01	CRACD
1	ENSGALG00000013818	0	-0.04	-0.11	-0.29	-0.1	0.17	0.39	0.55	CITED2
1	ENSGALG00000013869	0	0	-0.02	0	-0.06	0.38	0.72	0.71	IL20RA
1	ENSGALG00000013948	0	0.07	0.04	0.01	0.22	0.29	0.73	0.4	RASL11B
1	ENSGALG00000013980	0	-0.1	-0.06	-0.14	0.21	0.31	0.65	1.24	SLC2A12
1	ENSGALG00000014106	0	0.38	0.15	0.47	0.22	0.48	0.83	1.26	PPFIBP1
1	ENSGALG00000014267	0	-0.03	0.18	-0.11	0.09	0.39	0.7	0.65	RBM47
1	ENSGALG00000014342	0	0.05	0.23	0.08	0.43	0.48	0.44	0.59	TEAD4
1	ENSGALG00000014463	0	0.73	1.04	0.45	1.48	1.83	1.67	1.69	ACTN2
1	ENSGALG00000014466	0	-0.1	-0.27	-0.34	0.27	0.19	0.17	0.37	PIANP
1	ENSGALG00000014490	0	0.15	0.05	0.09	0	0.17	0.29	0.74	P3H3
1	ENSGALG00000014509	0	0.06	-0.06	0.18	0.21	0.47	0.75	0.45	BST1
1	ENSGALG00000014646	0	0.4	0.26	0.47	0.29	0.57	0.65	1.06	SYT11
1	ENSGALG00000014664	0	0.26	0.13	0.31	0.33	0.44	0.54	0.55	KIAA0825
1	ENSGALG00000014672	0	0.03	-0.05	0.23	0.19	0.15	0.55	0.37	ARSK
1	ENSGALG00000014711	0	0.11	-0.1	0.06	0.05	0.21	0.65	0.42	PLPP1
1	ENSGALG00000014786	0	-0.08	-0.22	-0.12	0.37	0.62	0.64	0.3	PIK3R1
1	ENSGALG00000014800	0	0.13	0.17	0.05	-0.01	0.2	0.7	1.06	ATP6V1A
1	ENSGALG00000014812	0	0.11	0	-0.04	0.2	0.93	1.61	1.57	SIDT1
1	ENSGALG00000014813	0	0.2	0.05	0.59	0.77	0.67	1.04	0.73	HOMER1
1	ENSGALG00000014843	0	0	0.14	0.16	0.82	2.32	2.39	2.93	TPD52L1
1	ENSGALG00000014862	0	0.23	0.18	0.51	0.8	1.09	2.01	1.59	HMGCS1
1	ENSGALG00000014873	0	1.31	1.67	0.68	1.18	1.27	2.37	3.11	GJA1
1	ENSGALG00000014880	0	0.07	0.05	0.31	0.35	0.36	0.65	0.4	PARP8
1	ENSGALG00000014881	0	0.22	0.06	0.24	0.24	0.31	0.76	0.51	FAM184A
1	ENSGALG00000014910	0	0.53	0.36	0.31	0.24	0.82	1.09	1.18	COLEC12
1	ENSGALG00000014923	0	0.14	-0.01	-0.03	0.11	0.42	0.3	1.02	ARHGEF28
1	ENSGALG00000014935	0	0.26	-0.03	0.34	1.8	2.26	2.68	2.63	GREB1L
1	ENSGALG00000014948	0	0.45	0.31	0.73	0.82	1.03	1.67	1.53	HMGCR
1	ENSGALG00000014964	0	-0.16	-0.05	-0.18	-0.19	-0.07	0.37	0.8	NT5DC1
1	ENSGALG00000014999	0	0	0	0.24	1.04	1.22	1.55	2.32	MAP1B
1	ENSGALG00000015030	0	0.21	0.29	0.27	0.01	0.08	0.48	1	NPC1
1	ENSGALG00000015037	0	0.52	0.24	0.49	0.35	0.43	0.72	0.79	EVC
1	ENSGALG00000015070	0	0.22	-0.03	0.42	0.42	0.41	0.72	0.5	FIG4
1	ENSGALG00000015079	0	0	0.31	0.15	0.32	0.16	0.41	0.52	UPK1B
1	ENSGALG00000015084	0	0.05	0.3	0.08	0.49	0.28	0.99	1.88	IGSF11
1	ENSGALG00000015115	0	0.35	0.44	0.33	1.19	1.4	2.9	3.79	MAMDC2
1	ENSGALG00000015117	0	0.41	0.15	0.15	0.98	1.47	1.96	2.23	DRD3
1	ENSGALG00000015132	0	0.6	0.48	0.43	0.31	1.61	1.91	2.54	CDH2
1	ENSGALG00000015143	0	0.37	0.14	0.48	0.62	0.95	1.95	3	TTR
1	ENSGALG00000015151	0	-0.01	0.03	0.12	0.17	0.44	1.25	1.43	B4GALT6
1	ENSGALG00000015152	0	0.16	0.25	0.03	0.61	0.6	0.53	0.55	BOC
1	ENSGALG00000015153	0	0	0	0	0.16	0.18	0.42	0.57	OPN5L1
1	ENSGALG00000015166	0	-0.23	-0.34	-0.35	0.04	0.75	1.37	1.51	GCNT1
1	ENSGALG00000015193	0	1.23	1.07	1.15	0.84	1.29	1.87	2.12	CCDC80
1	ENSGALG00000015196	0	0.32	0.15	0.33	-0.13	0.69	0.51	0.95	ASXL3
1	ENSGALG00000015211	0	0.45	0.44	0.41	0.28	0.77	1.22	1.94	DTNA
1	ENSGALG00000015254	0	0.2	0.14	0.17	0.52	0.57	1.63	2.11	ST18
1	ENSGALG00000015263	0	0.24	-0.03	0.31	0.21	0.36	0.43	0.77
1	ENSGALG00000015271	0	0.67	0.46	0.39	0.94	1.18	2.06	2.31
1	ENSGALG00000015293	0	0.44	0.25	0.03	0.65	0.75	1.25	1.97	TMEM45A
1	ENSGALG00000015306	0	0.11	0.26	0.21	0.03	0.34	0.59	0.75	OSTM1
1	ENSGALG00000015331	0	-0.01	-0.23	0.03	0.03	0.29	0.76	1.28	GNE
1	ENSGALG00000015379	0	0.05	0.13	0.09	0.17	0.3	0.82	1.21	TAGLN3
1	ENSGALG00000015396	0	0.41	0.34	0.2	0.17	0.37	0.87	0.82	CD200
1	ENSGALG00000015511	0	0.93	0.64	0.49	0.65	1.03	1.28	1.45	ROBO1
1	ENSGALG00000015519	0	0.34	0.23	0.22	0.39	0.53	1.07	1.11	ROBO2
1	ENSGALG00000015529	0	0.24	0.03	0.26	0.17	0.26	0.33	0.56	WFS1
1	ENSGALG00000015531	0	0.09	0.13	-0.08	0.19	0.35	1.96	2.98
1	ENSGALG00000015591	0	0.21	0.06	0.29	0.29	0.35	0.61	0.4	ACOX3
1	ENSGALG00000015630	0	0.93	0.55	0.36	0.29	0.72	1.33	2.28	EDIL3
1	ENSGALG00000015677	0	0.39	0.23	0.22	0.75	0.77	0.98	0.73	SUSD1
1	ENSGALG00000015701	0	-0.01	0.01	0.23	0.38	0.34	0.57	0.46	CXADR
1	ENSGALG00000015708	0	0.47	0.52	0.25	0.58	1.1	1.97	2.23	FGFR3
1	ENSGALG00000015729	0	0.55	0.61	0.71	1	1.08	1.39	1.8	LPAR1
1	ENSGALG00000015838	0	0.18	0.07	0.27	1.65	1.08	1.42	1.3	MRAP2
1	ENSGALG00000015910	0	0.41	0.22	0.15	0.2	0.49	0.95	1.41	CD109
1	ENSGALG00000015916	0	0.13	0.1	0.11	0.06	0.11	0.35	0.79	SLC17A5
1	ENSGALG00000016098	0	0.42	0.42	0.39	0.56	0.73	0.74	0.76	EXOC6B
1	ENSGALG00000016102	0	0.06	-0.01	-0.21	0.68	0.41	0.76	1.33	CYP26B1
1	ENSGALG00000016227	0	0.15	-0.2	0.18	0.36	0.07	0.93	0.5	GPR34
1	ENSGALG00000016241	0	0.12	0.24	0.19	0.05	0.34	0.77	1.16	ATP6AP2
1	ENSGALG00000016259	0	0.13	-0.04	0.24	0.26	0.27	0.72	0.62	DYNLT3
1	ENSGALG00000016282	0	0.35	-0.08	0.23	0.35	0.22	0.63	0.53	ZNF451
1	ENSGALG00000016289	0	-0.07	-0.33	0.29	0.52	0.71	0.76	0.45	DST
1	ENSGALG00000016292	0	0.34	0.27	0.34	0.16	0.26	0.5	0.62
1	ENSGALG00000016304	0	0.08	-0.16	-0.03	0	0.04	0.58	0.61	LRRC1
1	ENSGALG00000016356	0	0.1	0.11	0.42	0.08	0.26	0.5	0.47	TDRP
1	ENSGALG00000016375	0	1.21	0.95	1.33	0.71	1.47	2.4	2.43	PHEX
1	ENSGALG00000016391	0	0.24	0.04	0.37	0.25	0.33	0.67	0.65	CNKSR2
1	ENSGALG00000016446	0	0.03	-0.1	-0.09	0.3	0.83	2.08	3	ATP6V1C2
1	ENSGALG00000016455	0	0.27	0.23	0.58	1.44	1.72	2.1	2.07	GREB1
1	ENSGALG00000016500	0	0.13	0.15	0.38	0.28	0.17	0.6	0.48	FKBP1B
1	ENSGALG00000016551	0	0.17	0.25	0.19	0.23	0.34	0.67	0.26	AP1S2
1	ENSGALG00000016618	0	0.16	0.16	0.24	0.42	0.52	0.78	0.53	PNPLA4
1	ENSGALG00000016665	0	-0.21	0.07	0.16	0.76	1.13	1.53	1.55	FDFT1
1	ENSGALG00000016698	0	-0.02	0.03	0.27	-0.11	0.21	0.24	0.5	SHOX
1	ENSGALG00000016767	0	0.51	0.11	0.33	0.36	0.29	0.75	0.74	AFF3
1	ENSGALG00000016785	0	0.26	0.05	0.08	0.29	0.24	0.58	0.59	IL1RL1
1	ENSGALG00000016810	0	0.34	0.13	0.09	0.05	0.3	0.56	0.67	SH3RF3
1	ENSGALG00000016862	0	0.25	0.1	0.03	0.06	0.3	0.35	0.51	POGLUT2
1	ENSGALG00000016881	0	0.14	-0.03	0.08	0.01	0.52	1.14	1.29	GPR183
1	ENSGALG00000016884	0	0.15	0.35	0.3	0.16	0.53	0.58	1.14	SLC15A1
1	ENSGALG00000016889	0	0.24	0.12	0.26	0.31	0.45	0.85	1.13	RAP2A
1	ENSGALG00000016893	0	0.15	-0.25	0.3	0.24	0.61	0.98	1.32	UGGT2
1	ENSGALG00000016920	0	0.88	0.67	0.61	0.66	0.49	0.96	1.06	LMO7
1	ENSGALG00000016927	0	0.09	0.3	-0.03	0.21	0.44	1.05	1.08	KLF5
1	ENSGALG00000017003	0	0.18	0.31	0.17	0.3	0.72	1.06	1.47	MLNR
1	ENSGALG00000017016	0	0.21	0.14	0.22	0.05	0.45	0.59	0.6	FAM124A
1	ENSGALG00000017046	0	0.57	0.67	0.51	0.85	1.07	1.15	1.4	POSTN
1	ENSGALG00000017065	0	0.83	0.59	1.09	0.71	0.7	1.3	1.36	STARD13
1	ENSGALG00000017104	0	0.28	0.1	0.18	0.26	0.53	0.49	0.45	CDK8
1	ENSGALG00000017135	0	0.06	-0.01	0.03	0.02	0	0.46	0.84	CRYL1
1	ENSGALG00000017195	0	0.56	0.34	0.43	0.84	1.19	2.43	3.12	PGR
1	ENSGALG00000017208	0	0.19	0.17	-0.01	0.21	0.35	0.56	0.75	AMOTL1
1	ENSGALG00000017229	0	0.84	0.64	0.65	1.01	1.17	1.47	1.82	FAT3
1	ENSGALG00000017289	0	0.31	0.06	0.52	0.56	0.49	0.81	0.59	C12orf4
1	ENSGALG00000017291	0	0.27	-0.01	0.18	0.1	0.33	0.59	0.48	FAR2
1	ENSGALG00000017295	0	0.42	0	0.48	0.74	0.53	0.52	0.69	PTHLH
1	ENSGALG00000017302	0	-0.27	-0.17	-0.19	-0.46	0.16	0.6	1.11	SLCO2B1
1	ENSGALG00000017326	0	0.04	0.03	-0.16	0.66	0.9	1.09	1.77	ARHGEF17
1	ENSGALG00000017327	0	-0.05	-0.01	-0.21	0.16	0.74	0.96	1.25	P2RY6
1	ENSGALG00000017378	0	1.03	0.43	1.13	2.09	2.85	3.16	3.88	CRTAC1
1	ENSGALG00000017394	0	0.23	0.5	0.42	0.56	0.78	1.53	1.06	INSIG1
1	ENSGALG00000017652	0	0.25	0.15	0.07	0.42	0.65	1.87	2.97	TTC9
1	ENSGALG00000017706	0	0.09	0.06	0.11	0.23	0.14	0.75	0.46
1	ENSGALG00000019063	0	0.56	0.26	0.07	0.73	0.85	2.03	1.77	MMP10
1	ENSGALG00000019233	0	-0.31	-0.28	-0.08	0.06	0.32	1	2.38
1	ENSGALG00000019312	0	-0.28	-0.31	-0.02	1.74	1.82	2.05	3.04
1	ENSGALG00000019322	0	-0.16	0.23	0.3	-0.11	0.57	0.94	0.79	TNFRSF13C
1	ENSGALG00000019361	0	0	-0.04	0.17	0.14	0.35	0.47	0.3	TAFA2
1	ENSGALG00000019397	0	0.31	0.01	0.19	0.08	0.31	0.86	0.61	CERK
1	ENSGALG00000019489	0	0.57	0.06	0.27	1.34	0.92	1.17	1.52	CHST9
1	ENSGALG00000019755	0	-0.16	0.02	-0.09	0.13	0.02	0.16	0.39
1	ENSGALG00000019761	0	0.43	0.66	0.46	1.14	0.9	0.66	1.27
1	ENSGALG00000020067	0	0.24	0.36	0.12	0.38	0.45	0.71	0.87	VASH2
1	ENSGALG00000020316	0	-0.18	-0.1	-0.32	-0.04	0.56	0.36	0.76	IL13RA2
1	ENSGALG00000020615	0	-0.07	0.13	-0.01	0.1	0.37	0.87	1.73	STK32C
1	ENSGALG00000020922	0	-0.02	0.25	0.2	0.28	0.28	0.53	1.02	C1orf21
1	ENSGALG00000021025	0	-0.18	0.03	-0.04	1.27	1.12	1.92	3.25
1	ENSGALG00000021171	0	-0.07	-0.25	0.45	0.5	0.74	0.39	0.47
1	ENSGALG00000021353	0	0.01	0.23	0.27	0.2	0.63	0.77	0.56
1	ENSGALG00000021395	0	-0.06	-0.18	-0.05	0.21	0.69	1.42	1.3
1	ENSGALG00000021399	0	0.32	0.14	-0.03	0.15	0.4	1.3	1.68
1	ENSGALG00000021442	0	-0.35	-0.36	-0.4	-0.11	0.31	0.27	0.46	CARMIL2
1	ENSGALG00000021443	0	-0.75	-0.6	-0.51	0.74	0.87	2	3.2	PANX3
1	ENSGALG00000021656	0	-0.22	-0.11	-0.2	-0.05	0.08	0.85	1.32	PTPN22
1	ENSGALG00000022696	0	-0.27	0.08	-0.2	-0.04	0.33	0.43	1.2	KCNE3
1	ENSGALG00000022871	0	0.23	0.08	0.48	0.38	0.27	0.54	0.49	HHLA2
1	ENSGALG00000023120	0	-0.22	-0.13	-0.2	-0.05	-0.01	0.25	0.47	SULT1B1
1	ENSGALG00000023195	0	-0.03	0.24	0.05	0.34	0.28	1.03	1.44	DLX6
1	ENSGALG00000023542	0	-0.02	0.15	-0.2	1.06	1.16	2.25	3.18	ALPL
1	ENSGALG00000023584	0	0.31	0.34	0.28	0.31	0.6	0.53	0.43	TAFA5
1	ENSGALG00000023626	0	0.31	0.03	0.63	0.38	0.6	0.83	0.99	NTN1
1	ENSGALG00000023872	0	-0.02	-0.07	-0.07	0.49	1.1	1.28	1.66	NIBAN2
1	ENSGALG00000023881	0	0.28	0.56	0.24	1.43	0.59	1.45	2.28	PLXDC1
1	ENSGALG00000024318	0	-0.42	-0.33	-0.27	0.15	0.27	0.77	1.53	TMEM200B
1	ENSGALG00000025353	0	0	-0.26	-0.1	0.09	0.26	0.14	0.32	gga-mir-1804
1	ENSGALG00000025738	0	0.09	0.3	-0.18	0.01	-0.09	2.19	3.27	RHOU
1	ENSGALG00000025755	0	0.04	0.04	-0.07	0.49	0.32	0.61	0.63	SPTSSA
1	ENSGALG00000025896	0	0	0.36	0	0	0.24	0.98	1.42	PLPPR4
1	ENSGALG00000025921	0	0.16	0.05	-0.01	0.14	0.2	0.36	0.66
1	ENSGALG00000025937	0	-0.37	-0.22	-0.03	0.39	0.01	0.34	0.78	FXYD6
1	ENSGALG00000025977	0	0.03	0.08	-0.13	0.04	0.13	0.53	0.96	GADD45A
1	ENSGALG00000026080	0	-0.01	0.52	0.51	0.76	0.7	1.56	2.06	OMD
1	ENSGALG00000026153	0	-0.06	-0.02	-0.03	0.91	1.25	2.2	3.33	FOXO6
1	ENSGALG00000026182	0	0.33	0.07	0.06	-0.02	0.12	0.74	1.11	CTTNBP2NL
1	ENSGALG00000026253	0	0.07	0.14	0.21	0.18	0.33	0.72	0.28	TMEM144
1	ENSGALG00000026311	0	0.39	0.32	0.21	0.16	0.33	0.58	0.48	C12orf75
1	ENSGALG00000026313	0	0.36	0.3	0.15	0.29	0.39	0.35	0.73	RND3
1	ENSGALG00000026460	0	0.19	0	0.11	0.43	0.26	0.51	0.35
1	ENSGALG00000026553	0	-0.34	-0.39	-0.37	0.2	0.41	0.64	0.58
1	ENSGALG00000026572	0	-0.07	0.08	-0.25	0.7	0.41	1.49	1.84	RGS5
1	ENSGALG00000026600	0	0.24	0.44	0.38	0.34	0.07	0.64	0.98	C1orf198
1	ENSGALG00000026613	0	-0.12	-0.25	0.11	0.07	0.61	0.77	1.33	S100A4
1	ENSGALG00000026631	0	0.3	0.25	0.36	0.25	0.42	0.58	0.54	HOXA10
1	ENSGALG00000026776	0	0.18	0.08	0.34	0.24	0.27	0.53	0.34
1	ENSGALG00000026836	0	0.44	0.36	0.09	1.77	1.98	2.48	3.52
1	ENSGALG00000026957	0	-0.05	-0.26	0.1	0.49	0.97	1.42	1.75	SEMA4G
1	ENSGALG00000027069	0	-0.26	-0.05	0.06	0.06	0.11	0.14	0.3	TSC22D4
1	ENSGALG00000027070	0	0.02	0.16	-0.05	0.22	0.3	0.93	1.04	TIMP2
1	ENSGALG00000027096	0	0.16	0.22	0.04	0.2	0.34	0.78	0.83	LGALSL
1	ENSGALG00000027122	0	0.01	0.17	0.11	0.07	0.34	0.61	0.54	APPL2
1	ENSGALG00000027188	0	-0.45	-0.05	-0.23	0.3	0.79	0.67	0.92	SREBF1
1	ENSGALG00000027198	0	0.38	0.11	0.3	0.32	0.68	1.44	1.17	TMEM47
1	ENSGALG00000027353	0	0.38	0.21	0.22	0.32	0.82	0.81	0.88	C10orf71
1	ENSGALG00000027374	0	0.26	-0.01	0.1	0.01	0.36	0.64	0.5	KLF9
1	ENSGALG00000027608	0	-0.38	-0.21	-0.23	0.17	0.11	0.2	0.74	PIGC
1	ENSGALG00000027641	0	0.27	0.19	0.01	0.43	1.28	1.77	1.16	DUSP14
1	ENSGALG00000027658	0	-0.28	-0.11	-0.44	-0.11	0.19	0.81	1.35	TESK1
1	ENSGALG00000027696	0	-0.15	-0.21	-0.24	-0.18	0.06	0.53	1.17
1	ENSGALG00000027788	0	0.5	0.82	0.38	1.07	1.13	1.59	2.2	CPE
1	ENSGALG00000027793	0	-0.17	0.02	0.14	0.19	0.16	0.57	0.58	SCN9A
1	ENSGALG00000027835	0	-0.14	0.02	-0.11	0.05	0.19	0.21	0.68	PCBD1
1	ENSGALG00000027853	0	0.23	0.4	0.39	0.32	0.47	0.92	1.28	CTNNA2
1	ENSGALG00000027982	0	1.02	-0.23	0.24	-0.02	3.16	0.61	3.41
1	ENSGALG00000028147	0	1.24	1.26	0.82	0.79	1.75	4.93	6.61	CTSK
1	ENSGALG00000028186	0	0.71	0.29	0.56	0.52	0.81	1.33	1.64	RERG
1	ENSGALG00000028222	0	-0.08	-0.1	-0.04	0.24	0.06	0.29	0.5
1	ENSGALG00000028308	0	-0.13	-0.03	0.06	0.24	0.22	0.45	0.84	TNS4
1	ENSGALG00000028327	0	-0.35	-0.18	-0.24	0.19	0.06	1.06	1.24
1	ENSGALG00000028354	0	-0.17	0.1	-0.2	-0.01	0.06	0.74	1.42	METRNL
1	ENSGALG00000028543	0	-0.18	-0.2	-0.28	0	0.15	0.28	0.6	FGFR4
1	ENSGALG00000028685	0	0.65	0.69	0.79	0.12	0.96	1.36	2.02	SEMA5A
1	ENSGALG00000028880	0	-0.37	-0.31	0.02	0.66	1.03	1.36	1.57	FDPS
1	ENSGALG00000028949	0	0.35	0.6	0.27	0.71	0.49	0.82	1.49	CORO6
1	ENSGALG00000029066	0	-0.15	-0.14	-0.33	0.1	0.31	0.13	0.47
1	ENSGALG00000029072	0	-0.1	0.1	-0.04	0.27	-0.07	0.41	0.38	NTN3
1	ENSGALG00000029102	0	0.19	0.09	0.24	0.33	0.75	0.99	0.82	PXYLP1
1	ENSGALG00000029494	0	-0.51	0.31	-0.01	0.34	0.01	0.54	1.63	BGLAP
1	ENSGALG00000029500	0	-0.27	0	-0.4	0.03	0.2	0.17	0.64	ND5
1	ENSGALG00000029694	0	-0.16	-0.02	0	-0.05	0.09	0.38	0.93	SNTA1
1	ENSGALG00000029794	0	0.3	0.21	0.29	0.43	0.67	0.74	0.9	AKAP7
1	ENSGALG00000029947	0	-0.09	-0.09	-0.1	0.34	0.35	0.53	0.43	MMAB
1	ENSGALG00000030064	0	0.14	0.13	-0.01	0.41	0.32	0.47	0.71
1	ENSGALG00000030076	0	-0.17	0	0.01	0.63	2.11	3.63	4.61	PCSK6
1	ENSGALG00000030115	0	0.29	0.3	0.02	0.84	0.72	1.48	2.29	WISP1
1	ENSGALG00000030160	0	0.17	0.18	0.13	0.33	0.48	0.35	0.55	DRC7
1	ENSGALG00000030209	0	0.24	0.81	0.26	1.47	1.1	1.96	3.07	CPZ
1	ENSGALG00000030245	0	0.16	0.04	0.38	0.54	0.42	0.41	0.4
1	ENSGALG00000030276	0	0.12	0.07	0.19	0.23	0.48	1.3	1.84	SHTN1
1	ENSGALG00000030436	0	-0.34	0.12	-0.06	0.1	0.23	0.36	1.1	ND3
1	ENSGALG00000030442	0	0	0.02	0.02	-0.03	0.18	0.27	0.67	FOXC1
1	ENSGALG00000030534	0	0.08	0.1	0.08	0.48	0.12	0.29	0.69	SYT17
1	ENSGALG00000030585	0	0.22	0.06	0.41	0.26	0.29	0.53	0.43	UBXN2B
1	ENSGALG00000030602	0	-0.25	-0.15	-0.34	-0.13	0.32	0.44	0.58	ADAM33
1	ENSGALG00000030607	0	0.23	0.17	0.23	0.39	0.44	0.6	0.75	CHST11
1	ENSGALG00000030626	0	-0.05	-0.01	0.23	0.21	0.53	0.87	1.2	FZD6
1	ENSGALG00000030673	0	0.15	0.29	0.05	0.76	0.65	1.77	2.67
1	ENSGALG00000030707	0	0.17	0.1	0.39	0.41	0.52	0.37	0.43
1	ENSGALG00000030732	0	0.24	0.09	0.16	0.61	0.73	0.8	1.48	MAPK8IP1
1	ENSGALG00000030826	0	-0.49	-0.36	-0.47	-0.11	0.03	0.44	1.27	CLCN7
1	ENSGALG00000030836	0	0.57	0	0.43	0.65	0.47	0.95	1.08	PSD2
1	ENSGALG00000030845	0	-0.08	0.31	0.01	0.14	0.18	0.57	0.89	ENHO
1	ENSGALG00000030879	0	0.4	0.23	0.45	1.37	1.93	2.55	3.22	AR
1	ENSGALG00000030888	0	0.5	0.42	0.33	0.48	1.32	3.24	4.1
1	ENSGALG00000030902	0	0.5	0.22	0.56	1.1	1.34	1.79	1.59
1	ENSGALG00000030908	0	0.25	0.14	0.24	0.78	1.22	1.72	1.91
1	ENSGALG00000031013	0	-0.21	0.08	-0.09	-0.09	0.04	0.11	0.47	DHDH
1	ENSGALG00000031094	0	0.14	0.18	0.02	0.18	0.3	0.62	0.68	EDA2R
1	ENSGALG00000031112	0	1.13	1.07	0.82	1.01	1.28	1.51	2.47	COL5A2
1	ENSGALG00000031117	0	-0.09	-0.02	-0.05	0.1	0.7	0.67	0.67	STK17A
1	ENSGALG00000031255	0	0.18	0.44	0.55	0.6	0.97	1.73	1.66	FGF1
1	ENSGALG00000031274	0	0.03	0.02	-0.15	0.15	0.57	0.95	1.09	SLC4A8
1	ENSGALG00000031303	0	-0.11	0.05	-0.12	-0.05	0.04	0.64	1.14	FAM234A
1	ENSGALG00000031313	0	-0.11	0.14	0.14	0.4	0.17	0.3	0.52
1	ENSGALG00000031388	0	0.03	0.02	0.21	0.14	0.21	0.61	0.66	KLHL5
1	ENSGALG00000031410	0	0.59	0.66	0.52	0.96	1.6	2.37	2.74	ENPEP
1	ENSGALG00000031440	0	0.62	0.59	0.62	0.53	0.95	1.28	1.68	PTPRU
1	ENSGALG00000031519	0	0.25	0.04	0.04	-0.01	0.18	0.53	0.47	KHDRBS3
1	ENSGALG00000031520	0	-0.18	-0.2	-0.33	-0.05	0.09	0.16	0.57
1	ENSGALG00000031527	0	0.25	0.27	0.44	0.21	0.12	1.48	2.86	ARL8BL
1	ENSGALG00000031529	0	-0.2	-0.09	-0.16	0.13	0.21	0.14	0.32	ERBB2
1	ENSGALG00000031534	0	0.6	0.54	0.23	0.42	0.8	0.61	0.9	ARID5B
1	ENSGALG00000031551	0	-0.26	-0.07	-0.19	-0.09	0.11	0.3	0.73	ZDHHC9
1	ENSGALG00000031615	0	0.15	0.25	0.12	0.77	0.65	0.79	1.7	FAIM2
1	ENSGALG00000031635	0	0.17	-0.06	0.29	0.21	0.48	0.69	0.66	VPS41
1	ENSGALG00000031735	0	-0.38	-0.31	-0.5	-0.17	0.11	0.28	0.44	CD5
1	ENSGALG00000031794	0	-0.02	-0.01	-0.52	-0.11	0.35	1.23	1.86
1	ENSGALG00000031824	0	-0.31	-0.28	-0.15	0.23	0.1	0.22	0.45	HOOK2
1	ENSGALG00000031895	0	0.28	0.39	-0.02	0.7	1.17	1.35	2.58	SDK2
1	ENSGALG00000031916	0	0.18	-0.35	-0.15	1.84	2.55	3.31	3.73	ZP1
1	ENSGALG00000031917	0	0.6	0.51	0.63	0.58	0.68	1.03	0.85	ANKIB1
1	ENSGALG00000031929	0	0.41	0.22	0.32	0.51	0.41	1.22	1.74
1	ENSGALG00000032031	0	0.48	0.15	0.29	0.32	0.8	0.7	0.86	MMP16
1	ENSGALG00000032051	0	-0.25	-0.11	-0.08	-0.02	-0.11	0.28	0.77	CYB561A3
1	ENSGALG00000032079	0	-0.22	0.23	-0.13	0.19	0.27	0.16	0.87	CYTB
1	ENSGALG00000032146	0	0.07	-0.02	-0.05	-0.11	0.18	0.29	0.5	SLC4A5
1	ENSGALG00000032181	0	1.76	1.81	1.23	1.25	1.3	2.66	3.57	LRP4
1	ENSGALG00000032206	0	-0.29	-0.01	-0.25	-0.04	-0.05	0.18	0.52
1	ENSGALG00000032313	0	0.03	0.21	-0.1	0.54	0.39	0.83	1.7	KDELR3
1	ENSGALG00000032315	0	0.01	-0.18	0.16	0.67	0.39	0.42	0.59
1	ENSGALG00000032373	0	0.39	0.1	0.24	0.25	0.13	0.67	1
1	ENSGALG00000032418	0	0.22	0.25	0.08	0.18	0.38	0.8	0.96	RAB26
1	ENSGALG00000032430	0	0.2	0.05	0.18	-0.1	0.21	0.33	0.54	IPO5
1	ENSGALG00000032465	0	-0.34	0.09	-0.34	0.08	0.42	0.27	0.8	ATP8
1	ENSGALG00000032545	0	-0.05	0.19	0.15	0.72	0.19	0.72	0.56	NKX6-1
1	ENSGALG00000032618	0	-0.18	0.06	0.07	-0.04	0.65	0.61	1.11	DUSP5
1	ENSGALG00000032681	0	0.22	0.11	0.65	0.66	1.11	1.33	1.38
1	ENSGALG00000032750	0	-0.12	-0.3	-0.29	-0.04	0.5	0.25	1.2	CELSR2
1	ENSGALG00000032836	0	0.61	0.55	0.68	0.49	1.1	1.77	1.74
1	ENSGALG00000032854	0	-0.24	-0.21	-0.64	-0.49	0.44	2.8	3.96	ACP5
1	ENSGALG00000032868	0	-0.09	-0.07	-0.12	-0.04	0.09	0.21	0.4	AHCYL2
1	ENSGALG00000032893	0	0.01	0.29	-0.03	0.15	0.61	0.71	1.77	SHISA4
1	ENSGALG00000033012	0	0.47	0.26	0.04	0.59	0.54	0.9	1.03	SPRY4
1	ENSGALG00000033017	0	0.33	0.1	0.26	0.65	0.5	0.69	0.69	C2orf88
1	ENSGALG00000033038	0	-0.07	0.02	0.14	0.29	0.2	0.48	0.41	STARD3NL
1	ENSGALG00000033090	0	-0.52	-0.37	-0.62	-0.28	0.16	0.7	1.47	VDR
1	ENSGALG00000033144	0	0.4	0.37	0.21	0.62	0.44	0.59	0.67	COLEC10
1	ENSGALG00000033203	0	-0.2	-0.1	-0.21	0	0.19	0.5	1.54	TRIM54
1	ENSGALG00000033256	0	0.5	0.31	0.55	0.47	0.72	1.11	1.11	PCSK5
1	ENSGALG00000033260	0	0.31	0.18	0.09	0.12	0.27	0.65	0.75	ST3GAL5
1	ENSGALG00000033297	0	-0.17	-0.02	-0.02	0.42	0.43	0.82	1.23
1	ENSGALG00000033351	0	0.45	0.58	0.4	0.96	1.04	2.19	3.03	CTHRC1
1	ENSGALG00000033365	0	0.48	0.64	0.27	0.07	0.7	2.41	2.88	ALDH1A3
1	ENSGALG00000033408	0	0.25	0.31	0.26	0.19	0.31	0.48	0.8	ZBTB7C
1	ENSGALG00000033417	0	-0.4	-0.43	-0.14	-0.01	0.5	0.19	0.62	SSPO
1	ENSGALG00000033497	0	0.13	-0.01	-0.11	0.91	1.11	1.22	1.49	FOXP4
1	ENSGALG00000033520	0	-0.15	0.13	0.19	0.23	0.25	0.72	0.74	DCSTAMP
1	ENSGALG00000033535	0	-0.11	-0.13	-0.13	0.12	0.2	0.85	1.79	RGS16
1	ENSGALG00000033630	0	0.59	0.37	0.65	0.35	0.61	1.03	0.92	LRP12
1	ENSGALG00000033663	0	-0.08	0.02	-0.1	0	0.22	0.61	1.24	ATP6V1B2
1	ENSGALG00000033791	0	-0.27	-0.14	-0.06	0.08	0.11	0.18	0.4	MAP3K12
1	ENSGALG00000033867	0	-0.58	-0.36	-0.52	-0.03	-0.02	0.13	0.82	PCOLCE
1	ENSGALG00000033908	0	-0.01	-0.27	-0.18	0.67	0.41	0.35	0.9	SLC10A4
1	ENSGALG00000033989	0	-0.31	-0.3	-0.47	-0.11	0.36	0.7	1.43	SLC39A14
1	ENSGALG00000034099	0	0.28	0.12	0.36	0.49	0.54	0.88	0.77	ATP6V1C1
1	ENSGALG00000034100	0	0.04	-0.13	0.38	0.28	0.43	0.95	1.14	UACA
1	ENSGALG00000034163	0	0.24	0.27	0.28	0.38	0.44	0.65	1.21	CRTAP
1	ENSGALG00000034171	0	0.68	0.43	0.64	0.19	0.61	0.77	1.49	EPB41L1
1	ENSGALG00000034187	0	0.21	0.27	-0.06	0.27	0.32	0.82	0.94	SEPTIN8
1	ENSGALG00000034284	0	-0.58	-0.29	-0.56	-0.29	0.22	0.78	1.42	SLC4A2
1	ENSGALG00000034294	0	0.44	0.19	0.06	0.72	1.35	3.82	4.93	ATP6V0D2
1	ENSGALG00000034297	0	-0.05	0.16	0.07	0.62	0.66	0.63	0.83	TBX2
1	ENSGALG00000034374	0	0.09	0.05	0.17	0.13	0.44	0.75	0.68	STX7
1	ENSGALG00000034376	0	0.23	0.19	0.24	0.31	0.28	0.91	0.65
1	ENSGALG00000034434	0	-0.32	-0.17	-0.31	-0.01	0.2	0.37	0.92	IDH2
1	ENSGALG00000034453	0	-0.05	0.02	-0.14	0.41	1.08	1.72	1.83	SAMD11
1	ENSGALG00000034487	0	0.03	0.02	0.19	0.33	0.42	0.68	0.75	IMPA1
1	ENSGALG00000034505	0	-0.28	0.06	-0.3	0.12	0.45	0.51	0.65	CDKN2A
1	ENSGALG00000034655	0	0.15	0.14	0.25	0.43	0.34	0.51	0.4	ALDH18A1
1	ENSGALG00000034673	0	1.22	1.29	0.66	1.23	1.08	2.07	2.42	HTRA3
1	ENSGALG00000034905	0	0.13	0.08	0.41	0.42	0.42	0.94	0.71
1	ENSGALG00000034939	0	-0.18	-0.23	-0.29	-0.07	0.03	0.11	0.56
1	ENSGALG00000034950	0	1	0.79	0.78	1.13	1.31	1.7	2.59	SMPD3
1	ENSGALG00000034967	0	0.04	0.04	0.04	0.56	0.66	0.79	1.12	GDPD5
1	ENSGALG00000034992	0	0.49	0.17	0.48	0.43	0.66	0.9	0.85	FRMD4A
1	ENSGALG00000035068	0	0.14	-0.17	0.26	0.35	0.53	0.72	0.68	DNAJC13
1	ENSGALG00000035185	0	0.01	-0.04	0.04	0.66	0.47	1.18	2.14
1	ENSGALG00000035334	0	-0.35	0	-0.16	0.11	0.13	0.16	1.01	COX3
1	ENSGALG00000035438	0	-0.22	0.07	-0.07	0.06	0.06	0.26	0.53
1	ENSGALG00000035492	0	0.17	0.04	0.15	0.08	0.35	0.86	0.7	ELMO1
1	ENSGALG00000035599	0	0.51	-0.14	-0.02	0.72	0.77	1.13	1	CD24
1	ENSGALG00000035604	0	-0.26	-0.26	-0.28	-0.06	0	0.24	0.5	USB1
1	ENSGALG00000035675	0	-0.22	-0.25	-0.22	-0.12	0.14	0.3	0.36
1	ENSGALG00000035752	0	0.26	0.26	0.47	0.71	0.54	0.74	0.51	PEX2
1	ENSGALG00000035816	0	-0.16	-0.08	-0.16	0.13	0.24	0.27	0.68	FDXR
1	ENSGALG00000035839	0	0.54	0.37	0.21	0.57	0.73	1.21	2.26
1	ENSGALG00000035842	0	-0.75	-0.52	-0.81	-0.35	0.37	2.09	3.55	SLC37A2
1	ENSGALG00000035912	0	0.27	0.42	0.22	0.37	0.38	0.69	0.54
1	ENSGALG00000035916	0	0	0	0.39	0.36	0.41	0.42	0.88	SHANK2
1	ENSGALG00000035975	0	-0.18	-0.13	-0.03	0.38	0.12	0.08	0.73
1	ENSGALG00000036069	0	-0.81	-0.67	-0.86	-0.49	0.37	1.03	2.03	TCIRG1
1	ENSGALG00000036114	0	-0.33	-0.14	-0.31	0.1	0.16	0.25	0.45	SMO
1	ENSGALG00000036258	0	0.02	-0.09	0.01	0.07	0.28	0.52	0.6	PCDH8
1	ENSGALG00000036360	0	0	0.13	0.17	1.04	1.09	1.77	2.46	TRPV4
1	ENSGALG00000036390	0	0.44	0.54	0.29	0.44	0.41	1.21	1.36	PPP1R17
1	ENSGALG00000036412	0	0.27	0.06	0.03	-0.07	0.11	0.81	1.36	TMEM108
1	ENSGALG00000036566	0	0.48	0.33	0.29	0.77	0.76	1.91	2.77
1	ENSGALG00000036589	0	0.65	0.71	0.36	1.59	1.37	1.91	2.71	GFRA4
1	ENSGALG00000036593	0	0.41	0.23	0.35	0.53	0.54	0.62	0.54	FOXC2
1	ENSGALG00000036686	0	-0.41	-0.18	-0.54	-0.01	0.6	1.08	2.51	PLTP
1	ENSGALG00000036871	0	0.02	0.2	0.05	0.13	0.49	0.79	1.26
1	ENSGALG00000036909	0	0.1	0.17	0.14	0.16	0.2	0.53	0.23	BEND5
1	ENSGALG00000036915	0	-0.02	0.18	0.41	1.22	1.5	2.13	1.94	SQLE
1	ENSGALG00000036969	0	0.15	0.13	0.29	0.17	0.64	1.73	2.22	KLHL14
1	ENSGALG00000037011	0	0.18	0.41	0.3	0.28	0.3	1.33	2.14	CILP2
1	ENSGALG00000037018	0	-0.5	-0.48	-0.67	0.08	0.46	0.17	0.88	USP36
1	ENSGALG00000037029	0	0.13	0.09	0.22	0.44	0.33	0.44	0.9
1	ENSGALG00000037065	0	-0.34	-0.14	-0.04	0.4	0.92	1	1.21	SC5D
1	ENSGALG00000037246	0	0.37	0.37	0.62	0.51	0.45	0.9	0.58	RAMP3
1	ENSGALG00000037423	0	0.58	0.3	0.37	-0.05	0.39	0.87	1.6	PTPRK
1	ENSGALG00000037504	0	-0.07	-0.26	0.17	-0.01	0.13	0.5	0.42	CFAP36
1	ENSGALG00000037558	0	-0.45	-0.49	-0.67	-0.21	0.24	0.42	1.39
1	ENSGALG00000037669	0	0.4	0.47	0.24	0.3	0.65	0.87	1.09	FKBP9
1	ENSGALG00000037675	0	0	0.02	0.14	0.77	0.77	0.95	1.44	COL14A1
1	ENSGALG00000037838	0	-0.41	-0.06	-0.25	0.02	0.44	0.15	1.02	ND6
1	ENSGALG00000037852	0	0.21	0.27	0.65	0.77	1.23	1.47	1.38	HSD17B7
1	ENSGALG00000038022	0	0.54	0.81	0.73	0.8	1.43	2.03	2.49	COL22A1
1	ENSGALG00000038154	0	0.75	0.37	0.69	0.5	0.72	1.02	1.02	YAP1
1	ENSGALG00000038155	0	-0.2	-0.13	-0.08	-0.07	-0.02	0.21	0.34	AP3M2
1	ENSGALG00000038433	0	-0.14	-0.27	-0.11	-0.18	0.21	0.63	0.58	SPON2
1	ENSGALG00000038574	0	0.2	0.28	0.16	0.23	1.17	2.06	2.12
1	ENSGALG00000038584	0	0.01	0	0.11	1.22	1.79	1.6	2.07
1	ENSGALG00000038678	0	0.31	-0.09	0.29	0.44	0.3	0.67	0.59	EPB41L3
1	ENSGALG00000038708	0	-0.19	-0.02	-0.03	-0.19	0.2	0.58	0.83	KCNQ4
1	ENSGALG00000038733	0	0.18	0.16	0.25	0.22	0.36	0.61	0.69	TRAK1
1	ENSGALG00000038740	0	-0.3	-0.13	0.09	0.35	0.42	0.72	0.35	AMY2A
1	ENSGALG00000038768	0	0.34	0.27	0.4	1.07	1.29	1.56	1.58	FAM20C
1	ENSGALG00000038782	0	0.31	0.21	0.25	0.14	0.48	0.62	0.44	ZC3H12D
1	ENSGALG00000038884	0	0.31	0.62	0.23	1.58	1.29	3.94	4.21	SRL
1	ENSGALG00000038919	0	0	0.13	0	0.94	1.12	2.87	2.3	SLC32A1
1	ENSGALG00000038984	0	-0.05	-0.11	-0.09	-0.09	0.32	1.36	1.97
1	ENSGALG00000039037	0	0.24	0.23	0.35	0.28	0.39	0.57	0.34	PICALM
1	ENSGALG00000039170	0	-0.09	-0.32	-0.26	0.09	0.5	0.98	2.11	LHFPL5
1	ENSGALG00000039209	0	0.47	0.52	0.68	1.74	2.25	4	4.13	WIF1
1	ENSGALG00000039216	0	0.84	0.99	0.47	1.18	1.6	2.41	2.81	COL6A2
1	ENSGALG00000039219	0	0.27	0.07	-0.21	0.45	0.79	1.42	1.76	ADAMTS14
1	ENSGALG00000039322	0	-0.21	0	-0.21	0.05	0.22	0.28	0.83	DDR2
1	ENSGALG00000039380	0	0.14	0.01	0.04	-0.03	0.29	0.64	0.42	TBC1D1
1	ENSGALG00000039455	0	0.04	0.04	0.03	0.03	0.25	0.5	0.53	VAPA
1	ENSGALG00000039583	0	0.09	0.11	0.17	0.14	0.43	0.74	0.53	MITF
1	ENSGALG00000039587	0	0.42	0.21	0.35	0.76	0.28	0.72	1.01	SYNDIG1
1	ENSGALG00000039728	0	-0.02	-0.06	0.05	0.02	0.13	0.35	0.44	SHOX2
1	ENSGALG00000039786	0	0.12	0.28	0.14	0.24	0.63	2.17	2.18	FGFR1
1	ENSGALG00000039817	0	0	0	0	0.22	0.19	0.48	0.85	NOG2
1	ENSGALG00000039861	0	0.51	0.06	0.6	0.21	0.64	1.1	1.36	PLXNB2
1	ENSGALG00000039985	0	0.73	0.42	0.26	0.17	1.1	1.69	1.65	CDH11
1	ENSGALG00000040030	0	-0.1	-0.08	-0.3	0.51	0.63	1.07	1.51	PHLDB1
1	ENSGALG00000040131	0	-0.17	-0.07	-0.3	-0.02	0.39	0.73	1.07
1	ENSGALG00000040184	0	0.2	0.19	0.22	0.03	0.25	0.53	0.41	RIMKLB
1	ENSGALG00000040241	0	0.07	-0.12	0.1	1.19	1.61	2.59	3.14	NTRK3
1	ENSGALG00000040276	0	0.19	0.1	0.26	0.52	0.65	0.82	1.48	RUNX2
1	ENSGALG00000040453	0	-0.32	-0.11	-0.03	0.03	-0.02	0.03	0.43	SRA1
1	ENSGALG00000040493	0	0.91	0.67	1	1.68	1.6	1.97	2.18	PTN
1	ENSGALG00000040529	0	0.15	0.43	0.48	1.49	1.16	2.6	2.81	DLX3
1	ENSGALG00000040620	0	0.11	0.17	0.22	0.04	0.74	0.62	1.45	LSAMP
1	ENSGALG00000040648	0	0.06	0.11	0.13	0.71	0.39	1.53	2.13	RGS11
1	ENSGALG00000040655	0	0.08	0.21	0.25	0.6	0.62	1.2	1.77	FAM20A
1	ENSGALG00000040672	0	0.18	0.38	0.04	-0.05	0.16	1.05	2.77	IGFBP4
1	ENSGALG00000040704	0	0.05	0.15	0.35	0.35	0.29	0.66	0.3	SPIN1W
1	ENSGALG00000040755	0	0.03	0.2	-0.17	0.24	0.28	0.64	1.09	ANGPT4
1	ENSGALG00000040834	0	0.41	0.55	0.53	0.43	0.51	0.76	0.86	LGR4
1	ENSGALG00000040929	0	-0.13	-0.01	0.18	0.16	0.33	0.4	0.66	C15orf62
1	ENSGALG00000040993	0	0.04	0.28	0.18	0.48	0.85	1.78	2.36	BAMBI
1	ENSGALG00000041091	0	-0.33	0.12	-0.17	0.09	0.2	0.2	0.76	ATP6
1	ENSGALG00000041120	0	0.19	-0.06	0.13	0.03	0.44	0.82	0.7	METTL24
1	ENSGALG00000041238	0	0.06	0.11	0.04	0.65	0.5	0.68	1.33
1	ENSGALG00000041419	0	0.13	0.29	0.14	0.28	0.33	1.07	1.61
1	ENSGALG00000041422	0	0.32	0.04	0.31	0.42	0.34	0.79	0.63
1	ENSGALG00000041459	0	-0.29	-0.06	-0.22	0.04	0.14	0.07	0.69	DDIT4
1	ENSGALG00000041555	0	0.09	1.26	0.48	4.16	4.7	5.54	6.82	COL1A1
1	ENSGALG00000041680	0	0.21	-0.08	0.14	0.08	0.18	0.86	1.03	KCNT2
1	ENSGALG00000041687	0	-0.31	-0.03	-0.08	0.33	0.85	1.21	1.36	SREBF2
1	ENSGALG00000041722	0	-0.24	-0.24	-0.33	-0.1	0.14	0.45	0.63	STX1A
1	ENSGALG00000041732	0	-0.15	-0.1	-0.32	-0.06	0.14	0.27	0.56	NOL4L
1	ENSGALG00000041790	0	-0.23	-0.08	-0.29	-0.03	0.02	0.08	0.3	SAMD4A
1	ENSGALG00000041814	0	0.01	0.03	-0.05	0.04	0.39	0.29	0.46	DYNC2H1
1	ENSGALG00000041822	0	-0.15	-0.03	-0.14	-0.02	0.01	0.28	0.42	FGF22
1	ENSGALG00000041826	0	-0.27	-0.2	-0.27	-0.05	0.04	0.36	0.91	S100A6
1	ENSGALG00000041834	0	-0.09	-0.02	-0.39	0.2	0.39	0.51	1.2	AEBP1
1	ENSGALG00000041861	0	0.2	0.19	0.26	0.36	0.43	0.57	0.5	TCTN1
1	ENSGALG00000041878	0	0	0	0	0	0.19	0.67	0.98	AQP5
1	ENSGALG00000042030	0	-0.24	-0.01	-0.21	0.23	-0.1	0.58	0.9	P4HA3
1	ENSGALG00000042045	0	-0.46	-0.21	-0.11	-0.09	-0.08	0.32	0.52	IRX3
1	ENSGALG00000042129	0	0.09	0.14	0.52	0.51	0.38	0.69	0.57
1	ENSGALG00000042148	0	-0.21	-0.22	-0.13	0.3	0.72	0.83	0.91	FKBP5
1	ENSGALG00000042159	0	0.48	0.3	0.57	0.55	0.7	1.61	2.32	SLITRK3
1	ENSGALG00000042182	0	0.25	0.01	0.67	0.73	0.51	0.97	0.64	OXR1
1	ENSGALG00000042330	0	0.58	0.3	0.48	0.58	0.49	1.04	0.67	PPP1R9B
1	ENSGALG00000042365	0	-0.3	-0.21	-0.27	-0.2	-0.08	0.21	0.67	CARD10
1	ENSGALG00000042396	0	0.33	0.35	0.45	0.35	0.38	0.9	0.53	SLC12A7
1	ENSGALG00000042411	0	0.6	0.29	0.4	0.32	0.94	1.43	2.35	GASK1B
1	ENSGALG00000042422	0	-0.29	-0.46	-0.17	-0.12	0.12	0.63	1.01	GLI1
1	ENSGALG00000042478	0	-0.05	0.16	-0.15	0.11	0.25	0.29	0.74	ND4L
1	ENSGALG00000042534	0	0.64	0.51	0.53	0.75	1.39	3.15	3.53	NFATC1
1	ENSGALG00000042570	0	-0.12	-0.05	-0.2	0.13	0.36	0.69	0.68
1	ENSGALG00000042626	0	0.47	0.43	0.52	0.54	0.63	0.64	0.48	SYT4
1	ENSGALG00000042750	0	-0.22	0.14	-0.17	0.24	0.23	0.33	1.02	ND1
1	ENSGALG00000042838	0	-0.24	-0.25	-0.2	0.11	0.08	0.04	0.35	TRAF2
1	ENSGALG00000042871	0	0.36	0.02	0.5	4.01	4.7	4.79	5.53	SLIT1
1	ENSGALG00000043035	0	0.09	0	-0.08	0.7	0.36	0.64	0.82	SHISA2
1	ENSGALG00000043167	0	0.55	0.23	0.41	0.79	0.86	1.45	0.81	TNFRSF11B
1	ENSGALG00000043198	0	0.16	0.09	-0.08	0.39	0.57	0.39	0.82
1	ENSGALG00000043318	0	0.41	0.19	0.3	0.35	0.49	0.8	0.74	NMNAT1
1	ENSGALG00000043367	0	0.27	0.28	0.14	0.37	0.29	0.37	0.89	LHFPL3
1	ENSGALG00000043439	0	0.08	0.03	0.3	0.48	0.45	0.67	0.47	NSMCE2
1	ENSGALG00000043555	0	0.26	0.19	0.13	0.37	0.39	0.52	0.56	NPNT
1	ENSGALG00000043556	0	0.11	-0.14	-0.02	-0.06	0.17	0.56	0.61
1	ENSGALG00000043570	0	0.19	0.22	0.1	0.17	0.36	0.64	0.4	SGK3
1	ENSGALG00000043573	0	-0.13	0.04	0.01	0.04	0.04	0.42	0.57	CHMP4C
1	ENSGALG00000043662	0	-0.21	0.01	-0.22	0.09	0.17	0.53	0.96	NDRG4
1	ENSGALG00000043694	0	0.72	0.43	0.46	0.66	0.56	1.14	0.72	RAPGEF4
1	ENSGALG00000043754	0	0.19	0.22	0.09	0.05	0.52	0.61	1.36	GLUL
1	ENSGALG00000043828	0	-0.29	0.06	-0.27	0.08	0.59	1.92	3.06	HEXA
1	ENSGALG00000043829	0	-0.36	-0.3	-0.31	0.12	-0.15	0.22	0.33
1	ENSGALG00000043920	0	0.07	0.1	0.16	0.36	0.2	0.57	0.62	OTUD3
1	ENSGALG00000044235	0	-0.34	-0.03	-0.13	0.41	0.35	0.53	0.6	MAB21L2
1	ENSGALG00000044391	0	0.51	0.31	0.61	0.68	0.73	0.88	0.71	RBM11
1	ENSGALG00000044606	0	-0.17	-0.23	-0.27	0.09	0.36	0.48	0.69	MEP1B
1	ENSGALG00000044675	0	0.18	0.25	0.18	0.33	0.67	1.37	1.72	MATN2
1	ENSGALG00000044866	0	-0.12	-0.24	-0.21	0.04	0.06	0.29	0.67
1	ENSGALG00000045092	0	0.18	0.21	0.46	0.35	0.34	0.55	0.32	CCDC112
1	ENSGALG00000045602	0	0.09	0.24	0.48	0.68	0.52	0.68	1.04
1	ENSGALG00000046258	0	0.1	0.02	0.17	0.14	0.23	0.87	0.59	CIBAR1
1	ENSGALG00000046393	0	-0.29	-0.38	-0.51	-0.31	0.02	0.5	1.04	SLAMF1
1	ENSGALG00000046427	0	-0.21	-0.26	-0.18	0.05	0.12	0.17	0.31	SAMD14
1	ENSGALG00000046461	0	-0.39	-0.18	-0.07	0.5	0.32	0.52	0.93	LRRC15
1	ENSGALG00000046705	0	-0.18	-0.06	-0.15	0.19	0.39	0.17	0.47
1	ENSGALG00000046706	0	-0.25	-0.26	-0.14	0.09	0.2	0.27	0.33
1	ENSGALG00000046708	0	0.08	0.47	0.07	1.26	1.41	1.99	2.52	PTGES
1	ENSGALG00000046727	0	-0.11	-0.33	-0.13	0.28	0.43	0.18	0.84
1	ENSGALG00000046739	0	0.06	0	-0.14	0.12	0.2	0.33	0.42
1	ENSGALG00000046843	0	-0.72	-0.51	-0.55	-0.09	0.01	0.11	0.47
1	ENSGALG00000046976	0	0	-0.4	-0.18	0.19	0.47	0.8	1.13
1	ENSGALG00000046985	0	0.26	0.21	0.38	0.3	0.43	0.65	0.49
1	ENSGALG00000046995	0	0.03	0.07	0.06	0.3	0.12	0.16	0.55	NECTIN4
1	ENSGALG00000047024	0	0.72	0.62	0.45	0.5	0.71	0.74	1.05
1	ENSGALG00000047027	0	-0.31	-0.29	-0.45	-0.16	0.38	0.34	0.61
1	ENSGALG00000047050	0	0	0.29	0.16	0	0	0.77	1.16
1	ENSGALG00000047232	0	0.32	0.3	0.15	0.54	0.82	2.4	3.39
1	ENSGALG00000047290	0	-0.12	0.03	-0.31	0.31	0.4	0.62	0.64	KIAA1755
1	ENSGALG00000047356	0	0	0.03	-0.45	0.13	0.88	1.33	1.68	VASN
1	ENSGALG00000047559	0	0.03	0.05	0.04	-0.03	0.32	0.53	0.55	DENND2B
1	ENSGALG00000047771	0	0.12	0.19	0.14	0.49	0.49	1	1.54	PGF
1	ENSGALG00000047773	0	-0.19	-0.16	-0.14	0.12	0.03	0.12	0.51
1	ENSGALG00000047775	0	0.26	0.35	0.11	0.54	0.97	2.19	2.65
1	ENSGALG00000048005	0	0	0	0	0	0.16	0.5	0.62
1	ENSGALG00000048024	0	-0.11	-0.08	-0.17	-0.26	0.37	0.76	1.49
1	ENSGALG00000048115	0	0	0.06	0.1	0.05	0.2	0.18	0.6	OLFM2
1	ENSGALG00000048144	0	0	-0.05	-0.24	0.02	0.29	0.48	0.84
1	ENSGALG00000048179	0	0.25	0.2	-0.07	0.09	0.34	1.13	1.71
1	ENSGALG00000048205	0	-0.42	-0.15	-0.08	0.34	0.61	0.93	1.35
1	ENSGALG00000048285	0	-0.25	-0.33	-0.51	-0.15	0.49	0.9	1.53	TCN2
1	ENSGALG00000048307	0	0.37	0.35	0.48	0.24	0.42	0.79	0.58
1	ENSGALG00000048387	0	0.07	0.27	0.16	0.5	0.48	0.67	0.64	FAM167A
1	ENSGALG00000048467	0	-0.12	0.03	0.04	0.06	0.2	0.21	0.56	SYP
1	ENSGALG00000048954	0	-0.47	0.52	1	2.58	3.95	6.54	5.94	DMP1
1	ENSGALG00000049026	0	-0.15	-0.3	-0.46	-0.02	0.26	0.13	0.55	MAP2K7
1	ENSGALG00000049145	0	-0.17	-0.03	0.08	0.52	0.37	0.43	0.86
1	ENSGALG00000049395	0	-0.09	0.01	0.02	0.62	0.67	1.84	2.81
1	ENSGALG00000049401	0	-0.2	-0.5	-0.18	0.45	0.43	0.67	0.56
1	ENSGALG00000049422	0	0.26	0.19	0.09	0.15	0.04	1.25	2.13	ATF3
1	ENSGALG00000049457	0	0	0	0	0	0	0.61	0.89
1	ENSGALG00000049484	0	-0.13	-0.13	-0.23	0.09	0.29	0.12	0.24
1	ENSGALG00000049587	0	0.27	0.1	0.43	0.25	0.26	0.58	0.75
1	ENSGALG00000049728	0	0.29	0.4	0.33	0.52	0.67	1.09	1.61
1	ENSGALG00000049755	0	-0.11	-0.05	-0.23	0.02	0.19	0.58	0.83	IL22RA2
1	ENSGALG00000049835	0	0.4	0.28	0.36	0.62	0.61	1.31	0.8	S1PR3
1	ENSGALG00000049949	0	-0.29	-0.07	-0.18	0.04	0.09	0.2	0.63
1	ENSGALG00000049976	0	-0.16	-0.05	-0.16	-0.05	-0.01	0.24	0.6	AMIGO1
1	ENSGALG00000049978	0	0.08	-0.14	0.44	0.24	0.34	0.26	0.45
1	ENSGALG00000050002	0	0.59	0.21	0.42	0.72	0.69	1.17	0.88	COLEC11
1	ENSGALG00000050038	0	0.12	0.3	0.29	0.25	0.19	0.54	0.4
1	ENSGALG00000050173	0	0.47	0.6	0.46	0.85	0.64	0.84	1.28	TCEA3
1	ENSGALG00000050334	0	0.28	0.19	0.23	0.09	0.75	1.6	2.23
1	ENSGALG00000050359	0	-0.33	-0.36	-0.2	0.02	0.13	0.2	0.28
1	ENSGALG00000050387	0	0	0	0	0	0.26	0.34	0.67
1	ENSGALG00000050442	0	0.25	0.26	0.12	0.41	0.23	0.54	0.66
1	ENSGALG00000050491	0	-0.16	-0.33	-0.21	-0.09	0.15	0.25	0.9	SLC35E4
1	ENSGALG00000050728	0	-0.11	0.29	-0.27	0.59	1.19	2.65	3.62
1	ENSGALG00000050811	0	0.04	0.4	0.08	1.57	1.98	2.81	3.84	SP7
1	ENSGALG00000051001	0	0.11	0.27	0.13	0.26	0.43	0.72	0.33
1	ENSGALG00000051033	0	-0.1	-0.04	0.06	0.58	0.84	1.64	2.42
1	ENSGALG00000051510	0	0.21	0.07	0.29	0.68	0.97	1.1	1.2
1	ENSGALG00000051672	0	0.17	0.24	0.26	0.07	0.23	0.74	1.6	NHLRC3
1	ENSGALG00000052087	0	0.05	-0.13	-0.13	-0.01	0.47	0.32	0.83
1	ENSGALG00000052156	0	-0.17	-0.01	-0.14	0.4	0.32	0.3	0.46
1	ENSGALG00000052302	0	-0.34	-0.19	-0.43	-0.09	0.04	0.51	1.29
1	ENSGALG00000052329	0	0.24	-0.05	0.09	0.2	0.3	0.42	0.48	PEX11B
1	ENSGALG00000052421	0	-0.41	-0.47	-0.45	-0.12	0.15	0.31	0.35
1	ENSGALG00000052497	0	-0.22	-0.05	-0.15	0.02	0.22	0.06	0.51
1	ENSGALG00000052629	0	0.23	0.22	-0.03	0.28	0.45	1.39	1.95	TWSG1
1	ENSGALG00000052743	0	-0.17	-0.01	-0.17	-0.04	0.33	0.76	1.46	ARL4C
1	ENSGALG00000052786	0	0.13	0.15	0.03	0.4	0.45	0.43	0.52
1	ENSGALG00000053025	0	-0.27	-0.31	-0.21	0.21	-0.05	0.37	0.75
1	ENSGALG00000053068	0	-0.2	-0.1	0	0.16	0.21	0.11	0.41	SMUG1
1	ENSGALG00000053135	0	0.19	0.42	0.36	0.28	0.6	0.83	1.57
1	ENSGALG00000053145	0	0.12	0.12	0.14	0.26	0.4	0.84	0.98
1	ENSGALG00000053187	0	-0.23	-0.19	-0.2	-0.15	0.1	0.49	0.4
1	ENSGALG00000053388	0	-0.16	-0.23	0.19	0.19	0.26	0.45	0.28
1	ENSGALG00000053667	0	0.29	0.08	-0.02	-0.17	0.19	0.73	1.39
1	ENSGALG00000054030	0	0.01	0.07	-0.17	0.08	0.25	0.34	0.67
1	ENSGALG00000054059	0	0.13	0.38	0.4	0.52	0.62	0.94	1.36
1	ENSGALG00000054523	0	0.11	0.09	0.19	0.24	0.3	0.51	0.25	LZTFL1
1	ENSGALG00000054601	0	0.42	0.31	0.58	0.73	0.91	0.88	0.62
1	ENSGALG00000054667	0	-0.11	-0.05	-0.28	-0.06	0.3	0.24	0.66
1	ENSGALG00000054723	0	-0.29	-0.19	-0.37	-0.15	0.18	0.45	0.87	AMOTL2
1	ENSGALG00000054743	0	-0.1	-0.25	-0.09	0	0.19	0.39	0.31
1	ENSGALG00000054799	0	0.11	0.07	0.13	-0.24	0.34	0.49	0.85	SPIC
1	ENSGALG00000054891	0	-0.54	-0.42	-0.39	-0.03	0.09	0.25	0.37	RTKN
1	ENSGALG00000054939	0	0.46	0.27	0.27	0.06	0.42	0.59	0.88	RAPH1
1	ENSGALG00000055150	0	-0.21	-0.26	-0.16	-0.21	0.09	0.21	0.46
1	ENSGALG00000055178	0	0.17	0.16	0	0.16	0.57	0.88	1.83
1	ENSGALG00000055237	0	-0.19	0.06	-0.3	0.07	0.65	0.31	0.8
1	ENSGALG00000055246	0	0.44	0.39	0.27	0.29	0.25	0.84	0.8
1	ENSGALG00000055269	0	-0.05	0.11	0.06	0.01	0.38	0.38	0.63
1	ENSGALG00000055307	0	0.25	0.2	0.25	0.04	0.15	0.6	0.99
1	ENSGALG00000055348	0	0.13	0.38	0.27	0.09	0.32	1.07	1.96
1	ENSGALG00000055380	0	-0.34	-0.27	-0.41	-0.5	0.06	0.62	1.69
1	ENSGALG00000055485	0	-0.15	-0.09	-0.07	0.22	0.47	0.44	0.44
1	ENSGALG00000055501	0	0	0	0	0	0.24	1.09	1.36
1	ENSGALG00000055507	0	0.28	0.22	0.06	0.11	0.22	1.43	2.38
1	ENSGALG00000055544	0	0.31	0.13	0.34	0.56	0.22	0.67	0.59
1	ENSGALG00000055561	0	-0.04	0.12	-0.15	0.19	0.38	0.09	0.44
1	ENSGALG00000055682	0	-0.21	-0.28	-0.28	-0.17	0.21	0.17	0.38
1	ENSGALG00000055738	0	0.16	0.19	0.85	0.34	0.45	0.82	0.65
1	ENSGALG00000055749	0	-0.07	0.38	-0.21	0.52	0.71	0.56	1.38
1	ENSGALG00000055784	0	0.11	0.27	0.14	0.33	0.5	0.48	1.04
1	ENSGALG00000055823	0	0.03	0.18	0.18	0.05	0.35	0.94	1.13
1	ENSGALG00000055845	0	-0.29	-0.26	-0.4	-0.23	0.19	0.28	0.56
1	ENSGALG00000055875	0	-0.19	-0.15	-0.06	0.29	0.36	0.55	0.66
1	ENSGALG00000055916	0	0.28	-0.02	0.36	0.5	0.64	1.44	1.47
1	ENSGALG00000055933	0	-0.03	-0.08	0.05	-0.15	0.05	0.23	0.6
1	ENSGALG00000056038	0	0	0.01	0.17	0.61	1.09	1.77	1.92
1	ENSGALG00000056100	0	-0.2	0.06	-0.11	0.09	-0.05	0.19	0.59
1	ENSGALG00000056114	0	0.15	0.43	0.38	0.53	0.59	0.78	0.84
1	ENSGALG00000056200	0	0.09	0.35	0.22	0.25	0.29	0.31	0.54
1	ENSGALG00000056286	0	-0.16	0.27	0.18	0.39	0.45	1.26	1.91
1	ENSGALG00000056445	0	0	0	0	0	0.42	0.34	0.67
1	ENSGALG00000056505	0	-0.32	-0.24	-0.35	0.31	0.66	0.45	0.64
1	ENSGALG00000056507	0	0.15	0	0	0	0.56	0.62	1.32
1	ENSGALG00000056619	0	0.77	0.87	1.25	1.19	1.37	1.36	1.93
1	ENSGALG00000056659	0	-0.16	0.13	-0.16	0	0.4	0.66	1.11
1	ENSGALG00000056916	0	-0.09	-0.26	-0.16	0.87	1.34	1.96	2.38
1	ENSGALG00000056922	0	0.01	-0.01	0.14	0.21	0.35	0.6	0.51
1	ENSGALG00000056951	0	0.07	-0.1	0.19	0.38	0.5	1.04	1.39
1	ENSGALG00000056957	0	0.15	0.14	0.16	0	0.41	0.67	0.86
1	ENSGALG00000056973	0	0.29	0.3	0.33	0.34	0.34	0.63	0.42
1	ENSGALG00000057031	0	0	0	0	0.16	0.61	1.09	2.08
1	ENSGALG00000057076	0	-0.11	-0.09	-0.28	0.08	0.56	0.66	0.91
1	ENSGALG00000057095	0	0.04	0.1	0.05	0.18	0.54	0.53	0.8
1	ENSGALG00000057134	0	0.18	-0.08	0.37	0.78	0.82	1.02	1.03
1	ENSGALG00000057176	0	0	0	0	0.4	0.72	0.74	1.27
1	ENSGALG00000057218	0	0.17	0.04	0.15	0.23	0.58	0.44	0.59
1	ENSGALG00000057267	0	-0.04	-0.22	0.13	0.49	0.48	0.33	0.46
1	ENSGALG00000057273	0	0	0.35	0.16	0.43	0.58	0.63	0.52
1	ENSGALG00000057320	0	0	0	0	0	0	0.46	0.66
1	ENSGALG00000057419	0	0.05	0.17	0.08	0.72	0.67	1.01	1.51
1	ENSGALG00000057586	0	-0.09	-0.04	-0.11	0.24	0.37	0.39	0.2
1	ENSGALG00000057633	0	0.43	0.44	0.41	0.46	0.56	0.58	0.73
1	ENSGALG00000057682	0	0.05	0.08	0.07	0.03	0.21	0.82	1.23
1	ENSGALG00000057774	0	0.01	0.07	-0.04	0.35	0.43	0.3	0.53
1	ENSGALG00000057812	0	0.09	0.39	0.37	0.27	0.26	0.71	1.44
1	ENSGALG00000057949	0	-0.28	-0.11	0	0.05	0.23	0.26	0.2
1	ENSGALG00000057983	0	0.12	0.2	0.19	0.17	0.3	0.77	1.18
1	ENSGALG00000058032	0	0.17	-0.26	0.18	0.41	0.41	0.91	0.76
1	ENSGALG00000058079	0	-0.22	-0.4	-0.36	-0.01	0.17	0.14	0.25
1	ENSGALG00000058080	0	0.19	0.1	0.04	0.15	0.4	0.45	0.91
1	ENSGALG00000058175	0	-0.43	-0.2	-0.52	-0.06	-0.18	0.55	0.75
1	ENSGALG00000058187	0	-0.09	0.1	0.44	1.06	0.97	1.18	1.62
1	ENSGALG00000058210	0	0.35	0.52	0.49	0.57	0.92	1.07	1.31
1	ENSGALG00000058335	0	0.16	0.23	0.32	0.19	0.57	0.77	0.43
1	ENSGALG00000058351	0	0	0	0	0	0.18	0.31	0.79
1	ENSGALG00000058527	0	0	0.09	0.37	1.06	0.56	1.03	0.91
1	ENSGALG00000058588	0	0.12	0.14	0.03	0.13	0.4	0.34	1.18
1	ENSGALG00000058796	0	0.07	-0.23	0.1	0.4	0.42	0.4	0.48
1	ENSGALG00000058847	0	0.09	-0.09	0.48	0.6	0.58	0.86	0.74
1	ENSGALG00000058992	0	-0.1	-0.06	-0.1	0.36	0.42	0.84	1.12
1	ENSGALG00000059129	0	0.64	0.41	0.9	1.22	1.3	1.35	1.64
1	ENSGALG00000059149	0	-0.27	-0.14	0.04	0.03	0.28	0.09	0.36
1	ENSGALG00000059240	0	0.09	-0.09	0.27	0.22	0.58	0.83	0.73
1	ENSGALG00000059243	0	0	0.31	0.29	0.35	0.37	0.58	0.79
1	ENSGALG00000059311	0	-0.04	0.09	-0.1	0.24	0.18	0.58	1.1
1	ENSGALG00000059329	0	0.02	-0.12	0.07	0.8	0.62	0.88	1.05
1	ENSGALG00000059343	0	-0.16	-0.16	-0.16	-0.16	0.22	0.48	0.45
1	ENSGALG00000059516	0	0.32	0	0.31	0.39	0.34	1.23	1.66
1	ENSGALG00000059539	0	0.23	0.16	0.33	0.38	0.51	0.67	0.82
1	ENSGALG00000059699	0	0.22	0.44	0	0.33	0.73	1.07	1.25
1	ENSGALG00000059702	0	-0.14	0.06	-0.1	0.01	0.32	1.01	1
1	ENSGALG00000059715	0	0	0	0	0.42	0.29	0.6	0.98
1	ENSGALG00000059723	0	-0.16	-0.16	-0.16	-0.16	0.16	0.71	1.13
1	ENSGALG00000059774	0	0.13	-0.04	-0.15	0.27	0.33	0.39	0.33
1	ENSGALG00000059990	0	0.48	0.38	0.36	0.72	0.48	1.01	0.73
1	ENSGALG00000060085	0	-0.04	0.1	0.28	1.75	1.96	3.03	4.19
1	ENSGALG00000060125	0	0.01	-0.18	0.07	0.46	0.29	0.5	0.55
1	ENSGALG00000060211	0	0.1	-0.09	0.2	0.21	0.48	0.72	0.57
1	ENSGALG00000060326	0	0.34	0.11	0.05	0.21	0.23	0.64	0.44
1	ENSGALG00000060370	0	0.23	0.1	0.13	0.28	0.28	0.47	0.83
1	ENSGALG00000060400	0	-0.23	0.04	-0.06	0.13	0.1	0.31	0.31
1	ENSGALG00000060468	0	-0.15	0.07	0.05	0.72	1.07	1.48	2.51
1	ENSGALG00000060470	0	0	0	0	0.59	0.48	1.29	1.56
1	ENSGALG00000060495	0	0.35	0.59	0.9	1.03	1.52	2.09	2.76
1	ENSGALG00000060514	0	-0.34	-0.16	-0.14	-0.06	-0.01	0.23	0.23
1	ENSGALG00000060685	0	0.15	0.09	0.26	0.17	0.37	0.61	0.86
1	ENSGALG00000060698	0	0.11	0.13	0.15	0.49	0.25	0.46	0.74
1	ENSGALG00000060706	0	0.18	-0.29	0.52	0.77	0.8	0.97	0.88
1	ENSGALG00000060803	0	0.33	0.15	0.16	0	0.24	1.6	2.21
1	ENSGALG00000060809	0	-0.17	0	-0.12	0.68	0.72	0.93	1.95
1	ENSGALG00000060899	0	0.1	0.18	0.1	0.35	0.53	0.26	0.37
1	ENSGALG00000060910	0	0.01	0.15	0	0.02	0.19	0.72	1.29
1	ENSGALG00000060936	0	0	0	0	0	0	0.59	0.91
1	ENSGALG00000060937	0	0.16	0.22	0.13	0.29	0.75	0.61	0.46
1	ENSGALG00000061058	0	0.38	0.46	0.38	0.72	0.63	1.14	1.29
1	ENSGALG00000061084	0	-0.23	-0.14	-0.23	0.14	0.37	0.23	0.16
1	ENSGALG00000061111	0	-0.15	0.02	-0.1	0.62	0.56	0.42	0.49
1	ENSGALG00000061128	0	-0.44	-0.34	-0.44	-0.09	0.12	0.17	0.39
1	ENSGALG00000061271	0	0.28	0.19	0.11	0.33	0.68	0.51	0.45
1	ENSGALG00000061308	0	-0.02	-0.32	0.11	0.45	0.45	0.67	0.38
1	ENSGALG00000061414	0	-0.1	0.07	-0.1	0.09	0.15	0.37	0.49
1	ENSGALG00000061420	0	0.19	0.02	0.1	0.61	0.36	1.05	0.46
1	ENSGALG00000061444	0	-0.01	0.12	-0.01	0.19	0.28	0.43	0.56
1	ENSGALG00000061642	0	-0.3	-0.09	-0.46	-0.15	0.77	0.75	1.08
1	ENSGALG00000061652	0	0.12	0.13	0.3	0.49	0.69	0.83	0.44
1	ENSGALG00000061738	0	0	0	0	0	0.24	0.6	0.99
1	ENSGALG00000061864	0	-0.43	-0.2	-0.32	0.16	0.06	1.16	2.48
1	ENSGALG00000061892	0	0.31	0.13	0.06	0.47	0.63	1.59	1.32
1	ENSGALG00000062014	0	-0.31	-0.38	-0.16	0.26	0.35	0.66	0.34
1	ENSGALG00000062103	0	0.36	0.19	0.49	0.58	0.78	0.62	0.49
1	ENSGALG00000062180	0	-0.16	-0.16	-0.16	0.36	0.21	0.67	0.58
1	ENSGALG00000062219	0	0.19	0.08	0.1	0.22	0.67	1.16	1.38
1	ENSGALG00000062287	0	0.3	0.13	0	0	0.26	0.7	1.02
1	ENSGALG00000062408	0	-0.17	-0.03	0.15	0.32	0.19	0.78	1.26
1	ENSGALG00000062476	0	0.02	0.12	0.31	0.52	0.35	0.58	0.59
1	ENSGALG00000062500	0	-0.02	0.02	0.2	0.25	0.56	0.53	0.92
1	ENSGALG00000062525	0	-0.09	0	-0.11	0.22	0.65	0.6	0.79
1	ENSGALG00000062529	0	0.16	0.12	0.25	0.34	0.35	0.51	0.57
1	ENSGALG00000062530	0	-0.01	0.02	0.32	0.5	0.58	0.57	0.41
1	ENSGALG00000062532	0	-0.07	-0.14	-0.17	0.21	0.03	0.2	0.65
1	ENSGALG00000062645	0	0.34	-0.03	0.45	0.86	1.34	2.1	2.4
1	ENSGALG00000062647	0	0	0	0	0.16	0.18	0.47	0.55
1	ENSGALG00000062669	0	0.1	0.04	0.09	0.43	0.76	0.28	0.66
1	ENSGALG00000062694	0	0.01	0.16	0.04	0.45	0.41	1.14	2.11
1	ENSGALG00000062726	0	0.15	0	0	0.68	0.97	0.79	1.04
1	ENSGALG00000062767	0	-0.03	-0.32	0.11	0.35	0.54	0.59	0.61
1	ENSGALG00000062768	0	0	0	0	0.65	1.02	1.66	1.77
1	ENSGALG00000062783	0	0	0	0	0.46	0.37	0.63	1.05
1	ENSGALG00000062887	0	0.24	-0.08	0.48	0.6	0.7	0.86	1.17
1	ENSGALG00000063069	0	-0.12	-0.13	0	0	0.02	0.59	0.57
1	ENSGALG00000063238	0	-0.04	-0.21	0.04	0.45	0.27	0.71	0.93
1	ENSGALG00000063422	0	-0.37	-0.3	-0.25	0.43	1.11	0.88	1.2
1	ENSGALG00000063445	0	0	0	0	0.16	0	1.19	1.2
1	ENSGALG00000063468	0	0.06	0.15	0.46	0.29	0.69	1.25	1.49
1	ENSGALG00000063579	0	0.13	0.3	0.29	0.13	0.58	0.63	0.71
1	ENSGALG00000063664	0	0.15	0	0.29	0.82	0.9	1.71	2.06
1	ENSGALG00000063727	0	0.17	0.01	0.1	0.27	0.22	0.31	0.66
1	ENSGALG00000063734	0	0.02	-0.19	0.16	0.24	0.49	0.21	0.62
1	ENSGALG00000063986	0	0.39	0.34	0.4	0.13	0.36	0.78	1.08
1	ENSGALG00000064014	0	-0.04	-0.01	-0.22	0.13	0.21	0.67	0.55
1	ENSGALG00000064030	0	0.3	0.16	0.57	0.69	0.56	1.08	1.67
1	ENSGALG00000064088	0	0.25	0.21	0.28	0.39	0.51	0.91	0.74
1	ENSGALG00000064220	0	-0.19	-0.19	-0.27	-0.09	0.09	0.35	0.48
1	ENSGALG00000064242	0	0	0.13	0.15	0.46	0.42	0.49	0.66
1	ENSGALG00000064290	0	0.25	0.25	-0.01	0.75	1.09	1.87	1.6
1	ENSGALG00000064353	0	0.22	0.16	0.5	0.4	0.54	0.48	0.38
1	ENSGALG00000064363	0	0	0.15	0	0.57	0.37	0.5	0.35
1	ENSGALG00000064446	0	-0.09	-0.25	-0.12	-0.18	0.26	0.24	0.62
1	ENSGALG00000064508	0	0.22	0.27	0.4	0.47	0.43	0.69	0.39
1	ENSGALG00000064525	0	-0.2	-0.16	-0.22	0.32	0.54	0.46	0.59
1	ENSGALG00000064526	0	0.12	0	-0.07	0.06	0.31	0.45	0.52
1	ENSGALG00000064533	0	0.32	0.41	0.32	0.41	0.18	0.77	0.7
1	ENSGALG00000064552	0	0.04	-0.27	0	0.31	0.37	0.32	0.33
1	ENSGALG00000064677	0	0.32	0.25	0.07	0.39	0.51	0.9	0.48
1	ENSGALG00000064699	0	0.3	0	0.15	0	0.47	0.59	0.76
1	ENSGALG00000064841	0	-0.15	0.09	0.06	0.67	1.09	0.96	1.31
1	ENSGALG00000064878	0	0	0	0	0	0.26	0.83	1.03
1	ENSGALG00000064928	0	0.01	-0.23	0.39	0.74	0.87	1.22	0.79
1	ENSGALG00000064992	0	0.05	0.03	0	0.1	0.23	0.24	0.59
1	ENSGALG00000064994	0	-0.07	-0.06	-0.17	0.07	0.29	0.34	0.47
1	ENSGALG00000065016	0	0	0	0	0.34	0.39	0.51	0.59
1	ENSGALG00000065018	0	-0.1	-0.04	0.14	0.23	0.51	0.15	0.27
1	ENSGALG00000065026	0	-0.28	-0.59	0.06	0.69	0.91	1.19	0.66
1	ENSGALG00000065050	0	0.32	0	0	0.23	0.36	0.83	1.15
1	ENSGALG00000065185	0	0	0	0	0.97	1.1	1.12	1.16
1	ENSGALG00000065227	0	0.03	-0.19	0.11	0.29	0.38	0.69	0.37
1	ENSGALG00000065231	0	0.02	0.17	0.27	0.02	0.45	0.61	1.36
1	ENSGALG00000065322	0	0.25	0.24	0.23	0.62	0.32	0.48	0.51
1	ENSGALG00000065325	0	-0.06	-0.15	0.03	0.21	0.27	0.39	0.85
1	ENSGALG00000065342	0	-0.22	-0.03	0.33	0.3	0.52	0.37	0.51
1	ENSGALG00000065420	0	0.21	0.18	0.01	0.3	0.34	0.39	0.95
1	ENSGALG00000065483	0	0	0	0	0.47	0.18	0.77	0.83
1	ENSGALG00000065575	0	0.06	0.07	-0.09	0.14	0.23	1.7	2.27
1	ENSGALG00000065661	0	0	-0.02	0.2	0.41	0.42	0.78	0.31
1	ENSGALG00000065670	0	-0.14	-0.01	0.33	0.74	0.64	0.66	0.51
1	ENSGALG00000065676	0	0.02	-0.12	-0.02	0.62	0.39	0.39	0.42
1	ENSGALG00000065720	0	0.46	0.08	0.66	0.38	1.03	0.88	0.89
1	ENSGALG00000065842	0	0.13	-0.21	0	0.17	0.17	0.77	1.13
1	ENSGALG00000065984	0	0.17	0.48	0.16	0.64	1.13	2.16	2.6
1	ENSGALG00000066139	0	0.22	0.19	0.21	0.6	0.44	0.66	0.78
1	ENSGALG00000066141	0	-0.26	-0.19	-0.31	-0.02	0.04	0.15	0.41
1	ENSGALG00000066284	0	0.03	0.05	0.12	0.22	0.19	0.15	0.53
1	ENSGALG00000066359	0	0	0.19	0.34	0.63	0.6	0.56	0.63
1	ENSGALG00000066363	0	0	0.15	0	0.97	0.81	1.52	1.67
1	ENSGALG00000066387	0	-0.33	0.11	0.01	0.28	0.44	0.54	0.35
1	ENSGALG00000066454	0	0.15	0.13	0.45	0.16	0.37	0.58	0.71
1	ENSGALG00000066578	0	-0.16	0.03	-0.14	0.02	0.28	0.12	0.39
1	ENSGALG00000066587	0	-0.19	0.01	0.01	0.19	0.17	0.42	0.23
1	ENSGALG00000066646	0	-0.39	-0.38	-0.08	0.28	0.28	0.36	0.43
1	ENSGALG00000066790	0	-0.12	-0.08	0.03	0.04	0.43	0.5	0.28
1	ENSGALG00000066803	0	0.71	0.45	0.42	1.05	1.02	1.09	1.53
1	ENSGALG00000066817	0	0.04	0	0.07	0.16	0.25	0.34	0.52
1	ENSGALG00000066823	0	-0.25	-0.17	0	0.41	0.28	0.58	0.39
1	ENSGALG00000066892	0	-0.16	-0.47	-0.31	0.22	0.15	0.44	0.42
1	ENSGALG00000067096	0	0.09	0.13	-0.08	-0.06	0.21	0.64	1.07
1	ENSGALG00000067143	0	0.09	0.25	0.08	0.51	1.48	1.61	2.11
1	ENSGALG00000067155	0	0.06	0.25	0.36	0.71	0.85	0.88	1.06
1	ENSGALG00000067213	0	-0.16	0	0.3	-0.16	0.21	0.86	0.87
1	ENSGALG00000067331	0	0.31	0.21	0.43	0.48	0.27	0.84	0.57
1	ENSGALG00000067510	0	0.04	0.12	0.22	0.46	0.4	0.52	0.57
1	ENSGALG00000067554	0	-0.03	-0.09	0.01	-0.14	0.15	0.28	0.67
1	ENSGALG00000067579	0	0	0	0	0	0	0.39	0.57
1	ENSGALG00000067643	0	0	0	0	0	0	0.47	0.53
1	ENSGALG00000067782	0	-0.18	-0.09	0.07	0.24	0.53	0.25	0.46
1	ENSGALG00000067808	0	-0.19	-0.24	-0.21	0.38	0.22	0.18	0.31
1	ENSGALG00000067821	0	0.3	0.32	0.49	0.69	0.68	0.91	0.8
1	ENSGALG00000067944	0	0	0.28	0	0.43	0.45	0.64	1.3
1	ENSGALG00000067947	0	-0.41	-0.09	0.05	0.45	0.33	0.37	0.5
1	ENSGALG00000068000	0	0.07	-0.1	0.05	0.19	0.35	0.27	0.42
1	ENSGALG00000068007	0	0	0	0	0.24	0.51	1.38	1.41
1	ENSGALG00000068085	0	0.38	0.35	0.33	0.38	0.22	0.62	0.81
1	ENSGALG00000068092	0	0	0	0	0	0.24	0.84	1.22
1	ENSGALG00000068250	0	0.12	-0.18	0.14	-0.01	0.24	1.12	1.02
1	ENSGALG00000068346	0	0.46	0.78	0.65	3.43	3.4	4.56	5.48
1	ENSGALG00000068418	0	-0.23	-0.27	0.05	0.35	0.43	0.51	0.4
1	ENSGALG00000068441	0	0.12	-0.12	-0.15	0.1	0.47	0.18	0.6
1	ENSGALG00000068447	0	-0.1	0.08	-0.28	0.54	0.35	1.66	2.87
1	ENSGALG00000068462	0	0.29	-0.01	-0.13	0.36	0.47	0.54	0.44
2	ENSGALG00000000146	0	0.36	0.44	0.34	-0.01	-0.09	-0.18	0.06	SUPT6H
2	ENSGALG00000000195	0	1.51	1.42	1.42	-0.09	0.22	-0.15	0.42	SLC23A2
2	ENSGALG00000000215	0	1.51	1.3	1.46	0.2	0.36	0.16	0.68	DCP2
2	ENSGALG00000000296	0	0.8	0.63	0.65	0.22	0.25	0.17	0.19	PCNX1
2	ENSGALG00000000525	0	1.09	1.17	1.1	0.23	0.23	0.47	0.5	MAP3K3
2	ENSGALG00000000636	0	1.86	1.86	1.68	0.21	0.33	0.32	0.63	MDM4
2	ENSGALG00000000708	0	0.66	0.44	0.53	0.11	0	-0.07	-0.06	NUCKS1
2	ENSGALG00000000843	0	0.99	0.88	1.05	0.51	0.18	-0.15	-0.1	DOT1L
2	ENSGALG00000000845	0	0.47	0.44	0.51	0.3	0.27	0.36	0.26	UVRAG
2	ENSGALG00000000875	0	0.65	0.68	0.59	0.06	0.12	-0.15	0.17	PHLPP2
2	ENSGALG00000000993	0	0.62	0.32	0.55	0.26	0.11	0.13	0	GAPVD1
2	ENSGALG00000001073	0	0.65	0.46	0.68	-0.07	-0.2	-0.01	0.18	NR6A1
2	ENSGALG00000001182	0	0.64	0.41	0.68	0.19	0.13	0.32	0.02	NCOA6
2	ENSGALG00000001225	0	0.47	0.42	0.65	0.08	0.06	0.23	-0.21	RABGAP1
2	ENSGALG00000001239	0	1.03	1.03	0.97	-0.06	0.16	-0.06	-0.25	SLC26A2
2	ENSGALG00000001253	0	1.54	1.19	1.52	0.26	0.58	-0.11	0.17	RC3H2
2	ENSGALG00000001256	0	0.88	0.93	0.88	0.19	0.17	0.09	0.05	NLRC5
2	ENSGALG00000001264	0	0.58	0.53	0.31	0.06	-0.14	-0.16	-0.14	PLXNA2
2	ENSGALG00000001341	0	0.72	0.7	0.82	-0.09	-0.09	-0.25	-0.21	ZBTB44
2	ENSGALG00000001369	0	0.09	0.17	0.45	0.09	-0.05	0.04	-0.09
2	ENSGALG00000001419	0	0.6	0.69	0.49	0.15	-0.02	0.16	-0.05	DAB2IP
2	ENSGALG00000001420	0	1.24	1.24	1.13	0.31	0.36	0.37	0.42	RALGAPB
2	ENSGALG00000001467	0	1.05	0.76	0.9	0.27	0.17	0.07	0.23	ANKFY1
2	ENSGALG00000001546	0	0.78	0.57	0.57	0.16	0.29	0.18	0.06	ZZEF1
2	ENSGALG00000001639	0	1.13	0.92	0.92	0.16	0.03	-0.23	-0.22	MTF1
2	ENSGALG00000001725	0	1.01	1	1	0.3	0.5	0.31	0.32	TNRC6C
2	ENSGALG00000001730	0	1.32	1.38	1.14	-0.26	0.23	0.12	0.56	DGKD
2	ENSGALG00000001733	0	1.15	1.05	1.08	0.24	0.1	0.28	0.49	LRIG2
2	ENSGALG00000001840	0	0.38	0.21	0.18	-0.52	-0.41	-0.48	-0.3	TEK
2	ENSGALG00000001907	0	0.69	0.37	0.78	0.28	0.13	0.29	0.16	WAPL
2	ENSGALG00000001939	0	1.94	1.56	1.82	0.54	0.28	0.02	0.41	HIPK1
2	ENSGALG00000001995	0	0.3	0.27	0.38	0.18	-0.12	-0.16	-0.17	LIMS2
2	ENSGALG00000002110	0	1.1	1.08	1.14	0.23	0.16	0.01	0.24	TSTD2
2	ENSGALG00000002142	0	1.35	1.13	1.1	-0.08	0.42	-0.27	-0.22	DGKQ
2	ENSGALG00000002145	0	1.16	0.69	1.37	0.49	0.46	0.7	0.55	CAMSAP2
2	ENSGALG00000002158	0	0.57	0.29	0.61	0.15	0.18	0.38	0.25	GOLGA3
2	ENSGALG00000002172	0	1.06	0.91	1.11	0.34	0.29	0.36	0.54	FAM168B
2	ENSGALG00000002175	0	0.61	0.24	0.72	0.27	0.32	0.22	0.03	KIF14
2	ENSGALG00000002201	0	0.62	0.46	0.87	-0.78	0.06	-0.77	-0.36	PPL
2	ENSGALG00000002246	0	1.24	0.96	1.18	0.2	0.75	0.39	0.12	DENND1B
2	ENSGALG00000002267	0	0.49	0.58	0.5	0.16	0.06	-0.12	-0.15	DCUN1D3
2	ENSGALG00000002277	0	0.89	0.95	0.81	0.01	0.15	0.23	0.44	KLHL24
2	ENSGALG00000002301	0	0.49	0.46	0.39	-0.02	0.01	-0.14	-0.14	CNOT1
2	ENSGALG00000002305	0	0.76	0.31	0.81	0.35	0.19	0.2	0.17	ZBTB41
2	ENSGALG00000002336	0	0.71	0.38	0.58	0.27	0.32	0.22	0.23	EP400
2	ENSGALG00000002356	0	0.27	0.3	0.4	0.06	-0.19	-0.31	-0.22	CMTR2
2	ENSGALG00000002364	0	0.7	0.61	0.62	0.27	0.14	0.02	-0.01	SEC16A
2	ENSGALG00000002421	0	-0.02	0.08	0.25	-0.67	-0.25	-0.4	-0.28	FAM213A
2	ENSGALG00000002492	0	0.49	0.69	0.34	-0.01	-0.2	-0.05	-0.19	H6PD
2	ENSGALG00000002499	0	0.8	0.58	0.76	0.17	0.24	0.24	0.25
2	ENSGALG00000002504	0	0.94	0.77	1.16	0.23	0.34	0.13	0.21	RO60
2	ENSGALG00000002555	0	0.77	0.53	0.52	-0.63	0.01	-0.69	-0.94	RET
2	ENSGALG00000002583	0	1.69	1.74	1.48	0.35	0.58	0.6	0.84	PIK3CD
2	ENSGALG00000002671	0	0.37	0.21	0.22	-0.05	-0.17	0.18	-0.3
2	ENSGALG00000002682	0	0.57	0.58	0.51	0.11	-0.07	-0.08	-0.09	BRD3
2	ENSGALG00000002706	0	1.04	0.57	1.34	0.41	0.42	0.27	0.36	XRN1
2	ENSGALG00000002710	0	0.4	0.32	0.83	0.54	-0.02	-0.27	-0.31	IPMK
2	ENSGALG00000002723	0	0.5	0.6	0.48	0.11	0.23	0.26	0.12	ANKS1A
2	ENSGALG00000002726	0	1.64	1.32	1.29	0.08	0.58	0.33	0.64	KIF1B
2	ENSGALG00000002759	0	2.32	2.22	1.98	0.29	1.1	0.4	1.06	PEAK1
2	ENSGALG00000002854	0	1.14	1.02	0.97	0.01	0.27	0.08	0.32	PDZD2
2	ENSGALG00000002878	0	1.43	1.22	1.88	0.76	0.35	0.14	0.57	CREBRF
2	ENSGALG00000002929	0	0.88	0.57	0.9	0.32	0.26	0.35	0.18	TRIP12
2	ENSGALG00000002954	0	1.35	1	1.34	0.17	0.26	0.36	0.61	MBTD1
2	ENSGALG00000003021	0	0.33	0.1	0.72	0.05	0.28	0.16	-0.11	CHRNA5
2	ENSGALG00000003026	0	1.14	0.76	1.12	0.06	0.68	0.69	0.32
2	ENSGALG00000003047	0	0.72	0.56	0.74	0.22	0.21	0	0.13	SUGP2
2	ENSGALG00000003073	0	0.51	0.29	0.39	0.26	-0.14	0.13	-0.25	RHOBTB1
2	ENSGALG00000003126	0	0.84	1.24	1.03	0.27	0.49	0.5	0.35	ERBB4
2	ENSGALG00000003135	0	0.72	0.31	0.92	0.1	0.34	0.39	-0.13	ANK3
2	ENSGALG00000003195	0	0.63	0.6	0.51	0.31	0.25	0.35	0.2	TRADD
2	ENSGALG00000003227	0	1.27	1.23	1.23	0	0.35	-0.07	-0.36	RAB11FIP4
2	ENSGALG00000003235	0	0.64	0.41	0.66	0.21	0.29	0.54	0.3
2	ENSGALG00000003286	0	0.19	0.15	0.39	0.01	0.17	-0.05	-0.18	ACSBG1
2	ENSGALG00000003295	0	0.56	0.35	0.46	-0.07	0.11	0.11	0.32	ADAMTS12
2	ENSGALG00000003299	0	0.89	0.73	1.02	0.57	0.25	0.03	0	NSD3
2	ENSGALG00000003339	0	0.75	0.69	0.64	0.08	0.23	0.2	0.12	MTOR
2	ENSGALG00000003381	0	1.11	0.85	1.06	0.43	0.43	0.17	0.1	HERC1
2	ENSGALG00000003427	0	0.35	0.32	0.53	0.35	0.16	0.24	0.1	USP3
2	ENSGALG00000003596	0	0.7	0.4	0.43	0.1	0.29	0.03	-0.04	TRRAP
2	ENSGALG00000003641	0	1.04	0.6	0.88	0.23	0.3	0.35	0.15	KAT6A
2	ENSGALG00000003645	0	1.2	1.35	1.04	0.02	0.41	0.27	0.58
2	ENSGALG00000003663	0	0.39	0.36	0.72	0.33	0.06	0.02	-0.27	RBL2
2	ENSGALG00000003688	0	0.52	0.33	0.37	0.2	0.18	0.13	0.17	NUP155
2	ENSGALG00000003753	0	1.5	1.18	1.32	0.31	0.68	0.43	0.77	CYLD
2	ENSGALG00000003771	0	0.22	0.37	0.32	-0.13	-0.04	0.05	0.1	SIN3B
2	ENSGALG00000003775	0	0.91	0.71	1.05	0.21	0.59	0	0.03	RICTOR
2	ENSGALG00000003788	0	0.41	0.32	0.63	0.2	0.2	0.3	0.1	BNIP2
2	ENSGALG00000003886	0	0.98	0.6	0.73	-0.07	0.24	0.25	0.2	SGCD
2	ENSGALG00000004033	0	1.42	1.42	1.23	0.11	0.43	0.16	0.54	GALNT10
2	ENSGALG00000004046	0	0.01	0.01	0.24	-0.27	-0.73	-0.55	-0.31	LARP6
2	ENSGALG00000004052	0	0.54	0.59	0.6	0.25	0.17	0.03	0.18	GPR107
2	ENSGALG00000004082	0	0.96	0.91	0.8	0.14	0.28	0.32	0.31	TAOK1
2	ENSGALG00000004087	0	1.52	1.25	1.54	0.25	0.76	0.28	0.41	THSD4
2	ENSGALG00000004146	0	0.77	0.83	0.7	0.01	0.26	0.27	0.22	RIMS4
2	ENSGALG00000004246	0	0.93	0.85	0.87	0.33	0.17	0.57	0.39	SLC6A4
2	ENSGALG00000004288	0	0.99	0.9	0.98	0.13	0.39	-0.13	0.24	HDAC4
2	ENSGALG00000004320	0	-0.05	-0.08	0.45	-0.17	-0.02	-0.18	-0.19	FAT2
2	ENSGALG00000004324	0	0.4	0.34	0.45	0.27	0.13	-0.1	-0.06	SETD1A
2	ENSGALG00000004333	0	1.11	1.13	0.9	0.16	0.16	-0.22	0.09	ABCA5
2	ENSGALG00000004363	0	0.44	0.36	0.38	0.05	-0.06	-0.14	-0.03
2	ENSGALG00000004397	0	1.87	1.69	1.79	0.39	0.7	0.07	0.4	MLXIP
2	ENSGALG00000004519	0	0.23	0.38	0.29	-0.07	0.03	-0.14	-0.24	TRPV2
2	ENSGALG00000004523	0	1.05	0.9	0.96	0.1	0.07	0.03	0.42	MFN2
2	ENSGALG00000004530	0	0.2	0.3	0.17	-0.14	0.13	-0.32	-0.22	MMD2
2	ENSGALG00000004532	0	0.86	0.45	1.01	0.11	0.39	0.42	0.43	ZNF507
2	ENSGALG00000004570	0	1.3	0.92	1.17	0.25	0.64	0.62	0.6	NCOA3
2	ENSGALG00000004578	0	0.23	0.29	0.35	0.11	-0.15	-0.11	-0.33	RABGAP1L
2	ENSGALG00000004587	0	1.57	1.49	1.61	0.32	0.7	-0.19	-0.02	RC3H1
2	ENSGALG00000004593	0	0.35	0.08	0.2	-0.27	-0.4	0.07	-0.25	SULF2
2	ENSGALG00000004597	0	1.56	1.74	1.31	-0.13	0.42	0.11	0.17	ZBTB37
2	ENSGALG00000004625	0	0.53	0.33	0.61	0.44	0.12	-0.13	-0.23	ATXN2
2	ENSGALG00000004655	0	0.97	0.82	0.83	0.32	0.37	0.57	0.42	SMURF1
2	ENSGALG00000004663	0	1.18	0.86	1.16	-0.03	0.43	0.29	0.22	ARFGEF2
2	ENSGALG00000004671	0	0.3	0.18	0.88	0.3	0.18	0.25	0.04	ANKRD27
2	ENSGALG00000004821	0	0.75	0.47	0.63	0.21	0.13	0.39	0.33	PTPN11
2	ENSGALG00000004853	0	0.46	0.45	0.47	0.2	0.05	-0.11	-0.05	LRP3
2	ENSGALG00000004947	0	0.76	0.47	0.79	-0.1	0.31	0.13	0.45	POLR3A
2	ENSGALG00000005004	0	0.58	0.47	0.84	0	0.31	0.15	0.27	SAMD8
2	ENSGALG00000005078	0	0.84	0.43	0.81	0.11	0.2	0.16	0.09	NUP210
2	ENSGALG00000005079	0	1.34	1.3	1.39	0.48	0.4	0.61	0.6	VCL
2	ENSGALG00000005134	0	0.75	0.68	0.58	-0.04	0	-0.22	0.23	ZSWIM8
2	ENSGALG00000005251	0	1.36	1.14	1.22	0.05	0.41	0.03	-0.09	CMTM4
2	ENSGALG00000005350	0	1.14	0.66	1.21	0.37	0.54	0.62	0.48
2	ENSGALG00000005407	0	0.75	0.59	0.76	0.12	0.25	0.17	0.04	AGL
2	ENSGALG00000005426	0	0.43	0.15	0.25	0.1	-0.04	0.03	-0.17	FREM1
2	ENSGALG00000005468	0	1.49	1.49	1.36	0.19	0.5	0.39	0.6	SYNRG
2	ENSGALG00000005553	0	-0.07	0.03	0.81	-0.27	0.22	-0.24	-0.29	NLGN3
2	ENSGALG00000005637	0	0.33	0.31	0.2	-0.12	-0.14	-0.28	-0.01	GBF1
2	ENSGALG00000005660	0	1.36	0.95	1.24	0.36	0.78	0.47	0.57	NF1
2	ENSGALG00000005662	0	1.44	1.09	1.55	0.69	0.22	0.13	0.63	AMPD3
2	ENSGALG00000005676	0	2.32	2.28	1.78	0.09	0.82	0.58	0.96	TTC28
2	ENSGALG00000005678	0	0.86	0.97	0.73	0.06	0.19	0.06	-0.01	FLNB
2	ENSGALG00000005685	0	0.7	0.83	0.73	0.1	0.18	0.56	0.13
2	ENSGALG00000005716	0	1.09	0.77	0.95	0.14	0.64	0.12	0.31	SBF2
2	ENSGALG00000005787	0	0.35	0.11	0.44	0.22	0.03	-0.02	-0.25	ZNF143
2	ENSGALG00000005803	0	0.52	0.38	0.4	0.12	0.19	0.13	0.17	ZNRF3
2	ENSGALG00000005840	0	1.22	0.93	1.1	0.11	0.32	0.14	0.14	DENND5A
2	ENSGALG00000005882	0	1.49	1.09	1.33	0.4	0.41	0.4	0.39	LRCH2
2	ENSGALG00000005929	0	0.78	0.75	0.79	0.23	0.2	0.24	0.27
2	ENSGALG00000005956	0	0.25	0.23	1.47	0.52	0.01	-0.3	-0.15
2	ENSGALG00000005975	0	0.45	0.51	0.88	0.12	0.23	0.3	0.11	ZNF488
2	ENSGALG00000006016	0	0.07	0.21	0.3	-0.08	-0.07	-0.31	-0.4	PASK
2	ENSGALG00000006017	0	0.65	0.68	0.61	-0.24	0.14	0.14	-0.33	DOCK11
2	ENSGALG00000006068	0	0.83	0.5	0.89	0.23	0.18	0.33	0.33	TNRC6A
2	ENSGALG00000006076	0	1.08	1	0.82	0.01	0.11	-0.2	-0.14	RASGEF1C
2	ENSGALG00000006138	0	1.02	0.83	0.77	0.57	0.15	-0.03	-0.04	HELZ2
2	ENSGALG00000006170	0	0.76	0.67	0.76	0.05	0.28	0.42	0.24	LRRC8C
2	ENSGALG00000006172	0	0.37	0.38	0.55	0.05	-0.18	-0.24	-0.07	ABCC8
2	ENSGALG00000006186	0	-0.04	0.1	0.38	-0.28	-0.22	0.04	0.02	RAD21L1
2	ENSGALG00000006237	0	0.64	0.51	0.71	0.17	0.25	0.64	0.12	PKN2
2	ENSGALG00000006286	0	2.62	2.62	2.39	0.5	1.14	0.26	0.5	USP31
2	ENSGALG00000006341	0	0.7	2.64	2.65	0.16	0.6	0.4	0.83	SLC25A48
2	ENSGALG00000006355	0	0.07	-0.11	0.33	-0.07	-0.24	-0.11	-0.34	SPTY2D1
2	ENSGALG00000006363	0	0.56	0.48	0.54	0.24	0.22	0.3	0.14	CABIN1
2	ENSGALG00000006372	0	1.75	1.34	1.6	0.54	0.75	0.52	0.54	RBM33
2	ENSGALG00000006382	0	1.63	1.48	1.49	0.19	0.75	0.67	0.9	PTPRJ
2	ENSGALG00000006385	0	1.4	1.42	1.2	-0.11	0.24	-0.02	0.47	UBXN7
2	ENSGALG00000006404	0	0.47	0.29	0.71	0.29	0	0.37	0.15	DDX46
2	ENSGALG00000006418	0	1.22	1.12	1.16	0.3	0.13	0.19	0.57	PDPK1
2	ENSGALG00000006425	0	2.23	2.24	2.17	0.79	1.07	0.94	1.22	SLC6A6
2	ENSGALG00000006494	0	0.38	0.53	0.35	-0.3	0.07	-0.25	-0.2	GRAMD1B
2	ENSGALG00000006502	0	0.97	0.71	0.88	0.14	0.38	0.19	0	PCGF5
2	ENSGALG00000006526	0	0.7	0.6	0.72	-0.14	0.39	-0.16	0.23	PLXNB3
2	ENSGALG00000006542	0	1.58	1.24	1.65	0.32	0.41	0.7	1.07	ESYT2
2	ENSGALG00000006567	0	1.19	1.16	1.15	0.21	0.4	0.77	0.64	UBASH3B
2	ENSGALG00000006576	0	0.29	0.48	0.75	-0.19	0.29	0.33	0.12	GRM3
2	ENSGALG00000006623	0	1.85	1.53	1.71	0.53	0.42	0.55	1.07	ATP11C
2	ENSGALG00000006648	0	1.16	0.77	1.03	0.17	0.51	0.43	0.42	SPECC1L
2	ENSGALG00000006655	0	0.12	0.26	0.19	-0.49	-0.16	-0.42	-0.18	MAP3K13
2	ENSGALG00000006663	0	1.1	1.23	1.09	0.21	0.48	0.31	0.36	ARHGEF12
2	ENSGALG00000006672	0	0.67	0.53	0.84	0.32	0.4	0.45	0.16	LARP4B
2	ENSGALG00000006689	0	3.16	3.3	2.94	0.12	1.42	0.09	0.83	ABHD2
2	ENSGALG00000006695	0	1.24	1.26	1.04	0.08	0.37	0.28	0.51	BCR
2	ENSGALG00000006719	0	0.27	-0.01	0.23	-0.14	-0.07	-0.28	-0.29	GNAZ
2	ENSGALG00000006757	0	1.11	1.02	0.87	-0.31	0.57	-0.27	-0.18	XYLT1
2	ENSGALG00000006818	0	1.89	1.73	1.79	0.3	0.9	-0.17	0.29
2	ENSGALG00000006829	0	0.98	0.58	0.79	0.23	0.45	0.34	0.3	SMG1
2	ENSGALG00000006840	0	2.07	2.21	1.87	0.22	1.06	0.61	0.67
2	ENSGALG00000006873	0	0.79	0.52	0.83	0.41	0.19	0.41	0.25
2	ENSGALG00000006891	0	0.64	0.4	0.57	0.11	-0.25	-0.5	-0.37	ITIH5
2	ENSGALG00000006925	0	0.85	0.56	0.89	0.38	0.33	0.36	0.4	CCP110
2	ENSGALG00000007000	0	0.43	0.23	0.46	0.36	0.02	-0.03	-0.16	NR2F2
2	ENSGALG00000007028	0	0.85	0.62	0.76	-0.15	0.41	0.32	0.06
2	ENSGALG00000007041	0	0.83	0.57	0.59	0.24	0.41	0.28	0.3	HDX
2	ENSGALG00000007045	0	0.69	0.41	0.85	-0.14	0.2	0.53	0.21	ADGRA1
2	ENSGALG00000007075	0	1.31	1.11	1.13	-0.17	0.3	0.12	0.32	ATP13A3
2	ENSGALG00000007097	0	1.31	1.03	1.37	0.17	0.44	0.17	0.54	RPS6KA6
2	ENSGALG00000007151	0	1.54	1.3	1.47	0.42	0.49	-0.05	0.16	BRWD3
2	ENSGALG00000007167	0	1.02	0.84	0.96	0.23	0.54	0	0.13	CLEC16A
2	ENSGALG00000007276	0	0.78	0.77	0.56	0.02	0	-0.12	-0.09	GCN1
2	ENSGALG00000007302	0	0.69	0.6	0.7	0.12	0.13	0.16	0.1	ATXN7
2	ENSGALG00000007307	0	0.44	0.3	0.63	0.33	0.05	0.23	-0.12	USP7
2	ENSGALG00000007354	0	1.06	0.68	1.25	0.31	0.25	0.11	0.1	CIT
2	ENSGALG00000007358	0	0.43	0.65	0.71	-0.87	-0.36	-0.61	-0.9	CILP
2	ENSGALG00000007599	0	0.46	0.56	0.39	-0.21	0	-0.08	-0.07	AMER1
2	ENSGALG00000007642	0	0.33	0.3	0.24	0.08	-0.08	-0.11	-0.17	CTBPL
2	ENSGALG00000007663	0	0.58	0.42	0.46	0.2	0.19	0.16	0.11	KDM3B
2	ENSGALG00000007788	0	0.59	0.22	0.74	0.29	0.11	0.1	0.11	ABCB7
2	ENSGALG00000007800	0	1.61	1.58	1.41	-0.3	0.28	-0.23	0.23	ZDHHC15
2	ENSGALG00000007902	0	0.9	0.79	1.06	0.52	0.39	0.62	0.31	ATP7A
2	ENSGALG00000007912	0	0.58	0.79	0.46	-0.14	0.22	0.12	-0.05	ATP9A
2	ENSGALG00000007956	0	0.98	0.72	0.83	-0.05	0.26	0.31	0.11	PLXDC2
2	ENSGALG00000007963	0	2.51	2.59	2.29	0.13	1.52	0.09	0.83	NFATC2
2	ENSGALG00000007970	0	0.23	0.13	0.51	0.22	-0.09	-0.05	-0.18	PIAS1
2	ENSGALG00000008025	0	1.04	0.8	1.12	0.3	0.38	0.33	0.37	SLF2
2	ENSGALG00000008163	0	1.15	0.78	1.09	0.32	0.37	0.19	0.13	PSME4
2	ENSGALG00000008180	0	0.19	0.2	0.17	-0.2	-0.28	-0.36	-0.19	SPG11
2	ENSGALG00000008238	0	1.54	1.43	1.43	0.47	0.6	0.27	-0.1	MED13L
2	ENSGALG00000008254	0	0.46	0.48	0.31	0	0.05	-0.08	-0.03	ANAPC1
2	ENSGALG00000008265	0	0.7	0.35	0.54	0.06	-0.01	0.02	0.15	PDCD11
2	ENSGALG00000008325	0	0.86	0.46	0.84	0.08	0.2	0.06	-0.07	CKAP5
2	ENSGALG00000008328	0	0.5	0.25	0.54	0.08	-0.01	0.05	-0.03	RSBN1L
2	ENSGALG00000008415	0	0.99	0.79	0.84	0.27	0.27	0.46	0.44	ALS2
2	ENSGALG00000008439	0	0.55	0.45	0.51	-0.16	0.1	-0.13	-0.56	CD36
2	ENSGALG00000008459	0	0.8	0.64	0.67	0.08	0.44	0.17	0.17	BMPR2
2	ENSGALG00000008466	0	1.14	0.88	0.85	-0.01	0.19	0.08	0.35
2	ENSGALG00000008474	0	0.67	0.58	0.67	-0.02	0.19	0.13	0.34	CARF
2	ENSGALG00000008479	0	1.2	1.22	1.04	-0.07	0.36	0.02	0.36	PLEKHM3
2	ENSGALG00000008482	0	1.13	0.84	1.55	0.44	0.31	0.39	0.52	STAG2
2	ENSGALG00000008494	0	1.13	1.01	0.99	0.24	0.39	0.24	0.22	CREB1
2	ENSGALG00000008501	0	1.54	1.43	1.29	0.01	0.78	0.19	0.21	KLF7
2	ENSGALG00000008542	0	0.49	0.33	0.53	0.24	0.11	0.3	-0.15	ADD3
2	ENSGALG00000008559	0	0.5	0.17	0.68	0.29	0.07	0.26	0.08	CUL4B
2	ENSGALG00000008603	0	1.31	1.04	1.45	0.7	0.12	0.15	0.44	ITPKA
2	ENSGALG00000008627	0	0.97	0.87	0.81	0.27	0.39	0.2	0.41	TTBK1
2	ENSGALG00000008653	0	1.41	0.96	1.3	0.42	0.88	0.55	0.46	MGA
2	ENSGALG00000008701	0	0.47	1	0.7	-0.19	0.03	-0.08	-0.03	XDH
2	ENSGALG00000008786	0	1.89	1.46	1.86	0.33	1.29	0.09	0.33	NBEAL1
2	ENSGALG00000008795	0	0.91	0.41	0.73	0.35	0.1	0.33	0.35	GPAM
2	ENSGALG00000008842	0	2.01	1.81	1.79	0.41	0.8	0.54	0.74	PIKFYVE
2	ENSGALG00000008886	0	0.89	0.7	0.65	-0.13	-0.03	0.06	0.26	ZNF618
2	ENSGALG00000008934	0	0.95	0.64	1.25	0.44	0.5	0.36	0.38	PIK3CA
2	ENSGALG00000008946	0	0.68	0.35	0.63	0.08	0.1	-0.12	-0.18	NHLRC2
2	ENSGALG00000008970	0	1.91	1.69	1.75	0.35	0.97	0.96	0.97	NRK
2	ENSGALG00000009027	0	1.16	0.63	0.87	0.33	0.28	-0.06	0.15	ST6GALNAC3
2	ENSGALG00000009040	0	0.6	0.28	0.55	0.18	0.03	0.05	0.19	TBC1D8B
2	ENSGALG00000009048	0	0.99	1.12	0.8	-0.24	-0.11	-0.51	-0.14	ABLIM1
2	ENSGALG00000009081	0	0.86	0.53	0.9	-0.07	0.42	0.12	0.01	ZNF106
2	ENSGALG00000009134	0	0.7	0.49	0.7	0.34	0.26	0.31	0.42	CTTNBP2
2	ENSGALG00000009156	0	0.54	0.59	0.37	-0.07	0.08	-0.03	-0.05
2	ENSGALG00000009207	0	1.26	0.72	1.45	0.55	0.65	0.36	0.67	TRIM2
2	ENSGALG00000009248	0	0.65	0.44	0.61	0.27	0.25	-0.08	0.4	HSPA12A
2	ENSGALG00000009282	0	2.14	2.11	2.05	0.17	1.22	0.13	0.42	MIDEAS
2	ENSGALG00000009304	0	1.3	0.92	1.07	0.18	0.28	0.4	0.7	RAB11FIP2
2	ENSGALG00000009305	0	0.33	0.29	0.33	0.17	0.06	-0.04	-0.2	LBR
2	ENSGALG00000009315	0	0.36	0.31	0.3	-0.07	0.15	-0.21	-0.27	PAPLN
2	ENSGALG00000009341	0	1.89	1.76	1.65	0.03	0.69	-0.27	0	CRAMP1
2	ENSGALG00000009372	0	0.85	0.59	0.85	0.5	0.51	0.43	0.3	PHC3
2	ENSGALG00000009409	0	1.2	1.05	1.17	0.24	0.05	0.18	0.46
2	ENSGALG00000009413	0	0.66	0.54	0.65	0.27	0.08	0.23	0.26	BROX
2	ENSGALG00000009428	0	0.77	0.87	0.89	0.4	0	0.04	-0.03	SUSD6
2	ENSGALG00000009466	0	0.52	0.38	0.38	0.07	0.1	0.27	0.15	SEC23IP
2	ENSGALG00000009551	0	0.74	0.55	0.59	0.19	0.24	0.53	0.31	DYNC1I2
2	ENSGALG00000009608	0	0.85	0.51	0.99	0.47	0.49	0.4	0.23
2	ENSGALG00000009638	0	0.83	0.38	0.92	0.24	0.25	0.1	0.09	ANO6
2	ENSGALG00000009674	0	0.56	0.47	0.55	0.14	0.29	0.33	0.18	CLCN3
2	ENSGALG00000009698	0	0.63	0.45	0.47	0.05	0.07	0.03	-0.06	SLC38A1
2	ENSGALG00000009784	0	1.44	1.48	1.06	0.12	0.62	0.06	0.35	PTPN14
2	ENSGALG00000009795	0	0.65	0.58	0.64	0.24	0.44	0.44	0.23	MON2
2	ENSGALG00000009880	0	1.01	0.64	0.88	0.1	0.43	0.03	0.07	INPP4B
2	ENSGALG00000009884	0	0.47	0.32	0.56	0.29	0.19	0.11	0.26	SYT14
2	ENSGALG00000009886	0	0.5	0.51	0.74	0.25	0.12	0.02	0.11	USP38
2	ENSGALG00000009942	0	0.87	0.76	0.95	0.1	0.1	0.2	0.47	MDM2
2	ENSGALG00000009966	0	0.95	0.62	0.97	0.24	0.36	-0.11	-0.03	FRS2
2	ENSGALG00000009982	0	1.36	1.09	1.18	0.34	0.44	0.48	0.69	ZNF827
2	ENSGALG00000010000	0	0.97	0.64	0.71	0.16	0.48	0.4	0.27	PRKCE
2	ENSGALG00000010005	0	0.7	0.49	0.91	0.56	-0.16	0.01	0.01	EPAS1
2	ENSGALG00000010049	0	1.78	1.59	1.41	0.09	0.4	-0.13	0.31	PTPRB
2	ENSGALG00000010055	0	0.8	0.62	0.57	-0.26	0.13	-0.34	-0.04	DAAM2
2	ENSGALG00000010074	0	0.39	0.55	0.46	0.07	-0.12	-0.13	-0.11	KDM4A
2	ENSGALG00000010084	0	0.69	0.6	0.6	0.41	0.2	0.11	-0.18	EIF4G3
2	ENSGALG00000010164	0	0.7	0.4	0.81	0.23	0.25	0.48	0.4	SMARCA2
2	ENSGALG00000010200	0	0.43	0.14	0.29	0.04	-0.04	-0.22	-0.34	TRHDE
2	ENSGALG00000010214	0	0.63	0.56	0.77	0.44	0.14	0.21	0.17	JADE1
2	ENSGALG00000010230	0	1.92	1.69	1.78	0.65	0.89	0.5	0.99	TESK2
2	ENSGALG00000010270	0	1.32	1.3	1.32	0.36	0.15	0.16	0.65	AREL1
2	ENSGALG00000010311	0	0.58	0.35	0.57	-0.03	0.32	0.08	-0.06	NAV3
2	ENSGALG00000010313	0	1.5	1.27	1.42	0.72	0.25	-0.08	0.2
2	ENSGALG00000010333	0	0.23	0.28	0.5	0.27	0.01	-0.23	-0.4	CNOT6L
2	ENSGALG00000010350	0	1.23	0.96	1.03	0.05	0.31	-0.2	0.06	GPATCH2L
2	ENSGALG00000010372	0	0.28	0.15	0.24	-0.11	-0.36	-0.33	-0.19	ANGEL1
2	ENSGALG00000010571	0	1	0.75	0.79	0.38	0.26	0.15	0.33	HEATR5B
2	ENSGALG00000010592	0	1.81	1.47	1.5	0.01	0.93	0.27	0.25	TET2
2	ENSGALG00000010628	0	0.58	0.26	0.91	-0.67	0.15	-0.48	-0.7	ACSL1
2	ENSGALG00000010630	0	0.86	0.46	0.99	0.34	0.27	0.52	0.15	AHCTF1
2	ENSGALG00000010646	0	0.58	0.35	0.43	0.12	0.21	0.01	0.08	STOX2
2	ENSGALG00000010649	0	1.07	1.09	1.18	0.25	0.33	0.25	0.37	CNST
2	ENSGALG00000010665	0	0.93	0.65	0.87	0.41	0.25	-0.21	-0.39	FOXN3
2	ENSGALG00000010668	0	0.61	0.2	0.64	0.02	0.26	0.36	0.2	WWC2
2	ENSGALG00000010699	0	0.5	0.36	0.55	0.28	0.37	0.21	0.18	MIOS
2	ENSGALG00000010794	0	0.25	0.38	0.16	0.06	-0.12	-0.09	-0.18	MEOX2
2	ENSGALG00000010805	0	1.76	1.37	1.59	0.23	0.95	0.74	0.69	USP24
2	ENSGALG00000010840	0	1.24	0.84	1.19	0.15	0.49	0.5	0.7	SNX13
2	ENSGALG00000010885	0	1.31	1.4	1.17	0.06	0.39	0.22	0.25	BMP2K
2	ENSGALG00000010889	0	0.51	0.22	0.84	0.37	0.41	0.15	0.04	HOOK1
2	ENSGALG00000010934	0	0.53	0.18	0.66	0.26	0.16	0.12	0.08	PATJ
2	ENSGALG00000010988	0	0.85	0.49	0.95	0.33	0.18	-0.22	-0.19	PALS2
2	ENSGALG00000010999	0	0.8	0.54	1.11	0.19	0.77	0.19	0.27	DICER1
2	ENSGALG00000011031	0	0.58	0.37	0.55	0.12	0.2	0.52	0.2	JAK1
2	ENSGALG00000011133	0	1.02	0.86	1.23	0.39	0.26	0.22	0.25	LIN54
2	ENSGALG00000011153	0	1.62	1.51	1.67	0.31	0.61	0.52	0.53	LY75
2	ENSGALG00000011175	0	0.1	0.13	0.22	-0.32	0.04	-0.32	-0.38	TMEM150C
2	ENSGALG00000011185	0	1.52	1.46	1.49	-0.23	0.57	-0.02	0.38	PLEKHA8
2	ENSGALG00000011219	0	0.14	0.19	0.62	-0.37	-0.02	-0.59	-0.5	GCGR
2	ENSGALG00000011220	0	0.35	0.15	0.6	-0.09	0.22	0.14	0.16	SLC25A29
2	ENSGALG00000011235	0	0.76	0.47	0.76	-0.17	0.12	-0.17	-0.16	GALNT15
2	ENSGALG00000011271	0	1.25	1.27	0.77	0.74	-0.31	-0.28	-0.29	LUM
2	ENSGALG00000011319	0	0.4	0.28	0.29	-0.29	0.04	-0.14	-0.24	ADGRL3
2	ENSGALG00000011373	0	0.32	0.27	0.44	0.11	-0.14	0	-0.17	TECPR2
2	ENSGALG00000011384	0	1.02	0.83	0.79	0.2	0.15	0.49	0.28	RCOR1
2	ENSGALG00000011456	0	0.48	0.41	0.54	0.17	0.2	0.5	0.12	CDK17
2	ENSGALG00000011502	0	0.51	0.5	0.48	0.01	0.19	0.03	0.02
2	ENSGALG00000011528	0	0.97	0.74	0.96	0.33	0.42	0.5	0.47
2	ENSGALG00000011605	0	0.82	0.58	0.64	0.12	0.2	-0.17	0.18	EPB41L5
2	ENSGALG00000011623	0	1.02	0.55	0.87	0.36	0.23	0.19	0.59	ADAMTS3
2	ENSGALG00000011639	0	1.14	1.12	1.02	0.09	0.68	0.45	0.3
2	ENSGALG00000011645	0	1.03	1.09	1.04	0.14	0.24	-0.02	0.25	CLASP1
2	ENSGALG00000011662	0	0.4	0.33	0.23	-0.12	-0.04	-0.15	0.01	NUP205
2	ENSGALG00000011671	0	0.6	0.43	0.6	-0.72	-0.05	-0.34	-0.17	SLC15A2
2	ENSGALG00000011686	0	0.46	0.59	0.43	-0.22	-0.2	-0.47	-0.23	SEMA5B
2	ENSGALG00000011705	0	0.49	0.22	0.63	0.34	0.1	-0.03	0.04	BRF1
2	ENSGALG00000011813	0	3.46	3.23	3.01	0.85	1.35	0.13	1.02	HEG1
2	ENSGALG00000011831	0	1.14	0.68	0.76	0	0.27	-0.05	0.52	ANKRD50
2	ENSGALG00000011854	0	0.24	0.25	0.41	-0.08	-0.07	-0.3	-0.34	UBN2
2	ENSGALG00000011881	0	0.4	0.19	0.24	0.16	0.08	-0.13	-0.08	CCNA2
2	ENSGALG00000011917	0	0.36	0.2	0.43	0.12	0.06	0.05	-0.14	PPM1A
2	ENSGALG00000011990	0	1.17	0.98	1.02	0.2	0.6	0.37	0.38	USP53
2	ENSGALG00000011992	0	0.56	0.39	0.56	0.36	0.1	0.12	-0.34	EP300
2	ENSGALG00000012030	0	1.23	0.82	1.2	0.37	0.61	0.62	0.42	QSER1
2	ENSGALG00000012067	0	0.68	0.72	1.19	0.42	0.11	-0.06	0.09	LMLN
2	ENSGALG00000012187	0	3.55	3.44	3.27	0.17	1.54	0.39	0.65	MGAT5
2	ENSGALG00000012207	0	1.06	0.65	1.17	0.44	0.36	0.31	0.19
2	ENSGALG00000012211	0	0.58	0.56	0.58	0.41	0.13	0.44	-0.03	PDLIM5
2	ENSGALG00000012289	0	0.82	0.63	0.98	0.51	0.42	0.33	0.17	SHPRH
2	ENSGALG00000012386	0	0.73	0.48	0.86	0.37	0.26	0.31	0.31	LATS1
2	ENSGALG00000012449	0	0.73	0.62	0.81	0.53	0.39	0.29	-0.02	MBD5
2	ENSGALG00000012484	0	0.77	0.46	0.51	-0.04	0.07	-0.22	-0.17	RIF1
2	ENSGALG00000012526	0	0.11	0.12	0.29	0.08	0	-0.03	-0.33	PRPF40A
2	ENSGALG00000012608	0	0.46	0.46	0.44	-0.15	0.25	0.19	-0.02	DAPK1
2	ENSGALG00000012683	0	0.66	0.67	0.45	-0.2	0.02	-0.16	0.1	RNF144B
2	ENSGALG00000012730	0	1.73	1.75	1.69	-0.02	0.65	-0.19	0.23	GFOD1
2	ENSGALG00000012756	0	0.14	0.02	0.49	0.11	-0.18	0.08	-0.07	PARPBP
2	ENSGALG00000012877	0	1.84	1.93	1.47	-0.25	0.43	-0.37	0.03	CREB3L2
2	ENSGALG00000012913	0	0.25	0.73	0.63	0.34	-0.23	-0.01	-0.25	PKP2
2	ENSGALG00000012944	0	0.38	0.62	0.48	-0.39	-0.13	-0.09	0.09	DENND5B
2	ENSGALG00000012956	0	1.02	0.78	0.47	-0.43	-0.34	-0.42	-0.04	TMTC1
2	ENSGALG00000012978	0	1.92	1.54	2.06	0.49	0.6	0.1	0.82	CDYL2
2	ENSGALG00000012986	0	0.99	0.97	0.86	0.18	0.13	0.02	0.07	KDM5A
2	ENSGALG00000012994	0	1.22	1.14	1.1	0.18	0.87	0.31	0.2	ERC1
2	ENSGALG00000013042	0	1.62	1.39	1.54	0.28	0.58	0.1	0.17	MICAL3
2	ENSGALG00000013043	0	0.49	0.21	0.51	0.24	0.14	0.07	0.04	ATPSCKMT
2	ENSGALG00000013086	0	0.31	0.28	0.4	0.16	0.05	0.09	-0.21	IKZF1
2	ENSGALG00000013209	0	1.51	1.43	1.35	0.1	0.44	0.14	0.62	SLC39A6
2	ENSGALG00000013247	0	-0.06	0.03	0.37	-0.46	-0.52	-0.31	-0.47
2	ENSGALG00000013377	0	0.97	0.35	0.78	0	0.3	0.21	0.12	LMBRD2
2	ENSGALG00000013635	0	0.45	0.32	0.51	0.09	0.04	0.21	0.02	SCAF8
2	ENSGALG00000013660	0	0.52	0.48	0.59	0.01	0.12	0.09	-0.09	ZNF516
2	ENSGALG00000013683	0	1.13	1.01	1.06	0.46	0.58	0.52	0.4	ARID1B
2	ENSGALG00000013764	0	0.81	0.7	0.96	0.32	0.34	0.22	0.45	AASDH
2	ENSGALG00000013824	0	0.66	0.59	0.56	0.24	0.08	0.35	0.18	HECA
2	ENSGALG00000013846	0	0.9	0.94	0.71	-0.1	0.35	-0.29	0.13	ARFGEF3
2	ENSGALG00000013931	0	0.4	0.38	0.57	0.27	0.03	0.08	0.01	CHIC2
2	ENSGALG00000014064	0	0.5	0.23	0.53	-0.09	0.22	0.25	0.24
2	ENSGALG00000014103	0	0.73	0.45	1.05	0.53	0.31	-0.16	-0.37	FRYL
2	ENSGALG00000014138	0	0.59	0.49	0.78	0.3	0.36	0.17	0.36	NFXL1
2	ENSGALG00000014236	0	1.97	1.61	1.8	0.29	1.2	0.34	0.42	ATP8A1
2	ENSGALG00000014286	0	0.74	0.44	0.93	0.22	0.3	0.66	0.5	PDS5A
2	ENSGALG00000014365	0	0.75	0.64	0.78	0.09	0.22	0.48	0.5	RBPJ
2	ENSGALG00000014453	0	0.85	1.1	0.84	-0.77	-0.39	-0.77	0.08	FAM46C
2	ENSGALG00000014464	0	0.65	0.48	0.63	0.36	0.34	0.47	0.35	MTR
2	ENSGALG00000014614	0	1.07	1.03	1.06	0.02	0.04	0.41	0.41	TNKS2
2	ENSGALG00000014638	0	0.59	0.51	0.84	0.45	0.49	0.36	0.09	ASH1L
2	ENSGALG00000014643	0	0.68	0.54	0.6	0.2	0.1	0.04	0.14
2	ENSGALG00000014670	0	0.57	0.42	0.53	0.09	0.07	0.09	0.17	TTC37
2	ENSGALG00000014684	0	0.27	0.18	0.28	0.03	-0.09	-0.08	-0.26	ERAP1
2	ENSGALG00000014690	0	0.62	0.25	0.56	-0.09	-0.11	-0.25	-0.35	SLC12A2
2	ENSGALG00000014699	0	0.89	0.84	0.83	0.18	0.33	0.69	0.41	MEGF10
2	ENSGALG00000014700	0	2.28	1.96	2.13	0.14	0.82	0.17	0.34	DHX29
2	ENSGALG00000014718	0	1.09	1.13	0.93	0.22	0.5	0.62	0.48	MAP3K1
2	ENSGALG00000014772	0	0.49	0.35	0.48	-0.08	-0.05	0.24	0.25	WARS2
2	ENSGALG00000014784	0	1.01	0.74	1.01	0.22	0.64	0.48	0.13	MAST4
2	ENSGALG00000014819	0	0.69	0.3	0.62	0.09	0.22	-0.19	0.07	JMY
2	ENSGALG00000014831	0	0.52	0.36	0.54	0.36	0.16	0.07	0.09	TRMT11
2	ENSGALG00000014836	0	1.25	0.95	1.11	0.14	0.42	0.07	0.21	LPIN2
2	ENSGALG00000014891	0	1.71	1.33	1.85	0.33	1.07	0.68	0.79	PELO
2	ENSGALG00000014892	0	1.27	1.15	1.29	-0.01	0.68	-0.1	0.37	CEP85L
2	ENSGALG00000014903	0	0.71	0.72	0.94	0.29	0.42	0.14	0.41	ITGA2
2	ENSGALG00000014908	0	0.29	0.52	0.9	-0.27	0.27	-0.04	-0.47	FST
2	ENSGALG00000014974	0	0.85	0.71	0.75	0.02	0.13	0.13	0.11	MIB1
2	ENSGALG00000014975	0	0.07	0.14	0.16	-0.16	-0.12	-0.46	-0.1	DRD5
2	ENSGALG00000015008	0	1.08	0.88	0.91	0.01	0.29	-0.09	0.2	ZNF366
2	ENSGALG00000015014	0	0.72	0.55	0.68	0.21	0.34	0.16	0.12	TNPO1
2	ENSGALG00000015016	0	0.72	0.87	0.9	-0.15	0.29	-0.18	-0.01	SLC22A15
2	ENSGALG00000015025	0	0.94	1	0.78	0.07	0.34	-0.19	0.34	VANGL1
2	ENSGALG00000015027	0	1.57	1.11	1.91	0.73	0.84	0.56	0.68	JAK2
2	ENSGALG00000015036	0	0.73	0.7	0.73	0.31	0.2	0.35	0.18	RIC1
2	ENSGALG00000015071	0	0.56	0.37	0.52	0.21	0.2	0.27	0.25	FOCAD
2	ENSGALG00000015077	0	1.7	1.7	1.32	-0.13	0.43	0.24	0.63
2	ENSGALG00000015136	0	0.55	0.57	0.63	0.23	0.44	0.1	0.02	ILDR1
2	ENSGALG00000015141	0	1.54	1.53	1.47	0.02	0.45	-0.01	0.04	GDA
2	ENSGALG00000015177	0	0.56	0.41	1	0.35	0.19	0.46	0.44	GNAQ
2	ENSGALG00000015181	0	1.17	0.79	0.92	0.24	0.24	0.01	0.27	GAREM1
2	ENSGALG00000015334	0	0.56	0.3	0.59	0.22	0.16	0.31	0.16	ZBTB11
2	ENSGALG00000015342	0	0.77	0.42	0.64	0.19	0.19	-0.08	-0.05
2	ENSGALG00000015375	0	1.27	0.94	1.23	0.19	-0.23	-0.67	-0.11	PLCXD2
2	ENSGALG00000015428	0	1.05	1.23	0.99	-0.04	0.06	-0.2	-0.06
2	ENSGALG00000015433	0	2.44	2.35	2.08	-0.19	0.51	-0.26	0.26	ABCA1
2	ENSGALG00000015442	0	0.67	0.67	0.72	0.21	0.16	0.2	0.24	FSD1L
2	ENSGALG00000015489	0	0.58	0.42	0.42	-0.29	-0.09	-0.24	-0.37	FAXC
2	ENSGALG00000015490	0	0.98	0.78	0.91	0.33	0.64	0.13	0.2	FBXL4
2	ENSGALG00000015538	0	0.79	0.54	1.19	0.71	0.26	0.08	0	KIAA0232
2	ENSGALG00000015544	0	0.71	0.83	0.88	-0.94	-0.59	-1.39	-1.18	ALDOB
2	ENSGALG00000015576	0	0.84	0.59	0.91	0.3	0.47	0.57	0.44
2	ENSGALG00000015608	0	0.24	-0.02	0.26	-0.35	-0.25	0.01	-0.15	ADRA2C
2	ENSGALG00000015635	0	1.57	0.98	1.46	0.46	0.76	0.33	0.39	HTT
2	ENSGALG00000015689	0	0.6	0.4	0.45	0.1	0.08	0.11	-0.04	ECPAS
2	ENSGALG00000015702	0	0.31	0.35	0.24	-0.21	-0.15	-0.17	-0.35	PTGR1
2	ENSGALG00000015795	0	0.28	0.04	0.32	-0.34	0.04	-0.2	-0.29	ADAMTS5
2	ENSGALG00000015835	0	0.63	0.34	0.98	-0.23	0.55	0.13	0.03	GRIK1
2	ENSGALG00000015842	0	0.63	0.53	0.5	-0.12	0.07	0.03	-0.24	TIAM1
2	ENSGALG00000015877	0	0.9	0.8	1.21	0.71	0.14	-0.05	-0.04	SH3BGRL2
2	ENSGALG00000015898	0	0.99	0.79	0.77	0.01	0.2	-0.08	0.32	MYO6
2	ENSGALG00000015951	0	0.49	0.44	0.66	0.05	0.02	0.07	0.4	OGFRL1
2	ENSGALG00000016001	0	0.36	0.51	0.56	-0.06	0.14	-0.24	0.11	LZTS3
2	ENSGALG00000016017	0	1.41	1.36	1.11	0.25	0.63	0.47	0.47	SLC4A11
2	ENSGALG00000016047	0	0.86	0.54	0.86	0.19	0.22	0.28	0.33	HLCS
2	ENSGALG00000016053	0	0.57	0.47	0.7	0.45	0.21	0.2	-0.02	DYRK1A
2	ENSGALG00000016164	0	1.08	1.04	0.9	-0.64	-0.03	-0.29	-0.43	ABCG1
2	ENSGALG00000016191	0	0.5	0.28	0.65	0.01	-0.08	-0.11	-0.32	PKNOX1
2	ENSGALG00000016217	0	0.77	0.64	0.92	0.39	0.28	0.28	0.17
2	ENSGALG00000016231	0	0.46	0.31	0.55	0.22	0.01	0.29	0.05	DDX3X
2	ENSGALG00000016238	0	0.75	0.6	0.58	0.18	0.26	0.19	0.22	MED14
2	ENSGALG00000016251	0	0.3	0.45	0.45	0.28	0.12	-0.08	-0.24
2	ENSGALG00000016281	0	0.44	0.11	0.29	-0.02	-0.06	-0.06	-0.11	DMD
2	ENSGALG00000016284	0	0.93	0.69	0.99	0.23	0.29	0.4	0.28	TAB3
2	ENSGALG00000016285	0	0.43	0.24	0.7	0.09	0.32	0.3	0.03
2	ENSGALG00000016323	0	0.58	0.58	0.54	-0.05	-0.06	0.06	0.22	PDK3
2	ENSGALG00000016382	0	0.59	0.17	0.71	0.04	0.19	0.15	0.17	MBTPS2
2	ENSGALG00000016412	0	0.71	0.7	0.84	0.17	0.4	0.29	0.36	MBOAT2
2	ENSGALG00000016456	0	1.26	0.94	1.25	0.15	0.48	0.26	0.89	LPIN1
2	ENSGALG00000016504	0	0.71	0.43	0.84	0.43	0.28	0.16	0.07	ITSN2
2	ENSGALG00000016531	0	1.52	1.51	1.33	0.26	0.59	0.1	0.25	ASXL2
2	ENSGALG00000016639	0	1.38	1.51	1.23	0.04	0.66	0.47	0.56	KIF13B
2	ENSGALG00000016651	0	0.16	0.09	0.46	0.29	-0.29	-0.43	-0.59
2	ENSGALG00000016795	0	1.08	0.81	1.03	0.2	0.39	0.19	0.47	TGFBRAP1
2	ENSGALG00000016813	0	0.39	0.32	0.32	0.17	-0.05	-0.09	-0.12	CHAMP1
2	ENSGALG00000016896	0	1.89	1.68	2.1	0.5	0.65	0.27	0.23	ABCC4
2	ENSGALG00000016925	0	0.73	0.24	0.67	-0.02	0.23	0.33	0.17	TBC1D4
2	ENSGALG00000016949	0	0.71	0.54	1.2	0.58	-0.15	-0.31	-0.46	WBP4
2	ENSGALG00000016992	0	0.21	0.2	0.3	0.01	-0.07	-0.33	-0.07	HTR2A
2	ENSGALG00000017040	0	0.46	0.23	0.61	-1.35	-0.05	-1.61	-0.87
2	ENSGALG00000017092	0	0.66	0.41	0.72	0.44	0.16	0.33	0	PAN3
2	ENSGALG00000017119	0	1.02	0.59	1.03	0.22	0.55	0.8	0.3	TNFRSF19
2	ENSGALG00000017122	0	0.63	0.56	0.77	0.07	0.53	0.21	-0.03	SGCG
2	ENSGALG00000017132	0	0.74	0.49	0.51	-0.13	0	-0.16	-0.14	XPO4
2	ENSGALG00000017154	0	0.99	0.88	0.88	-0.14	0.52	0.08	0.2	ZC3H12C
2	ENSGALG00000017165	0	1.08	0.79	1.32	0.84	0.34	0.53	0.58	CUL5
2	ENSGALG00000017186	0	0.2	0.14	0.5	0.33	-0.01	-0.05	-0.14	BIRC3
2	ENSGALG00000017235	0	0.53	0.21	0.31	-0.26	0.04	-0.2	-0.45	NOX4
2	ENSGALG00000017304	0	0.94	0.82	0.87	0.09	0.08	0.13	0.42	PGM2L1
2	ENSGALG00000017366	0	0.24	0.16	0.26	0.12	-0.01	0.07	-0.25	DPM1
2	ENSGALG00000017389	0	0.8	0.61	0.64	0	0.15	-0.2	0.01	SIX4
2	ENSGALG00000017405	0	0.56	0.28	0.46	-0.48	-0.15	-0.35	-0.45	NPR3
2	ENSGALG00000017462	0	0.9	0.85	0.9	0.2	0.34	0.65	0.49	FNIP1
2	ENSGALG00000018819	0	0.52	0.59	0.64	0.27	-0.05	-0.1	0.06
2	ENSGALG00000019178	0	0.45	0.1	0.66	0.28	0.2	0.1	-0.09	PRDM15
2	ENSGALG00000020253	0	0.85	0.54	0.87	-0.13	0.07	0.08	0.28
2	ENSGALG00000020869	0	0.63	0.29	0.53	0.21	0.2	0.07	0
2	ENSGALG00000021378	0	0.77	0.77	0.89	0.27	-0.19	-0.44	-0.25	UBAP1
2	ENSGALG00000021601	0	1.13	0.86	1.14	0.38	0.34	0.25	0.25	EPS15L1
2	ENSGALG00000021972	0	0.34	0.15	1.13	-0.56	-0.3	-0.59	-0.33	PLIN4
2	ENSGALG00000022804	0	0.75	0.67	0.68	0.16	0.24	0.47	0.26
2	ENSGALG00000023083	0	0.64	0.67	0.55	0.18	0.22	0.1	0.14
2	ENSGALG00000023142	0	-0.15	0.06	0.32	-0.39	-0.15	-0.26	0.06	PTGER3
2	ENSGALG00000023395	0	0.43	0.39	1.02	-1.2	-0.51	-1.44	-1.26	PLIN1
2	ENSGALG00000023521	0	0.27	0.32	0.18	-0.34	-0.24	-0.28	-0.05	ADRA2A
2	ENSGALG00000023933	0	0.02	0.13	0.76	-1	-0.68	-1.27	-1.07	G0S2
2	ENSGALG00000025240	0	0.39	0.36	0.55	0.12	0.04	0	0.24	gga-mir-1661
2	ENSGALG00000025302	0	0.27	0.19	0.47	-0.24	0.14	-0.11	0.04	SNORD71
2	ENSGALG00000026594	0	0.19	0.15	0.23	-0.33	-0.08	-0.36	-0.39	HS3ST5
2	ENSGALG00000027152	0	0.73	0.35	0.98	0.4	0.34	0.1	-0.02	HELZ
2	ENSGALG00000027490	0	0.07	-0.06	0.12	-0.28	-0.39	-0.09	-0.34	CATHB1
2	ENSGALG00000027760	0	0.94	0.75	1	0.17	0.23	-0.28	-0.13	gga-mir-6572
2	ENSGALG00000028304	0	0.99	0.91	0.95	0.22	0.46	0.56	0.57	MMR1L4
2	ENSGALG00000028373	0	0.73	0.53	0.67	0.27	0.25	0.16	0.19	GAS2L3
2	ENSGALG00000029190	0	0.42	0.27	0.5	0.4	0.02	0.08	-0.09	MBNL1
2	ENSGALG00000029308	0	0.26	0.28	0.85	-0.35	0.48	-0.26	-0.38	PNPLA3
2	ENSGALG00000029382	0	0.19	0.37	0.4	-0.17	-0.05	-0.64	-0.44	BARX2
2	ENSGALG00000029616	0	0.67	0.39	0.69	0.39	0.32	0.27	0.32	HCFC2
2	ENSGALG00000029701	0	0.79	0.68	0.74	0.1	0.51	-0.26	-0.12	INO80D
2	ENSGALG00000029896	0	1.37	1.43	1.42	0.49	0.53	0.44	0.35
2	ENSGALG00000030147	0	2.07	1.81	2.06	0.39	0.79	-0.09	-0.08	AFF4
2	ENSGALG00000030379	0	0.63	0.34	0.43	-0.06	0.05	0.01	0.16	LMBR1
2	ENSGALG00000030542	0	0.75	0.23	0.83	-0.39	0.16	0.28	-0.04	SEMA6D
2	ENSGALG00000030563	0	0.46	0.34	0.45	0.09	-0.22	-0.48	-0.39
2	ENSGALG00000030597	0	0.68	0.27	0.95	0.35	0.15	0.19	-0.07	KIF11
2	ENSGALG00000030598	0	1.14	0.82	1.33	0.38	0.28	0.15	-0.06	BTAF1
2	ENSGALG00000030776	0	-0.11	0.09	0.16	-0.46	-0.37	-0.39	-0.3
2	ENSGALG00000030780	0	1.35	1.13	1.03	-0.1	0.52	0.26	0.4	MGAT4A
2	ENSGALG00000030789	0	0.98	0.48	0.6	-0.07	0.12	-0.13	0.02	PGAP1
2	ENSGALG00000030800	0	0.85	0.59	0.81	0.19	0.24	0.24	0.06	IL31RA
2	ENSGALG00000031016	0	0.65	0.56	0.64	0.14	0.1	0.11	0.01	GTF3C4
2	ENSGALG00000031105	0	0.73	0.42	0.44	0.19	0.38	0.09	0.21	SLC4A4
2	ENSGALG00000031129	0	0.75	1.1	1.01	-0.14	0.32	0.36	-0.64	HMCN1
2	ENSGALG00000031131	0	0.71	0.51	0.71	0.01	0.19	0.22	0.31	VIRMA
2	ENSGALG00000031282	0	0.9	0.66	0.84	0.28	0.35	0.2	0.19	UBR5
2	ENSGALG00000031340	0	0.6	0.54	0.67	0.2	-0.01	0.08	0.01	E2F7
2	ENSGALG00000031404	0	1.61	1.75	1.66	0.25	0.64	0.46	1.09	FHIP2A
2	ENSGALG00000031415	0	0.36	0.33	0.54	0.24	-0.01	-0.03	-0.07	SLC30A9
2	ENSGALG00000031503	0	1.53	1.36	1.4	0.18	0.85	0.2	0.42	LRP6
2	ENSGALG00000031560	0	1.33	1.11	1.27	0.09	0.52	-0.04	-0.07	USF3
2	ENSGALG00000031776	0	0.25	0.02	0.54	-0.62	0.09	-0.97	-0.87	NFASC
2	ENSGALG00000031841	0	0.71	0.54	0.59	0.14	0.11	0.14	-0.19	SLX4
2	ENSGALG00000031973	0	0.94	0.94	0.86	0.58	0.31	0.4	0.44	ANKRD52
2	ENSGALG00000031987	0	1.2	1.06	1.08	0.09	0.69	0.49	0.38	MYO5A
2	ENSGALG00000032452	0	1.33	1.32	1.11	-0.31	0.03	-0.11	0.13	GAS7
2	ENSGALG00000032577	0	0.47	0.52	0.54	0.36	0.27	0.23	0.14	MECOM
2	ENSGALG00000032614	0	0.47	0.85	0.61	-0.08	0.15	0.24	-0.35	AT2
2	ENSGALG00000032685	0	1.18	1.05	1.04	0.05	0.51	-0.04	0.1	HECTD4
2	ENSGALG00000032776	0	0.69	0.62	0.67	0.17	0.21	0.35	0.43	WDR7
2	ENSGALG00000032992	0	0.84	0.91	0.83	0.33	0.38	0.23	-0.01	NR3C1
2	ENSGALG00000033064	0	0.59	0.59	0.54	0.32	0.18	0.16	0.19	DDX6
2	ENSGALG00000033091	0	0.16	0.4	0.38	-0.05	-0.23	0.08	-0.12	RUNX1T1
2	ENSGALG00000033126	0	1.73	1.21	1.79	0.51	0.57	0.51	1.08	DGCR8
2	ENSGALG00000033301	0	0.35	0.45	0.35	0.03	-0.06	-0.21	-0.19	DCAF1
2	ENSGALG00000033304	0	0.56	0.17	0.76	0.3	0.03	0.01	0.13	MYBL1
2	ENSGALG00000033340	0	0.4	0.26	0.57	0.47	0.03	0.02	0.02
2	ENSGALG00000033507	0	1.52	1.31	1.47	0.25	0.6	0.49	0.46	PLCG2
2	ENSGALG00000033512	0	1.72	1.47	1.75	0.42	0.67	0.5	0.98	CPEB4
2	ENSGALG00000033638	0	0.29	0.02	0.32	-0.57	-0.05	-0.65	-0.44	SLC26A7
2	ENSGALG00000033660	0	1.21	1.18	1.34	0.51	0.34	0.19	0.4	PRDM10
2	ENSGALG00000033700	0	0.15	0.68	0.48	0	0	0	0.13	CA3A
2	ENSGALG00000034001	0	0.87	0.67	1.04	0.32	0.6	0.43	0.49	SPAG9
2	ENSGALG00000034014	0	1	0.97	0.92	-0.03	0	-0.32	-0.1	C2CD2L
2	ENSGALG00000034077	0	1.61	1.49	1.6	0.12	0.36	0.2	0.66	KCNK5
2	ENSGALG00000034119	0	0.68	0.53	0.51	-0.19	0.21	-0.17	0.06
2	ENSGALG00000034166	0	1.12	1.14	1.03	0.4	0.48	0.51	0.59	ZCCHC14
2	ENSGALG00000034311	0	1.61	1.37	1.52	0.21	0.77	0.37	0.69	BTBD7
2	ENSGALG00000034348	0	0.51	0.32	0.63	0.08	-0.18	-0.22	-0.31	ATAD2
2	ENSGALG00000034488	0	0.65	0.57	0.69	0.5	0.45	0.42	0.25
2	ENSGALG00000034500	0	0.78	0.47	0.94	-0.56	0.3	-0.5	-0.74	CIDEA
2	ENSGALG00000034777	0	2.65	2.27	2.55	0.18	1.7	0.18	0.25	VPS13D
2	ENSGALG00000034803	0	1.48	1.18	1.33	0.31	0.1	0.19	0.77
2	ENSGALG00000034834	0	1.1	0.85	1.03	0.21	0.33	0.51	0.74	WWC3
2	ENSGALG00000034965	0	1.95	1.92	1.7	0.22	0.75	0.46	0.69	DIP2B
2	ENSGALG00000034971	0	1.29	1.15	1.36	0.49	0.42	0.29	0.22	SLC45A4
2	ENSGALG00000035108	0	0.72	0.42	1.01	0.12	-0.07	-0.4	-0.41	KDM7A
2	ENSGALG00000035266	0	0.98	0.81	1.02	0.13	0.13	0.13	0.07	ANOS1
2	ENSGALG00000035351	0	1.1	0.75	1.1	-0.08	0.08	-0.31	-0.06
2	ENSGALG00000035625	0	0.61	0.34	0.66	0.25	0.28	-0.04	-0.16	CEP192
2	ENSGALG00000035803	0	0.19	0.23	0.78	-0.96	-0.59	-1.25	-0.65	THRSP
2	ENSGALG00000035940	0	1.07	1.22	0.88	0.01	0.47	0.13	0.5	SLC2A13
2	ENSGALG00000036017	0	1.52	1.46	1.78	0.49	0.9	0.46	0.58	NCOA2
2	ENSGALG00000036133	0	0.42	0.37	0.73	-0.35	0.14	-0.15	-0.23	KLF15
2	ENSGALG00000036218	0	0.38	0.27	0.64	0.32	0.23	0.11	0.04	RAB4A
2	ENSGALG00000036883	0	0.33	0.12	0.67	-0.17	-0.08	-0.24	-0.26	MET
2	ENSGALG00000036962	0	0.24	0.2	0.33	0.14	-0.1	-0.05	-0.5	KPNB1
2	ENSGALG00000037249	0	0.78	0.72	0.74	0.21	0.53	0.24	0.17	KCNQ5
2	ENSGALG00000037375	0	0.84	0.88	0.76	0.05	0.15	0.26	0.39	MAN1B1
2	ENSGALG00000037479	0	0.06	0.16	0.56	0	0.21	-0.23	-0.2	IGSF21
2	ENSGALG00000037556	0	0.62	0.46	0.69	-0.31	-0.07	-0.1	-0.5	SLC1A2
2	ENSGALG00000037769	0	0.59	0.34	0.53	-0.3	-0.14	-0.1	-0.24	NEBL
2	ENSGALG00000037856	0	0.25	0.13	0.22	-0.29	0	-0.13	-0.18	CHL1
2	ENSGALG00000037872	0	1.56	1.29	1.49	0.32	0.77	0.12	0.3	ATAD2B
2	ENSGALG00000037901	0	0.87	0.7	0.52	0.15	0.11	0.08	-0.22	EFEMP1
2	ENSGALG00000038089	0	0.8	0.34	0.64	0.01	0.24	-0.16	-0.08	EGFR
2	ENSGALG00000038328	0	0.36	0.5	0.54	0.25	0.11	-0.46	-0.36	ANKRD33B
2	ENSGALG00000038467	0	0.22	0.09	0.43	0.25	-0.16	-0.14	-0.07	SELENOO
2	ENSGALG00000038504	0	0.14	0.11	0.16	-0.16	-0.12	-0.34	-0.06	MID1
2	ENSGALG00000038612	0	0.47	0.13	0.58	0.17	0.08	0.17	-0.13
2	ENSGALG00000038688	0	1.39	1.2	1.17	0.29	0.51	0.1	0.57	ADAMTS17
2	ENSGALG00000038924	0	1	0.62	1.14	0.41	0.49	0.62	0.55	IDE
2	ENSGALG00000039099	0	0.56	0.26	0.45	-0.24	-0.07	-0.23	-0.33	MAPK9
2	ENSGALG00000039121	0	0.71	0.66	0.57	-0.14	-0.08	-0.06	-0.13	PPM1F
2	ENSGALG00000039177	0	1.97	1.45	2.22	0.29	1.03	0.21	0.68
2	ENSGALG00000039182	0	0.7	0.6	0.81	0.37	0.49	0.33	0.19	TBL1XR1
2	ENSGALG00000039269	0	0.43	0.24	0.43	0.24	-0.08	-0.43	-0.12	RNF213
2	ENSGALG00000039300	0	1.94	1.62	1.78	0.28	1.05	0.19	0.46	NFAT5
2	ENSGALG00000039316	0	0.63	0.5	0.51	0.26	0.1	0.39	0.08	FAM120A
2	ENSGALG00000039391	0	0.46	0.47	0.71	0.2	0.15	0.33	0.08	ZC3H12B
2	ENSGALG00000039454	0	0.71	0.36	0.7	0.03	0.2	0.56	0.33	SP4
2	ENSGALG00000039713	0	0.76	0.93	0.75	0.04	-0.04	-0.03	0.15	AGO4
2	ENSGALG00000039811	0	0.47	0.28	0.67	-0.11	0.05	0.18	-0.1	NIPA1
2	ENSGALG00000039920	0	0.65	0.5	0.74	0.12	-0.01	0.31	0.16	SNRK
2	ENSGALG00000039935	0	0.78	0.63	0.72	0.07	-0.01	-0.37	-0.3	PDE1C
2	ENSGALG00000040181	0	0.37	0.45	0.3	-0.09	0.06	-0.01	0.05	EDC3
2	ENSGALG00000040212	0	1.63	1.14	1.64	0.42	0.63	0.59	0.73	FYCO1
2	ENSGALG00000040418	0	0.35	0.53	1.08	-0.54	-0.35	-0.34	-0.69	DGAT2
2	ENSGALG00000040444	0	0.52	0.47	0.48	0.09	0.19	0.06	0.17	SEMA3C
2	ENSGALG00000040607	0	0.54	0.3	0.45	0.31	0.25	0.2	0.22	MED23
2	ENSGALG00000040663	0	0.87	0.6	0.79	-0.05	-0.21	-0.57	-0.11
2	ENSGALG00000040756	0	0.61	0.41	0.56	0.09	0.23	0.19	0.12	PI4KA
2	ENSGALG00000040954	0	0.02	-0.04	0.36	-0.01	-0.09	-0.21	-0.02	GPR37
2	ENSGALG00000041036	0	0.87	0.57	0.74	0.01	0.39	0.17	0.29	FTO
2	ENSGALG00000041236	0	1.63	1.79	1.6	0.19	0.71	0.46	0.96	CBX7
2	ENSGALG00000041257	0	0.16	0.05	0.58	-0.88	-0.06	-0.75	-1.1	ACVR1C
2	ENSGALG00000041263	0	0.39	0.4	0.33	-0.29	-0.19	-0.11	-0.2	DCLK1
2	ENSGALG00000041353	0	0.18	0.22	0.39	0.11	-0.08	-0.06	-0.21	TP53INP1
2	ENSGALG00000041362	0	2.15	1.95	2.29	0.5	0.77	0.44	1	SECISBP2L
2	ENSGALG00000041403	0	1.54	1.04	1.56	0.22	0.92	0.38	0.43	DENND4A
2	ENSGALG00000041454	0	0.17	0.21	0.63	0.12	0.03	-0.9	-0.56	DNMT3A
2	ENSGALG00000041456	0	0.58	0.32	0.44	0.13	-0.01	0.07	0.15	SLC35G1
2	ENSGALG00000041505	0	1.87	1.95	1.62	0.21	0.82	0.29	0.58	PRRC2B
2	ENSGALG00000041564	0	0.81	0.71	0.76	0.11	0.36	0.45	0.33
2	ENSGALG00000041573	0	0.58	0.59	0.35	-0.55	-0.37	-0.46	-0.31	BPNT2
2	ENSGALG00000041684	0	0.97	0.7	0.98	0.34	0.36	0.65	0.65	FBXO30
2	ENSGALG00000041706	0	1.09	0.66	1.13	0.37	0.33	0.84	0.65	FAM13B
2	ENSGALG00000041731	0	0.91	0.48	0.83	0.31	0.29	0.25	0.26	CAPN7
2	ENSGALG00000041750	0	1.06	0.83	0.73	-0.3	0.17	-0.26	0.11	ADAMTS9
2	ENSGALG00000041896	0	2.3	1.87	2.21	0.58	0.75	0.44	0.73	RFX7
2	ENSGALG00000042088	0	0.73	0.45	0.9	0.35	0.37	0.31	0.32	ATG2B
2	ENSGALG00000042122	0	0.65	0.57	0.53	0.23	0.28	0.23	0.23	LARP4
2	ENSGALG00000042134	0	0.67	0.57	0.66	0.1	0.27	0.13	0.42	PIEZO2
2	ENSGALG00000042137	0	1.86	1.85	1.54	-0.03	0.48	-0.26	-0.06	ELK4
2	ENSGALG00000042354	0	0.67	0.33	0.47	0.15	0.24	-0.09	0.14	PREX2
2	ENSGALG00000042564	0	0.26	0.32	0.18	-0.05	-0.06	-0.05	-0.29	UBAC1
2	ENSGALG00000042607	0	0.11	-0.16	0.34	-0.33	-0.24	-0.48	-0.48	RSPO3
2	ENSGALG00000042766	0	1.12	1.13	1.07	0.09	0.38	0.26	0.65	TRAPPC9
2	ENSGALG00000042784	0	0.14	0.27	0.41	-0.02	-0.02	0.04	-0.16	TPPP
2	ENSGALG00000042883	0	1.51	1.44	1.83	0.85	0.44	0.46	0.7	VCPIP1
2	ENSGALG00000043081	0	0.26	0.26	0.4	0.26	0.1	0.03	-0.11	WDR26
2	ENSGALG00000043164	0	1.27	1.29	1.16	0.29	0.38	0.33	0.43	TNKS
2	ENSGALG00000043243	0	0.74	0.54	0.8	0.25	0.27	0.11	-0.02
2	ENSGALG00000043363	0	0.33	0.28	0.7	0.19	0.31	0.12	0.3	KATNIP
2	ENSGALG00000043373	0	1.46	1.15	1.5	0.17	0.68	0.53	0.8	ARVCF
2	ENSGALG00000043669	0	1.66	1.37	1.31	0.43	0.95	0.68	0.63	WDFY3
2	ENSGALG00000043690	0	0.2	0.17	0.46	-0.45	-0.55	-0.7	-0.19	ECRG4
2	ENSGALG00000043711	0	0.74	0.71	0.68	-0.01	0.19	0.1	-0.02	AGO3
2	ENSGALG00000043724	0	1.25	0.96	1.41	0.52	0.61	0.65	0.74	NFX1
2	ENSGALG00000043734	0	-0.16	0	0.54	-0.52	-0.04	-0.43	-0.55	LIPG
2	ENSGALG00000044620	0	0.98	0.7	0.84	0.12	0.25	0.23	-0.07
2	ENSGALG00000044799	0	0.29	0.3	0.21	-0.11	-0.12	-0.15	-0.22	VSIG4
2	ENSGALG00000044996	0	0.81	0.78	0.78	0.18	0.17	0.16	0.3	TMEM71
2	ENSGALG00000045218	0	0.51	0.66	0.56	0.17	0.16	0.41	0.22	MYO18B
2	ENSGALG00000046150	0	0.67	0.64	0.65	0.03	0.29	0.41	0.23	DIP2A
2	ENSGALG00000047827	0	1.4	1.09	1.28	0.19	0.18	0.46	0.78	TMEM86A
2	ENSGALG00000047856	0	0.11	0.17	0.34	0.22	-0.22	-0.31	-0.36	gga-mir-12275
2	ENSGALG00000047988	0	0.47	0.32	0.75	0.51	0.2	0.12	0.14
2	ENSGALG00000048184	0	0.09	-0.06	0.69	-0.25	-0.14	-0.63	-0.6
2	ENSGALG00000048613	0	0.45	0.38	0.51	0.24	0.17	0.24	-0.02	KDM4B
2	ENSGALG00000048800	0	0.89	0.73	0.75	0.34	0.5	0.21	0.31
2	ENSGALG00000049668	0	1.15	0.81	1.2	0.56	-0.16	0.06	0.34	MFSD4B
2	ENSGALG00000050207	0	0.5	0.26	0.75	-0.06	0.19	0.17	-0.33	EMP2
2	ENSGALG00000050742	0	0.68	0.33	0.83	0.07	0	0.07	-0.16
2	ENSGALG00000051335	0	0.33	0.12	0.45	0	0.05	0.04	-0.13	INO80C
2	ENSGALG00000051852	0	0.48	0.31	0.5	0.08	-0.07	-0.17	0.02
2	ENSGALG00000052223	0	0.54	0.61	0.68	-0.01	0.07	0.35	0.37	YPEL1
2	ENSGALG00000052280	0	1.16	1.09	1.08	0.18	0.5	0.36	0.06	HEATR5A
2	ENSGALG00000052837	0	0.98	0.65	0.71	0.24	0.32	-0.01	0.26	GNA12
2	ENSGALG00000052873	0	1.39	1.38	1.26	0.32	0.63	0.1	0.38	MAPKBP1
2	ENSGALG00000053000	0	0.81	0.79	1.02	0.22	0.47	0.51	0.4	DNAAF9
2	ENSGALG00000053559	0	0.46	0.57	0.54	0.14	-0.26	-0.32	-0.24
2	ENSGALG00000053640	0	0.32	0.11	0.36	0.1	-0.05	-0.1	-0.32	GZF1
2	ENSGALG00000054198	0	2.1	1.84	2.02	0.5	0.65	0.55	1.35
2	ENSGALG00000054205	0	0.7	0.61	0.58	0.14	0.19	0.06	0.07
2	ENSGALG00000054231	0	0.15	0.08	0.4	-0.01	-0.07	-0.33	-0.38
2	ENSGALG00000055101	0	0.28	0.37	0.17	-0.11	-0.06	-0.14	-0.04	TASOR2
2	ENSGALG00000055462	0	0.62	0.47	0.77	0.52	0.28	0.21	0.36
2	ENSGALG00000055517	0	0.48	0.33	0.32	-0.12	0.18	-0.3	-0.26
2	ENSGALG00000055542	0	-0.03	0.23	0.31	-0.01	-0.2	-0.36	-0.19
2	ENSGALG00000055830	0	0.11	0.06	0.28	0.11	0.02	-0.26	-0.22
2	ENSGALG00000055929	0	0.42	0.25	0.24	-0.09	-0.03	-0.13	-0.09
2	ENSGALG00000056282	0	0.8	0.53	0.61	0.15	0.18	-0.14	0.27
2	ENSGALG00000056764	0	1.69	1.55	1.44	0.23	0.29	-0.34	-0.14
2	ENSGALG00000057667	0	0.94	0.47	0.91	0.24	0.18	0	-0.18
2	ENSGALG00000057712	0	0.63	0.52	0.68	0.18	0.37	0.06	0.19
2	ENSGALG00000057866	0	0.56	0.5	0.45	-0.23	-0.07	-0.26	-0.02
2	ENSGALG00000057981	0	1.79	1.51	1.58	0.38	0.56	0.5	0.99
2	ENSGALG00000058221	0	1.22	0.94	1.07	0.06	0.47	0.25	0.8
2	ENSGALG00000058308	0	0.27	0.09	0.35	-0.19	0.08	0.05	-0.05
2	ENSGALG00000058450	0	1.12	1.54	1.35	-0.07	0.2	0.04	0.16
2	ENSGALG00000058740	0	0.45	0	0.45	-0.19	-0.2	-0.46	-0.34
2	ENSGALG00000058895	0	0.52	0.51	0.86	0.04	0.56	0.44	0.1
2	ENSGALG00000058914	0	0.17	0.04	0.47	-0.09	-0.29	-0.28	-0.13
2	ENSGALG00000059450	0	0.32	0.45	0.57	0.08	0.11	0.17	0.27
2	ENSGALG00000059731	0	0.01	0.03	0.34	0.08	0.01	-0.14	-0.33
2	ENSGALG00000059794	0	0.29	0.17	0.47	0.04	0.18	0	-0.17
2	ENSGALG00000059984	0	0.5	0.39	0.51	0.24	0.11	0.09	0.16
2	ENSGALG00000060082	0	0.5	0.32	0.36	0.09	0.03	0.07	0.05
2	ENSGALG00000060222	0	0.65	0.35	0.57	0.32	0.25	0.09	0.29
2	ENSGALG00000060773	0	0.38	0.42	0.58	-0.01	-0.08	-0.08	-0.18
2	ENSGALG00000061385	0	0.23	0.25	0.63	0.25	0.22	0.18	0.21
2	ENSGALG00000061632	0	0.13	0.24	0.21	-0.33	-0.09	-0.38	-0.16
2	ENSGALG00000062250	0	-0.13	0.08	0.16	-0.39	-0.17	-0.55	-0.41
2	ENSGALG00000062397	0	0.31	0.1	0.3	-0.13	0.12	-0.39	-0.3
2	ENSGALG00000062431	0	0.3	0.15	0.52	0.11	0.09	0.02	-0.09
2	ENSGALG00000062623	0	0.54	0.23	0.74	-0.44	-0.03	-0.82	-0.52
2	ENSGALG00000062800	0	0.86	0.4	0.78	-0.28	-0.02	0.21	0.31
2	ENSGALG00000064234	0	0.71	0.63	0.71	0.11	0.23	0.13	0.22
2	ENSGALG00000064407	0	0.31	0.48	0.76	0.27	0.12	0.37	0.25
2	ENSGALG00000064517	0	0.63	0.47	0.61	0.14	0.38	0.22	0.1
2	ENSGALG00000065274	0	0.24	0.42	0.43	-0.37	-0.13	-0.16	-0.44
2	ENSGALG00000065279	0	0.6	0.23	0.78	-0.17	0.28	0.43	0.05
2	ENSGALG00000065339	0	0.03	0.27	0.29	0.06	-0.06	0.1	-0.27
2	ENSGALG00000065464	0	0.83	0.54	0.79	-0.25	0.29	-0.37	0.05
2	ENSGALG00000065554	0	0.59	0.43	0.42	-0.05	0.01	-0.11	0.06
2	ENSGALG00000065911	0	0.41	0.37	0.31	0.02	0.06	-0.17	0.06
2	ENSGALG00000066111	0	0.27	0.3	0.66	0.13	0.05	-0.1	-0.07
2	ENSGALG00000066774	0	0.94	0.73	0.8	0.16	0.18	0.35	0.42
2	ENSGALG00000066966	0	0.6	0.63	0.53	0.04	0.08	-0.14	0.17
2	ENSGALG00000066967	0	1.03	0.88	1.23	0.13	0.33	0.41	0.65
2	ENSGALG00000067364	0	0.93	0.71	0.84	-0.18	0.5	-0.04	0.11
2	ENSGALG00000067513	0	0.82	0.57	1.39	0.21	0.52	0.12	0.06
2	ENSGALG00000067755	0	1.29	1.45	1.26	0.11	0.01	0.14	0.11
2	ENSGALG00000067785	0	0.62	0.43	0.77	0.38	0.15	0.36	0
2	ENSGALG00000067928	0	0.19	-0.26	0.42	-0.49	-0.13	-0.26	-0.46
2	ENSGALG00000067929	0	0.79	0.44	0.55	0.22	0.17	0.21	0.14
2	ENSGALG00000068355	0	1.65	1.39	1.74	0.67	0.32	-0.17	0.46
2	ENSGALG00000068375	0	0.1	0.13	0.4	-0.01	-0.12	0.13	0.04
3	ENSGALG00000000067	0	-0.28	-0.49	-0.64	-0.49	-0.57	-0.35	0.22	SPR
3	ENSGALG00000000225	0	-0.49	-0.21	-0.5	-0.38	-0.27	-0.18	-0.01	MGAT4C
3	ENSGALG00000000367	0	0.1	-0.13	-0.23	-0.06	0.14	0.22	0.41	ASIC2
3	ENSGALG00000000374	0	-0.51	-0.27	-0.57	-0.56	-0.33	-0.32	0.07	RNPEP
3	ENSGALG00000000466	0	-0.23	-0.26	-0.6	-0.51	-0.14	0.07	0.03	LCK
3	ENSGALG00000000504	0	-0.39	-0.25	-0.34	-0.21	-0.35	-0.09	0.22	ETV7
3	ENSGALG00000000583	0	-0.23	-0.33	-0.45	-0.32	-0.02	0.17	0.33	SOX13
3	ENSGALG00000000604	0	-0.04	0.06	-0.15	-0.28	-0.1	0.12	0.45
3	ENSGALG00000000703	0	-0.1	-0.11	-0.52	-0.41	-0.42	-0.11	0.34	SLC45A3
3	ENSGALG00000000775	0	-0.54	-0.24	-0.75	-0.95	-0.73	-0.53	-0.24	CTSS
3	ENSGALG00000001048	0	-0.13	-0.07	-0.32	-0.32	-0.15	0	0.21	OLFML2A
3	ENSGALG00000001149	0	-0.36	-0.24	-0.58	-0.39	-0.17	-0.26	-0.05	ADGRG5
3	ENSGALG00000001191	0	0.05	0.08	-0.26	-0.53	-0.1	0.2	0.27	MEOX1
3	ENSGALG00000001244	0	-0.02	-0.05	-0.46	-0.31	-0.16	-0.06	0.2
3	ENSGALG00000001252	0	-0.17	-0.2	-0.1	-0.43	-0.23	-0.09	0.08	CREB3L3
3	ENSGALG00000001470	0	-0.47	-0.21	-0.52	-0.38	-0.15	0.1	0.45	STOML1
3	ENSGALG00000001595	0	-0.41	-0.35	-0.64	-0.41	-0.25	-0.35	-0.12	PHF19
3	ENSGALG00000001605	0	-0.33	-0.27	-0.6	-0.52	-0.4	-0.54	-0.05	PPM1J
3	ENSGALG00000002123	0	-0.34	-0.28	-0.57	-0.43	-0.37	-0.17	-0.01	OSCP1
3	ENSGALG00000002127	0	-0.16	-0.28	-0.51	-0.23	-0.06	-0.34	0.11	LSM10
3	ENSGALG00000002138	0	-0.37	-0.28	-0.62	-0.47	-0.28	-0.32	-0.05	HYAL2
3	ENSGALG00000002247	0	-0.3	-0.28	-0.47	-0.12	0.03	-0.05	0.29	SETD6
3	ENSGALG00000002313	0	-0.19	-0.15	-0.47	-0.17	0.05	0.08	0.35	SLC38A7
3	ENSGALG00000002321	0	-0.42	-0.37	-0.58	-0.4	-0.4	-0.46	0.08	GOT2
3	ENSGALG00000002389	0	0.05	0.03	-0.45	-0.63	-0.29	0.27	0.12
3	ENSGALG00000002470	0	0.11	0.2	-0.13	-0.26	-0.11	0.02	0.38
3	ENSGALG00000002495	0	-0.29	-0.22	-0.39	-0.29	-0.22	-0.26	0.23	CHCHD2P9
3	ENSGALG00000002542	0	0.03	0.04	-0.19	-0.29	0.06	0.43	1.03	GUSB
3	ENSGALG00000002562	0	-0.45	-0.18	-0.69	-0.5	-0.21	0.03	-0.05	ARAP3
3	ENSGALG00000002570	0	0.03	-0.39	-0.36	-0.51	-0.1	0.2	0.28
3	ENSGALG00000002643	0	-0.64	-0.27	-0.69	-0.56	-0.2	-0.09	0
3	ENSGALG00000002722	0	-0.89	-0.68	-0.91	-0.74	-0.44	-0.07	0.18	MST1
3	ENSGALG00000002982	0	-0.55	-0.37	-0.56	-0.71	-0.41	-0.37	-0.2	SLC2A6
3	ENSGALG00000003123	0	-0.27	-0.38	-0.78	-0.73	-0.29	-0.63	-0.06	CNTNAP1
3	ENSGALG00000003333	0	-0.44	-0.45	-0.61	-0.33	-0.12	-0.24	-0.1	GHDC
3	ENSGALG00000003340	0	-0.1	0	-0.37	-0.54	-0.11	0.03	0.15	GBGT1
3	ENSGALG00000003412	0	-0.26	-0.22	-0.62	-0.52	0.01	-0.19	0.06
3	ENSGALG00000003439	0	-0.31	-0.16	-0.43	-0.25	-0.07	0.01	0.38	PLEKHM2
3	ENSGALG00000003562	0	-0.21	-0.03	-0.16	-0.18	-0.11	0.17	0.52	NPTX2
3	ENSGALG00000003750	0	-0.08	-0.12	-0.45	-0.4	-0.01	0.24	0.66	PLCG1
3	ENSGALG00000003832	0	-0.24	-0.13	-0.28	-0.31	-0.08	0.25	0.52	TEX264
3	ENSGALG00000003885	0	-0.19	-0.12	-0.5	-0.41	-0.04	-0.11	0.03
3	ENSGALG00000003893	0	-0.25	-0.08	-0.54	-0.45	-0.09	0.21	1.04	XPR1
3	ENSGALG00000003901	0	-0.33	-0.34	-0.66	-0.58	-0.2	-0.16	-0.06	P2RX4
3	ENSGALG00000003933	0	-0.41	-0.4	-0.62	-0.8	-0.37	-0.34	-0.13	QSOX1
3	ENSGALG00000003977	0	-0.4	-0.27	-0.5	-0.5	-0.33	-0.3	-0.14	TWF2
3	ENSGALG00000004009	0	-0.38	-0.27	-0.54	-0.26	-0.36	-0.24	0.15
3	ENSGALG00000004286	0	-0.09	-0.21	-0.65	-0.56	-0.2	-0.16	0.16	COL13A1
3	ENSGALG00000004336	0	-0.44	-0.36	-0.72	-0.45	-0.38	-0.14	0.03	INPPL1
3	ENSGALG00000004341	0	-0.19	-0.13	-0.31	-0.22	0.03	-0.1	0.24
3	ENSGALG00000004413	0	0.05	-0.08	-0.34	-0.23	-0.12	0.01	0.18	SLC39A11
3	ENSGALG00000004465	0	-0.19	-0.2	-0.4	-0.46	-0.14	-0.09	0.24	PALD1
3	ENSGALG00000004496	0	-0.32	-0.16	-0.37	-0.24	-0.1	0.25	0.71	TNIP1
3	ENSGALG00000004517	0	-0.52	-0.31	-0.71	-0.3	-0.1	-0.13	0.07	PARP3
3	ENSGALG00000004581	0	0.12	0.03	-0.22	-0.35	0.05	0.1	0.32	NDST1
3	ENSGALG00000004594	0	-0.2	-0.14	-0.49	-0.53	-0.48	-0.42	-0.05	CD74
3	ENSGALG00000004728	0	0.19	0.11	-0.13	-0.21	-0.05	0.36	0.72	RGL1
3	ENSGALG00000004771	0	-0.24	-0.44	-0.87	-1.02	-0.83	-0.62	-0.46	C1QB
3	ENSGALG00000004849	0	-0.39	-0.4	-0.76	-0.55	-0.29	0.2	0.14	WSCD2
3	ENSGALG00000004889	0	-0.01	0.04	-0.24	-0.26	-0.17	-0.01	0.26	SLC2A1
3	ENSGALG00000004948	0	-0.33	-0.37	-0.54	-0.2	-0.26	-0.27	0.07	GLA
3	ENSGALG00000004965	0	-0.25	-0.19	-0.36	-0.25	-0.01	0.06	0.23	SLC27A4
3	ENSGALG00000005063	0	-0.86	-0.57	-0.85	-0.81	-0.59	-0.71	-0.09	ST6GALNAC4
3	ENSGALG00000005071	0	-0.06	0.05	-0.23	-0.26	-0.03	0.02	0.3	MPP1
3	ENSGALG00000005077	0	0.13	-0.1	-0.8	-0.92	-0.55	-0.5	-0.16	F8
3	ENSGALG00000005086	0	0.09	-0.22	-0.2	-0.27	0.03	0.36	0.22	PLAU
3	ENSGALG00000005204	0	-0.09	-0.05	-0.43	-0.7	-0.46	-0.23	-0.07
3	ENSGALG00000005266	0	0.04	-0.11	-0.23	-0.37	-0.12	0.2	0	BEAN1
3	ENSGALG00000005298	0	-0.5	-0.4	-0.56	-0.28	-0.19	-0.01	0.27
3	ENSGALG00000005349	0	-0.19	-0.17	-0.33	-0.65	-0.12	-0.05	0.43	MSLN
3	ENSGALG00000005638	0	-0.5	-0.35	-0.52	-0.51	-0.27	-0.32	0.06	IL2RG
3	ENSGALG00000005653	0	-0.37	-0.41	-0.56	-0.43	0.03	0.02	0.22	NFKB2
3	ENSGALG00000005675	0	-0.31	-0.19	-0.45	-0.36	-0.13	-0.12	0.07
3	ENSGALG00000005869	0	-0.22	-0.06	-0.39	-0.36	-0.19	-0.19	0.14	COPG1
3	ENSGALG00000005897	0	-0.31	-0.05	-0.4	-0.35	-0.16	-0.18	0.14	HMCES
3	ENSGALG00000006326	0	-0.44	-0.33	-0.59	-0.39	-0.27	-0.27	0.1	MIF
3	ENSGALG00000006350	0	-0.23	-0.08	-0.46	-0.56	-0.4	-0.22	0.03	DDTL
[truncated: 900 more rows]
