# Supplementary material for: Transcriptional and endocrine orchestration of medullary bone formation and mineral turn-over in female chickens
Source: Poult Sci. 2025 Sep 4;104(11):105798. doi: 10.1016/j.psj.2025.105798 (PMC12466242; doi:10.1016/j.psj.2025.105798)
Supplement: Supplementary file 6 [file mmc6.xlsx]

## Sheet: STEM profiles LSL
Transcriptional and endocrine orchestration of medullary bone formation and mineral turn-over in female chickens
Michael Oster, Hiba Qasir, Henry Reyer, Siriluck Ponsuksili, Nares Trakooljul, Vera Sommerfeld, Markus Rodehutscord, Klaus Wimmers
Supplementary Table S6.
LSL
STEM profile	Ensembl ID	Week 16	Week 17	Week 18	Week 20	Week 21	Week 22	Week 23	Week 24	Gene symbol
1	ENSGALG00000000151	0	0.1	0.23	0.28	0.09	0.41	1.43	1.05	ADAMTS19
1	ENSGALG00000000201	0	-0.61	-0.65	-0.75	-0.26	-0.12	1.33	2.23	PLEKHM1
1	ENSGALG00000000241	0	0.64	0.41	0.53	0.93	1.28	1.32	1.04	STARD4
1	ENSGALG00000000243	0	-0.07	-0.11	-0.06	0.22	0.21	0.43	0.66	RDM1
1	ENSGALG00000000244	0	-0.06	0.19	0	0.05	0.18	0.5	0.55	CAMK4
1	ENSGALG00000000364	0	0.25	-0.07	0.34	0.18	0.36	1.41	1.72	STC1
1	ENSGALG00000000379	0	-0.3	-0.34	-0.27	-0.26	-0.1	0.58	1.17	ITGB3
1	ENSGALG00000000461	0	-0.34	-0.13	-0.24	0.04	0.53	2.15	2.89	MRC2
1	ENSGALG00000000564	0	0.29	0.2	0.28	0.28	0.34	0.53	0.43	CCDC47
1	ENSGALG00000000607	0	-0.21	-0.06	0.14	0.04	0.3	0.2	0.45	GPR37L1
1	ENSGALG00000000645	0	-0.64	-0.5	0.25	1.04	1.25	0.93	1.75
1	ENSGALG00000000692	0	-0.35	-0.1	-0.39	0.05	0.14	1.45	2.06	CDK18
1	ENSGALG00000000736	0	-0.36	-0.6	-0.36	-0.02	0.02	1.02	1.93	MATK
1	ENSGALG00000000755	0	0.29	0.25	0.05	0.07	0.13	0.95	1.14	ACER3
1	ENSGALG00000000769	0	-0.23	-0.35	-0.41	-0.37	-0.08	1.4	2.04	RAB7B
1	ENSGALG00000000785	0	-0.2	-0.27	-0.31	0.63	1.02	1.21	1.83	HYAL1
1	ENSGALG00000000902	0	-0.23	-0.19	-0.25	-0.09	0.04	0.45	0.67	KDF1
1	ENSGALG00000000913	0	0.26	0.18	0.28	0.29	0.3	1.26	1.14	CHST6
1	ENSGALG00000000999	0	-0.28	-0.4	-0.5	0.11	0.15	0.23	1.02	ZNF319
1	ENSGALG00000001051	0	0.09	0.03	0.1	0.29	0.45	0.52	0.46
1	ENSGALG00000001132	0	0	0.23	0	0.83	0.77	0.88	0.74	APBB3
1	ENSGALG00000001263	0	0.04	0.1	0.27	0.33	0.39	0.55	0.39	GTF2IRD1
1	ENSGALG00000001282	0	0.14	0.2	0.13	0.27	0.27	0.7	0.42	GABRD
1	ENSGALG00000001342	0	0.1	-0.01	0.12	0.13	0.25	0.74	0.99	HCN2
1	ENSGALG00000001416	0	0.07	-0.08	-0.09	0.2	0.13	0.7	0.53	ADRA1B
1	ENSGALG00000001480	0	-0.53	-0.17	-0.35	-0.2	0.23	0.33	0.69	INKA2
1	ENSGALG00000001536	0	-0.08	-0.06	-0.24	-0.24	0.1	1.4	1.73
1	ENSGALG00000001545	0	0.02	-0.11	-0.15	0	-0.01	0.35	0.42	RAB40B
1	ENSGALG00000001561	0	-0.22	-0.12	0.16	0.19	0.15	1.6	2.32	MXRA8
1	ENSGALG00000001586	0	-0.39	-0.25	-0.07	0.39	0.4	0.23	1.04	NEIL1
1	ENSGALG00000001615	0	-0.32	-0.37	-0.25	-0.11	0.11	0.03	0.52	MAN2C1
1	ENSGALG00000001620	0	-0.03	-0.09	0.05	0.33	0.28	2.08	2.86
1	ENSGALG00000001633	0	-0.08	-0.02	-0.03	0.33	0.08	1.7	2.35	DUSP26
1	ENSGALG00000001693	0	0	0.09	0.13	0.46	0.76	3.13	3.98	SLC18A1
1	ENSGALG00000001729	0	-0.3	-0.18	-0.51	-0.36	-0.15	1.8	2.46	CD276
1	ENSGALG00000001740	0	-0.39	-0.68	-0.58	-0.15	-0.05	1.04	1.63	MGAT5B
1	ENSGALG00000001741	0	0.12	0.19	0.16	0.4	0.56	1.49	1.3	NPTN
1	ENSGALG00000001768	0	-0.02	-0.05	0.06	0.16	0.26	0.61	0.25	TENM2
1	ENSGALG00000001777	0	0.42	0.41	0.37	0.41	0.39	0.99	0.86	MFSD11
1	ENSGALG00000001866	0	-0.34	0.03	-0.14	0.02	0.35	1.01	0.68	MCHR2
1	ENSGALG00000001876	0	-0.35	-0.54	-0.5	-0.37	-0.3	1.86	3.02	RASA4B
1	ENSGALG00000001895	0	0.65	0.55	0.62	0.76	0.8	1.08	0.76	PANK3
1	ENSGALG00000001918	0	-0.29	-0.25	-0.37	-0.01	0	0.36	0.38	DNAJB5
1	ENSGALG00000001946	0	0.16	0.15	0.34	0.46	0.91	0.9	0.64	RSPO1
1	ENSGALG00000001968	0	-0.06	0.01	-0.11	-0.12	0.06	0.8	1.05	SYT6
1	ENSGALG00000001996	0	0.14	0.15	0.04	0.35	0.07	0.51	0.49
1	ENSGALG00000002086	0	-0.38	-0.3	-0.26	0.19	0.01	0.34	0.68	RASL10B
1	ENSGALG00000002098	0	0	0.42	0.31	0.59	0.55	1.34	1.67	GRIK3
1	ENSGALG00000002119	0	0.46	0.47	0.32	0.47	0.41	0.7	0.62	VPS35L
1	ENSGALG00000002150	0	-0.2	-0.09	-0.17	0.19	0.24	0.71	0.9	CPEB1
1	ENSGALG00000002199	0	0.02	-0.07	-0.18	0.06	0.2	0.78	1.3	KLHL17
1	ENSGALG00000002203	0	-0.31	0.02	0.26	1.71	1.83	1.62	1.47	FGF18
1	ENSGALG00000002207	0	0.2	0.06	0.12	0.2	0.21	1.24	1.78	ATP6V1G3
1	ENSGALG00000002318	0	0.37	0.53	0.82	1.38	1.52	3.11	2.91	LVRN
1	ENSGALG00000002341	0	0.26	0.16	0.12	0.52	0.46	0.76	0.41	AP3S1
1	ENSGALG00000002371	0	-0.22	-0.09	-0.4	-0.37	-0.23	1.66	2.17	RUSC2
1	ENSGALG00000002395	0	0	0	0	0	0.19	1.31	1.49
1	ENSGALG00000002407	0	0.02	-0.14	0.21	0.3	0.05	0.64	0.88	HYDIN
1	ENSGALG00000002452	0	0.15	0.25	0.14	0.32	0.58	0.37	0.66	AQP3
1	ENSGALG00000002458	0	-0.35	-0.35	-0.39	0.41	0.38	0.42	0.94	VAC14
1	ENSGALG00000002461	0	-0.14	-0.12	-0.06	-0.18	-0.07	0.64	1.16
1	ENSGALG00000002515	0	0.01	0.18	0.07	0.52	0.84	4.35	4.36	OLFM1
1	ENSGALG00000002529	0	0.22	0.27	0.35	0.26	0.33	1.19	1.03	MCCC2
1	ENSGALG00000002542	0	0.03	0.14	-0.21	-0.15	-0.04	1.49	1.69	GUSB
1	ENSGALG00000002546	0	0.33	0.78	0.43	0.39	0.77	2.98	2.93	COL5A1
1	ENSGALG00000002557	0	0.23	0.49	0.49	0.27	0.56	3	3.51	ADGRD1
1	ENSGALG00000002564	0	-0.56	-0.2	-0.11	0.05	0.19	0.92	1.4	RGS4
1	ENSGALG00000002581	0	-0.15	-0.08	0.21	0.14	0.47	0.16	0.9
1	ENSGALG00000002588	0	-0.33	-0.28	-0.28	-0.13	0.03	0.37	0.69	PPARD
1	ENSGALG00000002594	0	0.34	0.14	0.41	0.51	0.54	1.14	0.72	TFPI
1	ENSGALG00000002606	0	0.37	0.55	0.29	0.23	0.5	0.98	0.97	CLSTN1
1	ENSGALG00000002623	0	0.08	-0.1	-0.12	0.09	0.43	2.81	2.64	PCOLCE2
1	ENSGALG00000002666	0	-0.26	-0.16	-0.3	0.58	0.63	0.86	1.03	RAB11FIP3
1	ENSGALG00000002678	0	-0.59	-0.43	-0.5	0.36	0.37	3.74	4.63
1	ENSGALG00000002695	0	0.28	0.32	0.29	0.34	0.38	0.73	0.38	SLC15A4
1	ENSGALG00000002708	0	0.01	-0.23	-0.23	0.67	0.58	4.09	4.46	LINGO1
1	ENSGALG00000002709	0	0.27	0.31	0.33	0.29	0.36	1.26	1.23	MYO1C
1	ENSGALG00000002750	0	0.51	0.53	0.41	0.54	0.37	1.21	1.13	NCKAP1
1	ENSGALG00000002764	0	0.31	0.33	0.18	0.33	0.31	1.35	1.03	ATP1B3
1	ENSGALG00000002789	0	-0.13	0.12	0.03	0.23	0.17	0.99	0.78	MAP2
1	ENSGALG00000002802	0	0.16	0.13	0.21	1.53	1.56	2.35	2.36	PACSIN1
1	ENSGALG00000002831	0	-0.09	-0.07	-0.37	-0.01	0.28	1.79	2.1	SH3PXD2B
1	ENSGALG00000002840	0	-0.39	0.09	0.11	-0.12	0.21	0.86	1.11	GRM4
1	ENSGALG00000002893	0	-0.14	-0.19	-0.51	-0.23	0.44	2.1	1.87	STC2
1	ENSGALG00000002899	0	0.42	0.31	0.51	1.03	1.49	1.62	1.49	AACS
1	ENSGALG00000002907	0	0.15	-0.37	-0.07	0.6	0.34	1.16	1.6	MYL1
1	ENSGALG00000002911	0	-0.18	-0.06	-0.03	-0.17	0.51	3.72	3.99	MOXD1
1	ENSGALG00000002987	0	-0.26	-0.18	-0.25	0.22	0.36	1.92	1.79	SERPINF2
1	ENSGALG00000002988	0	0.06	0.17	0.45	0.27	0.4	2.51	3.19
1	ENSGALG00000002993	0	0	0.11	0.55	1.38	1.71	1.8	1.57	CA10
1	ENSGALG00000003011	0	0.06	-0.01	-0.11	0.17	0	0.59	0.94	TOM1L1
1	ENSGALG00000003114	0	-0.2	-0.15	-0.16	-0.09	0.16	1.22	1.83	NOG
1	ENSGALG00000003120	0	0.15	0.29	-0.18	0.63	0.82	1.1	0.73	NCOR2
1	ENSGALG00000003138	0	-0.09	0.14	-0.36	0.35	0.2	1.01	1.42	OXTR
1	ENSGALG00000003163	0	-0.16	-0.06	-0.11	0.07	0.09	2.27	2.9	GNAO1
1	ENSGALG00000003183	0	0.18	0.19	0.25	0.45	0.41	0.79	0.68	C11H16orf70
1	ENSGALG00000003243	0	-0.08	-0.03	-0.15	-0.11	0.04	0.3	0.51	RAD54L2
1	ENSGALG00000003258	0	0.07	0.05	0.17	0.64	0.6	0.75	0.49	DNAAF1
1	ENSGALG00000003398	0	0.08	0.2	0.04	0	0.12	0.56	0.58	ADAM9
1	ENSGALG00000003447	0	-0.16	-0.32	-0.17	0.39	0.34	0.3	0.44	FRS3
1	ENSGALG00000003456	0	0.43	0.2	0.35	0.76	1.27	4.07	4.76	CA12
1	ENSGALG00000003539	0	-0.62	-0.39	-0.62	-0.28	0.15	0.18	0.81	KIAA1522
1	ENSGALG00000003562	0	-0.2	0.08	-0.03	0.19	0.1	0.95	1.12	NPTX2
1	ENSGALG00000003567	0	-0.08	-0.05	-0.02	-0.07	0.08	2.46	2.98	FNDC5
1	ENSGALG00000003588	0	-0.19	-0.1	-0.01	0.13	0.01	1.47	1.79	IRX5
1	ENSGALG00000003589	0	-0.68	-0.49	-0.43	-0.27	-0.13	0.15	0.96	VTN
1	ENSGALG00000003644	0	0.12	-0.03	0.06	0.1	0.26	0.73	1.1
1	ENSGALG00000003695	0	0.31	0.32	0.08	0.06	0.31	2.3	2.53	MINPP1
1	ENSGALG00000003699	0	0.3	0.46	0.17	0.48	0.59	1.56	1.48	EBF1
1	ENSGALG00000003726	0	0.33	0.2	0.76	0.76	1.04	2.08	2.13	EGFLAM
1	ENSGALG00000003736	0	-0.27	-0.15	-0.15	0.03	0.17	0.24	0.36	ABCB9
1	ENSGALG00000003741	0	-0.73	-0.8	-0.7	-0.01	0.08	0.16	0.8	MYO18A
1	ENSGALG00000003748	0	1.18	0.91	0.85	0.98	0.88	1.7	1.65	ANO5
1	ENSGALG00000003778	0	0.09	0.07	0.32	0.24	0.21	0.47	0.53	TMEM38A
1	ENSGALG00000003814	0	-0.41	-0.26	0.08	0.34	0.87	3.21	3.91	DKK1
1	ENSGALG00000003833	0	-0.05	0.08	-0.03	0.09	-0.11	0.76	1.07	CACNA1E
1	ENSGALG00000003855	0	-0.66	-0.69	-0.59	-0.35	-0.15	1.23	1.92	SRC
1	ENSGALG00000003891	0	0.19	0.24	0.39	0.58	1.01	0.73	0.84	ZNF423
1	ENSGALG00000003899	0	0.03	0.22	0.26	0.32	0.35	0.72	1.07	RAB17
1	ENSGALG00000003930	0	0.32	0.14	0.3	0.38	0.44	1.99	1.58	APBA2
1	ENSGALG00000003941	0	0.09	0.21	0.09	0.18	0.12	0.51	0.27	FUBP3
1	ENSGALG00000003973	0	-0.16	-0.17	-0.34	-0.03	-0.12	1.63	2.74	TLCD1
1	ENSGALG00000003976	0	-0.5	-0.45	-0.27	0.24	0.55	0.45	0.77	BCORL1
1	ENSGALG00000003987	0	-0.71	-0.74	-0.53	1.49	1.43	1.88	2.62	TRAF4
1	ENSGALG00000004035	0	0.02	-0.04	-0.04	0.44	0.43	0.47	0.87	CRYBA1
1	ENSGALG00000004048	0	0.34	0.38	0.25	0.14	0.59	2.48	2.29	PTPRS
1	ENSGALG00000004081	0	-0.15	-0.13	-0.14	0.19	0.24	0.16	0.38	TMCO4
1	ENSGALG00000004096	0	0	0.27	0.14	0.43	0.2	0.78	0.89	CHRNA7
1	ENSGALG00000004106	0	0.21	0.07	0.37	0.94	1.34	1.48	1.48	DHCR7
1	ENSGALG00000004123	0	-0.31	-0.48	-0.29	0.04	0.02	0.47	1	PABPC1L
1	ENSGALG00000004150	0	0.3	0.22	0.09	0.22	0.7	3.65	3.16	MYO1E
1	ENSGALG00000004170	0	-0.08	-0.12	0.55	0.71	0.71	0.57	0.75	ADA
1	ENSGALG00000004184	0	-0.51	-0.31	-0.35	-0.41	0.29	3.02	3.39	SPARC
1	ENSGALG00000004209	0	-0.16	0.07	0.01	0.38	0.6	1.87	1.77	ELFN1
1	ENSGALG00000004216	0	-0.08	-0.08	-0.09	0.78	0.88	1.27	1.69	TOR3A
1	ENSGALG00000004230	0	0	0.11	0.15	0.97	1.23	4.16	3.44	LIPC
1	ENSGALG00000004273	0	0.35	0.29	0.39	1.58	1.93	2.3	2.18	RALGPS2
1	ENSGALG00000004282	0	0.25	0.21	0.27	0.27	0.36	0.63	0.47	RCAN3
1	ENSGALG00000004290	0	-0.11	0.04	0.04	0.2	0.7	3.32	2.78	ANGPTL1
1	ENSGALG00000004300	0	-0.06	-0.02	-0.13	-0.13	0	1.03	1.37	PTDSS2
1	ENSGALG00000004343	0	-0.17	-0.21	-0.25	0.05	0.16	0.6	1.1	HPD
1	ENSGALG00000004386	0	-0.08	-0.03	-0.14	0.1	0.1	0.76	0.51	SOX9
1	ENSGALG00000004425	0	0.53	0.39	0.34	0.57	0.44	1.26	0.75	SCAMP1
1	ENSGALG00000004474	0	0.19	0.29	0.11	0.15	0.45	1.37	1.29	PLEKHF1
1	ENSGALG00000004495	0	-0.17	-0.17	-0.08	0.35	0.18	0.2	0.64
1	ENSGALG00000004526	0	-0.17	-0.06	0.01	-0.1	0.1	0.77	0.74	TNR
1	ENSGALG00000004569	0	-0.16	-0.09	-0.14	0.09	0.43	1.43	1.61	UNC5B
1	ENSGALG00000004598	0	-0.15	0.14	-0.15	0.26	-0.15	0.93	1.29	CUX2
1	ENSGALG00000004611	0	0.02	0.04	0.2	0.14	0.22	0.3	0.53	FBXL18
1	ENSGALG00000004627	0	-0.32	-0.17	-0.32	-0.32	0.47	2.16	2.43
1	ENSGALG00000004645	0	-0.13	-0.19	0.06	0.46	0.47	0.45	0.88	TBC1D13
1	ENSGALG00000004669	0	0.3	0.28	0.18	0.25	0.25	0.74	0.54	ASPA
1	ENSGALG00000004695	0	0.11	0.41	0.42	0.55	0.54	1.78	0.81	ECM2
1	ENSGALG00000004721	0	-0.13	-0.11	-0.06	0.83	0.79	2.08	2.14
1	ENSGALG00000004814	0	0.29	0.31	0.27	0.4	0.17	1.6	1.43
1	ENSGALG00000004849	0	-0.08	-0.05	-0.11	0.07	0.25	1.54	1.69	WSCD2
1	ENSGALG00000004852	0	-0.16	-0.11	-0.16	0.26	0.32	0.36	0.67	DNM1
1	ENSGALG00000004860	0	-0.28	-0.07	0.47	1.73	1.76	1.4	2.18	RASD1
1	ENSGALG00000004878	0	-0.18	-0.11	-0.08	0.2	0.22	0.81	0.89
1	ENSGALG00000004881	0	0.12	0.12	0.17	0.41	0.28	0.57	0.3
1	ENSGALG00000004902	0	-0.18	-0.09	-0.01	0.1	0.12	0.55	0.86	TOM1L2
1	ENSGALG00000004955	0	0.26	0.23	0.08	0.33	0.1	1	0.82
1	ENSGALG00000004966	0	0	0	0	0.61	0.91	3.19	3.06	NYAP2
1	ENSGALG00000005057	0	0.13	0.08	0.03	0.06	0.08	1.25	1.46	ADK
1	ENSGALG00000005107	0	0.24	0.31	0.15	0.28	0.25	0.76	0.79
1	ENSGALG00000005126	0	-0.11	-0.18	0.23	0.68	0.66	0.6	0.78	DHX40
1	ENSGALG00000005139	0	0.83	0.79	0.66	0.76	0.91	1.05	1.12	CLTC
1	ENSGALG00000005140	0	0.07	-0.17	0.06	0.51	0.55	0.68	0.44	RRAD
1	ENSGALG00000005160	0	-0.05	0.15	-0.06	0.11	0.13	0.51	0.32	VMP1
1	ENSGALG00000005241	0	0.71	0.54	0.48	0.81	0.65	1.13	0.67	DYNC1LI2
1	ENSGALG00000005257	0	0.84	0.51	0.56	1.17	1.46	2.93	1.79
1	ENSGALG00000005280	0	0.41	0.37	0.32	0.55	0.5	0.97	0.7	DBT
1	ENSGALG00000005292	0	-0.06	0.01	0.27	0.38	0.61	0.31	0.3	KLHL40
1	ENSGALG00000005303	0	-0.09	-0.1	0.46	1.01	0.99	0.86	1.06
1	ENSGALG00000005345	0	0.09	0.18	0.03	0.16	0.27	0.46	0.55	CABLES2
1	ENSGALG00000005346	0	-0.11	-0.1	0.08	-0.07	0.13	1.53	1.55	PPIC
1	ENSGALG00000005349	0	0.07	0.16	0.14	0.09	0.12	1.45	1.82	MSLN
1	ENSGALG00000005418	0	0.25	0.21	0.76	0.72	0.59	1.1	0.73	FRRS1
1	ENSGALG00000005421	0	-0.09	-0.17	-0.23	0.34	0.73	1.41	2.57
1	ENSGALG00000005423	0	-0.34	-0.22	0.09	0.92	0.87	0.89	1.55	GRHPR
1	ENSGALG00000005448	0	-0.18	-0.05	-0.08	0.25	0.39	1.24	1.13	MYL3
1	ENSGALG00000005517	0	0.02	-0.05	-0.1	0.14	0.02	1.12	1.53	KIF9
1	ENSGALG00000005541	0	-0.31	-0.04	-0.05	0.5	0.71	0.54	1.14	GJB1
1	ENSGALG00000005554	0	-0.18	-0.06	-0.03	0.23	0.67	2.12	2.53	ADIPOQ
1	ENSGALG00000005631	0	-0.31	-0.26	-0.23	-0.06	0.22	0.43	0.5	TRPM2
1	ENSGALG00000005648	0	-0.29	-0.41	-0.17	0.06	0.18	0.1	0.53
1	ENSGALG00000005710	0	0.04	0.17	0.28	0.4	0.19	0.97	0.63	CTDSPL
1	ENSGALG00000005714	0	0.33	0.33	0.12	0.3	0.21	1.34	1.19	PKD1
1	ENSGALG00000005763	0	0.04	0.1	0.3	0.63	0.96	3.34	3.79	VILL
1	ENSGALG00000005779	0	-0.15	-0.06	-0.12	0.02	0.04	0.57	1.02	FBXO31
1	ENSGALG00000005782	0	0.22	0.19	0.26	0.5	0.57	2.4	2.11	GCLM
1	ENSGALG00000005788	0	0.11	0.11	0.05	0.16	0.63	3.31	3.92	FARP2
1	ENSGALG00000005805	0	0.08	0.24	0.06	0.11	0.03	0.87	1.16	PLCD1
1	ENSGALG00000005815	0	0.3	0.3	0.43	0.47	0.75	0.84	0.63	TMEM41B
1	ENSGALG00000005831	0	-0.12	0.01	-0.04	0.06	0.07	0.31	0.82	DNAI1
1	ENSGALG00000005848	0	-0.68	-0.51	-0.72	-0.32	0.01	0.84	1.87	IL11RA
1	ENSGALG00000005856	0	0.35	0.31	0.14	0.1	0.18	0.73	0.76	TBC1D9B
1	ENSGALG00000005861	0	-0.4	-0.18	-0.14	-0.16	-0.05	0.36	0.59
1	ENSGALG00000005903	0	-0.4	-0.26	-0.36	-0.05	0.09	1.81	1.77	NRIP3
1	ENSGALG00000005930	0	0.09	0.32	0.26	0.35	0.44	1.27	1	PLS3
1	ENSGALG00000005968	0	-0.51	-0.29	-0.64	-0.5	-0.34	1.18	1.47	MMP11
1	ENSGALG00000005974	0	-0.48	-0.34	-0.24	-0.07	0.91	1.49	2.09	COL6A1
1	ENSGALG00000005979	0	0.14	0.22	0.2	0.13	0.14	0.58	0.52	OXSR1
1	ENSGALG00000005995	0	0.13	0.03	0.21	1.9	2.59	6	6.88	SLC13A5
1	ENSGALG00000006019	0	0.29	0.25	-0.03	0.28	0.17	1.46	1.44	EPHX4
1	ENSGALG00000006027	0	0.11	0.11	0.22	0.17	0.47	0.87	0.96	TM6SF1
1	ENSGALG00000006062	0	-0.17	-0.14	-0.39	-0.13	0.15	0.61	0.76	ZBTB46
1	ENSGALG00000006087	0	-0.34	0.14	0.57	0.75	0.76	1.54	1.96	GPC3
1	ENSGALG00000006109	0	0.35	0.25	0.62	0.42	0.47	0.73	0.65	MAPK8
1	ENSGALG00000006174	0	0.16	0.18	-0.07	0.24	0.35	2.23	2.23	VSTM4
1	ENSGALG00000006190	0	-0.36	-0.55	-0.36	0.62	0.17	1.89	2.5	FHL1
1	ENSGALG00000006198	0	-0.13	-0.41	0.14	1.56	1.79	1.93	2.53	LSS
1	ENSGALG00000006233	0	0.16	0.22	0.08	0.16	0.16	0.66	0.37	GALNT11
1	ENSGALG00000006241	0	0.14	0.04	0.43	0.56	1.09	0.96	0.78
1	ENSGALG00000006258	0	0.02	0.15	0.26	0.14	0.19	1.64	1.48	SPOCK1
1	ENSGALG00000006325	0	0.31	0.22	0.38	0.27	0.38	1.08	0.68
1	ENSGALG00000006343	0	-0.1	0.04	0.02	0.49	0.2	0.49	0.69	ACTA2
1	ENSGALG00000006375	0	-0.14	-0.21	0	0.31	0.15	1.32	1.72	TM4SF19
1	ENSGALG00000006379	0	0	0	0.2	0.45	0.69	1.35	1.79	SHH
1	ENSGALG00000006401	0	0.13	0.06	0	0.05	0.27	2.64	2.44	OSBPL5
1	ENSGALG00000006407	0	0.12	0.04	0.03	0.33	0.42	1.32	1.05
1	ENSGALG00000006602	0	0.43	0.27	0.36	0.58	0.72	1.76	2.19	SYT8
1	ENSGALG00000006608	0	0.12	-0.14	0.03	0.11	0.26	0.46	0.96
1	ENSGALG00000006647	0	-0.19	-0.14	-0.28	0.14	0.06	0.95	1.08	DUSP8
1	ENSGALG00000006705	0	0.81	0.54	0.66	0.57	0.5	3.11	2.8
1	ENSGALG00000006723	0	-0.05	-0.07	0.34	1.43	1.72	1.87	2.01
1	ENSGALG00000006797	0	0.04	0.13	0.12	0.17	0.21	0.62	0.51	ADARB2
1	ENSGALG00000006819	0	0.2	0.22	0.23	0.21	0.26	0.46	0.59	AGBL1
1	ENSGALG00000006851	0	0.24	0.25	0.33	0.34	0.11	0.47	0.59
1	ENSGALG00000006864	0	0.14	0.4	0.54	0.6	0.79	3	3.25
1	ENSGALG00000006868	0	0.14	0.1	0.06	0.04	0.03	0.81	1.02	CRACR2B
1	ENSGALG00000006958	0	-0.03	0.14	0.01	0.1	0.26	1.1	1.1
1	ENSGALG00000006964	0	-0.02	-0.02	0.06	0.61	0.52	0.39	0.78	SDR42E2
1	ENSGALG00000006982	0	0.5	0.26	0.38	0.66	0.77	0.91	0.61	EEF2K
1	ENSGALG00000006992	0	-0.36	-0.53	-0.56	-0.55	-0.08	1.97	2.55	MMP9
1	ENSGALG00000006997	0	-0.12	-0.2	0.06	0.14	0.41	2.06	1.62	BRINP1
1	ENSGALG00000007014	0	-0.44	-0.63	-0.55	1.27	1.69	5.54	6.63	PYROXD2
1	ENSGALG00000007030	0	0.3	0.19	0.33	0.36	0.37	0.64	0.46
1	ENSGALG00000007036	0	0.41	0.28	0.6	0.75	0.83	0.92	0.66	PITRM1
1	ENSGALG00000007038	0	-0.07	-0.02	-0.13	0.1	0.25	0.57	1.2	ASTN2
1	ENSGALG00000007040	0	0.36	0.28	0.22	0.32	0.2	0.67	0.49	ACAP2
1	ENSGALG00000007078	0	0.17	0.02	0	0.07	0.44	1.18	1.26	ENTPD1
1	ENSGALG00000007090	0	-0.36	-0.34	-0.2	0.23	0.56	1.67	2.23	CPN1
1	ENSGALG00000007118	0	-0.09	0.05	-0.01	0.05	0.23	0.62	0.84
1	ENSGALG00000007123	0	0.12	0.25	0.08	0.45	0.3	1.59	1.64
1	ENSGALG00000007127	0	0.1	0.36	0.3	0.26	0.32	0.63	0.38
1	ENSGALG00000007130	0	0.09	0.07	0	0.11	0.07	0.66	0.64	RAC1
1	ENSGALG00000007149	0	0.24	0.06	0.1	0.29	0.34	0.9	0.61	CYTH3
1	ENSGALG00000007178	0	0.13	0.28	0.28	0.55	0.55	1.08	0.66	FADS2
1	ENSGALG00000007190	0	0.04	0	-0.04	0.02	-0.15	1.01	1.53	ATP6V1G1
1	ENSGALG00000007267	0	-0.22	-0.38	-0.24	0.26	0.39	0.29	0.98	MVD
1	ENSGALG00000007268	0	0.25	0.22	0.23	0.48	0.48	1.02	0.73
1	ENSGALG00000007435	0	0.23	0.28	0.33	0.57	0.47	0.81	0.41	RAB18
1	ENSGALG00000007485	0	-0.12	-0.15	0.47	0.65	1.04	0.67	1.28	TFRC
1	ENSGALG00000007493	0	0.08	-0.05	0.46	1.55	1.73	1.95	2.01	NSDHL
1	ENSGALG00000007510	0	0.13	0.16	0.15	0.37	0.31	0.59	0.39	CETN1
1	ENSGALG00000007543	0	-0.18	-0.16	-0.08	0.09	0.26	0.79	1.05	APCDD1L
1	ENSGALG00000007666	0	0.29	0.28	0	0.5	0.61	0.89	0.85	KCNIP2
1	ENSGALG00000007668	0	0.09	-0.11	0.11	0.54	1.26	3.82	3.76	BMP7
1	ENSGALG00000007681	0	0.17	0.08	-0.06	0.36	0.63	1.17	1.23	HTR2B
1	ENSGALG00000007700	0	0.36	0.4	0.45	0.74	0.7	1.38	1.06	CTTN
1	ENSGALG00000007701	0	-0.11	-0.05	-0.39	0.62	0.24	2.21	2.93	B3GNT7
1	ENSGALG00000007712	0	0.3	0.46	0.32	0.62	0.66	2.39	2.04	MYO1B
1	ENSGALG00000007837	0	-0.06	-0.05	0.44	2.24	2.65	6.6	7.82	KAZALD1
1	ENSGALG00000007862	0	0	0	0.14	0	0.42	0.97	0.59	CNTN3
1	ENSGALG00000007967	0	-0.29	-0.24	-0.34	-0.04	-0.1	0.11	0.28	FDXACB1
1	ENSGALG00000008007	0	-0.43	-0.36	-0.38	-0.3	-0.17	1.33	1.86	ITGA11
1	ENSGALG00000008023	0	0.19	0.13	0.12	0.16	0.17	0.62	0.73	TMEM94
1	ENSGALG00000008037	0	0.14	0.15	0.1	0.27	0.54	0.43	0.31	HORMAD2
1	ENSGALG00000008049	0	0.02	-0.04	-0.21	-0.21	-0.04	0.7	1.07	ARL3
1	ENSGALG00000008080	0	0.38	0.34	0.17	0.12	0.23	1.44	1.92	C1QTNF4
1	ENSGALG00000008121	0	-0.12	0.1	-0.09	0.07	0.09	0.2	0.74	CYP17A1
1	ENSGALG00000008122	0	-0.02	0.05	-0.21	-0.25	0.2	2.14	2.67	SLC39A13
1	ENSGALG00000008135	0	0.49	0.56	0.44	0.8	0.91	4.48	4.08	SATB2
1	ENSGALG00000008141	0	0.05	-0.01	-0.08	-0.06	0.23	2.43	2.47
1	ENSGALG00000008188	0	0.49	0.41	0.57	1.17	1.32	1.66	1.74	TRIM36
1	ENSGALG00000008193	0	-0.02	-0.03	0.25	0.22	0.25	1.32	1.74	RELN
1	ENSGALG00000008198	0	-0.23	-0.15	-0.13	-0.02	-0.07	0.73	0.84	TPCN3
1	ENSGALG00000008281	0	-0.11	-0.17	-0.2	-0.19	0.01	0.7	0.84	NEURL1
1	ENSGALG00000008297	0	-0.28	-0.33	-0.09	0.39	0.57	1.64	2.5	SEMA4B
1	ENSGALG00000008301	0	0.01	0.11	0.13	0.25	0.35	0.78	0.43	FAM185A
1	ENSGALG00000008314	0	0.35	0.31	0.27	0.32	0.26	0.56	0.46
1	ENSGALG00000008317	0	0	0.06	0	0.11	0.16	0.56	1.11	SDSL
1	ENSGALG00000008326	0	0.3	0.34	0.24	0.37	0.27	0.72	0.63
1	ENSGALG00000008382	0	0.28	0.41	0.26	0.35	0.48	1.64	0.97	GNAI1
1	ENSGALG00000008385	0	0.13	0.06	-0.14	-0.03	-0.03	1.19	1.39	PPIP5K1
1	ENSGALG00000008393	0	-0.01	0.18	-0.17	0.55	0.69	3.87	4.4	CREB3L1
1	ENSGALG00000008404	0	0.3	0.22	0.31	0.57	0.62	0.58	0.49
1	ENSGALG00000008432	0	-0.22	-0.19	0.03	0.22	0.3	0.17	0.6	AP2M1
1	ENSGALG00000008486	0	0.33	0.19	0.19	0.4	0.23	1.03	0.49	CACNA2D1
1	ENSGALG00000008572	0	0.39	0.27	0.17	0.28	0.34	0.68	0.47	LAMP2
1	ENSGALG00000008582	0	-0.05	-0.13	0.18	0.79	0.54	1.25	0.81	ADAM23
1	ENSGALG00000008616	0	-0.47	-0.29	-0.52	-0.17	0.04	0.4	0.95	DDR1
1	ENSGALG00000008659	0	0.24	0.19	0.21	0.32	0.3	0.95	0.75	HACD1
1	ENSGALG00000008682	0	-0.09	0.04	-0.06	0	0.22	1.02	0.99	SLC25A43
1	ENSGALG00000008704	0	0.2	0.04	0.07	0.32	0.22	0.42	0.55	CUBN
1	ENSGALG00000008709	0	-0.09	-0.04	0.26	0.84	0.7	0.69	0.93	MCOLN3
1	ENSGALG00000008722	0	0.31	0.21	1	2.33	2.5	2.43	2.29	MCOLN2
1	ENSGALG00000008733	0	0.08	0.04	0.08	0.19	0.49	1.71	1.52	LPAR3
1	ENSGALG00000008761	0	0	0	0	0	0	0.57	0.59	SPAM1
1	ENSGALG00000008778	0	0.4	0.5	0.2	0.34	0.33	1.39	0.95	SPRED2
1	ENSGALG00000008797	0	0.23	0.39	0.26	0.34	0.4	0.94	0.64	WASL
1	ENSGALG00000008836	0	0.48	0.49	0.23	0.47	0.51	3.04	2.5	ATP6AP1
1	ENSGALG00000008838	0	0.17	0.07	-0.01	0.18	0.11	0.75	0.71	FKBP15
1	ENSGALG00000008883	0	0.03	0.25	0.04	0.5	0.59	1.24	0.82	TCF7L2
1	ENSGALG00000008940	0	0.11	0.13	0.23	0.09	0.26	1.28	1.3
1	ENSGALG00000008954	0	-0.01	0.02	-0.19	0.11	0.29	0.79	0.62	RUNDC3B
1	ENSGALG00000008960	0	0.08	0.08	0.01	0.14	0.21	0.98	1.26	KCNK12
1	ENSGALG00000008969	0	-0.15	0.2	0	0.01	0.03	0.5	0.58	EPCAM
1	ENSGALG00000008991	0	0.51	0.39	0.4	0.47	0.4	0.96	0.75	VPS39
1	ENSGALG00000009002	0	0.34	0.42	0.28	0.34	0.2	1.2	0.98	CPED1
1	ENSGALG00000009012	0	0.14	-0.14	0.15	0.23	0.52	2.8	2.74	ZNF385B
1	ENSGALG00000009047	0	0.05	0.15	0.23	0.27	0.23	0.51	0.53	YPEL5
1	ENSGALG00000009065	0	0.28	0.16	0.33	0.34	0.31	0.78	0.45	VMA21
1	ENSGALG00000009149	0	-0.13	0.15	0	0.09	-0.07	1.18	1.18	FKBP7
1	ENSGALG00000009152	0	0.22	0.64	0.36	0.2	0.28	1.62	1.48	ATRNL1
1	ENSGALG00000009192	0	0.07	0.24	0.08	0.27	0.39	1.66	1.5	SLITRK2
1	ENSGALG00000009229	0	-0.21	-0.2	-0.19	-0.11	-0.16	0.64	1.02	ATP6V0C
1	ENSGALG00000009292	0	-0.23	-0.18	-0.19	-0.07	0	0.09	0.42
1	ENSGALG00000009365	0	0.1	-0.22	0.36	1.64	2.1	2.25	2.54	CYP51A1
1	ENSGALG00000009378	0	0.37	0.44	0.41	0.73	0.85	2.51	2.1	PDGFC
1	ENSGALG00000009388	0	-0.05	-0.21	-0.35	-0.22	-0.01	2.85	2.81	SUSD4
1	ENSGALG00000009400	0	0.19	-0.01	0.17	1	1.14	3.92	4.23	SLC8A3
1	ENSGALG00000009452	0	-0.12	-0.01	-0.19	0.04	0.02	1.78	1.74	GALNT16
1	ENSGALG00000009453	0	-0.1	0.08	-0.08	-0.08	0	0.61	0.66	2024-03-01
1	ENSGALG00000009470	0	-0.14	-0.05	0.29	0.41	0.39	1.34	1.21	SERPINI1
1	ENSGALG00000009473	0	0	-0.13	0.22	0.06	0.07	0.47	0.72	EFCAB1
1	ENSGALG00000009483	0	0.36	0.23	0.21	0.49	0.37	2.24	1.85	MARK1
1	ENSGALG00000009538	0	0.06	0.2	0.03	0.34	0.48	0.52	0.38
1	ENSGALG00000009560	0	0.27	0.14	0.52	1.47	2.08	2.39	2.36	MSMO1
1	ENSGALG00000009570	0	0.06	-0.03	0	-0.02	0.04	0.85	0.97	ATP6V1D
1	ENSGALG00000009595	0	0.36	0.36	0.08	0.39	0.48	1.21	1	TWF1
1	ENSGALG00000009596	0	-0.15	-0.15	0.01	0.35	0.32	1.52	1.56	TMEM117
1	ENSGALG00000009601	0	0.36	0.96	0.8	1.46	2.03	2.22	1.8	NELL2
1	ENSGALG00000009603	0	0.1	0.02	-0.37	-0.23	-0.05	2.3	2.77
1	ENSGALG00000009604	0	-0.06	0.04	-0.16	0.25	0.19	0.52	0.43	DBX2
1	ENSGALG00000009641	0	-0.37	-0.43	0.3	1.02	2.12	6.11	6.62	COL1A2
1	ENSGALG00000009700	0	0.2	0.27	-0.06	0.17	0.52	0.94	0.81	PDK4
1	ENSGALG00000009790	0	0.3	0.32	0.14	0.22	0.18	1.69	1.51	RAB33B
1	ENSGALG00000009792	0	-0.08	-0.08	0	-0.02	-0.08	0.97	1.33
1	ENSGALG00000009809	0	0.08	0.11	-0.05	0.12	0.07	0.59	0.51
1	ENSGALG00000009825	0	0.28	0.33	0.33	0.69	0.6	1.24	1.27	SRGAP1
1	ENSGALG00000009856	0	0.76	0.73	0.59	0.57	0.55	2.18	1.91	GNS
1	ENSGALG00000009859	0	0.55	0.59	0.35	0.75	0.85	2.79	2.75
1	ENSGALG00000009873	0	0.1	0.18	0.16	0.2	0.33	0.51	0.27	LEMD3
1	ENSGALG00000009901	0	0.62	0.5	0.43	0.35	0.49	1.66	1.57	DYRK2
1	ENSGALG00000009929	0	0.33	0.31	1.68	1.2	2.38	5.77	4.57	SOST
1	ENSGALG00000009945	0	-0.18	-0.4	-0.17	-0.37	-0.07	1.28	1.54	CPM
1	ENSGALG00000009947	0	-0.22	-0.09	-0.19	0.09	0.24	0.82	0.79	PLEKHH2
1	ENSGALG00000009948	0	0.15	0.36	0.36	0.42	0.68	1.99	1.6	HHIP
1	ENSGALG00000009977	0	0.21	0.6	0.48	0.42	0.61	1.07	0.75	SMAD1
1	ENSGALG00000009995	0	0.13	0.03	0.1	0.27	0.4	1.68	1.14	AKAP6
1	ENSGALG00000010029	0	-0.17	0.13	0.3	-0.04	0.27	1.13	1.08	BEST3
1	ENSGALG00000010032	0	0.07	0.11	0.05	0.07	0.25	2.34	2.41
1	ENSGALG00000010053	0	0.08	0.31	-0.08	0.31	0.7	0.86	0.97	PTPRF
1	ENSGALG00000010091	0	-0.25	-0.31	-0.04	0.55	0.63	1.27	1.94	ATP6V0B
1	ENSGALG00000010103	0	-0.1	-0.02	-0.12	0.24	-0.07	0.5	0.36	FBXW7
1	ENSGALG00000010122	0	-0.16	-0.21	0.01	0.36	0.31	2.23	2.22	SH2D4A
1	ENSGALG00000010127	0	0.3	0.26	0.26	0.65	0.62	0.79	0.7	GLO1
1	ENSGALG00000010133	0	-0.52	-0.48	-0.07	1.1	1.19	2.99	3.98	PTCH2
1	ENSGALG00000010136	0	0.08	0.08	-0.1	-0.07	0.08	0.99	0.92	HGSNAT
1	ENSGALG00000010150	0	0.14	0.31	0.49	0.32	0.27	0.84	0.68	SEC23A
1	ENSGALG00000010166	0	0.05	0.14	0.4	2.63	2.93	2.96	2.9	VLDLR
1	ENSGALG00000010169	0	0.31	0.34	0	1.55	1.99	2.44	2.16
1	ENSGALG00000010170	0	0.25	0.13	0.11	0.41	0.16	1.87	1.48
1	ENSGALG00000010221	0	-0.31	-0.2	-0.26	0.42	0.61	1.23	1.25	ZSWIM5
1	ENSGALG00000010282	0	-0.37	-0.31	-0.33	0	0.1	0.21	0.71	TMEM63B
1	ENSGALG00000010290	0	0.09	0.18	0.17	0.15	0.25	0.93	0.59	VEGFA
1	ENSGALG00000010322	0	-0.24	-0.02	-0.27	-0.13	0.04	1.26	1.3	JDP2
1	ENSGALG00000010326	0	0.15	0.03	0.04	0.12	0.23	1.91	2.56	FLVCR2
1	ENSGALG00000010331	0	0.28	0.4	0.38	0.81	1.43	5.84	5.67	MME
1	ENSGALG00000010337	0	0.05	0.12	-0.01	0.32	0.64	2.79	2.35	GPR149
1	ENSGALG00000010346	0	-0.4	-0.36	-0.3	-0.24	0.08	2	2.75	TGFB3
1	ENSGALG00000010392	0	-0.12	0.02	-0.06	-0.05	0.1	0.41	0.31	CCSER1
1	ENSGALG00000010411	0	0.24	0.2	0.15	0.4	0.4	0.77	0.35	RNF13
1	ENSGALG00000010412	0	0.22	0.34	0.2	0.24	0.24	0.8	0.61	WWTR1
1	ENSGALG00000010481	0	0.32	0.32	0.27	0.29	0.27	0.62	0.45	CMPK1
1	ENSGALG00000010490	0	-0.14	-0.13	-0.19	-0.16	0.13	2.12	2.82	DPYSL4
1	ENSGALG00000010493	0	0.08	0.2	0.01	0.17	0.14	0.62	0.53	INPP5A
1	ENSGALG00000010535	0	0.14	0.13	0.03	0.31	0.66	2.99	3.02	SGMS2
1	ENSGALG00000010551	0	0.24	0.29	0.07	0.37	0.54	1.61	1.25	CDC42EP3
1	ENSGALG00000010555	0	0.2	0.13	0.25	0.44	0.44	0.55	0.31	OSBPL9
1	ENSGALG00000010572	0	0	0	0	0	0.28	1.02	1.15	TSHR
1	ENSGALG00000010583	0	-0.42	-0.28	0.19	1.23	2.17	4.71	5.33	VIT
1	ENSGALG00000010593	0	0.35	0.27	0.18	0.48	0.25	0.98	0.5	GALC
1	ENSGALG00000010625	0	0.1	-0.15	0.33	0.08	0.65	3.03	3.62	SRD5A2
1	ENSGALG00000010633	0	0.12	0.18	0.09	-0.09	0.13	1.47	1.71	GPX7
1	ENSGALG00000010707	0	0.03	-0.16	-0.1	0.17	0.05	1.11	1.02	GPR68
1	ENSGALG00000010721	0	0.1	0.27	0.34	0.37	0.56	2.23	2.34	GLIS1
1	ENSGALG00000010752	0	-0.26	-0.38	-0.34	0.39	0.44	0.24	0.41	CDCP2
1	ENSGALG00000010758	0	-0.15	-0.2	-0.06	0.16	0.12	0.14	0.45
1	ENSGALG00000010778	0	-0.14	-0.23	-0.25	-0.05	-0.04	0.36	0.39	CHRM3
1	ENSGALG00000010785	0	-0.28	-0.24	-0.35	-0.07	-0.05	0.13	0.46	ACOT11
1	ENSGALG00000010798	0	0.02	-0.14	0.33	1.29	1.63	1.77	1.89	DHCR24
1	ENSGALG00000010811	0	0.31	0.24	0.08	0.27	0.55	2.36	2.28	LGMN
1	ENSGALG00000010820	0	-0.14	-0.09	-0.2	-0.36	-0.09	3.77	4.45	CHGA
1	ENSGALG00000010822	0	0.08	0.26	0.14	0.29	0.11	0.98	0.86	SPATA4
1	ENSGALG00000010837	0	0.1	0.15	-0.12	-0.02	0.08	0.67	0.75	ASB5
1	ENSGALG00000010843	0	0	-0.01	0.09	0.07	0.03	0.74	0.63	GPR137B
1	ENSGALG00000010891	0	0.08	0.2	0.41	0.51	0.63	0.92	0.49	ABCB11
1	ENSGALG00000010901	0	0	0	0	0	0.31	1.22	1.17
1	ENSGALG00000010921	0	-0.04	0.17	0.09	0.02	0.17	0.84	0.77	PKD2
1	ENSGALG00000010926	0	0.37	0.58	-0.75	-0.6	0.93	5.84	6.79	SPP1
1	ENSGALG00000010927	0	-0.22	-0.07	1.61	2.77	3.51	6.78	7.5	MEPE
1	ENSGALG00000010928	0	-0.11	0.01	0.46	4.63	5.38	9.12	10.18
1	ENSGALG00000010953	0	-0.18	0.07	-0.21	-0.23	0.17	1.32	1.43	KANK4
1	ENSGALG00000010960	0	0.49	0.46	0.49	0.35	0.49	1.78	1.6	GALNT3
1	ENSGALG00000010963	0	-0.14	-0.14	0.01	-0.03	0.3	1.77	2.26
1	ENSGALG00000010974	0	0.13	0.23	0.17	0.33	0.39	0.51	0.61	GSC
1	ENSGALG00000011007	0	0.66	0.61	0.65	0.73	0.61	1.98	1.66	OSBPL3
1	ENSGALG00000011008	0	0.46	0.31	0.1	0.36	0.35	1.26	0.85	MAP3K21
1	ENSGALG00000011013	0	0.32	0.29	0.16	0.58	0.49	1.7	1.88	PCNX2
1	ENSGALG00000011019	0	0.15	0.35	-0.03	0.44	0.84	0.77	0.77	ROR1
1	ENSGALG00000011041	0	-0.19	0.03	0.02	0.08	0.06	0.78	0.72	DNAJC6
1	ENSGALG00000011046	0	-0.1	-0.08	0.13	-0.09	0.06	1.92	2.16	SNX10
1	ENSGALG00000011078	0	0.27	0.5	0.51	0.26	0.57	2.22	2.51	PTPN13
1	ENSGALG00000011099	0	0.55	0.41	0.42	0.94	1.1	5.17	4.46	FAP
1	ENSGALG00000011104	0	0.05	-0.21	-0.05	0.23	0.21	1.12	0.78	GCG
1	ENSGALG00000011121	0	-0.24	-0.26	-0.37	0.05	-0.08	0.49	0.91	SLC35D1
1	ENSGALG00000011124	0	0.5	0.36	0.54	0.57	0.81	1.05	0.86	ARHGAP24
1	ENSGALG00000011141	0	-0.02	0.06	-0.18	0.82	0.67	0.84	0.86	ITGB6
1	ENSGALG00000011149	0	0.26	0.31	0.13	0.2	0.51	0.73	0.72	PLA2R1
1	ENSGALG00000011172	0	0.32	0.26	0.23	0.12	0.41	1.32	1.27
1	ENSGALG00000011176	0	-0.01	-0.06	-0.21	0	0.08	1.33	1.2	SCRN1
1	ENSGALG00000011213	0	-0.11	-0.01	-0.2	0.19	0.04	0.38	0.33	DEGS2
1	ENSGALG00000011227	0	-0.01	0.12	-0.01	0.08	0.19	2.07	2.18	CDS1
1	ENSGALG00000011250	0	-0.04	-0.17	-0.12	2.03	2.15	2.73	2.98	ASIC4
1	ENSGALG00000011272	0	0.22	0.26	0.28	0.42	0.41	0.7	0.32	RAB5A
1	ENSGALG00000011291	0	0.4	0.31	0.21	0.37	0.39	1.25	1.03	NR1D2
1	ENSGALG00000011299	0	0.27	0.22	0.26	0.15	0.16	0.42	0.52	KIF25
1	ENSGALG00000011306	0	-0.2	-0.34	0.19	1.38	1.21	1.54	2.51	DES
1	ENSGALG00000011342	0	0.77	0.58	0.57	0.76	0.75	1.24	0.9	FGD6
1	ENSGALG00000011347	0	-0.26	-0.28	-0.25	0.23	0.49	2.15	2.83	IHH
1	ENSGALG00000011350	0	-0.13	0.28	0.04	0.74	1.09	2.54	2.65	NEGR1
1	ENSGALG00000011426	0	0.42	0.4	0.2	0.45	0.47	1.47	1.16	RNASET2
1	ENSGALG00000011432	0	0.61	0.46	0.5	0.47	0.39	1.02	0.89	CDC42BPB
1	ENSGALG00000011493	0	0.09	0.12	0.23	0.39	0.24	1.63	1.58	TMEM169
1	ENSGALG00000011498	0	0.18	0.14	0.19	0.35	0.08	0.55	0.4	TCAIM
1	ENSGALG00000011511	0	0.05	-0.02	-0.03	-0.04	0.05	2.4	3.17	CKB
1	ENSGALG00000011549	0	0.22	0.18	0.2	0.62	0.11	0.97	0.45	ANKS1B
1	ENSGALG00000011577	0	0	0	0	0.47	0.35	1.63	1.33	CNTNAP5
1	ENSGALG00000011608	0	0.81	0.74	0.49	0.57	0.61	1.92	1.8
1	ENSGALG00000011621	0	0.95	0.84	0.83	0.76	0.85	1.73	1.19	IGF2R
1	ENSGALG00000011630	0	-0.06	0.06	0.11	0.07	0.22	1.64	1.98	GLI2
1	ENSGALG00000011659	0	-0.19	-0.23	-0.26	0.32	0.34	0.3	0.74	ACAT2
1	ENSGALG00000011722	0	-0.34	-0.2	0.15	0.91	0.73	0.91	0.83	STRA8
1	ENSGALG00000011724	0	-0.14	-0.11	-0.01	0.33	0.38	0.41	0.54	WDR91
1	ENSGALG00000011740	0	-0.23	-0.24	0.41	1.68	1.68	2.11	2.89	MGP
1	ENSGALG00000011801	0	-0.06	0.15	-0.06	-0.03	-0.07	0.51	0.7	ESR2
1	ENSGALG00000011893	0	0.12	0.13	-0.03	-0.15	0.07	1.65	2.24	SLC38A6
1	ENSGALG00000011900	0	-0.24	-0.1	-0.34	-0.05	0.16	0.74	1.14	NAGA
1	ENSGALG00000011902	0	-0.82	-0.05	0.03	1.59	0.58	2.46	3.07	TAGLN
1	ENSGALG00000011904	0	-0.06	-0.14	-0.19	-0.05	-0.15	1.13	1.54	TRMT5
1	ENSGALG00000011918	0	-0.27	-0.16	-0.18	0.16	0.29	0.23	0.66	CCDC134
1	ENSGALG00000011998	0	0.14	0.2	0.26	0.05	0.19	1.41	1.48	SEC24D
1	ENSGALG00000012052	0	0.21	0.17	0.13	0.27	0.09	0.86	0.65	SNX4
1	ENSGALG00000012121	0	0.35	0.5	0.16	0.26	0.26	1.08	0.82
1	ENSGALG00000012136	0	0.18	0.29	0.02	0.25	0.34	1.43	1.3	MPPED2
1	ENSGALG00000012156	0	0.5	0.53	0.45	0.47	0.39	1.09	0.94	DPP10
1	ENSGALG00000012173	0	-0.13	-0.11	-0.17	0.09	-0.09	1.78	2.18	LGALS3
1	ENSGALG00000012208	0	0.42	0.32	0.27	0.34	0.31	0.71	0.51	GMFB
1	ENSGALG00000012219	0	0.34	0.47	0.34	0.18	0.34	2.46	2.62	UNC5C
1	ENSGALG00000012254	0	-0.1	0.06	-0.09	0.14	0.27	0.71	1.31	KCNJ4
1	ENSGALG00000012265	0	-0.36	-0.3	-0.39	-0.16	-0.12	0.78	1.04	MICALL1
1	ENSGALG00000012282	0	-0.02	0.06	-0.13	-0.1	0.13	0.64	0.66	L2HGDH
1	ENSGALG00000012287	0	-0.02	0.11	0.02	0.13	0.19	0.23	0.62	ATP5S
1	ENSGALG00000012295	0	-0.2	-0.2	-0.08	-0.11	0.47	0.39	0.37	CDKL1
1	ENSGALG00000012307	0	0.02	-0.06	0.01	0.38	0.55	0.58	0.91	GALR3
1	ENSGALG00000012319	0	0.45	0.47	0.38	0.63	1.36	4.13	4.14
1	ENSGALG00000012338	0	0.42	0.33	0.28	0.39	0.54	1.51	1.06	BDH2
1	ENSGALG00000012364	0	0.36	0.22	0.44	0.7	0.59	1.29	0.99	PPIL4
1	ENSGALG00000012429	0	-0.14	-0.16	-0.48	-0.03	0.39	1.47	2.15	BMP4
1	ENSGALG00000012457	0	0.2	0.09	0.64	0.5	0.57	1.51	1.62	SSTR3
1	ENSGALG00000012481	0	-0.14	-0.11	0.04	0.27	0.39	1.29	1.45	TNFAIP6
1	ENSGALG00000012522	0	0.29	0.25	0.21	0.29	0.57	0.82	0.96	PVALB
1	ENSGALG00000012537	0	0.37	0.33	0.14	0.63	0.79	2.67	3.26	KCNJ3
1	ENSGALG00000012540	0	-0.52	-0.2	-0.45	0.05	-0.02	1.48	1.78	RBFOX2
1	ENSGALG00000012544	0	-0.25	0.01	-0.25	0.02	0.04	1.12	2.08
1	ENSGALG00000012640	0	0.17	0.21	-0.04	0.2	0.13	1.52	1.71	TMEM263
1	ENSGALG00000012691	0	0.04	0.06	0.19	0.4	0.37	1.57	1.9	ALDH1L2
1	ENSGALG00000012697	0	0.39	0.39	0.34	0.32	0.3	1.58	1.66	SLC41A2
1	ENSGALG00000012782	0	0.21	0.17	0.16	0.35	0.25	0.81	0.49	BLOC1S5
1	ENSGALG00000012882	0	0.24	0.26	0.36	0.43	0.32	0.68	0.49	KDSR
1	ENSGALG00000012890	0	0.01	0.07	0.04	0.1	0.16	2.42	2.45	DGKI
1	ENSGALG00000012988	0	0.25	0.02	0.39	0.07	0.56	3.05	3.19	B4GALNT3
1	ENSGALG00000013001	0	0.16	0.05	-0.06	0.33	0.13	0.78	0.62
1	ENSGALG00000013002	0	0.53	0.45	0.34	0.74	0.62	1.5	1.28	DAP
1	ENSGALG00000013026	0	0.23	0.29	0.09	0.21	0.38	0.56	0.48	HDHD5
1	ENSGALG00000013034	0	0.26	0.19	0.09	0.24	0.13	1.2	1.52	CECR2
1	ENSGALG00000013036	0	-0.04	-0.07	-0.13	0.02	-0.16	1.35	1.52	ATP6V1E1
1	ENSGALG00000013081	0	-0.31	0.15	0	0.2	0.9	0.68	0.63	VWC2
1	ENSGALG00000013112	0	-0.25	0.04	0.21	0.68	0.99	1.91	1.49	RERGL
1	ENSGALG00000013117	0	0.4	0.45	0.52	0.38	0.12	1.05	1.37	PIK3C2G
1	ENSGALG00000013189	0	0.4	0.19	0.07	0.16	0.19	0.93	1.02	LPCAT1
1	ENSGALG00000013211	0	0.09	0.24	-0.01	0.13	0.04	1.7	1.52	ST8SIA1
1	ENSGALG00000013229	0	0.17	0.24	0.12	0.28	0.31	0.82	0.62	CMAS
1	ENSGALG00000013579	0	0.01	0.07	-0.08	0.53	0.47	3.16	3.14	FAT1
1	ENSGALG00000013605	0	0.36	0.29	0.22	0.25	0.25	1.03	0.91	CARMIL1
1	ENSGALG00000013621	0	0.23	0.21	0.21	0.22	0.21	1.67	1.52	ATP6V1H
1	ENSGALG00000013710	0	0.47	0.41	0.48	0.57	0.49	1.15	0.7	SNX9
1	ENSGALG00000013715	0	0.12	0.26	0.25	0.25	0.4	2.42	2.38	DLC1
1	ENSGALG00000013727	0	0.1	0.25	-0.07	0.11	0.15	0.94	0.88	SYNJ2
1	ENSGALG00000013771	0	0.11	0.07	0.02	0.15	0.12	0.99	0.57	CRACD
1	ENSGALG00000013817	0	0.18	0.15	0.17	0.15	0.13	1.37	1.5	SPIRE1
1	ENSGALG00000013818	0	-0.42	-0.34	-0.3	-0.17	-0.29	0.69	0.92	CITED2
1	ENSGALG00000013829	0	0.47	0.29	0.39	0.49	0.44	0.93	0.65	REPS1
1	ENSGALG00000013848	0	-0.29	-0.23	-0.15	0.21	0.14	0.23	0.64	MVK
1	ENSGALG00000013869	0	0.29	0.28	0.04	0.37	0.38	1.01	0.54	IL20RA
1	ENSGALG00000013886	0	0.11	-0.04	-0.06	-0.08	0.08	0.33	0.59	LDLRAD4
1	ENSGALG00000013980	0	0.1	0.07	0.07	0.17	0.28	1.86	1.69	SLC2A12
1	ENSGALG00000013981	0	0.19	0.24	0.49	0.51	0.46	0.54	0.35	TBPL1
1	ENSGALG00000014106	0	0.49	0.47	0.18	0.37	0.16	1.67	1.61	PPFIBP1
1	ENSGALG00000014124	0	0.26	0.37	0.23	0.43	0.43	1	0.5	TEC
1	ENSGALG00000014210	0	0.3	0.41	0.21	0.39	0.45	1.08	0.7	GNPDA2
1	ENSGALG00000014233	0	-0.13	0.28	0.26	-0.06	0.39	1.06	0.65	FBLN1
1	ENSGALG00000014342	0	-0.15	-0.02	0.07	0.47	0.48	0.53	0.99	TEAD4
1	ENSGALG00000014412	0	-0.15	-0.07	0.18	0.05	-0.02	0.53	1.14	CSTA
1	ENSGALG00000014463	0	-0.06	-0.36	-0.25	0.5	0.64	2.16	2	ACTN2
1	ENSGALG00000014466	0	-0.22	0.01	-0.25	0.06	0.05	0.51	0.71	PIANP
1	ENSGALG00000014516	0	0.45	0.35	0.38	0.33	0.21	0.72	0.88	CPEB2
1	ENSGALG00000014646	0	0.37	0.35	0.33	0.42	0.47	0.95	1.19	SYT11
1	ENSGALG00000014672	0	0.28	0.22	0.47	0.47	0.38	1.13	0.64	ARSK
1	ENSGALG00000014703	0	0.17	0.21	0.15	0.12	0.17	0.57	0.39	PRRC1
1	ENSGALG00000014708	0	0.11	0.1	0.08	-0.01	0.1	0.48	0.61	GSTK1
1	ENSGALG00000014759	0	0.01	0.02	0.18	0.03	0.2	0.72	0.61	STYK1
1	ENSGALG00000014812	0	-0.11	-0.17	0.45	0.81	1.23	3.57	4.42	SIDT1
1	ENSGALG00000014843	0	0.31	0.13	0.39	1.61	1.64	3.97	4.54	TPD52L1
1	ENSGALG00000014846	0	0.71	0.72	0.67	0.59	0.51	1.33	0.99	OXCT1
1	ENSGALG00000014862	0	0.33	0.25	0.38	1.24	1.7	2.02	1.81	HMGCS1
1	ENSGALG00000014881	0	0.26	0.31	0.2	0.6	0.55	1.05	0.52	FAM184A
1	ENSGALG00000014923	0	0.04	0.11	0.28	0.49	0.18	2.22	2.12	ARHGEF28
1	ENSGALG00000014935	0	0.2	0.28	0.14	2.43	2.56	2.56	2.67	GREB1L
1	ENSGALG00000014948	0	0.37	0.4	0.52	0.95	1.48	1.64	1.46	HMGCR
1	ENSGALG00000014964	0	0.09	0.04	0.02	0.09	-0.04	1.72	1.81	NT5DC1
1	ENSGALG00000014973	0	0.01	0	0.06	0.28	0.26	0.22	0.53	GPR156
1	ENSGALG00000014998	0	-0.1	0.04	-0.17	0.04	0.16	0.45	0.51	CABLES1
1	ENSGALG00000014999	0	-0.28	-0.14	0.18	0.79	1.16	3.32	3.44	MAP1B
1	ENSGALG00000015015	0	0.01	-0.03	0.15	0.39	0.39	0.91	0.5	CYTL1
1	ENSGALG00000015030	0	0.34	0.43	0.43	0.28	0.45	1.46	1.45	NPC1
1	ENSGALG00000015070	0	0.47	0.31	0.5	0.54	0.55	1.31	0.82	FIG4
1	ENSGALG00000015075	0	-0.07	0.03	0.05	0.05	-0.03	1.25	1.23	B3GAT1L
1	ENSGALG00000015079	0	0	0.23	0	0	0.14	0.8	0.72	UPK1B
1	ENSGALG00000015084	0	-0.25	0.04	-0.12	0.21	0.18	2.1	2.5	IGSF11
1	ENSGALG00000015096	0	0.24	0.1	0.16	0.26	0.4	2.44	2.18	SH3GL2
1	ENSGALG00000015115	0	0.21	0.36	0.43	0.77	1.1	4.75	4.92	MAMDC2
1	ENSGALG00000015117	0	-0.29	-0.33	-0.27	0.66	0.68	2.65	3.44	DRD3
1	ENSGALG00000015143	0	-0.04	-0.18	0.09	0.05	0.36	2.93	3.68	TTR
1	ENSGALG00000015151	0	0.42	0.48	0.43	0.82	0.71	2.48	1.78	B4GALT6
1	ENSGALG00000015153	0	0.04	-0.09	0.05	-0.09	0.36	0.65	0.98	OPN5L1
1	ENSGALG00000015166	0	0.25	0.01	0.2	0.46	0.88	3.17	3.2	GCNT1
1	ENSGALG00000015196	0	0.28	0.32	0.27	0.22	0.42	1.43	1.19	ASXL3
1	ENSGALG00000015198	0	-0.09	0.01	0.08	0.23	0.36	1.18	1.11	NOL4
1	ENSGALG00000015211	0	0.16	0.38	0.31	0.17	0.23	2.36	2.16	DTNA
1	ENSGALG00000015233	0	0.03	0.1	-0.1	-0.03	0.12	0.93	0.96	ATP1B1
1	ENSGALG00000015247	0	0.13	0.17	0.02	0.06	0.23	0.61	0.48	GPR161
1	ENSGALG00000015254	0	-0.07	0.01	0.09	0.19	0.62	2.55	2.35	ST18
1	ENSGALG00000015263	0	0.1	0.08	-0.05	0.24	0.16	0.8	0.9
1	ENSGALG00000015271	0	-0.22	-0.36	-0.55	0.01	0.13	2.73	2.12
1	ENSGALG00000015284	0	0.05	0.3	0.07	0.31	0.61	0.45	0.49	RGMB
1	ENSGALG00000015293	0	-0.03	-0.05	0.23	0.31	0.24	2.58	2.94	TMEM45A
1	ENSGALG00000015306	0	0.41	0.38	0.35	0.32	0.31	1.84	1.74	OSTM1
1	ENSGALG00000015331	0	0.18	0.16	0.14	0.44	0.4	2	1.81	GNE
1	ENSGALG00000015368	0	0.22	0.24	-0.01	0.14	0.17	1.1	1.18	TMEM175
1	ENSGALG00000015379	0	0.07	-0.1	-0.07	0.26	0.07	1.47	1.69	TAGLN3
1	ENSGALG00000015382	0	0.17	0.12	0.18	0.25	0.23	1.46	1.28	CHRNA6
1	ENSGALG00000015388	0	0.07	0.3	0.1	0.16	0.37	1.82	1.44	PRDM1
1	ENSGALG00000015410	0	-0.04	-0.06	-0.04	0.16	0.03	0.48	0.38	BVES
1	ENSGALG00000015450	0	0.07	0.19	0.19	0.37	0.31	0.61	0.41	RAB2A
1	ENSGALG00000015519	0	0.24	-0.04	0.32	0.26	0.39	2.08	1.78	ROBO2
1	ENSGALG00000015529	0	0.17	0.36	0.27	0.16	0.32	1.06	0.9	WFS1
1	ENSGALG00000015531	0	0.36	0.15	0.28	0.24	0.55	4.07	4.1
1	ENSGALG00000015663	0	-0.05	-0.02	-0.11	0.14	0.27	0.38	0.5	HSDL2
1	ENSGALG00000015675	0	0.4	0.32	0.3	0.35	0.34	1.27	0.79
1	ENSGALG00000015677	0	0.27	0.26	0.05	0.86	0.91	0.94	0.82	SUSD1
1	ENSGALG00000015708	0	-0.08	-0.17	0.1	-0.04	0.33	3.03	2.76	FGFR3
1	ENSGALG00000015729	0	-0.17	-0.14	-0.07	-0.03	0.27	1.7	1.98	LPAR1
1	ENSGALG00000015838	0	-0.19	-0.03	0.35	1.63	1.43	1.14	1.38	MRAP2
1	ENSGALG00000015851	0	0.13	0.24	0.18	0.12	0.29	0.81	0.9	RWDD2A
1	ENSGALG00000015904	0	0.28	0.37	0.2	0.19	0.23	0.73	0.53	TMEM30A
1	ENSGALG00000015910	0	0.52	0.49	0.55	0.13	0.51	2.3	2.27	CD109
1	ENSGALG00000015916	0	0.08	0.14	0.11	0.14	0.23	1.44	1.26	SLC17A5
1	ENSGALG00000016098	0	0.23	0.26	0.21	0.63	0.61	1.02	0.89	EXOC6B
1	ENSGALG00000016102	0	0.14	0.19	-0.01	0.53	0.4	2.29	2.77	CYP26B1
1	ENSGALG00000016105	0	-0.46	-0.42	-0.59	0.19	0.42	0.94	1.38
1	ENSGALG00000016241	0	0.29	0.25	0.17	0.3	0.37	2.01	1.86	ATP6AP2
1	ENSGALG00000016259	0	0.25	0.14	0.03	0.3	0.14	0.84	0.62	DYNLT3
1	ENSGALG00000016304	0	0.01	0.05	0.05	0.04	0.43	1.82	1.31	LRRC1
1	ENSGALG00000016309	0	-0.07	-0.29	0.06	0.25	0.42	0.16	0.41	KLHL31
1	ENSGALG00000016314	0	0.28	0.35	0.28	0.34	0.43	0.52	0.44	ELOVL5
1	ENSGALG00000016375	0	0.35	0.69	0.32	0.22	0.43	2.54	2.37	PHEX
1	ENSGALG00000016391	0	0.28	0.37	0.34	0.3	0.62	1.15	1.02	CNKSR2
1	ENSGALG00000016409	0	1.18	1.09	0.98	0.83	0.66	1.92	1.84	KIDINS220
1	ENSGALG00000016446	0	-0.1	0.24	0.09	0.31	0.54	3.71	3.94	ATP6V1C2
1	ENSGALG00000016455	0	1.03	1.09	1.04	1.76	1.88	1.73	1.69	GREB1
1	ENSGALG00000016500	0	0.01	0.37	0.04	0.33	0.29	0.74	0.9	FKBP1B
1	ENSGALG00000016543	0	0.15	0.19	0.33	0.37	0.4	0.98	0.72	NHS
1	ENSGALG00000016565	0	0.1	0.14	-0.05	-0.04	0.25	0.69	1.32	CHRNA2
1	ENSGALG00000016665	0	-0.04	-0.18	0.09	1.1	1.44	1.43	1.84	FDFT1
1	ENSGALG00000016707	0	-0.04	0.18	-0.02	-0.01	0.02	0.61	0.81	CLIC5
1	ENSGALG00000016734	0	0.2	0.18	0.12	0.27	0.39	0.65	0.43	SLC9A7
1	ENSGALG00000016767	0	0.04	0.16	-0.05	0.37	0.25	0.64	0.87	AFF3
1	ENSGALG00000016769	0	0.11	0.13	0.04	0.19	0.17	0.91	0.61	CHST10
1	ENSGALG00000016785	0	-0.16	0.18	0.34	0.35	0.45	0.78	0.35	IL1RL1
1	ENSGALG00000016791	0	0.25	0.11	0.43	0.28	0.28	1.13	1.19	SLC9A2
1	ENSGALG00000016810	0	0.2	0.14	0.09	0.35	0.66	0.94	0.81	SH3RF3
1	ENSGALG00000016820	0	0.24	0.45	0.04	0.19	0.4	1.55	1.09	GAS6
1	ENSGALG00000016828	0	-0.09	-0.17	0.32	0.25	0.08	0.5	0.63	GRTP1
1	ENSGALG00000016881	0	0.18	0.27	0.11	0.76	0.47	1.82	1.16	GPR183
1	ENSGALG00000016889	0	0.39	0.26	0.29	0.47	0.39	1.63	1.59	RAP2A
1	ENSGALG00000016893	0	0.42	0.26	0.22	0.71	0.51	2.43	2.08	UGGT2
1	ENSGALG00000016927	0	-0.09	0.07	-0.1	0.07	0.26	1.63	1.71	KLF5
1	ENSGALG00000016979	0	0.07	0.1	-0.16	0.17	0.32	0.49	0.58	SLC25A30
1	ENSGALG00000017003	0	0.15	0.32	0.1	0.29	0.05	1.91	2.25	MLNR
1	ENSGALG00000017016	0	0.31	0.4	0.14	0.5	0.31	1.09	0.99	FAM124A
1	ENSGALG00000017036	0	-0.2	0.05	-0.33	-0.18	-0.06	0.99	0.89	LHFPL6
1	ENSGALG00000017042	0	0.21	0.33	0.24	0.69	0.71	1.02	0.42	UFM1
1	ENSGALG00000017065	0	0.16	0.57	0.58	0.37	0.64	1.38	1.39	STARD13
1	ENSGALG00000017104	0	0.32	0.25	0.25	0.6	0.51	0.97	0.52	CDK8
1	ENSGALG00000017135	0	0.21	0.26	0.07	0.26	0.18	1.57	1.3	CRYL1
1	ENSGALG00000017195	0	0.01	-0.03	0.11	-0.03	0.34	3.43	3.67	PGR
1	ENSGALG00000017208	0	-0.24	-0.08	-0.16	-0.16	0.16	1.41	2	AMOTL1
1	ENSGALG00000017229	0	0.34	0.08	0.54	0.28	0.26	1.98	1.97	FAT3
1	ENSGALG00000017302	0	-0.48	-0.44	-0.4	-0.29	0	1.03	1.72	SLCO2B1
1	ENSGALG00000017308	0	-0.02	0.01	-0.03	0	0.14	0.33	0.53	CHRDL2
1	ENSGALG00000017326	0	-0.7	-0.5	-0.55	-0.16	-0.09	1.4	2.24	ARHGEF17
1	ENSGALG00000017327	0	-0.18	-0.15	-0.06	0.48	0.55	1.08	1.65	P2RY6
1	ENSGALG00000017329	0	0.16	0.22	-0.03	0.03	0.2	0.98	0.82	FCHSD2
1	ENSGALG00000017378	0	-0.36	-0.09	0.61	2.09	2.5	3.79	4.73	CRTAC1
1	ENSGALG00000017394	0	0.25	0.11	0.15	0.6	1.06	1.52	1.22	INSIG1
1	ENSGALG00000017652	0	-0.23	-0.08	-0.26	-0.06	0.23	2.99	3.63	TTC9
1	ENSGALG00000019063	0	0.02	0.24	0.15	0.45	0.97	2.35	2	MMP10
1	ENSGALG00000019233	0	-0.1	-0.11	-0.07	0.01	-0.03	3.12	3.72
1	ENSGALG00000019312	0	-0.61	-0.58	-0.13	1.99	2.04	1.79	2.91
1	ENSGALG00000019361	0	-0.09	0.14	0.13	0.21	0.3	1	0.75	TAFA2
1	ENSGALG00000019489	0	-0.2	-0.06	-0.09	0.79	0.9	0.75	0.72	CHST9
1	ENSGALG00000019570	0	0.36	0.32	0.14	0.21	0.23	0.67	0.47	C1orf145
1	ENSGALG00000019961	0	0.09	0.03	0.02	0.02	0.15	0.35	0.54	SLC18B1
1	ENSGALG00000020067	0	0.28	0.34	0.04	0.21	0.11	1.32	1.51	VASH2
1	ENSGALG00000020316	0	-0.39	-0.27	0.09	0.12	0.25	0.91	1.74	IL13RA2
1	ENSGALG00000020554	0	0.19	0.34	0.31	-0.14	0.37	1.62	1.86	ADAMTSL1
1	ENSGALG00000020615	0	-0.3	-0.1	-0.14	-0.18	-0.1	0.86	1.52	STK32C
1	ENSGALG00000020726	0	-0.09	-0.1	-0.25	0.04	0.03	0.28	0.47
1	ENSGALG00000020737	0	0.25	0.25	0.39	0.38	0.45	0.44	0.6	KLHL23
1	ENSGALG00000020922	0	0.11	0.16	0.23	0.32	0.29	1.63	1.62	C1orf21
1	ENSGALG00000021025	0	0	-0.13	0.05	0.35	0.46	2.96	4.07
1	ENSGALG00000021031	0	0.01	0.04	0.27	0.69	0.88	0.89	0.87	CXCR7
1	ENSGALG00000021047	0	0.19	0.23	0.04	0.19	0.14	1.05	0.82	KIFAP3
1	ENSGALG00000021171	0	-0.61	-0.34	-0.05	0.26	-0.04	0.41	0.94
1	ENSGALG00000021395	0	-0.1	0.18	0.21	0.84	1.23	1.41	1.29
1	ENSGALG00000021399	0	0.14	0.22	0.11	-0.06	0.4	1.97	1.68
1	ENSGALG00000021405	0	0.1	-0.06	0.12	0.35	0.28	0.39	0.61
1	ENSGALG00000021443	0	-1.05	-1.14	-0.89	0.33	0.34	3.13	4.24	PANX3
1	ENSGALG00000021656	0	-0.1	-0.17	-0.33	-0.05	0.09	1.87	2.01	PTPN22
1	ENSGALG00000022696	0	-0.49	-0.33	-0.28	-0.52	-0.44	1.12	2.2	KCNE3
1	ENSGALG00000023036	0	-0.07	-0.03	-0.03	-0.03	0.02	0.68	0.67
1	ENSGALG00000023195	0	-0.1	0.02	-0.14	-0.24	-0.08	1.69	2.25	DLX6
1	ENSGALG00000023379	0	0	0.26	-0.06	0.13	0.28	0.94	0.72	F2RL2
1	ENSGALG00000023542	0	-0.5	-0.32	-0.38	-0.2	0.34	3.16	4.12	ALPL
1	ENSGALG00000023580	0	-0.16	-0.16	-0.16	0.23	-0.16	0.5	0.91	CLDN19
1	ENSGALG00000023581	0	-0.26	-0.15	-0.1	-0.1	-0.11	0.4	0.5	UTS2R
1	ENSGALG00000023584	0	0.25	0.14	0.14	0.37	0.13	0.57	0.5	TAFA5
1	ENSGALG00000023872	0	-0.44	-0.24	-0.59	0.43	1	1.52	2.39	NIBAN2
1	ENSGALG00000023881	0	-0.33	-0.22	-0.03	-0.1	0.23	2.39	2.73	PLXDC1
1	ENSGALG00000024288	0	0.02	0.07	-0.03	-0.12	-0.02	0.46	1.04
1	ENSGALG00000024318	0	-0.26	-0.11	-0.37	0.29	0.05	1.42	2.55	TMEM200B
1	ENSGALG00000025438	0	-0.29	-0.01	-0.21	0.02	-0.06	0.47	0.86	gga-mir-1600
1	ENSGALG00000025738	0	0.22	0.12	-0.11	0.07	0.35	3.89	4.22	RHOU
1	ENSGALG00000025748	0	0	0.11	0.23	0.26	0.54	1.1	0.56	FGF9
1	ENSGALG00000025755	0	0.04	0.12	0.24	0.53	0.66	0.84	0.8	SPTSSA
1	ENSGALG00000025764	0	-0.4	-0.21	-0.33	-0.63	-0.23	1.72	2.64	FKBP10
1	ENSGALG00000025896	0	0	0.15	0	0	0.14	1.34	1.5	PLPPR4
1	ENSGALG00000025898	0	-0.03	-0.1	-0.08	0.1	-0.05	0.7	0.7	SMAD6
1	ENSGALG00000025915	0	0.15	0.14	0.26	0.76	0.75	1.2	0.66	ARRDC3
1	ENSGALG00000025921	0	0.15	0.06	0.09	0.18	0.14	0.95	1.12
1	ENSGALG00000025937	0	-0.59	-0.56	-0.38	-0.2	-0.21	0.47	1.15	FXYD6
1	ENSGALG00000025977	0	-0.09	0	-0.1	0.16	0.01	1.46	2.3	GADD45A
1	ENSGALG00000026080	0	0.44	0.23	0.77	0.53	0.79	3.52	2.77	OMD
1	ENSGALG00000026153	0	0.09	0.13	0.06	0.48	0.73	3.51	3.88	FOXO6
1	ENSGALG00000026182	0	0.02	-0.04	-0.37	-0.05	-0.11	1.61	1.63	CTTNBP2NL
1	ENSGALG00000026253	0	0.29	0.43	0.34	0.66	0.65	1.04	0.57	TMEM144
1	ENSGALG00000026311	0	0.19	0.48	0.19	0.21	0.41	0.89	0.74	C12orf75
1	ENSGALG00000026547	0	0.01	-0.19	-0.02	0.02	-0.02	0.47	0.47	TPGS2
1	ENSGALG00000026553	0	-0.1	-0.38	-0.19	0.56	0.43	2.05	1.92
1	ENSGALG00000026572	0	-0.53	-0.56	-0.22	0.2	0.77	1.85	2.47	RGS5
1	ENSGALG00000026584	0	0	0	0	0	0	0.91	0.99
1	ENSGALG00000026600	0	0.12	0.22	0.06	0.14	0.08	1.19	1.16	C1orf198
1	ENSGALG00000026704	0	-0.08	-0.04	0.14	-0.01	0.17	1.48	1.46	GPX8
1	ENSGALG00000026776	0	0.21	0.11	0.08	0.36	0.31	0.68	0.29
1	ENSGALG00000026836	0	-0.72	-0.49	-0.24	0.67	1.07	2.68	3.76
1	ENSGALG00000026849	0	0.32	0.17	0.17	-0.16	0.21	0.94	1.5	SIAH3
1	ENSGALG00000026899	0	0.31	0.32	0.27	0.36	0.42	1.12	1.01	CHSY3
1	ENSGALG00000026957	0	-0.66	-0.59	-0.44	0.06	0.63	1.23	2.07	SEMA4G
1	ENSGALG00000027070	0	-0.29	-0.13	-0.34	-0.12	0.15	1.15	1.49	TIMP2
1	ENSGALG00000027096	0	0.12	0.09	0.26	0.4	0.59	1.77	1.8	LGALSL
1	ENSGALG00000027122	0	0.13	0.18	-0.09	0.31	0.3	0.68	0.58	APPL2
1	ENSGALG00000027188	0	-0.45	-0.5	-0.53	0	0.34	0.23	0.79	SREBF1
1	ENSGALG00000027198	0	0.27	0.11	-0.24	0.22	1.22	1.57	1.42	TMEM47
1	ENSGALG00000027353	0	0.08	0.15	0.01	0.35	0.43	1.59	0.99	C10orf71
1	ENSGALG00000027374	0	0.24	0.28	0.09	0.13	0.23	0.95	0.66	KLF9
1	ENSGALG00000027415	0	-0.36	-0.26	-0.23	0.17	-0.14	0.56	1.05	GRIN2C
1	ENSGALG00000027534	0	-0.45	-0.62	-0.39	-0.11	0.03	2.52	2.94	GM2A
1	ENSGALG00000027641	0	-0.15	0.08	-0.16	1.18	1.55	1.92	1.98	DUSP14
1	ENSGALG00000027658	0	-0.22	-0.38	-0.4	-0.01	0.17	1.58	2.24	TESK1
1	ENSGALG00000027696	0	-0.27	-0.21	-0.05	0.02	0.05	1.52	2.44
1	ENSGALG00000027788	0	0.18	0.2	0.46	0.36	0.7	2.94	2.91	CPE
1	ENSGALG00000027793	0	0.26	0.26	0.28	0.38	0.19	0.95	0.68	SCN9A
1	ENSGALG00000027853	0	-0.07	0.07	-0.18	0.17	0.03	1.44	1.49	CTNNA2
1	ENSGALG00000027874	0	0.03	0.02	-0.09	0.12	0.15	1.69	1.57	CHAC1
1	ENSGALG00000027982	0	-0.41	-0.27	-0.35	0.66	0.64	0.59	1.03
1	ENSGALG00000028147	0	0.07	0.28	0.37	0.17	1.39	6.04	7.04	CTSK
1	ENSGALG00000028186	0	0.12	0.34	0.35	0.6	0.44	2.48	2.03	RERG
1	ENSGALG00000028222	0	-0.08	-0.1	0.08	0.17	0.06	0.58	0.61
1	ENSGALG00000028308	0	-0.17	-0.18	-0.07	-0.33	0.23	0.7	1.45	TNS4
1	ENSGALG00000028327	0	0.08	0.19	0.11	0.34	0.32	1.45	1.91
1	ENSGALG00000028354	0	0.02	-0.05	0.05	0.04	0.04	2.17	2.56	METRNL
1	ENSGALG00000028451	0	-0.3	-0.29	-0.52	-0.02	0.42	0.26	1.04	MT4
1	ENSGALG00000028543	0	-0.26	-0.26	-0.24	-0.28	-0.22	0.71	1.15	FGFR4
1	ENSGALG00000028685	0	0.6	0.68	0.79	0.32	0.93	3.05	3.17	SEMA5A
1	ENSGALG00000028871	0	-0.12	-0.07	-0.25	0.07	0.25	0.67	0.84	SLC38A3
1	ENSGALG00000028880	0	-0.26	-0.35	0.02	1.1	1.22	1.53	2.24	FDPS
1	ENSGALG00000028949	0	-0.21	-0.21	-0.33	0.27	0.27	0.86	1.63	CORO6
1	ENSGALG00000028978	0	0.04	-0.16	-0.06	0.19	0.13	0.39	0.81	BTBD19
1	ENSGALG00000029002	0	-0.26	-0.06	0.21	0.2	0.36	0.47	0.33
1	ENSGALG00000029102	0	0.34	0.36	0.37	0.58	0.77	1.58	1.44	PXYLP1
1	ENSGALG00000029260	0	-0.19	-0.1	-0.06	0.27	0.24	0.2	0.57	H-RAS
1	ENSGALG00000029319	0	0.1	0.02	0.08	0.31	0.02	0.38	0.55	UQCRB
1	ENSGALG00000029439	0	-0.06	-0.09	-0.2	0.21	0.14	0.45	0.77	HOXC9
1	ENSGALG00000029445	0	0.03	0.16	0.02	0.27	0.17	0.25	0.54	FADS6
1	ENSGALG00000029500	0	-0.43	-0.25	-0.39	0.11	0.02	0.47	0.98	ND5
1	ENSGALG00000029617	0	0.22	0.18	0.02	0.15	0.23	1.07	1.13	COL17A1
1	ENSGALG00000029632	0	0.21	0.14	0.01	0.05	0.24	1.24	1.3	CHST13
1	ENSGALG00000029746	0	0.58	0.65	0.44	0.62	0.47	1.47	0.84	NT5DC3
1	ENSGALG00000029794	0	-0.01	0.14	0.01	0.32	0.27	0.81	0.71	AKAP7
1	ENSGALG00000029947	0	-0.12	-0.29	-0.2	0.25	0.44	0.29	0.5	MMAB
1	ENSGALG00000030076	0	-0.37	-0.07	-0.14	1.37	1.62	4.96	6.04	PCSK6
1	ENSGALG00000030096	0	-0.23	0.11	0.25	-0.26	0.25	2.48	2.72
1	ENSGALG00000030115	0	-0.17	-0.26	-0.1	-0.22	0.16	2.62	3.74	WISP1
1	ENSGALG00000030209	0	0.55	0.26	0.58	1.12	1.27	3.88	4.06	CPZ
1	ENSGALG00000030276	0	0.23	0.2	-0.08	0.22	0.32	2.42	1.87	SHTN1
1	ENSGALG00000030534	0	-0.09	0.08	0.05	0.12	0.32	1.29	1.66	SYT17
1	ENSGALG00000030546	0	-0.14	-0.05	-0.09	-0.06	0.01	0.12	0.47	CLEC19A
1	ENSGALG00000030607	0	0.18	0.14	0.31	0.3	0.29	1.43	1.24	CHST11
1	ENSGALG00000030626	0	0.32	0.32	0.14	0.22	0.51	1.43	1.31	FZD6
1	ENSGALG00000030673	0	0.27	0.25	0.33	0.22	0.66	3.54	3.81
1	ENSGALG00000030707	0	0	-0.1	0.01	0.38	0.32	0.3	0.5
1	ENSGALG00000030719	0	0.31	0.37	0.44	0.26	0.52	0.76	0.98	CLMN
1	ENSGALG00000030732	0	-0.08	-0.31	-0.42	0.03	0.16	1.24	1.98	MAPK8IP1
1	ENSGALG00000030826	0	-0.5	-0.48	-0.47	-0.15	0.01	1.1	1.89	CLCN7
1	ENSGALG00000030836	0	-0.29	0.06	0.25	0.03	0.31	1.08	0.98	PSD2
1	ENSGALG00000030871	0	-0.2	-0.09	-0.17	-0.23	-0.12	0.64	0.94	BCL2L10
1	ENSGALG00000030879	0	-0.44	0.05	0.11	0.68	1.39	3.56	3.97	AR
1	ENSGALG00000030888	0	0.19	0.19	0.14	0.39	1.18	4.5	5.06
1	ENSGALG00000030902	0	0.1	0.08	0.15	1.22	1.64	2.33	1.97
1	ENSGALG00000030908	0	0.05	-0.02	0.06	0.55	0.69	3.11	2.99
1	ENSGALG00000031094	0	0.06	0.19	0.05	0.06	0.06	1.51	1.65	EDA2R
1	ENSGALG00000031112	0	0.28	0.45	0.42	0.14	0.58	2.87	2.85	COL5A2
1	ENSGALG00000031117	0	0.22	0.46	0.08	0.4	0.57	1.7	1.18	STK17A
1	ENSGALG00000031255	0	-0.58	-0.18	-0.04	0.19	0.35	1.51	1.31	FGF1
1	ENSGALG00000031274	0	-0.12	-0.28	-0.18	0.11	0.52	1.91	2.31	SLC4A8
1	ENSGALG00000031303	0	-0.16	-0.15	-0.14	-0.14	-0.12	1.04	1.69	FAM234A
1	ENSGALG00000031313	0	-0.2	-0.17	-0.11	0.3	0.07	0.19	0.35
1	ENSGALG00000031388	0	0.1	0.13	0.18	0.27	0.31	1.13	0.89	KLHL5
1	ENSGALG00000031410	0	0.23	0.04	-0.29	0.97	1.21	4.06	4.23	ENPEP
1	ENSGALG00000031440	0	-0.44	-0.18	-0.32	0.03	0.32	1.56	1.49	PTPRU
1	ENSGALG00000031448	0	0.46	0.49	0.28	0.45	0.44	1.29	0.6	MAPK4
1	ENSGALG00000031519	0	0.02	0.37	0.08	-0.07	0.17	1.09	1.16	KHDRBS3
1	ENSGALG00000031534	0	0.76	0.66	0.37	0.46	0.42	1.6	1.25	ARID5B
1	ENSGALG00000031548	0	-0.18	-0.25	-0.34	0.11	0.19	0.26	0.54
1	ENSGALG00000031551	0	-0.42	-0.36	-0.41	-0.13	-0.06	0.24	0.85	ZDHHC9
1	ENSGALG00000031615	0	0.26	0.21	0.34	0.51	0.87	1.95	2.72	FAIM2
1	ENSGALG00000031635	0	0.48	0.42	0.4	0.68	0.64	0.9	0.51	VPS41
1	ENSGALG00000031794	0	0.18	0	0.03	0.05	0.39	2.83	2.75
1	ENSGALG00000031860	0	-0.2	-0.11	-0.03	0.01	0.04	0.36	0.54
1	ENSGALG00000031895	0	-0.18	0	-0.1	-0.07	0.11	2.49	3.2	SDK2
1	ENSGALG00000031916	0	-0.88	-0.97	0.06	2.51	3.11	2.87	3.58	ZP1
1	ENSGALG00000031929	0	0.11	0.32	0.29	0.45	0.64	2.52	2.36
1	ENSGALG00000032079	0	-0.35	-0.28	-0.18	0.11	-0.1	0.4	1.07	CYTB
1	ENSGALG00000032143	0	0.31	0.2	0.23	0.29	0.4	0.96	0.6	CRISPLD2
1	ENSGALG00000032313	0	-0.16	0.04	-0.36	-0.45	-0.23	1.77	2.81	KDELR3
1	ENSGALG00000032405	0	0.1	0.13	0	0.1	0.09	0.85	1.08
1	ENSGALG00000032418	0	0.04	-0.1	-0.02	0.16	0.02	1.06	1.21	RAB26
1	ENSGALG00000032430	0	0.41	0.46	0.43	0.32	0.36	0.84	0.62	IPO5
1	ENSGALG00000032465	0	-0.63	-0.28	-0.41	0.05	-0.1	0.23	0.95	ATP8
1	ENSGALG00000032545	0	0.49	0.51	0.38	0.26	0.5	1.23	1.97	NKX6-1
1	ENSGALG00000032558	0	0.42	0.18	0.26	0.25	0.35	1.5	1.21	INSC
1	ENSGALG00000032584	0	-0.09	0.18	-0.09	0.07	0.05	0.78	0.7	ALX4
1	ENSGALG00000032681	0	0.31	-0.1	0.45	0.45	0.39	2.09	1.79
1	ENSGALG00000032736	0	0.14	-0.03	-0.14	0.17	0.26	0.6	0.72	MGLL
1	ENSGALG00000032746	0	0.21	0.4	0.06	-0.11	0.37	1.97	1.75	ENPP2
1	ENSGALG00000032836	0	-0.06	0	0.05	-0.1	0.3	2.28	1.98
1	ENSGALG00000032854	0	-0.5	-0.42	-0.6	-0.4	0.3	3.97	5.02	ACP5
1	ENSGALG00000032868	0	-0.29	-0.22	-0.38	-0.13	-0.09	0.6	0.65	AHCYL2
1	ENSGALG00000032893	0	-0.57	-0.41	-0.38	-0.37	-0.31	1.28	2.27	SHISA4
1	ENSGALG00000033012	0	0.05	-0.08	-0.18	0.34	0.53	1	1.47	SPRY4
1	ENSGALG00000033038	0	0.01	-0.06	0.11	0.32	0.17	0.77	0.67	STARD3NL
1	ENSGALG00000033090	0	-0.32	-0.34	-0.45	-0.21	-0.16	1.2	1.88	VDR
1	ENSGALG00000033138	0	0.08	0.1	0.22	0.12	0.2	0.53	0.39	ZMYND12
1	ENSGALG00000033144	0	-0.14	-0.06	0.02	0.87	0.66	0.58	0.93	COLEC10
1	ENSGALG00000033157	0	-0.16	-0.21	-0.26	0.07	0.19	0.29	0.6	ADAMTS10
1	ENSGALG00000033203	0	-0.51	-0.44	-0.35	0.07	-0.05	1.14	1.77	TRIM54
1	ENSGALG00000033256	0	0.23	0.15	0.17	0.25	0.37	1.6	1.37	PCSK5
1	ENSGALG00000033271	0	-0.28	-0.32	-0.45	0.03	0.13	0.09	0.21	PFKM
1	ENSGALG00000033297	0	0	0	0	0.19	0.41	0.88	1.53
1	ENSGALG00000033351	0	0.28	0.36	0.3	0.35	0.28	3.08	3.1	CTHRC1
1	ENSGALG00000033365	0	0.37	0.37	0.36	0.45	0.65	3.98	3.97	ALDH1A3
1	ENSGALG00000033408	0	0.04	0.06	0.09	-0.03	0.12	0.89	0.97	ZBTB7C
1	ENSGALG00000033497	0	-0.16	-0.11	-0.35	0.6	0.76	0.97	1.26	FOXP4
1	ENSGALG00000033520	0	0.47	0.35	0.15	0.38	0.16	1.38	1.11	DCSTAMP
1	ENSGALG00000033535	0	-0.15	-0.15	0.13	-0.15	-0.01	0.82	1.26	RGS16
1	ENSGALG00000033630	0	0.71	0.63	0.74	0.77	0.66	1.88	1.43	LRP12
1	ENSGALG00000033663	0	-0.01	-0.02	-0.06	-0.03	0.02	1.55	1.98	ATP6V1B2
1	ENSGALG00000033683	0	-0.37	-0.35	0.2	0.21	0.02	0.64	1.21	PHOSPHO1
1	ENSGALG00000033781	0	0.04	0.04	-0.09	0.43	0.24	0.4	0.68	FEN1
1	ENSGALG00000033854	0	-0.25	-0.19	-0.45	-0.13	0.14	1.26	1.51	CSF1
1	ENSGALG00000033908	0	-0.31	-0.53	0.31	0.52	0.62	0.19	1.21	SLC10A4
1	ENSGALG00000033966	0	-0.12	0.01	0.03	-0.38	0.18	0.82	1.06	TENM4
1	ENSGALG00000033989	0	-0.41	-0.38	-0.56	-0.02	0.03	1.42	2.42	SLC39A14
1	ENSGALG00000034067	0	-0.32	-0.26	-0.27	0.08	-0.14	0.17	0.37	FMOD
1	ENSGALG00000034099	0	0.43	0.37	0.32	0.68	0.65	1.29	0.92	ATP6V1C1
1	ENSGALG00000034163	0	0.15	0.32	0.1	0.08	0.14	1.83	2.01	CRTAP
1	ENSGALG00000034187	0	-0.2	-0.19	-0.08	0.2	0.23	1.13	1.45	SEPTIN8
1	ENSGALG00000034284	0	-0.65	-0.68	-0.84	-0.45	-0.28	1.33	2.09	SLC4A2
1	ENSGALG00000034294	0	0.32	0.37	0.16	1.22	1.44	5.98	5.47	ATP6V0D2
1	ENSGALG00000034297	0	-0.3	-0.08	-0.21	0.24	0.21	1.27	1.19	TBX2
1	ENSGALG00000034303	0	-0.17	-0.25	-0.18	-0.2	-0.11	1.59	2.46	C1orf115
1	ENSGALG00000034346	0	0.01	0.05	-0.11	0.07	0.17	1.01	0.97	RDH10
1	ENSGALG00000034374	0	0.53	0.34	0.17	0.5	0.59	1.35	1.07	STX7
1	ENSGALG00000034376	0	0.35	0.49	0.13	0.4	0.32	1	0.66
1	ENSGALG00000034438	0	-0.15	0.04	0.12	0.24	-0.03	0.59	0.95	GNB3
1	ENSGALG00000034453	0	-0.17	-0.2	-0.29	0.15	0.15	1.93	2.23	SAMD11
1	ENSGALG00000034487	0	0.35	0.31	0.36	0.66	0.4	1.36	0.97	IMPA1
1	ENSGALG00000034505	0	-0.05	-0.15	-0.12	0.39	0.46	0.39	0.78	CDKN2A
1	ENSGALG00000034615	0	-0.43	-0.31	-0.26	-0.06	0.19	1.25	1.89	ANO8
1	ENSGALG00000034655	0	0.23	0.19	0.26	0.55	0.58	0.83	0.64	ALDH18A1
1	ENSGALG00000034950	0	0.93	0.74	0.96	0.7	0.63	3.46	3.53	SMPD3
1	ENSGALG00000034967	0	-0.09	0.04	0.26	0.58	0.85	0.8	1.22	GDPD5
1	ENSGALG00000034992	0	0.12	0.2	-0.04	0.17	0.26	1.75	1.5	FRMD4A
1	ENSGALG00000035068	0	0.7	0.49	0.46	0.68	0.65	1.06	0.8	DNAJC13
1	ENSGALG00000035184	0	0.1	0.46	0.01	-0.04	0.21	2.46	2.47	SDC3
1	ENSGALG00000035185	0	-0.56	-0.63	-0.35	-0.41	-0.02	1.72	2.67
1	ENSGALG00000035317	0	-0.26	-0.26	-0.41	-0.33	-0.07	1.49	2.03	ID3
1	ENSGALG00000035492	0	0.43	0.38	0.12	0.44	0.55	1.05	0.68	ELMO1
1	ENSGALG00000035580	0	0.07	-0.11	-0.18	0.24	0.48	0.26	0.29	MPP2
1	ENSGALG00000035675	0	0.04	0	0.06	0.36	0.37	1.17	0.93
1	ENSGALG00000035679	0	-0.14	-0.18	-0.12	-0.34	-0.03	0.57	1.15	LMO1
1	ENSGALG00000035816	0	-0.23	-0.29	-0.28	-0.01	0.12	0.13	0.59	FDXR
1	ENSGALG00000035839	0	0.05	0.18	-0.06	0.15	0.46	2.6	3.17
1	ENSGALG00000035842	0	-0.55	-0.63	-0.67	0.03	0.2	3.66	4.5	SLC37A2
1	ENSGALG00000035879	0	-0.62	-0.44	-0.47	-0.41	-0.31	0.46	1.06	ITGA7
1	ENSGALG00000035930	0	-0.02	0	-0.04	0.17	0.15	0.95	0.69	PHACTR3
1	ENSGALG00000036005	0	0.52	0.48	0.36	0.31	0.43	1.19	0.83	TIAM2
1	ENSGALG00000036069	0	-0.81	-0.74	-0.96	-0.26	-0.08	1.85	2.75	TCIRG1
1	ENSGALG00000036229	0	-0.26	-0.2	-0.17	0.14	-0.14	0.32	0.83	ND4
1	ENSGALG00000036286	0	0.08	0.07	0.04	-0.09	0.14	0.82	0.83
1	ENSGALG00000036360	0	0	0.14	0.15	1.07	1.02	3.18	4.16	TRPV4
1	ENSGALG00000036390	0	0.03	0.21	0.05	0.36	0.43	1.17	1.03	PPP1R17
1	ENSGALG00000036412	0	0.14	0.21	0.24	-0.05	0.5	1.88	2.4	TMEM108
1	ENSGALG00000036484	0	0.07	-0.09	0.07	0.07	0.31	0.65	0.72	NCAN
1	ENSGALG00000036566	0	0.13	-0.09	0.04	0.57	0.4	3.56	3.83
1	ENSGALG00000036589	0	-0.11	0.01	0.23	0.13	0.26	3.08	2.93	GFRA4
1	ENSGALG00000036686	0	-0.32	-0.54	-0.4	-0.1	0.38	2.61	3.87	PLTP
1	ENSGALG00000036742	0	-0.21	-0.11	-0.09	0.05	-0.11	0.59	0.91	GATSL2
1	ENSGALG00000036871	0	-0.39	-0.34	-0.39	-0.14	-0.02	1.42	2.14
1	ENSGALG00000036909	0	0.14	0.08	0.2	0.31	0.35	0.96	0.69	BEND5
1	ENSGALG00000036915	0	0.31	0.17	0.61	1.59	2.02	2.15	2.24	SQLE
1	ENSGALG00000036969	0	0.45	0.28	0.38	0.48	0.77	3.46	3.4	KLHL14
1	ENSGALG00000037011	0	0.11	0.07	-0.03	-0.14	0.03	2.24	3.43	CILP2
1	ENSGALG00000037029	0	-0.35	-0.2	-0.14	0.19	-0.07	0.35	0.76
1	ENSGALG00000037065	0	-0.5	-0.5	-0.46	0.51	0.76	0.64	1.24	SC5D
1	ENSGALG00000037164	0	0.36	0.61	0.58	0.34	0.51	1.56	1.14	ZFHX4
1	ENSGALG00000037370	0	-0.53	-0.45	-0.68	-0.53	-0.04	1.15	1.75	NAV1
1	ENSGALG00000037414	0	0.17	0.18	0.27	0.26	0.34	0.37	0.59	DNAJC28
1	ENSGALG00000037423	0	0.09	0.24	0.11	-0.05	0.22	1.62	2	PTPRK
1	ENSGALG00000037655	0	-0.08	0.04	-0.22	0.02	0.17	0.54	0.53	BCL9
1	ENSGALG00000037669	0	0.25	0.42	0.17	0.05	0.19	1.88	2.05	FKBP9
1	ENSGALG00000037675	0	-0.22	-0.18	0	0.7	0.74	1.69	1.93	COL14A1
1	ENSGALG00000037777	0	0.04	-0.13	-0.07	-0.15	0.09	0.25	0.46	MSC
1	ENSGALG00000037791	0	0.26	0.25	0.28	0.29	0.17	0.51	0.38	FRMD4B
1	ENSGALG00000037811	0	0.08	0.18	0	0.2	0.16	0.54	0.63	NRSN1
1	ENSGALG00000037838	0	-0.47	-0.29	-0.04	0.4	0.12	0.24	1.39	ND6
1	ENSGALG00000037841	0	-0.13	0.2	0.02	0.23	0.15	0.46	0.51	GRM7
1	ENSGALG00000037852	0	-0.1	-0.17	-0.11	0.6	0.86	0.79	1.32	HSD17B7
1	ENSGALG00000037939	0	-0.41	-0.35	-0.35	0.44	0.48	0.51	1.19	ADGRG1
1	ENSGALG00000038022	0	0.27	0.34	0.44	0.14	0.71	2.61	2.95	COL22A1
1	ENSGALG00000038155	0	-0.1	-0.11	-0.06	0.21	0.2	0.59	0.68	AP3M2
1	ENSGALG00000038223	0	-0.02	-0.03	-0.12	-0.02	-0.01	0.69	1.08	WHRN
1	ENSGALG00000038330	0	-0.25	-0.29	-0.38	-0.11	-0.06	0.27	0.71	ATG9B
1	ENSGALG00000038385	0	0.18	0.21	0.27	0.28	0.2	0.66	0.56	MTFR1
1	ENSGALG00000038399	0	-0.33	-0.15	-0.15	-0.12	0.04	0.77	0.85	PLEKHA6
1	ENSGALG00000038433	0	-0.19	-0.09	-0.05	0.13	0.28	0.42	0.33	SPON2
1	ENSGALG00000038574	0	0.04	0.05	-0.05	0.2	0.15	0.75	1.01
1	ENSGALG00000038583	0	-0.05	0.07	-0.01	0.08	0.05	0.37	0.48
1	ENSGALG00000038584	0	0.04	-0.02	0.3	1.16	1.44	1.28	1.5
1	ENSGALG00000038733	0	0.37	0.32	0.04	0.25	0.3	1.17	0.96	TRAK1
1	ENSGALG00000038768	0	0.05	0.31	-0.13	0.68	0.75	1.75	1.48	FAM20C
1	ENSGALG00000038782	0	0.25	-0.03	-0.03	0.06	0.35	0.48	0.54	ZC3H12D
1	ENSGALG00000038884	0	-0.39	-0.32	-0.1	1.17	1.62	4.67	5.35	SRL
1	ENSGALG00000038919	0	0	0.13	0	1.82	2.82	2.48	2.96	SLC32A1
1	ENSGALG00000038984	0	0.05	0.04	0.06	0.14	0.39	2.43	3.33
1	ENSGALG00000039092	0	0	0.15	0	0.34	0.14	0.98	1.06	STAC
1	ENSGALG00000039107	0	-0.15	-0.08	-0.14	0.28	-0.05	0.26	0.65
1	ENSGALG00000039170	0	0.17	-0.24	-0.01	0.25	0.68	2.34	2.92	LHFPL5
1	ENSGALG00000039209	0	-0.02	0.16	0.39	0.77	1.69	5.77	5.44	WIF1
1	ENSGALG00000039216	0	-0.49	-0.67	-0.24	-0.31	1.04	2.22	2.68	COL6A2
1	ENSGALG00000039219	0	-0.21	-0.2	-0.33	0.11	0.24	1.92	2.8	ADAMTS14
1	ENSGALG00000039385	0	0	0	0	0	0	0.57	0.84
1	ENSGALG00000039455	0	0.17	0.18	0.19	0.42	0.26	0.91	0.78	VAPA
1	ENSGALG00000039468	0	-0.04	-0.04	-0.15	-0.09	-0.08	1	1.31
1	ENSGALG00000039509	0	0.18	0.19	0.33	0.03	0.28	0.78	1.11
1	ENSGALG00000039583	0	0.2	0.16	0.01	0.2	0.21	1.19	0.79	MITF
1	ENSGALG00000039587	0	-0.23	-0.11	0.04	0.13	-0.02	0.33	0.53	SYNDIG1
1	ENSGALG00000039606	0	0.42	0.41	0.35	0.4	0.47	0.75	0.46	CLN8
1	ENSGALG00000039728	0	-0.12	-0.14	-0.08	-0.25	0.11	0.62	0.62	SHOX2
1	ENSGALG00000039817	0	0.18	-0.09	0.22	-0.09	0.14	0.7	1.08	NOG2
1	ENSGALG00000039861	0	0.42	0.33	0.38	0.34	0.49	1.87	1.49	PLXNB2
1	ENSGALG00000039985	0	0.03	0.4	0.2	0.23	0.24	2.83	2.23	CDH11
1	ENSGALG00000040023	0	0.33	0.35	0.18	0.38	0.43	0.93	0.53	MAPK11
1	ENSGALG00000040028	0	0.28	0.35	0.03	0.15	0.31	0.93	1.09	GLB1
1	ENSGALG00000040030	0	-0.71	-0.76	-0.93	-0.5	-0.09	1.15	1.94	PHLDB1
1	ENSGALG00000040131	0	-0.09	-0.13	-0.16	0.15	0.38	1.13	1.31
1	ENSGALG00000040136	0	0.06	-0.1	-0.18	0.05	0.11	0.9	0.85	PSTPIP2
1	ENSGALG00000040167	0	0.06	0.11	0.19	-0.03	0.18	0.63	0.57	TPD52
1	ENSGALG00000040184	0	0.41	0.4	0.25	0.11	0.31	0.89	0.97	RIMKLB
1	ENSGALG00000040241	0	-0.26	-0.18	-0.03	0.84	0.98	4.25	5.03	NTRK3
1	ENSGALG00000040249	0	-0.05	-0.17	-0.04	0.18	-0.01	0.37	0.62	BHLHE22
1	ENSGALG00000040276	0	0.11	0.12	0.17	0.79	0.61	1.49	1.75	RUNX2
1	ENSGALG00000040493	0	0.43	0.19	0.09	0.28	0.74	2.11	1.92	PTN
1	ENSGALG00000040529	0	0.03	-0.24	0.25	0.6	0.83	3.45	3.89	DLX3
1	ENSGALG00000040606	0	-0.15	-0.15	-0.05	0.06	0.03	0.23	0.44	RAC3
1	ENSGALG00000040648	0	-0.34	-0.43	-0.2	0.03	0.22	2.2	3.14	RGS11
1	ENSGALG00000040655	0	-0.1	-0.15	-0.19	-0.02	0.4	1.75	2.3	FAM20A
1	ENSGALG00000040854	0	0.22	0.34	0.45	0.48	0.46	1.29	0.54	CPPED1
1	ENSGALG00000040857	0	-0.26	-0.35	-0.16	0.06	0.14	0.13	0.29	TECTA
1	ENSGALG00000040929	0	-0.03	0.05	-0.06	0.14	0.17	0.98	1.31	C15orf62
1	ENSGALG00000040947	0	0.26	0.34	0.2	0.15	0.15	0.62	0.64	CREG2
1	ENSGALG00000040993	0	0.04	0.03	-0.22	0.23	0.29	2.71	3.21	BAMBI
1	ENSGALG00000041013	0	0.21	0.27	0.23	0.2	0.42	1.02	0.76	TNS1
1	ENSGALG00000041034	0	0.11	0.02	0.11	0.32	0.26	0.61	0.28	MIA3
1	ENSGALG00000041120	0	0.01	-0.14	-0.22	0.27	0.67	0.19	0.75	METTL24
1	ENSGALG00000041238	0	-0.37	-0.28	-0.33	-0.02	-0.17	0.95	1.48
1	ENSGALG00000041417	0	0.28	0.21	0.15	0.42	0.44	0.65	0.34	ACADSB
1	ENSGALG00000041419	0	-0.05	0.08	-0.05	-0.2	-0.08	1.23	1.87
1	ENSGALG00000041422	0	0.2	0.18	0.3	0.63	0.63	1.25	0.59
1	ENSGALG00000041500	0	-0.11	-0.16	-0.05	0.26	0.3	0.05	0.66
1	ENSGALG00000041522	0	0.01	-0.09	0.06	-0.1	-0.01	0.41	0.7	CLCF1
1	ENSGALG00000041524	0	-0.1	-0.02	-0.17	0.19	0.18	0.39	0.53
1	ENSGALG00000041555	0	-0.87	-1.06	-0.11	1.49	2.43	6.22	7.18	COL1A1
1	ENSGALG00000041680	0	0.29	0.08	0.23	0.28	0.29	1.81	1.48	KCNT2
1	ENSGALG00000041687	0	-0.28	-0.36	-0.34	0.41	0.86	0.74	1.27	SREBF2
1	ENSGALG00000041722	0	-0.44	-0.44	-0.6	-0.12	-0.12	0.61	1.09	STX1A
1	ENSGALG00000041808	0	0.21	0.1	0.12	0.2	0.07	0.68	0.61	ANO1
1	ENSGALG00000041814	0	0.06	-0.08	0.18	0.27	0.36	0.82	0.43	DYNC2H1
1	ENSGALG00000041834	0	-0.83	-0.41	-0.84	-0.38	-0.21	0.95	1.43	AEBP1
1	ENSGALG00000041861	0	0.13	0.26	0.08	0.29	0.16	0.74	0.45	TCTN1
1	ENSGALG00000041878	0	0	0	0	0.35	0.95	1.54	1.94	AQP5
1	ENSGALG00000041911	0	0.06	0.06	0.01	-0.01	-0.02	0.48	0.81	AAK1
1	ENSGALG00000041965	0	-0.38	-0.23	-0.35	-0.07	-0.28	0.56	1.2	MIOX
1	ENSGALG00000041969	0	0.19	0.21	0.04	0.22	0.2	0.87	0.69	MTSS1
1	ENSGALG00000042030	0	-0.04	-0.19	-0.17	0.06	-0.14	0.73	1.55	P4HA3
1	ENSGALG00000042045	0	-0.31	-0.1	-0.2	-0.37	-0.09	0.76	1.45	IRX3
1	ENSGALG00000042055	0	-0.17	-0.13	-0.5	-0.08	0	0.77	0.8	RXRA
1	ENSGALG00000042063	0	-0.07	0.14	-0.05	0.05	0.03	1.37	1.12	EPDR1
1	ENSGALG00000042148	0	0.09	-0.11	-0.15	0.51	0.86	1.24	1.29	FKBP5
1	ENSGALG00000042159	0	-0.06	-0.01	-0.1	-0.2	0.09	2.57	2.96	SLITRK3
1	ENSGALG00000042199	0	-0.32	-0.46	-0.55	-0.02	0.29	1.74	2.01	SLC12A5
1	ENSGALG00000042325	0	-0.22	-0.24	-0.24	-0.12	-0.14	0.34	0.68	CIZ1
1	ENSGALG00000042365	0	-0.27	-0.43	-0.48	-0.03	-0.09	0.84	1.6	CARD10
1	ENSGALG00000042371	0	0.17	0.29	0.29	0.06	0.17	0.66	0.84	ANO10
1	ENSGALG00000042422	0	-0.42	-0.39	-0.26	-0.22	-0.03	1.02	1.45	GLI1
1	ENSGALG00000042478	0	-0.32	-0.27	-0.29	0.08	0.03	0.6	0.93	ND4L
1	ENSGALG00000042533	0	0.3	0.28	0.43	0.26	0.34	1.06	1.09	TSPOAP1
1	ENSGALG00000042534	0	0.59	0.43	0.43	0.87	1.24	4.56	4.26	NFATC1
1	ENSGALG00000042570	0	-0.01	0.01	0.15	1.1	1.7	1.54	1.66
1	ENSGALG00000042647	0	0.13	0.03	0.03	0.71	1.11	0.52	0.9
1	ENSGALG00000042750	0	-0.45	-0.32	-0.36	0.09	-0.09	0.48	1.22	ND1
1	ENSGALG00000042851	0	0.29	0.32	0.23	0.27	0.24	0.95	0.6	PPARGC1A
1	ENSGALG00000042871	0	-0.36	-0.78	-0.54	2.03	2.72	3.18	3.34	SLIT1
1	ENSGALG00000042928	0	-0.06	-0.11	0.15	0.13	0.47	0.87	0.54
1	ENSGALG00000043035	0	-0.26	-0.3	-0.09	0.54	0.85	0.57	1.06	SHISA2
1	ENSGALG00000043167	0	0.02	0.39	0.65	0.63	0.87	0.92	0.42	TNFRSF11B
1	ENSGALG00000043198	0	-0.66	-0.46	-0.64	-0.17	-0.35	0.42	0.99
1	ENSGALG00000043287	0	0.18	0.6	0.24	0.29	0.62	1.25	0.97	CAV1
1	ENSGALG00000043302	0	-0.35	-0.39	-0.4	-0.3	-0.24	1.23	2.09	LAT2
1	ENSGALG00000043318	0	0.19	0.27	0.12	0.18	0.4	0.99	1.06	NMNAT1
1	ENSGALG00000043355	0	-0.02	0.13	0.04	0.13	0.24	1.05	1.34
1	ENSGALG00000043439	0	0.03	-0.02	0.11	0.4	0.3	0.59	0.27	NSMCE2
1	ENSGALG00000043476	0	-0.18	0.05	-0.06	-0.07	0.01	0.26	0.47	ARF5
1	ENSGALG00000043532	0	-0.06	0.15	-0.07	0.03	-0.03	1.52	1.73	SBSPON
1	ENSGALG00000043556	0	0.33	0.24	0.11	0.37	0.38	1.65	1.91
1	ENSGALG00000043573	0	0.21	0.13	-0.11	0.18	0.03	1.19	1.27	CHMP4C
1	ENSGALG00000043662	0	-0.42	-0.49	-0.48	-0.14	-0.03	1.09	1.86	NDRG4
1	ENSGALG00000043694	0	0.55	0.54	0.2	0.6	0.71	0.59	0.68	RAPGEF4
1	ENSGALG00000043768	0	-0.4	-0.28	-0.27	0.16	-0.02	0.6	1.25	MT-ND2
1	ENSGALG00000043828	0	-0.22	-0.27	0.02	0.59	0.78	3.05	3.81	HEXA
1	ENSGALG00000043920	0	0.1	0.17	0.17	0.58	0.53	0.77	0.45	OTUD3
1	ENSGALG00000044069	0	0.09	0.03	0.11	0.09	0.02	0.55	0.62
1	ENSGALG00000044235	0	-0.1	0.17	0.29	0.77	0.83	0.71	1.14	MAB21L2
1	ENSGALG00000044606	0	0.18	0.19	0.31	0.56	0.6	0.63	0.72	MEP1B
1	ENSGALG00000044675	0	0.08	-0.02	0.07	0.17	0.21	2.03	1.9	MATN2
1	ENSGALG00000045196	0	-0.14	-0.1	-0.09	0.04	0.06	2.13	2.77	LAPTM4B
1	ENSGALG00000045232	0	0.05	0.04	0.24	0.38	0.15	0.51	0.39
1	ENSGALG00000045280	0	0	0.27	0	0.54	0.5	1.47	1.77
1	ENSGALG00000045522	0	0	0	0	0.15	0.33	1.21	1.57	C6orf58
1	ENSGALG00000045584	0	0.13	0.07	0.18	0.02	0.22	0.65	0.56
1	ENSGALG00000045602	0	-0.63	-0.37	-0.33	-0.21	0.11	0.71	1.78
1	ENSGALG00000045636	0	-0.15	-0.2	-0.14	0.24	0.03	1.46	1.76
1	ENSGALG00000045642	0	0.03	-0.01	-0.31	-0.11	-0.02	1.72	1.95	TNFRSF11A
1	ENSGALG00000046258	0	0.09	0.1	0.03	0.24	0.28	1.43	0.98	CIBAR1
1	ENSGALG00000046687	0	-0.46	-0.39	-0.35	0	0.1	0.38	0.56	EPS8L3
1	ENSGALG00000046705	0	-0.22	-0.33	-0.31	-0.07	0.18	0.09	0.28
1	ENSGALG00000046706	0	-0.29	-0.06	-0.04	0.02	-0.09	0.52	1.06
1	ENSGALG00000046708	0	-0.26	-0.23	0.15	0.19	0.53	2.82	3.68	PTGES
1	ENSGALG00000046727	0	-0.35	-0.32	-0.52	-0.25	-0.16	0.61	1.19
1	ENSGALG00000046976	0	0.04	-0.09	0.03	0.36	0.6	2.17	2.69
1	ENSGALG00000046985	0	-0.1	0.07	0.04	0.22	0.27	0.45	0.29
1	ENSGALG00000047017	0	-0.13	-0.06	-0.1	0.12	0.04	0.44	0.76	PHYHIP
1	ENSGALG00000047019	0	0.01	0.02	-0.16	0.23	0.28	0.72	0.8
1	ENSGALG00000047027	0	-0.31	-0.11	-0.33	-0.14	0.34	0.41	0.58
1	ENSGALG00000047232	0	0.23	0.08	0.26	0.46	0.82	3.72	4.06
1	ENSGALG00000047290	0	-0.59	-0.44	-0.61	0.01	0.36	0.65	1.2	KIAA1755
1	ENSGALG00000047356	0	-0.55	-0.21	-0.87	-0.12	-0.09	1.58	2	VASN
1	ENSGALG00000047441	0	-0.14	-0.01	-0.3	0.1	0.17	0.18	0.56	TRARG1
1	ENSGALG00000047559	0	-0.14	-0.04	-0.1	0.04	0.21	0.7	0.88	DENND2B
1	ENSGALG00000047771	0	-0.58	-0.4	-0.45	-0.26	-0.41	0.47	1.24	PGF
1	ENSGALG00000047775	0	-0.32	0.01	0.01	-0.16	0.28	2.93	3.59
1	ENSGALG00000047845	0	-0.04	-0.18	0.23	0.34	0.51	0.18	0.29
1	ENSGALG00000047858	0	0.31	0.4	0.14	0.34	0.47	0.59	0.4
1	ENSGALG00000048005	0	0	0	0	0.15	0.33	1.06	1.17
1	ENSGALG00000048024	0	-0.2	-0.13	-0.16	0.08	0.19	1.76	2.58
1	ENSGALG00000048144	0	-0.14	-0.1	-0.46	-0.4	-0.14	1.43	1.86
1	ENSGALG00000048179	0	0.08	-0.11	0.05	0.15	0.03	2.15	2.88
1	ENSGALG00000048205	0	-0.27	-0.32	-0.02	0.67	0.84	0.93	1.86
1	ENSGALG00000048285	0	-0.51	-0.5	-0.56	0	0.12	0.8	1.72	TCN2
1	ENSGALG00000048467	0	-0.21	-0.15	-0.22	-0.15	-0.1	0.39	0.99	SYP
1	ENSGALG00000048528	0	0.19	0.18	0.23	-0.17	0.49	0.66	0.96
1	ENSGALG00000048674	0	0.47	0.29	0.16	0.38	0.31	1.2	0.72
1	ENSGALG00000048954	0	-0.02	0.11	1.08	2.28	3.65	7.39	7.38	DMP1
1	ENSGALG00000049026	0	-0.32	-0.38	-0.36	-0.27	0.25	0.45	0.56	MAP2K7
1	ENSGALG00000049390	0	-0.59	-0.58	-0.63	0.21	0.08	0.15	0.54
1	ENSGALG00000049395	0	-0.51	-0.19	-0.11	-0.04	0.12	2.64	3.9
1	ENSGALG00000049401	0	0.19	0.02	0.06	0.51	0.46	1.06	0.65
1	ENSGALG00000049422	0	-0.02	-0.09	-0.26	0.05	-0.04	3.25	2.89	ATF3
1	ENSGALG00000049533	0	-0.61	-0.42	-0.65	-0.04	0.16	0.09	0.84
1	ENSGALG00000049566	0	0.05	0.1	-0.02	-0.01	0.08	0.4	0.54
1	ENSGALG00000049574	0	-0.2	-0.36	-0.14	0.22	0.12	0.58	0.7
1	ENSGALG00000049728	0	-0.01	0.03	-0.04	-0.01	0.15	2.08	2.51
1	ENSGALG00000049835	0	0.15	0.28	0.12	0.64	0.87	1.09	0.72	S1PR3
1	ENSGALG00000049889	0	0.18	0.23	0.19	0.14	0.23	0.51	0.36
1	ENSGALG00000050002	0	-0.06	-0.04	0.11	0.68	0.46	1.32	0.83	COLEC11
1	ENSGALG00000050038	0	-0.01	-0.01	0.01	-0.07	0.09	0.33	0.47
1	ENSGALG00000050173	0	-0.23	0	-0.1	0.1	0.17	1.08	1.67	TCEA3
1	ENSGALG00000050334	0	-0.08	0	-0.29	0.13	0.15	1.89	2.57
1	ENSGALG00000050352	0	-0.19	-0.1	-0.16	-0.14	0.05	0.63	0.62	BCL2L15
1	ENSGALG00000050387	0	0	0	0	0.21	0.49	1.14	1.43
1	ENSGALG00000050442	0	0.18	0.03	0.25	0.49	0.37	0.6	0.45
1	ENSGALG00000050491	0	-0.39	-0.36	-0.47	-0.19	-0.02	0.28	0.95	SLC35E4
1	ENSGALG00000050728	0	-0.28	-0.22	0.02	0.36	0.88	4.12	5.17
1	ENSGALG00000050811	0	0.13	0	-0.13	0.62	1.07	3.77	4.9	SP7
1	ENSGALG00000050840	0	0.39	0.28	0.34	0.36	0.16	0.77	0.83	APCDD1
1	ENSGALG00000051033	0	-0.09	-0.18	0	0.07	0.41	1.87	2.26
1	ENSGALG00000051415	0	0.12	0.2	0.18	0.24	0.07	0.66	0.46	TM2D1
1	ENSGALG00000051442	0	-0.17	-0.11	-0.13	0.02	0.11	0.26	0.58	TSC22D1
1	ENSGALG00000051510	0	-0.09	0.11	0.19	0.35	0.61	0.6	0.29
1	ENSGALG00000051518	0	-0.1	0.09	0.07	0.22	0.14	0.95	0.89
1	ENSGALG00000051635	0	-0.1	-0.01	-0.01	0.35	0.32	0.45	0.26
1	ENSGALG00000051672	0	0.32	0.28	0.23	0.25	0.38	2.14	1.97	NHLRC3
1	ENSGALG00000051767	0	-0.04	-0.4	-0.31	0.46	0.52	0.49	0.3
1	ENSGALG00000051871	0	-0.14	-0.17	0.02	0.06	0.03	0.46	0.56	INHBC
1	ENSGALG00000052110	0	0	0	0	0	0	0.48	1.19
1	ENSGALG00000052122	0	-0.04	0.18	-0.03	0.07	0.14	0.18	0.58
1	ENSGALG00000052168	0	0.24	0.19	0.15	0.01	0.41	0.47	0.66
1	ENSGALG00000052212	0	-0.14	0.1	-0.02	-0.04	0.08	0.49	0.33
1	ENSGALG00000052302	0	-0.27	-0.34	-0.4	0.07	0.1	1.95	2.55
1	ENSGALG00000052541	0	-0.2	-0.07	-0.2	-0.03	0.11	0.19	0.32
1	ENSGALG00000052629	0	0.18	0.39	0.1	0.33	0.31	2.7	2.82	TWSG1
1	ENSGALG00000052645	0	0.38	0.51	0.5	1.07	1.4	0.91	0.98
1	ENSGALG00000052744	0	-0.09	-0.08	-0.25	0.18	0.08	0.4	0.6
1	ENSGALG00000052786	0	0.07	0.08	0.24	0.74	0.9	0.71	0.73
1	ENSGALG00000052799	0	-0.03	0.18	0.28	0.32	0.22	0.87	0.64
1	ENSGALG00000053025	0	-0.27	-0.35	-0.31	-0.14	-0.13	0.7	1.27
1	ENSGALG00000053135	0	-0.08	-0.13	0.01	0.04	-0.02	1.3	1.25
1	ENSGALG00000053145	0	-0.01	0.07	0.16	0.34	0.13	1.41	1.65
1	ENSGALG00000053336	0	0.09	-0.24	-0.24	-0.12	0.31	1.38	1.71
1	ENSGALG00000053543	0	-0.16	-0.21	-0.23	0.16	0.11	0.34	0.88
1	ENSGALG00000053549	0	-0.26	-0.28	-0.34	-0.14	0.03	1.21	1.73	ADAM8
1	ENSGALG00000053574	0	0.15	0.19	0.08	0.43	0.29	0.51	0.68
1	ENSGALG00000053778	0	-0.1	0.14	-0.16	0.37	0.04	0.89	0.91
1	ENSGALG00000054154	0	-0.35	-0.33	-0.25	0.21	0.17	0.22	1.07
1	ENSGALG00000054319	0	0.35	0.19	0.13	0.64	0.71	0.99	0.59	ELOVL6
1	ENSGALG00000054469	0	0.33	0.07	0.25	0.19	0.19	1.15	1.23	DISP1
1	ENSGALG00000054686	0	-0.13	-0.06	0.03	-0.04	-0.08	0.51	0.89	PFN2
1	ENSGALG00000054723	0	-0.46	-0.41	-0.4	-0.41	-0.18	1.36	1.61	AMOTL2
1	ENSGALG00000054783	0	-0.06	0.12	0.47	0.31	0.19	0.49	0.42	NDRG1
1	ENSGALG00000054944	0	0.12	0.12	0.16	0.32	0.23	1.77	1.03	GULP1
1	ENSGALG00000055178	0	0.22	0.03	-0.33	-0.16	0.41	1.65	2.1
1	ENSGALG00000055237	0	-0.05	-0.04	-0.31	-0.04	0.31	0.83	0.87
1	ENSGALG00000055246	0	0.01	0.24	0.05	0.02	0.06	1.16	1.19
1	ENSGALG00000055269	0	-0.17	-0.03	0	0.11	0.15	0.43	0.56
1	ENSGALG00000055307	0	0.39	0.37	0.53	0.43	0.36	1.83	1.35
1	ENSGALG00000055348	0	0.13	0.22	-0.02	0.28	0.39	2.03	2.11
1	ENSGALG00000055485	0	-0.24	-0.11	-0.14	0.12	0.01	0.23	0.32
1	ENSGALG00000055501	0	0.02	-0.25	-0.11	-0.25	0.04	1.48	1.83
1	ENSGALG00000055506	0	-0.09	0.07	0.02	0.43	0.67	0.46	0.51
1	ENSGALG00000055507	0	0.21	0.32	-0.02	0.1	-0.01	3.1	3.14
1	ENSGALG00000055738	0	0	0	0	0.36	0.57	0.55	0.33
1	ENSGALG00000055784	0	0.01	0.2	0.3	0.42	0.58	1.63	1.87
1	ENSGALG00000055823	0	-0.1	-0.11	-0.07	-0.13	0.08	1.48	1.64
1	ENSGALG00000055857	0	-0.05	0.02	0.07	0.06	0.04	0.46	0.65
1	ENSGALG00000055875	0	-0.14	-0.05	-0.14	0.34	0.3	1.02	1.16
1	ENSGALG00000055916	0	-0.05	-0.03	0.21	0.33	0.4	2.18	1.67
1	ENSGALG00000055934	0	0.28	-0.06	-0.1	0.31	0.26	0.84	0.86
1	ENSGALG00000056038	0	0.12	0.24	0.4	0.88	1.13	2.68	2.55
1	ENSGALG00000056100	0	-0.08	-0.07	-0.08	0.1	0.04	0.73	1.07
1	ENSGALG00000056114	0	0.03	-0.06	-0.08	0	0.24	0.37	0.61
1	ENSGALG00000056154	0	0.24	0.32	0.2	0.34	0.39	0.74	0.43
1	ENSGALG00000056286	0	-0.17	0.07	-0.17	0.15	0.27	2.14	2.25
1	ENSGALG00000056355	0	-0.03	-0.07	0.05	0.43	0.33	0.54	0.51
1	ENSGALG00000056382	0	0.09	-0.01	0.1	0.42	0.35	0.69	0.33
1	ENSGALG00000056507	0	-0.01	0.13	0.17	0.25	0.28	1.32	1.69
1	ENSGALG00000056557	0	0	0	0	0.15	0.14	0.52	1.07
1	ENSGALG00000056588	0	0.06	0.06	0.11	0.15	0.28	1.14	1.4
1	ENSGALG00000056619	0	0.19	0.29	0.63	0.75	0.7	2.78	2.43
1	ENSGALG00000056659	0	0.43	0.13	0.16	0.21	0.51	1.61	2.06
1	ENSGALG00000056813	0	0	0	0.3	0.32	0.65	1.59	1.4
1	ENSGALG00000056916	0	-0.06	0.16	0.05	1.34	1.59	3.01	2.94
1	ENSGALG00000056922	0	0.17	0.09	0.17	0.1	0.28	0.62	0.74
1	ENSGALG00000056951	0	-0.1	-0.02	0	0.03	0.2	1.41	2.02
1	ENSGALG00000056957	0	0.42	0.11	0.44	0.65	0.59	1.69	2.09
1	ENSGALG00000057031	0	0	0	0	0.41	0.38	3.03	2.65
1	ENSGALG00000057076	0	-0.14	-0.06	-0.4	0.12	0.12	1.66	1.68
1	ENSGALG00000057134	0	-0.06	0.09	0.45	1.13	1.26	1.24	1.37
1	ENSGALG00000057176	0	0	0	0	0	0.36	0.81	0.51
1	ENSGALG00000057218	0	-0.18	-0.24	-0.26	0.01	0.11	0.3	0.48
1	ENSGALG00000057229	0	-0.21	-0.03	-0.06	0.1	0.16	0.59	0.78
1	ENSGALG00000057267	0	0.01	-0.13	-0.02	0.4	0.28	0.54	0.53
1	ENSGALG00000057273	0	-0.09	-0.01	-0.01	0.02	0.22	0.84	1.02
1	ENSGALG00000057320	0	0	0	0	0	0	0.62	0.66
1	ENSGALG00000057419	0	-0.48	-0.62	-0.79	-0.07	-0.25	1.35	1.6
1	ENSGALG00000057586	0	-0.33	0	-0.16	0.03	0.28	0.16	0.2
1	ENSGALG00000057624	0	-0.06	0.09	-0.11	0.19	0.05	0.6	0.56
1	ENSGALG00000057633	0	-0.32	0.04	-0.02	-0.01	0.05	0.54	0.84
1	ENSGALG00000057634	0	0.16	0.31	0.16	0.15	0.4	2.79	2.3
1	ENSGALG00000057774	0	-0.11	-0.09	-0.1	0.42	0.27	0.39	0.9
1	ENSGALG00000057789	0	0	0	0	0.16	0.31	0.69	1.08
1	ENSGALG00000057812	0	-0.08	-0.13	-0.1	0.14	0.23	1.59	1.47
1	ENSGALG00000057895	0	-0.03	0.07	0.11	0.12	0.2	0.23	0.48
1	ENSGALG00000057983	0	-0.23	0.12	0.02	-0.07	-0.09	1.15	1.34
1	ENSGALG00000058032	0	0.18	0.08	0.17	0.4	0.48	1.45	0.97
1	ENSGALG00000058080	0	0.05	0.14	-0.08	-0.01	0.07	1.28	1.72
1	ENSGALG00000058115	0	-0.03	0.17	-0.16	0.27	0.54	0.72	0.47
1	ENSGALG00000058175	0	-0.23	-0.21	-0.42	-0.03	0.1	1.16	1.64
1	ENSGALG00000058187	0	-0.05	-0.13	0.43	0.53	0.77	1.83	1.85
1	ENSGALG00000058210	0	0.05	0.07	0.11	-0.01	0.16	1.91	1.75
1	ENSGALG00000058335	0	-0.02	0.02	0	0.11	0.1	0.75	0.63
1	ENSGALG00000058527	0	-0.03	0.06	0.34	0.88	1.07	0.99	1.18
1	ENSGALG00000058598	0	-0.38	-0.31	-0.43	-0.28	-0.26	0.87	1.28
1	ENSGALG00000058612	0	0.08	0.18	0.08	0.42	0.27	0.19	0.61
1	ENSGALG00000058676	0	-0.31	-0.36	-0.33	0.03	0.08	0.06	0.27
1	ENSGALG00000058691	0	0.06	0.08	0.03	0.37	0.26	0.6	0.46
1	ENSGALG00000058705	0	-0.3	-0.1	-0.24	0.25	0.34	0.17	0.43
1	ENSGALG00000058753	0	-0.19	-0.24	-0.04	-0.01	-0.05	0.4	0.59
1	ENSGALG00000058803	0	-0.17	-0.06	-0.15	0.06	-0.12	1.13	1.29
1	ENSGALG00000058847	0	0.14	0.09	0.17	0.75	0.45	1.24	0.93
1	ENSGALG00000058877	0	0	0	0	0.36	0.93	0.84	1.15
1	ENSGALG00000058926	0	-0.25	-0.2	-0.13	-0.11	0.2	0.33	0.51
1	ENSGALG00000058934	0	0.14	0.11	0.02	0.11	0.15	0.57	0.53
1	ENSGALG00000058990	0	0.72	0.83	0.87	0.95	0.86	1.3	1.04
1	ENSGALG00000058992	0	-0.23	-0.19	-0.13	0.01	0.01	1.6	1.89
1	ENSGALG00000059129	0	-0.34	0.08	0.27	0.4	0.92	1.69	2.07
1	ENSGALG00000059149	0	0.03	0.06	-0.1	0.26	0.28	0.1	0.52
1	ENSGALG00000059240	0	0.15	0.23	0.32	0.53	0.75	1.38	0.98
1	ENSGALG00000059311	0	-0.05	0.07	0.04	0.05	-0.12	1.09	1.79
1	ENSGALG00000059329	0	-0.01	0.16	0.55	1.21	1.24	1.19	1.29
1	ENSGALG00000059343	0	0	0.14	0	0.17	0.14	0.94	0.84
1	ENSGALG00000059465	0	-0.11	-0.03	-0.2	0.53	0.4	0.4	0.49
1	ENSGALG00000059516	0	0.02	-0.15	-0.28	0.04	0.19	2.22	1.85
1	ENSGALG00000059539	0	0.31	0.34	0.44	0.57	0.6	1.62	1.2
1	ENSGALG00000059548	0	-0.06	-0.12	-0.06	0.34	0.16	0.13	0.4
1	ENSGALG00000059699	0	0.16	0	0	0.19	0.5	1.17	1.53
1	ENSGALG00000059702	0	0.2	0.16	0.05	0.27	0.51	2.37	2.8
1	ENSGALG00000059723	0	-0.09	0.04	-0.09	0.23	0.11	1.49	2.09
1	ENSGALG00000059766	0	0.22	0.18	0.44	0.62	0.6	0.61	0.45
1	ENSGALG00000059774	0	0.1	0.06	-0.03	0.3	0.48	0.37	0.35
1	ENSGALG00000059815	0	0.34	0.34	0.51	0.3	0.29	0.77	0.8
1	ENSGALG00000059845	0	0.11	0.18	0.18	0.06	0.09	0.32	0.51
1	ENSGALG00000059990	0	0.06	0.11	0.07	0.22	0.22	1.3	0.91
1	ENSGALG00000060009	0	-0.17	-0.23	-0.12	-0.21	0.06	1.83	2.54
1	ENSGALG00000060019	0	-0.31	-0.21	-0.33	-0.12	0.05	0.44	0.78
1	ENSGALG00000060085	0	0.16	0.1	0.29	1.3	1.65	5.14	5.21
1	ENSGALG00000060125	0	-0.24	-0.29	-0.42	0	0.2	0.07	0.58
1	ENSGALG00000060285	0	0.13	0.23	0	0.15	0.31	0.98	1.29
1	ENSGALG00000060292	0	0.13	-0.03	-0.14	0.08	0.13	0.68	0.92
1	ENSGALG00000060355	0	-0.26	-0.31	-0.35	0.29	0.13	0.32	0.36
1	ENSGALG00000060370	0	0.01	0.11	-0.09	0.1	0.03	1.01	0.79
1	ENSGALG00000060420	0	-0.04	-0.01	-0.06	0.32	0.16	0.76	0.55
1	ENSGALG00000060468	0	-0.19	-0.03	0.01	0.35	0.37	1.83	2.09
1	ENSGALG00000060470	0	0	0	0	0.19	0.52	1.41	1.44
1	ENSGALG00000060495	0	-0.33	-0.14	0.03	0.37	0.66	2.42	3.29
1	ENSGALG00000060576	0	-0.08	0.13	0.14	0.26	0.07	0.58	0.65
1	ENSGALG00000060685	0	-0.15	-0.23	-0.37	-0.17	0.18	0.75	0.78
1	ENSGALG00000060698	0	0.01	0.04	0.13	0.38	0.38	0.62	0.45
1	ENSGALG00000060741	0	0.36	0.33	0.29	0.64	0.47	1.04	0.47
1	ENSGALG00000060781	0	-0.16	0.1	-0.16	-0.03	0	0.27	0.53
1	ENSGALG00000060803	0	0.32	0.37	0.33	0	0.65	2.14	2.4
1	ENSGALG00000060809	0	0.18	0.01	-0.14	-0.05	0.56	2.09	3.44
1	ENSGALG00000060936	0	0	0	0	0	0	1.15	1.51
1	ENSGALG00000061007	0	0.11	0.08	-0.01	0.01	0.08	0.98	0.95
1	ENSGALG00000061048	0	-0.09	-0.18	-0.36	-0.02	0.22	0.82	0.73
1	ENSGALG00000061058	0	-0.35	-0.43	-0.31	-0.08	-0.18	1.14	1.3
1	ENSGALG00000061408	0	-0.29	-0.25	-0.31	-0.05	0.54	0.16	0.78
1	ENSGALG00000061414	0	-0.08	-0.1	-0.27	-0.24	0.21	0.45	1
1	ENSGALG00000061431	0	-0.39	-0.23	-0.28	0.19	0.05	0.22	0.58
1	ENSGALG00000061444	0	0.27	0.13	0.2	0	0.28	0.82	1.08
1	ENSGALG00000061455	0	-0.24	-0.27	-0.15	0.09	0.7	0.12	0.67
1	ENSGALG00000061558	0	-0.33	-0.24	-0.25	-0.14	-0.04	0.15	0.25
1	ENSGALG00000061618	0	0.31	0.34	0.32	0.58	0.39	0.85	0.52
1	ENSGALG00000061738	0	0	0	0	0	0.14	1.08	1.02
1	ENSGALG00000061856	0	0.1	-0.09	0.11	0.14	0.25	0.7	0.73
1	ENSGALG00000061864	0	-0.4	-0.41	-0.28	-0.1	0.01	3.02	4.07
1	ENSGALG00000061897	0	-0.15	-0.03	0.2	0.45	0.44	0.41	0.35
1	ENSGALG00000061931	0	0.31	0.15	0.14	0.5	0.55	0.79	1.05
1	ENSGALG00000061960	0	0.02	0.18	0.3	0.21	0.25	0.89	0.5
1	ENSGALG00000062180	0	0.01	-0.03	-0.22	0.65	0.73	0.53	0.86
1	ENSGALG00000062219	0	-0.25	0.11	0.21	0.1	0.15	0.36	0.52
1	ENSGALG00000062287	0	-0.19	-0.01	0.05	0	0.09	1.13	1.33
1	ENSGALG00000062307	0	-0.25	-0.26	-0.27	0.17	0.27	0.25	0.48
1	ENSGALG00000062322	0	-0.09	-0.09	0.07	0.41	0.34	0.97	0.95
1	ENSGALG00000062408	0	-0.13	-0.18	-0.29	-0.07	0.12	1.24	1.36
1	ENSGALG00000062447	0	-0.14	-0.21	-0.34	0.06	0.15	0.18	0.3
1	ENSGALG00000062476	0	0.06	-0.19	-0.02	0.19	0.18	0.52	0.55
1	ENSGALG00000062525	0	0.19	0.23	0.26	0.26	0.29	1.23	0.94
1	ENSGALG00000062529	0	-0.16	-0.21	-0.02	-0.2	0.12	0.61	0.76
1	ENSGALG00000062532	0	-0.6	-0.28	-0.21	-0.01	-0.17	0.23	0.49
1	ENSGALG00000062587	0	-0.28	-0.34	-0.23	-0.16	0	0.66	1.57
1	ENSGALG00000062645	0	0.08	-0.04	0.02	0.15	0.52	2.93	2.8
1	ENSGALG00000062647	0	0.15	0	0	0	0.38	1	0.9
1	ENSGALG00000062677	0	-0.32	-0.26	-0.45	-0.29	0.01	0.46	0.86
1	ENSGALG00000062694	0	-0.14	-0.19	-0.24	0.21	0.14	3.09	3.27
1	ENSGALG00000062726	0	0	0.13	0.14	0.33	0.5	0.86	1.21
1	ENSGALG00000062767	0	0.09	0.07	0	0.28	0.32	0.79	0.55
1	ENSGALG00000062768	0	0	0	0	0.62	0.83	1.04	0.77
1	ENSGALG00000062887	0	0.02	0.25	0.2	0.59	0.85	1.61	2.19
1	ENSGALG00000062905	0	0.28	0.15	0.24	0.24	0.38	0.88	0.9
1	ENSGALG00000063162	0	-0.37	-0.45	-0.68	0.05	0.01	0.45	0.64
1	ENSGALG00000063241	0	-0.33	-0.11	-0.21	-0.11	-0.02	0.2	0.47
1	ENSGALG00000063422	0	-0.74	-0.72	-0.88	0.05	0.07	0.86	1.48
1	ENSGALG00000063445	0	0	0	0	0	0.46	1.34	1.3
1	ENSGALG00000063468	0	-0.01	0.05	0.15	0.32	0.62	2.01	1.96
1	ENSGALG00000063482	0	-0.2	-0.1	-0.34	-0.07	-0.06	0.45	0.89
1	ENSGALG00000063579	0	0.14	0.14	0.37	0.16	0.29	1.01	0.88
1	ENSGALG00000063624	0	-0.03	0.03	-0.02	0.13	0.35	0.41	0.6
1	ENSGALG00000063662	0	0	0	0	0	0	0.93	0.96
1	ENSGALG00000063664	0	-0.29	-0.29	0.03	0.52	0.72	2.96	3.39
1	ENSGALG00000064014	0	-0.16	-0.14	-0.19	-0.03	0.11	1.26	1.61
1	ENSGALG00000064030	0	0.42	0.17	0.48	0.45	0.53	2.03	2.85
1	ENSGALG00000064042	0	-0.24	-0.18	-0.37	-0.1	-0.02	0.19	0.45
1	ENSGALG00000064088	0	0.09	0.16	0.02	0.35	0.35	1.15	0.86
1	ENSGALG00000064141	0	0.03	0.11	0.09	0.18	0.17	0.87	1.34
1	ENSGALG00000064212	0	-0.32	-0.24	-0.31	0.05	0.37	0.18	0.38
1	ENSGALG00000064220	0	-0.09	-0.26	-0.15	-0.11	0.14	0.27	0.54
1	ENSGALG00000064240	0	-0.37	-0.17	-0.29	-0.02	-0.08	0.49	1.05
1	ENSGALG00000064242	0	0.3	0.26	0.15	0.15	0.3	0.68	0.94
1	ENSGALG00000064308	0	-0.17	0.02	-0.16	0.17	0.17	0.07	0.42
1	ENSGALG00000064325	0	0.01	-0.03	-0.27	0.03	0.17	0.61	0.6
1	ENSGALG00000064367	0	0	0	0	0	0.17	0.87	1.03
1	ENSGALG00000064446	0	-0.1	-0.02	0.19	0.19	0.32	0.96	0.95
1	ENSGALG00000064508	0	-0.36	0.16	0.2	0.42	0.46	0.37	0.45
1	ENSGALG00000064533	0	-0.06	0.06	0.16	0.44	0.49	0.3	0.57
1	ENSGALG00000064672	0	0.23	0.23	0.16	0.33	0.36	0.65	0.82
1	ENSGALG00000064677	0	-0.25	-0.09	-0.21	0.06	0.43	0.55	0.86
1	ENSGALG00000064776	0	-0.08	0.11	0.07	-0.13	0.2	0.35	0.53
1	ENSGALG00000064841	0	-0.6	-0.75	-0.59	0.4	-0.02	0.57	1.61
1	ENSGALG00000064878	0	0	0.13	0	0	0.14	1.21	1.15
1	ENSGALG00000064928	0	0.08	0.08	0.17	0.78	0.76	1.03	0.52
1	ENSGALG00000064951	0	0.15	0.11	-0.01	0.16	0.18	0.62	0.58
1	ENSGALG00000064992	0	-0.31	-0.19	-0.28	-0.15	0.06	0.13	0.45
1	ENSGALG00000065016	0	-0.54	-0.22	-0.37	0	0.4	0.21	0.42
1	ENSGALG00000065050	0	0	0.14	0.16	0.5	0.31	1.04	1.15
1	ENSGALG00000065147	0	0.12	-0.03	0	-0.18	0.16	0.78	1.16
1	ENSGALG00000065185	0	0.16	0.15	0.23	0.8	1.23	1	1.18
1	ENSGALG00000065227	0	-0.03	0.01	0.1	0.42	0.36	0.9	0.64
1	ENSGALG00000065266	0	-0.03	0.07	-0.03	0.35	0.44	0.43	0.57
1	ENSGALG00000065325	0	-0.44	-0.38	-0.26	-0.01	0.42	0.22	0.63
1	ENSGALG00000065420	0	-0.17	0.02	-0.18	-0.1	0.09	1.14	1.66
1	ENSGALG00000065441	0	0.17	0.23	0.11	0.22	0.22	0.53	0.74
1	ENSGALG00000065483	0	-0.31	-0.31	-0.14	0.15	0.4	1.21	0.71
1	ENSGALG00000065638	0	-0.16	-0.02	-0.1	-0.02	-0.11	0.29	0.64
1	ENSGALG00000065676	0	0.05	-0.43	-0.16	0.5	0.5	0.31	0.62
1	ENSGALG00000065720	0	-0.2	-0.16	-0.03	0	-0.03	0.73	0.56
1	ENSGALG00000065842	0	0.24	0.18	0.42	0.29	0.36	2.32	2.27
1	ENSGALG00000065943	0	0.26	0.17	0.07	0.25	0.19	0.8	0.98
1	ENSGALG00000065980	0	0.08	0.11	0.04	0.46	0.3	0.73	0.46
1	ENSGALG00000065984	0	-0.11	0.22	0.38	0.45	0.63	3.1	4.26
1	ENSGALG00000066054	0	-0.24	-0.16	-0.15	0	0.15	0.31	0.24
1	ENSGALG00000066137	0	-0.36	-0.35	-0.35	-0.12	0.37	0.6	1.15
1	ENSGALG00000066139	0	-0.29	0.01	0.11	0.43	0.62	0.57	0.73
1	ENSGALG00000066141	0	-0.28	-0.23	-0.2	-0.06	-0.04	0.38	0.84
1	ENSGALG00000066221	0	0.29	0.24	0	0.46	0.48	0.53	0.87
1	ENSGALG00000066359	0	0.14	0.14	0.33	0.36	0.15	0.56	0.59
1	ENSGALG00000066363	0	0.13	-0.37	-0.35	0.37	0.23	1.88	3.22
1	ENSGALG00000066366	0	0	0.24	0.05	0.74	0.83	0.67	0.84
1	ENSGALG00000066405	0	0.2	0.09	-0.02	0.26	0.14	0.67	0.79
1	ENSGALG00000066423	0	0	0.28	0.16	0	0.35	0.84	0.96
1	ENSGALG00000066436	0	0.09	0.16	0.03	0.3	0.14	0.51	0.73
1	ENSGALG00000066566	0	0.14	0.14	0.19	0.2	0.2	1.45	1.33
1	ENSGALG00000066578	0	0.03	0.03	-0.01	-0.02	0.22	0.68	1.09
1	ENSGALG00000066587	0	-0.12	0.09	0.12	0.32	0.55	0.41	0.31
1	ENSGALG00000066678	0	-0.13	-0.15	-0.22	0.3	0.19	0.16	0.21
1	ENSGALG00000066790	0	0.18	0.12	0.37	0.7	0.53	1.1	0.68
1	ENSGALG00000066803	0	0.21	0.63	0.18	0.5	0.42	2.08	2.25
1	ENSGALG00000066823	0	-0.28	-0.38	-0.16	0.56	0.86	0.56	0.97
1	ENSGALG00000066892	0	0	0.34	0.29	0.76	0.78	0.96	1.11
1	ENSGALG00000067096	0	0.05	0	0.04	0.13	0.21	1.54	2.28
1	ENSGALG00000067143	0	-0.02	0.17	0.09	0.48	0.57	3.5	3.7
1	ENSGALG00000067145	0	0.58	0.44	0.39	0.36	0.46	1.97	1.66
1	ENSGALG00000067155	0	-0.38	-0.3	0.01	0.15	0.39	0.85	0.83
1	ENSGALG00000067213	0	-0.02	-0.13	-0.01	0.01	0.14	2.09	2.36
1	ENSGALG00000067231	0	-0.02	0.06	-0.01	0.23	0.04	0.48	0.65
1	ENSGALG00000067299	0	-0.14	-0.16	-0.25	-0.08	-0.09	0.55	0.8
1	ENSGALG00000067331	0	0.05	0.2	0.08	0.07	0.21	1.17	0.81
1	ENSGALG00000067435	0	0.02	-0.14	-0.1	0.22	0.21	0.53	0.33
1	ENSGALG00000067510	0	0.18	0.19	0.2	0.39	0.71	0.82	0.62
1	ENSGALG00000067554	0	-0.01	0.1	-0.07	0.1	0.16	1.13	1.45
1	ENSGALG00000067579	0	0	0	0	0	0	1.3	1.91
1	ENSGALG00000067585	0	0.18	0.14	0.17	0.14	0.26	0.77	0.46
1	ENSGALG00000067636	0	0.03	0.05	0.07	0.22	0.01	1.3	1.1
1	ENSGALG00000067643	0	0	0	0	0.5	0.28	0.99	1.22
1	ENSGALG00000067693	0	0.25	0.12	0.22	0.64	0.55	0.38	0.64
1	ENSGALG00000067703	0	-0.09	-0.05	-0.02	0.19	0.14	0.41	0.24
1	ENSGALG00000067727	0	-0.05	-0.03	0.02	0.09	0.14	0.32	0.52
1	ENSGALG00000067832	0	-0.3	-0.19	-0.12	0.11	0.1	0.15	0.62
1	ENSGALG00000067849	0	0	0	0	0	0.4	1.06	0.88
1	ENSGALG00000067859	0	-0.15	0.03	-0.14	0.07	0.05	0.4	0.41
1	ENSGALG00000067944	0	0	0	0.14	0.41	0.5	1.08	0.93
1	ENSGALG00000067955	0	-0.17	0.03	-0.2	0.16	0.25	1.25	1.34
1	ENSGALG00000068007	0	0	0	0.16	0.49	0.47	2.31	2.23
1	ENSGALG00000068111	0	-0.07	0.19	-0.4	0.48	0.42	1.49	1.04
1	ENSGALG00000068250	0	0.27	0.23	-0.13	0.37	0.51	2.02	1.96
1	ENSGALG00000068346	0	-0.78	-0.66	-0.51	1.07	1.7	4.58	5.54
1	ENSGALG00000068445	0	-0.09	0.14	-0.08	0.2	0.45	0.43	0.5
1	ENSGALG00000068447	0	-0.62	-0.45	-0.25	-0.13	0.02	2.4	3.39
1	ENSGALG00000068462	0	0.04	0.17	0.01	0.16	0.23	0.76	0.93
1	ENSGALG00000068469	0	0.5	0.44	0.51	0.61	0.73	0.8	0.71
1	ENSGALG00000068521	0	-0.19	0.07	0.08	0.65	0.62	0.39	0.48
2	ENSGALG00000000195	0	1.66	1.61	1.44	0.18	0.18	-0.13	0.22	SLC23A2
2	ENSGALG00000000215	0	1.54	1.37	1.35	0.23	0.24	-0.1	-0.05	DCP2
2	ENSGALG00000000296	0	0.65	0.66	0.56	0.17	0.1	0.13	-0.04	PCNX1
2	ENSGALG00000000430	0	0.57	0.54	0.48	0.11	0.09	0.27	0.14	SPPL2C
2	ENSGALG00000000438	0	0.51	0.42	0.54	0.38	0.26	0.13	0.01	ERMP1
2	ENSGALG00000000470	0	0.3	0.28	0.5	0.07	-0.14	-0.37	-0.19	LMNA
2	ENSGALG00000000525	0	1.07	1.04	1.05	0.59	0.44	0.5	0.27	MAP3K3
2	ENSGALG00000000636	0	1.98	1.91	1.74	0.7	0.43	0.48	0.39	MDM4
2	ENSGALG00000000708	0	0.63	0.62	0.66	0.36	0.13	0.09	-0.09	NUCKS1
2	ENSGALG00000000724	0	0.05	0.11	0.54	-0.03	0.03	-0.15	-0.18	PM20D1
2	ENSGALG00000000843	0	0.92	0.92	1.29	0.51	0.21	-0.03	-0.07	DOT1L
2	ENSGALG00000000875	0	0.68	0.62	0.73	0.25	-0.03	-0.09	0.23	PHLPP2
2	ENSGALG00000000993	0	0.7	0.57	0.72	0.52	0.4	0.4	0.14	GAPVD1
2	ENSGALG00000001099	0	0.6	0.53	0.52	0.32	0.22	0.12	0.15	ANKHD1
2	ENSGALG00000001229	0	1.09	1.11	0.98	0.44	0.42	0.5	0.33	SKI
2	ENSGALG00000001239	0	1.24	1.17	1.2	0.13	0.21	0.03	-0.28	SLC26A2
2	ENSGALG00000001253	0	1.81	1.71	1.69	0.65	0.59	0.39	0.23	RC3H2
2	ENSGALG00000001256	0	0.78	0.78	0.91	0.26	0.31	0.03	-0.1	NLRC5
2	ENSGALG00000001329	0	0.39	0.54	0.74	0.38	0.28	0.15	-0.28	EPB41
2	ENSGALG00000001341	0	1.02	0.87	0.88	0.16	0.23	0.07	0	ZBTB44
2	ENSGALG00000001420	0	1.38	1.32	1.3	0.8	0.37	0.49	0.59	RALGAPB
2	ENSGALG00000001467	0	1.12	1.02	1.23	0.41	0.36	0.35	0.41	ANKFY1
2	ENSGALG00000001491	0	0.37	0.25	0.42	0.05	0.06	-0.11	-0.09	NCAPD3
2	ENSGALG00000001546	0	0.85	0.74	0.68	0.43	0.35	0.36	0.06	ZZEF1
2	ENSGALG00000001603	0	0.16	0.07	0.66	0.11	-0.04	-0.12	-0.22	NARF
2	ENSGALG00000001639	0	1.01	1.02	0.93	0	0.14	-0.18	-0.3	MTF1
2	ENSGALG00000001708	0	0.74	0.83	0.68	0.26	0.27	0.34	0.34	MED1
2	ENSGALG00000001730	0	1.69	1.68	1.54	0.4	0.29	0.18	0.39	DGKD
2	ENSGALG00000001733	0	1.14	1.16	1.07	0.6	0.59	0.44	0.65	LRIG2
2	ENSGALG00000001753	0	0.93	0.84	0.84	0.17	0.1	0.18	0.15	SFMBT1
2	ENSGALG00000001907	0	0.89	0.75	0.88	0.65	0.5	0.61	0.14	WAPL
2	ENSGALG00000001939	0	1.88	1.73	1.93	0.74	0.58	0.48	0.38	HIPK1
2	ENSGALG00000002110	0	0.96	0.88	1	0.16	0.09	0.02	0.27	TSTD2
2	ENSGALG00000002141	0	0.93	0.86	0.6	0.43	0.33	0.35	0.17	UGGT1
2	ENSGALG00000002142	0	1.67	1.6	1.56	-0.01	0.22	-0.18	-0.03	DGKQ
2	ENSGALG00000002145	0	1.58	1.34	1.51	0.94	0.93	0.89	0.5	CAMSAP2
2	ENSGALG00000002172	0	1.1	1.08	1.13	0.69	0.59	0.67	0.4	FAM168B
2	ENSGALG00000002175	0	1.28	0.8	1.31	0.77	0.56	0.37	-0.04	KIF14
2	ENSGALG00000002227	0	1.71	1.5	1.34	0.92	0.88	0.87	0.44	DMXL1
2	ENSGALG00000002246	0	1.35	1.01	1.1	0.29	0.41	0.23	-0.04	DENND1B
2	ENSGALG00000002267	0	0.51	0.57	0.6	0.17	0.17	0.01	-0.12	DCUN1D3
2	ENSGALG00000002301	0	0.58	0.55	0.55	0.06	0.07	-0.11	-0.09	CNOT1
2	ENSGALG00000002305	0	1.08	0.96	0.97	0.54	0.45	0.45	0.06	ZBTB41
2	ENSGALG00000002356	0	0.47	0.55	0.69	0.09	-0.04	-0.12	-0.13	CMTR2
2	ENSGALG00000002364	0	0.6	0.62	0.6	0.28	0.28	0.21	0.12	SEC16A
2	ENSGALG00000002492	0	0.52	0.49	0.47	0.07	0.07	-0.02	-0.18	H6PD
2	ENSGALG00000002499	0	0.88	0.79	0.88	0.48	0.43	0.49	0.25
2	ENSGALG00000002501	0	0.51	0.49	0.34	0.18	0.13	0.24	0.1	VKORC1L1
2	ENSGALG00000002504	0	1.46	1.24	1.25	0.45	0.43	0.18	0.14	RO60
2	ENSGALG00000002514	0	0.34	0.39	0.29	-0.02	0.03	-0.2	-0.27	SFPQ
2	ENSGALG00000002583	0	1.77	1.57	1.5	0.8	0.62	0.5	0.34	PIK3CD
2	ENSGALG00000002649	0	0.49	0.42	0.58	0.4	0.39	0.37	0.23	UBE4B
2	ENSGALG00000002701	0	0.05	0.09	0.2	-0.02	-0.13	-0.33	-0.22	DNAJC9
2	ENSGALG00000002706	0	1.45	1.08	1.22	0.49	0.53	0.49	-0.05	XRN1
2	ENSGALG00000002710	0	0.39	0.44	1.02	0.43	0.27	-0.07	-0.29	IPMK
2	ENSGALG00000002759	0	2.01	2.14	1.79	0.34	0.35	0.39	0.74	PEAK1
2	ENSGALG00000002762	0	0.74	0.76	0.91	0.63	0.41	0.42	0.55	UHRF1BP1
2	ENSGALG00000002878	0	1.7	1.66	1.92	1.28	1.03	0.74	0.14	CREBRF
2	ENSGALG00000002929	0	0.96	0.82	0.81	0.64	0.47	0.5	0.2	TRIP12
2	ENSGALG00000002943	0	0.26	0.27	0.24	-0.19	-0.19	-0.29	0.06	PRPF8
2	ENSGALG00000002944	0	0.35	0.36	0.52	0.07	0.15	0.31	0.18	CPS1
2	ENSGALG00000002954	0	1.26	1.11	1.03	0.56	0.36	0.47	0.15	MBTD1
2	ENSGALG00000003026	0	1.42	1.13	1.26	0.65	0.53	0.55	0.13
2	ENSGALG00000003047	0	1.07	0.93	1.04	0.46	0.52	0.42	0.29	SUGP2
2	ENSGALG00000003131	0	0.67	0.62	0.63	0.34	0.18	0.17	0.07	DGKE
2	ENSGALG00000003135	0	0.27	0.55	0.33	-0.01	0.11	0.13	-0.43	ANK3
2	ENSGALG00000003136	0	0.56	0.52	0.23	-0.46	-0.47	-0.38	-0.22	IKZF2
2	ENSGALG00000003144	0	-0.03	0.02	0.34	-0.32	-0.26	-0.21	-0.29	TRIM25
2	ENSGALG00000003227	0	1.61	1.49	1.25	0.34	0.4	-0.02	-0.46	RAB11FIP4
2	ENSGALG00000003288	0	0.27	0.22	0.44	0.17	0.02	0.03	-0.14	TARS
2	ENSGALG00000003299	0	0.71	0.75	1	0.58	0.52	0.27	-0.03	NSD3
2	ENSGALG00000003304	0	0.64	0.55	0.45	0.27	0.22	0.19	0.03	CRTC1
2	ENSGALG00000003339	0	0.9	0.85	0.78	0.28	0.32	0.3	0.16	MTOR
2	ENSGALG00000003381	0	0.97	0.95	1.02	0.36	0.46	0.24	0.17	HERC1
2	ENSGALG00000003484	0	0.1	0.22	0.44	0.07	0.07	-0.07	-0.3	BARD1
2	ENSGALG00000003536	0	1.31	1.35	1.37	0.57	0.41	0.48	0.46	KLHL11
2	ENSGALG00000003568	0	1.06	0.85	0.85	0.5	0.56	0.47	0.46	PPP1R16B
2	ENSGALG00000003596	0	0.86	0.8	0.57	0.43	0.31	0.22	0.13	TRRAP
2	ENSGALG00000003641	0	1.12	1.05	0.98	0.47	0.4	0.55	0.03	KAT6A
2	ENSGALG00000003663	0	0.32	0.32	0.49	0.32	0.09	-0.06	-0.33	RBL2
2	ENSGALG00000003742	0	0.55	0.57	0.4	0.04	-0.16	-0.18	-0.32	CPAMD8
2	ENSGALG00000003753	0	1.58	1.55	1.6	0.75	0.97	0.77	0.69	CYLD
2	ENSGALG00000003775	0	1.46	1.13	1.23	0.62	0.47	0.3	-0.08	RICTOR
2	ENSGALG00000003818	0	2.75	2.64	2.57	0.98	1.02	0.91	1.5	CYFIP2
2	ENSGALG00000003837	0	1.72	1.46	1.35	0.52	0.54	0.57	0.14	ADCY7
2	ENSGALG00000003881	0	0.13	0.11	0.4	0.06	-0.04	-0.23	-0.32	ERCC6L
2	ENSGALG00000003883	0	2.02	1.94	1.83	0.86	0.85	0.92	1.1	MTMR10
2	ENSGALG00000003922	0	0.3	0.27	0.42	0.04	0.04	-0.21	-0.14	TOP2A
2	ENSGALG00000003937	0	0.41	0.35	0.2	-0.02	-0.11	-0.03	-0.18	GEMIN5
2	ENSGALG00000004045	0	0.67	0.64	0.55	-0.07	0.15	0.29	0.21	AGAP1
2	ENSGALG00000004052	0	0.51	0.57	0.59	0.22	0.12	0.1	0.04	GPR107
2	ENSGALG00000004087	0	1.28	1.71	1.23	0.13	0.21	0.02	0.22	THSD4
2	ENSGALG00000004195	0	0.12	0.1	0.31	-0.07	-0.11	-0.32	-0.39	KIF4B
2	ENSGALG00000004246	0	1.31	1.02	0.97	0.6	0.67	0.28	0.08	SLC6A4
2	ENSGALG00000004288	0	1	0.99	0.9	0.33	0.11	0.16	0.22	HDAC4
2	ENSGALG00000004310	0	1.99	1.96	1.69	0.83	0.72	0.8	0.92	TTYH3
2	ENSGALG00000004333	0	1.16	1.1	1.01	0.42	0.21	0.23	0.42	ABCA5
2	ENSGALG00000004363	0	0.49	0.43	0.48	0.23	0.04	-0.06	0
2	ENSGALG00000004369	0	0.38	0.3	0.24	-0.18	-0.12	-0.26	-0.28	PYGO1
2	ENSGALG00000004370	0	0.61	0.58	0.45	-0.22	-0.17	-0.38	-0.34	MAP2K6
2	ENSGALG00000004397	0	1.97	1.97	1.95	0.38	0.51	0.19	0.33	MLXIP
2	ENSGALG00000004444	0	0.4	0.31	0.64	0.18	-0.01	-0.11	-0.38	SHCBP1
2	ENSGALG00000004508	0	0.09	0.24	0.11	-0.22	-0.22	-0.09	-0.32	EYA2
2	ENSGALG00000004515	0	0.67	0.39	0.64	0.46	0.14	0.09	-0.28
2	ENSGALG00000004523	0	0.92	0.85	0.89	0.35	0.19	0.23	0.14	MFN2
2	ENSGALG00000004570	0	1.73	1.51	1.34	0.66	0.8	0.65	0.25	NCOA3
2	ENSGALG00000004578	0	0.38	0.38	0.42	0.21	0.04	-0.06	-0.38	RABGAP1L
2	ENSGALG00000004587	0	1.48	1.51	1.56	0.27	0.4	-0.08	-0.22	RC3H1
2	ENSGALG00000004590	0	0.35	0.48	0.52	0.3	0.21	0.1	0.27	CLCN6
2	ENSGALG00000004597	0	1.45	1.39	1.08	0.04	0.17	-0.14	0.02	ZBTB37
2	ENSGALG00000004621	0	1.07	0.96	0.86	0.5	0.55	0.61	0.07	PREX1
2	ENSGALG00000004663	0	1.82	1.52	1.53	0.68	0.72	0.72	0.38	ARFGEF2
2	ENSGALG00000004719	0	0.24	0.22	0.74	0.3	0.05	-0.17	-0.23	SPTAN1
2	ENSGALG00000004806	0	0.55	0.79	0.57	0.2	0.23	0.34	-0.02	EDEM3
2	ENSGALG00000004813	0	0.66	0.46	0.5	0.33	0.27	0.42	0.3	IARS1
2	ENSGALG00000004853	0	0.44	0.46	0.66	0.18	0.2	0.01	0	LRP3
2	ENSGALG00000004859	0	-0.3	-0.18	0.53	-0.34	-0.32	-0.44	-0.56	ZNFX1
2	ENSGALG00000004947	0	1.23	1.06	0.94	0.58	0.49	0.55	0.32	POLR3A
2	ENSGALG00000005004	0	0.68	0.75	0.72	0.41	0.3	0.23	0.31	SAMD8
2	ENSGALG00000005021	0	0.49	0.51	0.34	-0.02	-0.08	-0.02	-0.07	RAB43
2	ENSGALG00000005024	0	0.22	0.32	0.28	-0.1	-0.17	0.04	-0.37
2	ENSGALG00000005078	0	1.19	1.14	1.06	0.54	0.53	0.3	0.2	NUP210
2	ENSGALG00000005134	0	0.39	0.44	0.48	-0.09	-0.18	-0.33	0.05	ZSWIM8
2	ENSGALG00000005164	0	-0.08	-0.07	0.29	0.02	-0.09	-0.23	-0.19	MTG2
2	ENSGALG00000005206	0	0.82	0.73	0.65	0.32	0.24	0.3	0.26	ACSL3
2	ENSGALG00000005223	0	0.33	0.43	0.31	-0.38	-0.27	-0.34	-0.49	ADCYAP1R1
2	ENSGALG00000005251	0	1.85	1.72	1.76	0.63	0.53	0.48	0.38	CMTM4
2	ENSGALG00000005269	0	0.31	0.3	0.31	0.01	0.06	-0.01	-0.23	INTS2
2	ENSGALG00000005407	0	0.99	0.88	0.89	0.46	0.41	0.27	-0.03	AGL
2	ENSGALG00000005415	0	0.54	0.58	0.47	0.03	0.23	0.3	0.21	TEAD1
2	ENSGALG00000005464	0	0.32	0.44	0.51	0.26	0.04	0.12	0.13
2	ENSGALG00000005524	0	1.33	1.47	1.25	0.58	0.75	0.65	0.48	NTSR1
2	ENSGALG00000005540	0	1.18	1.15	1.08	0.36	0.46	0.56	0.65	MICAL2
2	ENSGALG00000005660	0	1.43	1.18	1.02	0.54	0.64	0.48	0.28	NF1
2	ENSGALG00000005662	0	1.3	1.2	1.72	0.7	0.59	0.56	0.54	AMPD3
2	ENSGALG00000005678	0	0.89	0.82	0.61	0.06	0.06	0.15	0.04	FLNB
2	ENSGALG00000005716	0	1.51	1.33	1.29	0.54	0.54	0.75	0.28	SBF2
2	ENSGALG00000005840	0	1.33	1.13	1.2	0.57	0.37	0.44	0.17	DENND5A
2	ENSGALG00000005845	0	0.2	0.09	0.25	-0.39	-0.36	-0.56	-0.29	SLC7A5
2	ENSGALG00000005882	0	1.48	1.18	1.29	0.5	0.39	0.25	0.08	LRCH2
2	ENSGALG00000005929	0	0.97	0.93	0.85	0.56	0.58	0.47	0.21
2	ENSGALG00000005931	0	0.26	0.26	0.27	0.15	0.04	-0.1	-0.3	RUVBL1
2	ENSGALG00000005975	0	0.2	0.5	0.52	-0.04	0.15	0.03	0.04	ZNF488
2	ENSGALG00000006016	0	0.18	0.13	0.48	-0.1	-0.21	-0.45	-0.3	PASK
2	ENSGALG00000006068	0	0.75	0.65	0.84	0.54	0.44	0.37	0	TNRC6A
2	ENSGALG00000006076	0	0.88	0.86	0.67	0.07	-0.31	-0.16	-0.23	RASGEF1C
2	ENSGALG00000006138	0	0.29	0.54	1.17	0.17	0.14	-0.03	-0.28	HELZ2
2	ENSGALG00000006267	0	0.03	0.01	0.4	-0.03	-0.12	-0.28	-0.22	TPX2
2	ENSGALG00000006286	0	2.22	2.23	2.13	0.72	0.48	0.06	0.44	USP31
2	ENSGALG00000006317	0	0.03	0.08	0.41	0.03	0.03	-0.22	-0.36	ING5
2	ENSGALG00000006355	0	0.42	0.48	0.6	0.4	0.05	0.09	-0.28	SPTY2D1
2	ENSGALG00000006363	0	0.7	0.57	0.5	0.27	0.34	0.17	0.06	CABIN1
2	ENSGALG00000006372	0	1.59	1.46	1.41	0.71	0.66	0.62	0.22	RBM33
2	ENSGALG00000006385	0	1.42	1.44	1.23	0.14	0.12	0.14	0.51	UBXN7
2	ENSGALG00000006418	0	1.3	1.13	1.18	0.57	0.34	0.24	0.27	PDPK1
2	ENSGALG00000006425	0	2.13	2.08	2.01	1.06	0.97	1.05	0.99	SLC6A6
2	ENSGALG00000006445	0	0.53	0.57	0.44	0.05	-0.08	0.07	0.05	ARNT2
2	ENSGALG00000006474	0	-0.12	-0.11	0.35	0	-0.21	-0.46	-0.49	SKP1
2	ENSGALG00000006502	0	1.15	1.11	0.94	0.35	0.24	-0.07	-0.14	PCGF5
2	ENSGALG00000006525	0	0.49	0.23	0.6	0.2	0.16	0.14	-0.2	NCAPG2
2	ENSGALG00000006532	0	0.01	-0.16	0.32	-0.1	-0.17	-0.29	-0.2	FOPNL
2	ENSGALG00000006542	0	1.6	1.41	1.36	0.51	0.67	0.84	0.45	ESYT2
2	ENSGALG00000006623	0	1.6	1.57	1.84	0.77	0.7	1.01	0.82	ATP11C
2	ENSGALG00000006631	0	0.27	0.22	0.36	0.01	-0.08	-0.26	-0.27	TICRR
2	ENSGALG00000006642	0	1.01	0.88	0.75	-0.06	0.29	-0.17	-0.05	ADORA2A
2	ENSGALG00000006644	0	0.19	0.03	0.64	0.1	-0.02	-0.03	0.01
2	ENSGALG00000006648	0	1.39	1.31	1.27	0.46	0.4	0.74	0.49	SPECC1L
2	ENSGALG00000006658	0	0.19	0.15	0.36	0.03	0.02	-0.2	-0.15	FANCI
2	ENSGALG00000006663	0	1.07	1.17	1.16	0.57	0.48	0.51	0.36	ARHGEF12
2	ENSGALG00000006689	0	3.31	3.21	2.9	0.7	0.83	0.1	0.99	ABHD2
2	ENSGALG00000006695	0	1.23	1.23	0.91	0.24	0.25	0.5	0.24	BCR
2	ENSGALG00000006757	0	0.89	0.85	0.64	-0.35	-0.2	-0.76	-0.43	XYLT1
2	ENSGALG00000006788	0	0.17	0.24	0.45	0.23	0.12	0.05	-0.28	RPRD1B
2	ENSGALG00000006818	0	1.99	1.94	1.88	0.75	0.91	0.23	0.15
2	ENSGALG00000006829	0	1.25	1.09	1.05	0.64	0.59	0.53	0.36	SMG1
2	ENSGALG00000006840	0	2.09	2.08	1.74	0.75	0.7	0.36	0.11
2	ENSGALG00000007028	0	1.4	0.99	1	0.4	0.4	0.23	-0.03
2	ENSGALG00000007041	0	0.55	0.5	0.45	0.1	0.19	0.31	-0.03	HDX
2	ENSGALG00000007075	0	1.7	1.66	1.36	0.6	0.48	0.51	0.34	ATP13A3
2	ENSGALG00000007097	0	1.79	1.54	1.57	0.51	0.5	0.21	0.09	RPS6KA6
2	ENSGALG00000007140	0	1.16	1.28	0.92	0.42	0.41	0.74	0.18	NRP1
2	ENSGALG00000007151	0	1.41	1.24	1.32	0.53	0.36	0.25	-0.26	BRWD3
2	ENSGALG00000007167	0	1.42	1.24	1.12	0.52	0.58	0.44	0.23	CLEC16A
2	ENSGALG00000007276	0	0.82	0.77	0.61	0.15	0.16	0.07	-0.05	GCN1
2	ENSGALG00000007302	0	0.86	0.71	0.82	0.65	0.39	0.45	0.12	ATXN7
2	ENSGALG00000007337	0	1.06	1.14	1.05	0.3	0.96	0.09	0.25	LPP
2	ENSGALG00000007354	0	1.2	1.05	1.33	0.31	0.23	0.07	0.18	CIT
2	ENSGALG00000007410	0	0.39	0.38	0.62	-0.04	-0.43	-0.55	-0.68	IGDCC4
2	ENSGALG00000007537	0	0.19	0.18	0.39	0.15	0.08	-0.03	-0.14	INCENP
2	ENSGALG00000007575	0	1.07	0.98	0.94	0.5	0.48	0.63	0.39
2	ENSGALG00000007590	0	0.56	0.5	0.45	0.21	0.1	0.12	0.07	MTMR8
2	ENSGALG00000007642	0	0.31	0.3	0.32	0.09	0.04	-0.09	-0.22	CTBPL
2	ENSGALG00000007663	0	0.51	0.57	0.5	0.36	0.33	0.22	0	KDM3B
2	ENSGALG00000007677	0	0.3	0.2	0.54	0.22	-0.05	-0.01	-0.42	THNSL1
2	ENSGALG00000007788	0	0.79	0.58	1.02	0.36	0.32	0.36	0.02	ABCB7
2	ENSGALG00000007800	0	1.79	1.76	1.49	0.17	0.21	-0.18	0.06	ZDHHC15
2	ENSGALG00000007902	0	1.06	0.85	1.12	0.8	0.65	0.56	0.18	ATP7A
2	ENSGALG00000007963	0	2.48	2.38	2.35	0.93	0.95	0.11	0.26	NFATC2
2	ENSGALG00000008025	0	1.24	1.11	1.14	0.69	0.59	0.51	0.3	SLF2
2	ENSGALG00000008038	0	0.55	0.47	0.49	0.3	0.25	0.16	-0.09	SF3B1
2	ENSGALG00000008058	0	0.74	0.81	0.48	0.1	-0.05	0.22	-0.11	PAK3
2	ENSGALG00000008095	0	0.25	0.23	0.43	0.2	0.14	0	-0.17	KIF23
2	ENSGALG00000008162	0	0.24	0.22	0.58	0.26	0.2	0.11	0.03	FBXO18
2	ENSGALG00000008163	0	1.38	1.17	1.25	0.4	0.5	0.32	0.18	PSME4
2	ENSGALG00000008180	0	0.34	0.35	0.3	0.06	-0.08	-0.18	-0.01	SPG11
2	ENSGALG00000008233	0	0.2	0.19	0.4	0.04	-0.05	-0.17	-0.18	BUB1
2	ENSGALG00000008238	0	1.38	1.41	1.31	0.67	0.52	0.26	-0.59	MED13L
2	ENSGALG00000008254	0	0.56	0.55	0.45	0.1	0.08	-0.03	0.04	ANAPC1
2	ENSGALG00000008265	0	0.81	0.73	0.72	0.45	0.22	0.33	-0.11	PDCD11
2	ENSGALG00000008318	0	1.92	1.72	1.56	0.99	0.85	1.03	0.7	SLK
2	ENSGALG00000008325	0	0.99	0.9	1.03	0.29	0.29	0.18	0.12	CKAP5
2	ENSGALG00000008328	0	0.8	0.66	0.72	0.44	0.33	0.2	-0.18	RSBN1L
2	ENSGALG00000008415	0	0.89	0.95	0.92	0.53	0.43	0.36	0.14	ALS2
2	ENSGALG00000008459	0	1	0.87	0.7	0.16	0.35	0.27	-0.07	BMPR2
2	ENSGALG00000008466	0	1.14	0.89	0.9	0.04	0.03	-0.12	0.25
2	ENSGALG00000008474	0	0.76	0.81	0.81	0.41	0.3	0.48	0.33	CARF
2	ENSGALG00000008482	0	1.51	1.21	1.41	0.89	0.72	0.57	0.14	STAG2
2	ENSGALG00000008494	0	1.23	1.15	1.1	0.45	0.4	0.38	0.01	CREB1
2	ENSGALG00000008496	0	0.33	0.38	0.49	0.07	0.03	-0.06	-0.14	VPS18
2	ENSGALG00000008501	0	1.83	1.88	1.58	0.33	0.54	0.38	0.31	KLF7
2	ENSGALG00000008553	0	0.33	0.29	0.46	0.22	0.04	-0.01	-0.13	INO80
2	ENSGALG00000008603	0	1	1.07	1.56	0.74	0.56	0.52	0.49	ITPKA
2	ENSGALG00000008624	0	0.61	0.56	0.52	0.08	0.21	0.16	0.13	RPAP1
2	ENSGALG00000008629	0	0.82	0.73	0.49	-0.32	-0.05	0.16	-0.4	MRC1
2	ENSGALG00000008653	0	1.52	1.29	1.28	0.74	0.85	0.68	0.27	MGA
2	ENSGALG00000008701	0	0.68	0.66	0.43	0.2	-0.01	0.16	-0.49	XDH
2	ENSGALG00000008786	0	2.07	1.98	2.06	0.7	1	0.71	0.6	NBEAL1
2	ENSGALG00000008795	0	0.8	0.79	0.71	0.45	0.25	0.45	0.2	GPAM
2	ENSGALG00000008803	0	0.11	0.16	0.46	0.08	0	-0.24	-0.54
2	ENSGALG00000008842	0	1.76	1.79	1.58	0.47	0.48	0.36	0.51	PIKFYVE
2	ENSGALG00000008860	0	0.88	0.67	0.51	0.1	-0.04	-0.21	-0.54	LONRF3
2	ENSGALG00000008886	0	0.79	0.81	0.59	0.11	-0.08	-0.11	0.07	ZNF618
2	ENSGALG00000008942	0	1.43	1.26	1.16	0.59	0.65	0.72	0.51	FOXN2
2	ENSGALG00000008946	0	0.79	0.72	0.67	0.21	0.1	-0.06	-0.03	NHLRC2
2	ENSGALG00000008970	0	2.12	1.98	1.67	0.86	0.87	0.9	0.46	NRK
2	ENSGALG00000009027	0	1.02	0.63	0.94	0.2	0.32	0.2	-0.17	ST6GALNAC3
2	ENSGALG00000009040	0	0.79	0.88	0.9	0.56	0.43	0.42	0.45	TBC1D8B
2	ENSGALG00000009048	0	1.16	1.03	1.3	-0.73	-0.55	-0.65	-0.3	ABLIM1
2	ENSGALG00000009081	0	0.94	0.66	0.61	0.22	0.05	0.08	-0.12	ZNF106
2	ENSGALG00000009156	0	0.54	0.52	0.38	-0.01	-0.02	-0.11	0.07
2	ENSGALG00000009207	0	1.09	0.92	1.15	0.24	0.13	0.28	0.17	TRIM2
2	ENSGALG00000009230	0	0.44	0.36	0.71	0.33	0.31	0.15	-0.16	TMEM131L
2	ENSGALG00000009282	0	2.49	2.52	2.23	0.34	0.86	0.27	0.23	MIDEAS
2	ENSGALG00000009305	0	0.2	0.2	0.56	-0.05	0.03	-0.15	-0.33	LBR
2	ENSGALG00000009309	0	0.05	0.08	0.32	-0.06	-0.18	-0.23	-0.09	EIF5A2
2	ENSGALG00000009315	0	0.31	0.54	0.29	-0.06	0.06	-0.16	-0.37	PAPLN
2	ENSGALG00000009320	0	0.73	0.66	0.64	0.52	0.41	0.39	0.11	PSEN1
2	ENSGALG00000009341	0	1.78	1.66	1.79	0.26	0.25	-0.1	0.1	CRAMP1
2	ENSGALG00000009346	0	-0.15	-0.13	0.33	-0.27	-0.26	-0.17	-0.27	HN1L
2	ENSGALG00000009356	0	0.7	0.76	0.73	0.11	0.15	0.53	0.17	SKIL
2	ENSGALG00000009372	0	0.81	0.65	0.69	0.44	0.42	0.2	0.12	PHC3
2	ENSGALG00000009381	0	0.7	0.58	0.38	0.24	0.21	0.11	-0.1	SIPA1L1
2	ENSGALG00000009403	0	0.68	0.5	0.85	-0.11	-0.47	-0.5	-0.68	GRK5
2	ENSGALG00000009409	0	1.09	1.06	0.98	0.55	0.47	0.32	0.18
2	ENSGALG00000009413	0	0.75	0.64	0.72	0.47	0.36	0.56	0.3	BROX
2	ENSGALG00000009428	0	0.55	0.6	0.81	0.34	0.14	0.08	-0.09	SUSD6
2	ENSGALG00000009443	0	1.07	1.01	0.89	0.49	0.33	0.39	0.35	TMEM168
2	ENSGALG00000009455	0	0.14	0.13	0.35	0.11	0.1	-0.07	-0.22	MCMBP
2	ENSGALG00000009523	0	0.72	0.97	0.7	0.25	0.43	0.55	-0.16	CNTN1
2	ENSGALG00000009540	0	0.21	0.31	0.37	0.11	0.03	-0.09	-0.36	YAF2
2	ENSGALG00000009669	0	0.18	0.16	0.37	0.16	-0.04	-0.03	-0.18	RSRC1
2	ENSGALG00000009686	0	1.04	0.94	0.75	0.32	0.11	0.2	-0.14	PPP1R9A
2	ENSGALG00000009698	0	0.67	0.56	0.61	0.19	0.07	0.14	-0.02	SLC38A1
2	ENSGALG00000009748	0	0.16	0.2	0.28	-0.17	-0.22	0.15	0.03	ASNS
2	ENSGALG00000009784	0	1.43	1.39	1.23	0.13	0.46	0.4	0.53	PTPN14
2	ENSGALG00000009795	0	0.68	0.55	0.51	0.35	0.26	0.21	0.01	MON2
2	ENSGALG00000009823	0	0.33	0.51	0.61	0.02	-0.04	0.54	0.06	PTPRE
2	ENSGALG00000009837	0	0.22	0.19	0.41	-0.05	-0.14	-0.31	-0.42	DTL
2	ENSGALG00000009880	0	1.23	1.04	1.18	0.36	0.44	0.52	0.42	INPP4B
2	ENSGALG00000009884	0	0.58	0.46	0.28	0.12	0.13	0.17	-0.07	SYT14
2	ENSGALG00000009886	0	0.62	0.63	0.79	0.32	0.34	0.24	0.06	USP38
2	ENSGALG00000009906	0	0.93	0.81	1.28	0.93	0.6	0.66	0.07	UBR2
2	ENSGALG00000009942	0	1.01	0.87	1	0.59	0.39	0.49	0.39	MDM2
2	ENSGALG00000009966	0	1.3	1.17	1.11	0.33	0.32	0.05	0.15	FRS2
2	ENSGALG00000009982	0	1.45	1.35	1.05	0.87	0.62	0.7	0.17	ZNF827
2	ENSGALG00000010000	0	0.99	0.86	0.85	0.31	0.4	0.39	-0.13	PRKCE
2	ENSGALG00000010005	0	0.65	0.66	0.68	0.33	0.14	0.16	-0.23	EPAS1
2	ENSGALG00000010031	0	0.25	0.11	0.28	0.07	-0.16	0.08	-0.37	ARHGAP10
2	ENSGALG00000010048	0	0.94	1.03	1.03	0.52	0.24	0.33	0.41	SUPT7L
2	ENSGALG00000010049	0	1.52	1.55	1.28	-0.08	-0.03	-0.01	-0.04	PTPRB
2	ENSGALG00000010055	0	0.72	0.85	0.89	0.1	0.12	0.19	0.21	DAAM2
2	ENSGALG00000010118	0	0.28	0.16	0.5	0.1	0.01	-0.04	-0.16	MIPOL1
2	ENSGALG00000010120	0	0.23	0.14	0.5	0.27	0.05	0	-0.34	KIF2C
2	ENSGALG00000010149	0	-0.18	-0.08	0.48	-0.22	-0.18	-0.41	-0.4	CMTR1
2	ENSGALG00000010179	0	0.26	0.15	0.34	0.02	-0.02	-0.33	-0.46	RFX3
2	ENSGALG00000010195	0	0.35	0.21	0.55	0.29	0.17	0.15	-0.02
2	ENSGALG00000010200	0	0.56	0.53	0.85	-0.06	-0.06	-0.08	-0.33	TRHDE
2	ENSGALG00000010207	0	0.34	0.24	0.72	0.32	0.18	0.16	-0.15	LARP1B
2	ENSGALG00000010214	0	0.66	0.76	0.85	0.54	0.55	0.45	0.13	JADE1
2	ENSGALG00000010230	0	1.46	1.47	1.49	0.5	0.61	0.32	0.34	TESK2
2	ENSGALG00000010270	0	1.19	1.18	1.45	0.73	0.55	0.56	0.62	AREL1
2	ENSGALG00000010284	0	0.28	0.32	0.23	0.04	-0.05	0.02	-0.2	GMPS
2	ENSGALG00000010312	0	0.22	0.18	0.41	0.24	-0.06	-0.23	0.13	PLCH1
2	ENSGALG00000010313	0	1.2	1.3	1.3	0.72	0.64	0.23	0.34
2	ENSGALG00000010350	0	1.46	1.44	1.32	0.27	0.48	0.07	0.46	GPATCH2L
2	ENSGALG00000010372	0	0.23	0.24	0.3	-0.12	-0.21	-0.28	0.04	ANGEL1
2	ENSGALG00000010571	0	0.95	0.92	0.85	0.5	0.31	0.36	0.25	HEATR5B
2	ENSGALG00000010592	0	2.27	2.04	1.69	0.9	0.88	0.49	-0.15	TET2
2	ENSGALG00000010616	0	0.75	0.71	0.51	-0.22	0.15	0.08	-0.17	PTPN21
2	ENSGALG00000010646	0	0.36	0.33	0.41	0.14	-0.11	-0.14	0.1	STOX2
2	ENSGALG00000010649	0	1.35	1.24	1.1	0.73	0.59	0.27	0.25	CNST
2	ENSGALG00000010665	0	0.93	0.73	0.99	0.38	0.32	-0.18	-0.63	FOXN3
2	ENSGALG00000010668	0	0.29	0.56	0.35	0.06	0.1	0.17	-0.1	WWC2
2	ENSGALG00000010672	0	0.53	0.5	0.29	0.14	0.13	-0.11	-0.11	KCNK13
2	ENSGALG00000010680	0	0.1	0.03	0.31	-0.15	-0.1	-0.21	-0.42	TTC7B
2	ENSGALG00000010805	0	1.91	1.79	1.64	0.8	0.87	0.87	0.59	USP24
2	ENSGALG00000010840	0	1.26	1.05	1.05	0.68	0.52	0.6	0.06	SNX13
2	ENSGALG00000010858	0	0.2	0.24	1.06	0.1	0.07	0.11	-0.19	LRP2
2	ENSGALG00000010885	0	1.39	1.39	1.14	0.38	0.51	0.23	0.19	BMP2K
2	ENSGALG00000010902	0	0.28	0.25	0.58	-0.36	0.04	0.27	0.11	CERS6
2	ENSGALG00000010934	0	0.54	0.68	0.75	0.43	0.26	0.15	-0.1	PATJ
2	ENSGALG00000010988	0	0.84	0.89	1.33	0.07	-0.01	-0.33	-0.32	PALS2
2	ENSGALG00000010999	0	1.45	1.25	1.14	0.68	0.68	0.38	0.15	DICER1
2	ENSGALG00000011101	0	0.32	0.34	0.2	-0.15	-0.16	-0.27	-0.19	URB2
2	ENSGALG00000011153	0	1.77	1.62	1.74	0.82	0.83	0.71	0.46	LY75
2	ENSGALG00000011185	0	1.72	1.79	1.48	0.4	-0.01	-0.11	0.3	PLEKHA8
2	ENSGALG00000011235	0	0.13	0.36	0.2	-0.54	-0.28	-0.12	-0.42	GALNT15
2	ENSGALG00000011320	0	0.35	0.22	0.36	0.15	0.02	0	-0.23	TMCC3
2	ENSGALG00000011373	0	0.77	0.64	0.71	0.44	0.4	0.34	0.25	TECPR2
2	ENSGALG00000011384	0	1.17	1.02	1.04	0.81	0.69	0.81	0.31	RCOR1
2	ENSGALG00000011389	0	0.95	0.7	0.71	0.3	0.27	0.21	0	TRAF3
2	ENSGALG00000011502	0	0.57	0.45	0.36	0.23	0.09	0.23	0.04
2	ENSGALG00000011528	0	1.34	1.09	1.09	0.67	0.66	0.57	0.37
2	ENSGALG00000011531	0	0.74	0.6	1.02	0.61	0.35	0.42	-0.07	APAF1
2	ENSGALG00000011623	0	0.63	0.53	0.78	0.31	0.27	0.54	0.35	ADAMTS3
2	ENSGALG00000011639	0	0.96	0.78	0.83	0.43	0.4	0.69	0.39
2	ENSGALG00000011643	0	0.73	0.72	0.48	0.06	0.06	-0.04	-0.17	UTP20
2	ENSGALG00000011645	0	1.4	1.32	1.21	0.39	0.34	0.37	0.57	CLASP1
2	ENSGALG00000011657	0	-0.05	-0.1	0.29	-0.3	-0.75	-0.5	-0.6	EAF2
2	ENSGALG00000011662	0	0.52	0.48	0.47	-0.14	-0.06	-0.1	0.08	NUP205
2	ENSGALG00000011671	0	0.17	0.46	0.17	-0.61	-0.58	-0.19	-0.39	SLC15A2
2	ENSGALG00000011686	0	0.72	0.71	0.59	0.11	0.01	0.12	0.03	SEMA5B
2	ENSGALG00000011688	0	0.18	0.21	0.3	0.16	0.06	-0.15	-0.21	TCP11L1
2	ENSGALG00000011705	0	0.84	0.75	0.8	0.58	0.38	0.41	-0.08	BRF1
2	ENSGALG00000011813	0	3.02	2.99	3.11	0.7	0.26	0.17	0.6	HEG1
2	ENSGALG00000011854	0	0.65	0.58	0.58	0.27	0.21	-0.1	-0.36	UBN2
2	ENSGALG00000011881	0	0.21	0.2	0.43	0.07	0.08	-0.11	-0.06	CCNA2
2	ENSGALG00000011965	0	0.46	0.6	0.57	0.4	0.26	0.35	0.1	ZC3H7B
2	ENSGALG00000011990	0	1.32	1.29	1.13	0.41	0.51	0.4	0.5	USP53
2	ENSGALG00000012030	0	1.1	0.92	0.94	0.55	0.51	0.63	0.36	QSER1
2	ENSGALG00000012067	0	0.92	1.01	1.1	0.64	0.37	0.09	0.01	LMLN
2	ENSGALG00000012165	0	0.19	0.14	0.5	0.16	0.16	0.05	-0.19	DLGAP5
2	ENSGALG00000012187	0	3.57	3.6	3.38	0.57	1.16	0.2	0.3	MGAT5
2	ENSGALG00000012264	0	0.26	0.23	0.25	0.07	-0.04	-0.1	-0.27	TRMT10A
2	ENSGALG00000012361	0	0.71	0.59	0.55	0.35	0.34	0.49	0.18	NIN
2	ENSGALG00000012380	0	1.66	1.36	1.42	0.61	0.57	0.82	0.66	SPOPL
2	ENSGALG00000012462	0	0.38	0.37	0.27	0.03	0.04	-0.13	-0.31	KIF5C
2	ENSGALG00000012484	0	0.95	0.84	0.87	0.26	0.16	0.09	0.01	RIF1
2	ENSGALG00000012601	0	0.36	0.36	0.38	0.2	-0.13	0.3	0.01	GOLM1
2	ENSGALG00000012655	0	0.38	0.31	0.43	0.23	0.11	0.17	-0.17	POLR3B
2	ENSGALG00000012683	0	0.62	0.55	0.46	-0.17	-0.07	-0.26	-0.3	RNF144B
2	ENSGALG00000012730	0	1.84	1.75	1.86	0.63	0.41	0.06	0.51	GFOD1
2	ENSGALG00000012756	0	0.65	0.52	0.63	0.53	0.32	0.26	0.09	PARPBP
2	ENSGALG00000012877	0	2.1	2.26	1.94	0.5	0.23	-0.2	0.46	CREB3L2
2	ENSGALG00000012932	0	1.27	0.94	0.81	0.44	0.51	0.21	-0.08	FGD4
2	ENSGALG00000012944	0	0.74	0.89	0.82	0.25	0.57	0.33	0.28	DENND5B
2	ENSGALG00000012956	0	0.53	0.76	0.33	-0.27	-0.26	-0.33	-0.36	TMTC1
2	ENSGALG00000012978	0	1.98	1.77	2.06	0.68	0.55	0.46	0.25	CDYL2
2	ENSGALG00000012986	0	0.97	0.97	1.04	0.31	0.28	0.14	0	KDM5A
2	ENSGALG00000012994	0	1.37	1.36	1.07	0.24	0.37	0.29	0.26	ERC1
2	ENSGALG00000013042	0	1.49	1.68	1.71	0.27	0.31	0.27	0.47	MICAL3
2	ENSGALG00000013043	0	0.82	0.67	0.7	0.46	0.2	0.32	0.12	ATPSCKMT
2	ENSGALG00000013102	0	0.5	0.59	0.37	0.03	0.08	-0.24	-0.36	COBL
2	ENSGALG00000013177	0	1.26	1.04	0.87	-0.24	-0.02	0.21	0.36	BCAT1
2	ENSGALG00000013205	0	1.82	1.64	1.51	0.85	0.74	0.69	0.22	ETNK1
2	ENSGALG00000013209	0	1.7	1.78	1.5	0.68	0.63	0.45	0.49	SLC39A6
2	ENSGALG00000013247	0	0.06	0.11	0.2	-0.41	-0.22	-0.22	-0.32
2	ENSGALG00000013377	0	0.98	0.83	0.91	0.5	0.01	0.12	-0.06	LMBRD2
2	ENSGALG00000013745	0	1.06	0.78	0.95	0.55	0.43	0.17	-0.09	RTTN
2	ENSGALG00000013759	0	0.01	-0.11	0.25	-0.15	-0.16	-0.45	-0.38	MRPL47
2	ENSGALG00000013764	0	0.71	0.62	0.77	0.42	0.32	0.28	-0.16	AASDH
2	ENSGALG00000013824	0	0.76	0.69	0.65	0.5	0.37	0.4	0.04	HECA
2	ENSGALG00000013846	0	1.28	1.06	0.95	0.36	0.46	0.12	0.06	ARFGEF3
2	ENSGALG00000013851	0	0.33	0.5	0.57	0.19	0.07	0.04	0.16	UBE3B
2	ENSGALG00000013931	0	0.25	0.34	0.31	0.17	-0.02	-0.24	-0.32	CHIC2
2	ENSGALG00000013950	0	0.13	0.17	0.23	0.06	-0.02	-0.14	-0.28
2	ENSGALG00000014064	0	0.47	0.67	0.56	0.21	0.22	0.38	0.24
2	ENSGALG00000014071	0	1.24	1.1	0.91	0.41	0.45	0.59	0.42	ITPR2
2	ENSGALG00000014138	0	0.84	0.69	0.59	0.38	0.27	0.38	0.24	NFXL1
2	ENSGALG00000014209	0	0.3	0.25	0.6	0.33	0.23	0.05	-0.18	GPR155
2	ENSGALG00000014236	0	1.72	1.41	1.49	0.16	0.36	-0.04	-0.35	ATP8A1
2	ENSGALG00000014365	0	1.04	0.93	0.83	0.59	0.52	0.57	0.1	RBPJ
2	ENSGALG00000014381	0	0.11	0.17	0.37	0.17	-0.04	-0.2	-0.33	HNRNPAB
2	ENSGALG00000014453	0	1.37	1.6	1.45	0.24	0.35	-0.03	-0.14	FAM46C
2	ENSGALG00000014569	0	0.76	0.98	0.84	0.08	0.54	0.16	0.29	PNPLA2
2	ENSGALG00000014614	0	1.03	1.01	0.93	0.36	0.36	0.44	0.33	TNKS2
2	ENSGALG00000014643	0	0.61	0.56	0.54	0.39	0.15	0.1	0.03
2	ENSGALG00000014649	0	0.08	0.18	0.66	0.08	0.04	-0.09	-0.22	MBLAC2
2	ENSGALG00000014670	0	0.86	0.74	0.83	0.37	0.32	0.21	0.15	TTC37
2	ENSGALG00000014684	0	0.39	0.47	0.52	0.14	0.18	0.16	-0.31	ERAP1
2	ENSGALG00000014690	0	0.83	0.74	0.77	0.1	0	-0.15	-0.34	SLC12A2
2	ENSGALG00000014700	0	2.3	2.17	2.18	0.54	0.63	0.35	0.25	DHX29
2	ENSGALG00000014718	0	1.48	1.29	1.01	0.73	0.64	0.37	-0.05	MAP3K1
2	ENSGALG00000014726	0	1.48	1.21	1.1	0.09	-0.12	-0.07	0.02	RAB3C
2	ENSGALG00000014772	0	0.68	0.56	0.53	0.42	0.19	0.27	0.22	WARS2
2	ENSGALG00000014773	0	1.39	1.08	1.03	0.63	0.57	0.83	0.13	ERBIN
2	ENSGALG00000014819	0	0.8	0.87	0.79	0.29	0.3	0.11	0.22	JMY
2	ENSGALG00000014831	0	0.47	0.57	0.74	0.37	0.22	0.22	0	TRMT11
2	ENSGALG00000014836	0	1.5	1.44	1.56	0.67	0.71	0.46	0.45	LPIN2
2	ENSGALG00000014891	0	2.18	1.86	1.73	0.76	0.76	0.32	0.22	PELO
2	ENSGALG00000014892	0	1.94	1.7	1.59	0.85	0.83	0.34	0.14	CEP85L
2	ENSGALG00000014897	0	0.05	0	0.31	-0.02	-0.27	-0.44	-0.35
2	ENSGALG00000014903	0	1.07	0.75	0.91	0.42	0.47	0.42	0.15	ITGA2
2	ENSGALG00000014924	0	0.6	0.53	1.01	0.45	0.18	-0.16	-0.68	POLQ
2	ENSGALG00000014974	0	0.86	0.87	0.68	0.24	0.2	0.2	0.08	MIB1
2	ENSGALG00000015008	0	0.93	0.79	0.83	-0.24	-0.06	-0.14	-0.04	ZNF366
2	ENSGALG00000015014	0	0.9	0.72	0.75	0.33	0.25	0.26	-0.04	TNPO1
2	ENSGALG00000015016	0	0.94	0.9	0.67	0.07	0.32	-0.05	-0.01	SLC22A15
2	ENSGALG00000015027	0	1.83	1.59	1.78	1.07	0.93	0.84	0.47	JAK2
2	ENSGALG00000015036	0	0.8	0.75	0.75	0.55	0.39	0.38	0.02	RIC1
2	ENSGALG00000015058	0	0.32	0.56	0.37	0.15	0.15	0	-0.01	PTPRD
2	ENSGALG00000015071	0	0.64	0.55	0.59	0.34	0.25	0.33	0.34	FOCAD
2	ENSGALG00000015078	0	0.36	0.21	0.46	-0.02	-0.04	0.16	-0.43	MLLT3
2	ENSGALG00000015083	0	1.23	0.99	1.27	0.85	0.8	0.75	0.48	DENND4C
2	ENSGALG00000015122	0	0.13	0.04	0.65	0.09	-0.25	-0.34	-0.8	TAF4B
2	ENSGALG00000015136	0	0.23	0.18	0.27	0.07	-0.19	-0.25	-0.37	ILDR1
2	ENSGALG00000015141	0	2.14	2.04	1.95	0.61	0.51	0.12	-0.07	GDA
2	ENSGALG00000015181	0	0.84	0.72	1.15	0.29	0.17	-0.16	0.29	GAREM1
2	ENSGALG00000015252	0	0.05	0.11	0.36	0.07	0.01	-0.16	-0.1	ST3GAL6
2	ENSGALG00000015301	0	2.16	1.95	1.83	1.17	1.16	1.3	0.75	LNPEP
2	ENSGALG00000015340	0	0.41	0.47	0.4	0.23	0.1	0.05	-0.11	TGS1
2	ENSGALG00000015342	0	0.68	0.66	0.72	0	0.16	0.14	0
2	ENSGALG00000015344	0	0.23	0.22	0.42	0.2	0.1	0.03	-0.25	NXPE3
2	ENSGALG00000015352	0	1.76	1.59	1.62	0.9	0.99	0.88	0.7
2	ENSGALG00000015353	0	1.56	1.13	1.17	0.83	0.66	0.93	0.4	BBX
2	ENSGALG00000015375	0	1.57	1.54	1.91	0.3	-0.08	-0.2	0.19	PLCXD2
2	ENSGALG00000015428	0	1.64	1.57	1.29	0.3	0.22	-0.07	0.08
2	ENSGALG00000015433	0	2.57	2.49	2.19	0.09	-0.11	0.86	0.8	ABCA1
2	ENSGALG00000015442	0	0.66	0.55	0.55	0.17	0.25	0.07	0.15	FSD1L
2	ENSGALG00000015489	0	0.6	0.66	0.87	-0.05	-0.12	-0.09	-0.07	FAXC
2	ENSGALG00000015490	0	1.02	0.94	0.85	0.26	0.38	-0.13	0	FBXL4
2	ENSGALG00000015635	0	1.53	1.31	1.21	0.53	0.44	0.39	0.25	HTT
2	ENSGALG00000015689	0	0.82	0.79	0.7	0.43	0.43	0.5	0.19	ECPAS
2	ENSGALG00000015702	0	0.35	0.41	0.36	0.04	0.05	-0.24	-0.24	PTGR1
2	ENSGALG00000015828	0	0.52	0.48	1.02	0.26	-0.22	-0.19	-0.78	BACH1
2	ENSGALG00000015842	0	0.81	0.84	0.67	0.36	0.26	0.35	-0.16	TIAM1
2	ENSGALG00000015858	0	0.48	0.41	0.58	0.34	0.26	0.05	-0.12	DOP1A
2	ENSGALG00000015877	0	0.51	0.69	1.1	0.22	0.22	0.06	-0.18	SH3BGRL2
2	ENSGALG00000015889	0	1.6	1.19	1.18	0.64	0.62	0.3	-0.27	PHIP
2	ENSGALG00000015951	0	1.07	0.86	0.77	0.4	0.31	0.5	0.35	OGFRL1
2	ENSGALG00000016001	0	0.39	0.44	0.64	0.01	0.31	0.14	0.19	LZTS3
2	ENSGALG00000016017	0	1.52	1.51	1.16	0.38	0.58	0.42	0.16	SLC4A11
2	ENSGALG00000016042	0	0.51	0.4	0.53	0.35	0.24	0.22	-0.03	CHAF1B
2	ENSGALG00000016047	0	0.88	0.89	1	0.3	0.36	0.31	0.25	HLCS
2	ENSGALG00000016148	0	0.44	0.38	0.49	0.15	0.09	-0.01	0.1	C2CD2
2	ENSGALG00000016164	0	1.34	1.03	0.8	-0.19	-0.17	-0.4	-0.75	ABCG1
2	ENSGALG00000016191	0	1.04	0.93	1.1	0.74	0.54	0.37	0.07	PKNOX1
2	ENSGALG00000016196	0	0.8	0.87	1.06	0.32	0.24	0.17	0.39
2	ENSGALG00000016238	0	0.62	0.64	0.65	0.42	0.32	0.36	0.04	MED14
2	ENSGALG00000016278	0	0.18	-0.01	0.21	0	-0.04	-0.17	-0.33	PRIM2
2	ENSGALG00000016284	0	1.17	1.07	1.03	0.8	0.59	0.55	0.09	TAB3
2	ENSGALG00000016312	0	0.46	0.4	0.46	0.13	0.21	0.16	-0.16	POLA1
2	ENSGALG00000016382	0	0.58	0.55	0.52	0.13	0.01	0.05	0.06	MBTPS2
2	ENSGALG00000016406	0	1.87	1.64	1.65	0.99	1.06	1.21	0.69	RPS6KA3
2	ENSGALG00000016412	0	0.52	0.54	0.58	-0.17	0.23	0.1	0.12	MBOAT2
2	ENSGALG00000016442	0	-0.21	-0.27	0.24	-0.32	-0.46	-0.64	-0.43	RRM2
2	ENSGALG00000016504	0	0.99	0.85	0.92	0.48	0.43	0.35	-0.12	ITSN2
2	ENSGALG00000016531	0	1.39	1.47	1.43	0.57	0.21	0.22	0.35	ASXL2
2	ENSGALG00000016731	0	0.06	0.07	0.23	0	-0.06	-0.28	-0.22	MRPL19
2	ENSGALG00000016795	0	1.29	1.11	1.16	0.68	0.46	0.49	0.22	TGFBRAP1
2	ENSGALG00000016803	0	0.17	0.16	0.51	0.16	-0.26	-0.4	-0.65	ST6GAL2
2	ENSGALG00000016896	0	1.96	2.01	1.88	0.69	0.73	0.16	0.2	ABCC4
2	ENSGALG00000016900	0	0.14	0.4	0.19	-0.27	-0.29	-0.38	-0.35	GPC6
2	ENSGALG00000016949	0	0.47	0.66	0.95	0.48	0.24	-0.07	-0.59	WBP4
2	ENSGALG00000017033	0	0.21	0.15	0.28	0.15	-0.04	-0.1	-0.26	MRPS31
2	ENSGALG00000017064	0	0.3	0.3	0.47	0.22	0.06	0.05	-0.04	RFC3
2	ENSGALG00000017106	0	0.29	0.46	0.65	0.15	0.03	-0.23	0.1	ATP8A2
2	ENSGALG00000017122	0	0.06	0.21	0.31	-0.07	0.02	-0.4	-0.43	SGCG
2	ENSGALG00000017128	0	0.09	0.04	0.4	0.06	-0.04	-0.26	-0.33	SKA3
2	ENSGALG00000017132	0	0.9	0.82	0.76	0.28	0.05	0.05	-0.05	XPO4
2	ENSGALG00000017154	0	0.62	0.84	0.6	-0.04	0.04	-0.22	-0.05	ZC3H12C
2	ENSGALG00000017165	0	1.03	0.9	1.2	0.85	0.63	0.67	0.28	CUL5
2	ENSGALG00000017199	0	1.13	1.32	0.95	0.31	0.44	0.48	0.43	MAML2
2	ENSGALG00000017201	0	-0.02	-0.01	0.48	0.11	-0.06	-0.35	-0.39	CEP57
2	ENSGALG00000017204	0	1.45	1.42	1.19	-0.05	0.34	0.12	0.12	SESN3
2	ENSGALG00000017235	0	0.35	0.53	0.43	-0.18	-0.36	-0.47	-0.75	NOX4
2	ENSGALG00000017304	0	0.72	0.77	0.82	0.04	0.28	0.33	0.37	PGM2L1
2	ENSGALG00000017314	0	0.29	0.38	0.5	0.03	-0.12	-0.33	-0.19
2	ENSGALG00000017389	0	0.77	0.74	0.86	0.14	-0.17	-0.3	-0.02	SIX4
2	ENSGALG00000017405	0	0.45	0.74	0.31	-0.36	-0.11	-0.6	-0.34	NPR3
2	ENSGALG00000018819	0	0.36	0.39	0.68	0.12	0.09	0	0.06
2	ENSGALG00000020253	0	1.22	1.14	0.97	0.5	0.22	0.22	0.14
2	ENSGALG00000020879	0	0.49	0.63	0.48	0.03	0.04	0.07	0.12	SLC30A7
2	ENSGALG00000021230	0	-0.02	-0.11	0.49	0.06	-0.12	-0.26	-0.34	EPB42
2	ENSGALG00000021378	0	0.97	1.06	1.21	0.34	0.08	-0.04	-0.06	UBAP1
2	ENSGALG00000021601	0	1.01	0.93	0.86	0.3	0.21	0.1	0.07	EPS15L1
2	ENSGALG00000022739	0	0.87	0.6	0.56	0.32	0.43	0.38	0.23	AKAP11
2	ENSGALG00000023083	0	0.53	0.63	0.49	0.08	0.11	0.1	0.14
2	ENSGALG00000023089	0	0.18	0.26	0.5	-0.16	-0.22	-0.51	-0.6	SSBP2
2	ENSGALG00000027760	0	1.03	0.49	0.87	0.08	0.04	-0.2	-0.02	gga-mir-6572
2	ENSGALG00000028304	0	1.77	1.47	1.18	0.9	0.66	0.54	0.33	MMR1L4
2	ENSGALG00000029322	0	0.41	0.26	0.62	0.35	0.12	-0.16	-0.35	FBXO39
2	ENSGALG00000029360	0	0.49	0.5	0.45	-0.06	0.1	0.26	0.16
2	ENSGALG00000029378	0	0.73	1.2	0.89	0.18	0.27	0.22	-0.18	ITGA9
2	ENSGALG00000029701	0	1.04	1.05	1.1	0.53	0.52	0.26	0.14	INO80D
2	ENSGALG00000029896	0	1.34	1.4	1.32	0.57	0.5	0.39	0.29
2	ENSGALG00000030147	0	2.22	2.11	2.19	0.72	0.64	0.12	-0.01	AFF4
2	ENSGALG00000030379	0	0.72	0.63	0.72	0.14	0.01	0.15	0.07	LMBR1
2	ENSGALG00000030542	0	0.44	0.48	0.25	-0.09	-0.03	0.26	-0.36	SEMA6D
2	ENSGALG00000030563	0	0.56	0.62	0.65	0.15	0.01	-0.21	-0.14
2	ENSGALG00000030597	0	1.13	0.83	1.25	0.54	0.32	0.2	-0.05	KIF11
2	ENSGALG00000030598	0	1.01	0.88	0.99	0.34	0.2	0.08	-0.36	BTAF1
2	ENSGALG00000030780	0	1.72	1.55	1.56	0.29	0.42	0.01	0.02	MGAT4A
2	ENSGALG00000030789	0	0.98	0.88	0.94	0.02	0.11	-0.04	-0.34	PGAP1
2	ENSGALG00000030800	0	1.54	1.28	1.1	0.52	0.31	0.21	-0.06	IL31RA
2	ENSGALG00000031016	0	0.47	0.37	0.59	0.12	0.12	-0.01	0.05	GTF3C4
2	ENSGALG00000031131	0	0.86	0.78	0.76	0.39	0.36	0.4	0.3	VIRMA
2	ENSGALG00000031282	0	0.97	0.93	0.8	0.47	0.45	0.38	0.16	UBR5
2	ENSGALG00000031340	0	0.88	0.79	0.93	0.47	0.39	0.39	-0.04	E2F7
2	ENSGALG00000031380	0	0.69	0.56	0.63	0.45	0.28	0.3	-0.03	DENND3
2	ENSGALG00000031404	0	1.79	1.68	1.7	0.87	0.69	0.87	0.97	FHIP2A
2	ENSGALG00000031415	0	0.49	0.57	0.68	0.4	0.33	0.34	0.16	SLC30A9
2	ENSGALG00000031427	0	0.3	0.26	0.4	-0.19	-0.08	-0.29	-0.69
2	ENSGALG00000031503	0	1.61	1.74	1.47	0.2	0.51	0.3	0.36	LRP6
2	ENSGALG00000031560	0	1.53	1.58	1.21	0.23	0.33	-0.11	-0.11	USF3
2	ENSGALG00000031700	0	1.51	1.48	1.11	0.35	0.52	0.31	0.42	TRPS1
2	ENSGALG00000031841	0	0.7	0.68	0.63	0.39	0.24	0.06	-0.12	SLX4
2	ENSGALG00000031928	0	0.26	0.42	0.48	-0.07	-0.07	-0.08	-0.03	SPTLC2
2	ENSGALG00000031987	0	1.4	1.17	1.07	0.49	0.45	0.32	-0.04	MYO5A
2	ENSGALG00000032452	0	1.8	1.78	1.43	-0.03	0.12	0.4	0.51	GAS7
2	ENSGALG00000032685	0	1.22	1.19	1.14	0.14	0.21	0.05	-0.08	HECTD4
2	ENSGALG00000032799	0	0.74	0.56	0.59	0.32	0.19	0.1	0.16
2	ENSGALG00000032992	0	0.58	0.65	0.63	0.31	0.36	0.19	-0.09	NR3C1
2	ENSGALG00000033051	0	0.96	0.81	0.66	0.17	0.07	-0.19	-0.03	CAMK1D
2	ENSGALG00000033091	0	0.44	0.45	0.25	-0.08	-0.08	0.01	-0.12	RUNX1T1
2	ENSGALG00000033126	0	1.87	1.67	1.8	1.12	0.9	0.96	0.53	DGCR8
2	ENSGALG00000033301	0	0.21	0.21	0.41	-0.08	-0.06	-0.27	-0.2	DCAF1
2	ENSGALG00000033304	0	0.7	0.5	0.94	0.47	0.27	0.29	0.04	MYBL1
2	ENSGALG00000033507	0	1.93	1.72	1.71	0.75	0.74	0.38	0.19	PLCG2
2	ENSGALG00000033512	0	1.74	1.64	1.79	0.58	0.3	1	0.95	CPEB4
2	ENSGALG00000033660	0	1.3	1.25	1.36	0.87	0.71	0.42	0.45	PRDM10
2	ENSGALG00000033887	0	0.94	0.91	0.66	0.05	0.3	0.16	0.07	IL17RA
2	ENSGALG00000034014	0	1.29	1.27	1.17	0.23	0.16	-0.09	0.25	C2CD2L
2	ENSGALG00000034077	0	1.67	1.55	1.64	0.45	0.55	0.2	0.41	KCNK5
2	ENSGALG00000034119	0	0.42	0.31	0.45	-0.08	0.02	0.2	0.22
2	ENSGALG00000034188	0	1.17	1.18	0.87	0.18	0.45	-0.07	-0.17	PAG1
2	ENSGALG00000034271	0	0.38	0.31	0.6	0.13	0.09	-0.05	-0.34	UHRF1
2	ENSGALG00000034311	0	1.8	1.86	1.53	0.77	0.51	0.63	0.46	BTBD7
2	ENSGALG00000034348	0	0.54	0.52	0.85	0.02	-0.04	-0.02	-0.23	ATAD2
2	ENSGALG00000034461	0	0.48	0.48	0.49	0.25	0.2	0.08	-0.02	TOPBP1
2	ENSGALG00000034777	0	3.07	2.96	2.8	0.46	1.56	0.31	0.28	VPS13D
2	ENSGALG00000034803	0	1.3	1.26	1.31	0.66	0.54	0.73	0.7
2	ENSGALG00000034898	0	0.16	0.18	0.72	0.08	-0.25	-0.41	-0.55	ITPK1
2	ENSGALG00000034965	0	1.93	2.01	1.71	0.68	0.56	0.62	0.44	DIP2B
2	ENSGALG00000034971	0	1.04	1.04	1.16	0.57	0.36	0.04	0.07	SLC45A4
2	ENSGALG00000035026	0	0.05	0.09	0.23	-0.05	-0.18	-0.4	-0.29	SLC22A4
2	ENSGALG00000035108	0	0.72	0.8	1.03	0.26	0.12	-0.11	-0.52	KDM7A
2	ENSGALG00000035237	0	0.54	0.33	0.62	0.17	-0.06	-0.23	-0.2
2	ENSGALG00000035242	0	-0.12	-0.05	0.42	0	-0.13	-0.31	-0.37	RMDN3
2	ENSGALG00000035266	0	0.82	1.11	0.83	0.26	0.25	0.07	-0.07	ANOS1
2	ENSGALG00000035351	0	1.31	1.3	1.44	0.73	0.86	0.28	0.18
2	ENSGALG00000035625	0	0.64	0.49	0.67	0.19	0.05	0.03	-0.13	CEP192
2	ENSGALG00000035699	0	0.47	0.44	0.59	0.42	0.3	0.3	0.07	MARCHF6
2	ENSGALG00000036017	0	1.67	1.68	1.61	0.59	0.73	0.52	0.59	NCOA2
2	ENSGALG00000036028	0	0.77	0.75	0.69	0.31	0.34	0.26	0	GNA13
2	ENSGALG00000036873	0	0.61	0.52	0.7	0.49	0.42	0.36	0.22	SIK2
2	ENSGALG00000036892	0	0.02	0.08	0.41	0.01	-0.11	-0.18	-0.25	BUB1B
2	ENSGALG00000037326	0	0.97	0.79	0.62	0.07	0.16	0.07	0.15	MAP3K9
2	ENSGALG00000037375	0	0.95	1	0.84	0.33	0.36	0.46	0.45	MAN1B1
2	ENSGALG00000037387	0	0.54	0.31	0.44	0.06	0	0.09	-0.26	CLSTN2
2	ENSGALG00000037769	0	1.04	0.95	0.91	0.36	0.32	-0.06	-0.29	NEBL
2	ENSGALG00000037856	0	-0.21	-0.04	0.2	-0.41	-0.17	-0.3	-0.31	CHL1
2	ENSGALG00000037872	0	2.18	1.82	1.86	1.01	0.91	0.68	0.12	ATAD2B
2	ENSGALG00000038089	0	0.27	0.65	0.4	-0.14	-0.13	0.13	-0.33	EGFR
2	ENSGALG00000038461	0	0.09	0.02	0.51	-0.09	-0.19	-0.17	0.11	FECH
2	ENSGALG00000038502	0	-0.09	-0.11	0.4	-0.23	-0.33	-0.48	-0.49	CCNF
2	ENSGALG00000038504	0	0.33	0.26	0.38	-0.06	0	-0.23	-0.27	MID1
2	ENSGALG00000038684	0	0.03	0.13	0.22	-0.01	-0.07	-0.15	-0.37	EEFSEC
2	ENSGALG00000038688	0	0.83	0.94	0.83	0.05	0.35	0.32	0.18	ADAMTS17
2	ENSGALG00000039099	0	0.89	0.88	0.97	0.22	0.24	0.13	-0.1	MAPK9
2	ENSGALG00000039121	0	0.96	0.87	0.62	-0.11	-0.05	-0.15	-0.12	PPM1F
2	ENSGALG00000039177	0	2.61	2.26	2.1	0.46	0.8	-0.03	-0.03
2	ENSGALG00000039182	0	0.8	0.75	0.78	0.56	0.31	0.18	0.06	TBL1XR1
2	ENSGALG00000039269	0	-0.12	0.19	0.72	-0.06	-0.16	-0.55	-0.26	RNF213
2	ENSGALG00000039300	0	1.83	1.8	1.71	0.56	0.8	0.5	0.45	NFAT5
2	ENSGALG00000039391	0	0.63	0.44	0.32	0.11	0.11	0.1	-0.03	ZC3H12B
2	ENSGALG00000039713	0	0.82	0.85	0.64	0.26	0.22	0.08	-0.34	AGO4
2	ENSGALG00000039811	0	0.67	0.82	0.51	0.11	0.27	-0.03	-0.4	NIPA1
2	ENSGALG00000039935	0	0.44	0.46	0.72	-0.21	0.03	-0.29	-0.15	PDE1C
2	ENSGALG00000040109	0	1.47	1.5	1.45	0.91	0.76	1.11	0.56	LARP1
2	ENSGALG00000040212	0	1.62	1.54	1.46	0.85	0.76	0.85	0.62	FYCO1
2	ENSGALG00000040607	0	0.71	0.61	0.61	0.53	0.28	0.23	0.13	MED23
2	ENSGALG00000040651	0	0.73	0.77	0.72	0.15	0.1	-0.03	-0.25	IGF1R
2	ENSGALG00000040663	0	1.06	1.06	1.26	0.22	-0.01	-0.28	-0.05
2	ENSGALG00000040756	0	0.73	0.69	0.63	0.38	0.29	0.3	0.21	PI4KA
2	ENSGALG00000040794	0	0.08	-0.09	0.33	0.04	-0.1	-0.26	-0.24	CCNE2
2	ENSGALG00000040957	0	1.17	0.99	1.32	0.52	0.64	-0.17	-0.34	AGO2
2	ENSGALG00000041036	0	0.86	0.76	0.79	0.11	0.17	0.05	0.03	FTO
2	ENSGALG00000041111	0	0.45	0.37	0.32	-0.13	-0.06	-0.15	0.15	NUP214
2	ENSGALG00000041236	0	2.01	1.93	1.78	0.82	0.66	0.58	0.71	CBX7
2	ENSGALG00000041362	0	2.24	2.07	2.12	0.7	0.64	0.5	0.56	SECISBP2L
2	ENSGALG00000041403	0	2.07	1.74	1.8	0.96	0.83	0.71	0.54	DENND4A
2	ENSGALG00000041456	0	0.2	0.2	0.34	-0.15	-0.38	0.05	-0.1	SLC35G1
2	ENSGALG00000041505	0	2.05	2	1.72	0.75	0.61	0.58	0.6	PRRC2B
2	ENSGALG00000041564	0	1.14	1.02	0.96	0.56	0.61	0.77	0.43
2	ENSGALG00000041573	0	1.17	1.07	0.99	0.05	0.25	0	0.03	BPNT2
2	ENSGALG00000041644	0	1	0.53	0.9	0.22	0.19	0.24	-0.28	ATP11A
2	ENSGALG00000041731	0	0.99	0.82	0.95	0.58	0.52	0.4	0.17	CAPN7
2	ENSGALG00000041750	0	0.43	0.88	0.37	-0.27	-0.26	-0.18	-0.21	ADAMTS9
2	ENSGALG00000041896	0	2.32	2.19	2.28	0.98	0.98	0.9	0.71	RFX7
2	ENSGALG00000042137	0	2.18	2.13	1.91	0.12	0.24	-0.3	0.04	ELK4
2	ENSGALG00000042469	0	0.61	0.61	0.42	0.21	0.18	0.12	0.09	PRKDC
2	ENSGALG00000042564	0	0.37	0.44	0.32	0.15	-0.04	0.01	-0.09	UBAC1
2	ENSGALG00000042613	0	0.47	0.29	0.38	-0.11	0.1	0.04	-0.14
2	ENSGALG00000042766	0	1.21	1.17	1.03	0.27	0.38	0.34	0.61	TRAPPC9
2	ENSGALG00000042883	0	1.35	1.33	1.61	0.81	0.78	0.55	0.22	VCPIP1
2	ENSGALG00000043044	0	0.45	0.51	0.44	0.15	0.13	0.21	-0.18	IL1R1
2	ENSGALG00000043081	0	0.22	0.2	0.43	0.1	0.08	0.04	-0.07	WDR26
2	ENSGALG00000043164	0	1.14	1.16	1	0.38	0.46	0.35	0.41	TNKS
2	ENSGALG00000043243	0	0.87	0.8	0.82	0.53	0.35	0.22	-0.25
2	ENSGALG00000043363	0	0.61	0.6	0.6	0.25	0.25	0.22	-0.06	KATNIP
2	ENSGALG00000043669	0	1.35	1.34	1.24	0.5	0.43	0.81	0.37	WDFY3
2	ENSGALG00000043711	0	0.83	0.75	0.67	0.24	0.35	0.03	-0.07	AGO3
2	ENSGALG00000043724	0	1.89	1.7	1.57	1.01	0.89	0.51	0.6	NFX1
2	ENSGALG00000043728	0	0.66	0.56	0.61	0.18	0.24	0.09	-0.36	SCN8A
2	ENSGALG00000044620	0	1.12	1.11	1.05	0.61	0.47	0.54	0.03
2	ENSGALG00000044730	0	0.1	0.12	0.35	-0.03	-0.11	-0.43	-0.18
2	ENSGALG00000044996	0	1.03	0.84	1.03	0.33	0.56	0.38	0	TMEM71
2	ENSGALG00000045814	0	0.09	0.3	0.19	0	-0.04	0.01	-0.33	CRLF2
2	ENSGALG00000046150	0	0.86	0.86	0.68	0.42	0.33	0.56	0.21	DIP2A
2	ENSGALG00000047827	0	1.19	1.3	1.01	0.23	0.1	0.36	0.02	TMEM86A
2	ENSGALG00000047856	0	-0.05	-0.01	0.59	0.06	0.02	-0.12	-0.27	gga-mir-12275
2	ENSGALG00000047924	0	-0.03	-0.13	0.32	-0.18	-0.2	-0.26	-0.41
2	ENSGALG00000048321	0	1.49	0.9	0.98	0.3	0.64	0.15	0.13
2	ENSGALG00000048800	0	0.47	0.66	0.75	0.27	0.17	-0.03	0.19
2	ENSGALG00000049668	0	0.77	0.86	1.24	0.48	0.22	-0.19	0	MFSD4B
2	ENSGALG00000050058	0	-0.01	0.02	0.46	-0.05	0.02	-0.01	-0.19	REEP1
2	ENSGALG00000050742	0	0.87	0.79	1.01	0.58	0.31	0.18	-0.17
2	ENSGALG00000051335	0	0.53	0.48	0.68	0.44	0.26	0.39	-0.01	INO80C
2	ENSGALG00000051534	0	1.88	1.67	1.44	0.78	0.77	0.61	0.69
2	ENSGALG00000052223	0	0.88	0.92	0.84	0.49	0.41	0.67	0.28	YPEL1
2	ENSGALG00000052280	0	1.38	1.16	1.11	0.5	0.41	0.33	-0.27	HEATR5A
2	ENSGALG00000052511	0	0.52	0.49	0.4	0.02	0.15	0.02	-0.01
2	ENSGALG00000052837	0	1.21	1.23	1.12	0.32	0.5	0.3	0.59	GNA12
2	ENSGALG00000053559	0	0.22	0.32	0.64	0.03	-0.18	-0.14	-0.23
2	ENSGALG00000053657	0	0.77	0.69	0.63	0.19	0.37	0.51	0.15	LATS2
2	ENSGALG00000054198	0	2	1.83	1.75	0.83	0.94	0.92	0.87
2	ENSGALG00000054205	0	0.81	0.81	0.86	0.31	0.4	0.39	0.32
2	ENSGALG00000055236	0	0.89	0.85	0.85	0.35	0.34	0.05	0.09
2	ENSGALG00000055517	0	0.78	0.77	0.83	0.15	0.56	0.04	0.14
2	ENSGALG00000055929	0	0.46	0.49	0.39	0.16	0.2	-0.02	-0.22
2	ENSGALG00000056282	0	0.65	0.77	0.95	0.45	0.46	0.35	0.35
2	ENSGALG00000056332	0	0.69	0.65	0.64	0.42	0.45	0.35	0.19
2	ENSGALG00000056585	0	0.63	0.71	0.86	0	0.41	0.3	0
2	ENSGALG00000056598	0	0.26	0.35	0.48	-0.14	0.32	-0.06	-0.01
2	ENSGALG00000056764	0	1.59	1.6	1.6	0.26	0.09	-0.1	0.24
2	ENSGALG00000057511	0	0.77	0.5	0.53	0.03	-0.09	-0.18	-0.16
2	ENSGALG00000057667	0	1.04	0.7	1	0.43	0.18	0.09	-0.16
2	ENSGALG00000057866	0	0.31	0.3	0.59	-0.09	-0.01	-0.23	-0.22
2	ENSGALG00000057882	0	0.32	0.28	0.45	0.24	0.14	-0.01	-0.23
2	ENSGALG00000057981	0	1.58	1.63	1.53	0.64	0.43	0.59	0.5
[truncated: 1,452 more rows]
