# Supplementary material for: Transcriptional and endocrine orchestration of medullary bone formation and mineral turn-over in female chickens
Source: Poult Sci. 2025 Sep 4;104(11):105798. doi: 10.1016/j.psj.2025.105798 (PMC12466242; doi:10.1016/j.psj.2025.105798)
Supplement: Supplementary file 7 [file mmc7.xlsx]

## Sheet: LB & LSL GO BP
Transcriptional and endocrine orchestration of medullary bone formation and mineral turn-over in female chickens
Michael Oster, Hiba Qasir, Henry Reyer, Siriluck Ponsuksili, Nares Trakooljul, Vera Sommerfeld, Markus Rodehutscord, Klaus Wimmers
Supplementary Table S7.
Strain	Profile	source	term_name	term_id	adjusted_p_value	term_size	query_size	intersection_size	intersections
LB	1	GO:BP	ossification	GO:0001503	1.95e-09	241	751	46	ENSGALG00000001729,ENSGALG00000002003,ENSGALG00000002203,ENSGALG00000003081,ENSGALG00000003114,ENSGALG00000003814,ENSGALG00000006087,ENSGALG00000006379,ENSGALG00000006992,ENSGALG00000007668,ENSGALG00000008135,ENSGALG00000009129,ENSGALG00000009641,ENSGALG00000009929,ENSGALG00000010346,ENSGALG00000010721,ENSGALG00000010926,ENSGALG00000010928,ENSGALG00000011046,ENSGALG00000011347,ENSGALG00000012481,…
LB	1	GO:BP	collagen metabolic process	GO:0032963	1.81e-08	38	751	17	ENSGALG00000000461,ENSGALG00000002546,ENSGALG00000002987,ENSGALG00000003081,ENSGALG00000004833,ENSGALG00000005968,ENSGALG00000006992,ENSGALG00000008393,ENSGALG00000009641,ENSGALG00000010346,ENSGALG00000011099,ENSGALG00000011347,ENSGALG00000014490,ENSGALG00000028147,ENSGALG00000032031,ENSGALG00000034950,ENSGALG00000041555
LB	1	GO:BP	skeletal system development	GO:0001501	2.61e-08	346	751	55	ENSGALG00000000364,ENSGALG00000000785,ENSGALG00000002003,ENSGALG00000002203,ENSGALG00000002831,ENSGALG00000003114,ENSGALG00000003588,ENSGALG00000003855,ENSGALG00000004498,ENSGALG00000004833,ENSGALG00000006379,ENSGALG00000006992,ENSGALG00000007668,ENSGALG00000008135,ENSGALG00000008298,ENSGALG00000009129,ENSGALG00000009495,ENSGALG00000009641,ENSGALG00000009790,ENSGALG00000009948,ENSGALG00000010103,…
LB	1	GO:BP	osteoclast differentiation	GO:0030316	3.42e-07	62	751	20	ENSGALG00000003855,ENSGALG00000005788,ENSGALG00000006087,ENSGALG00000007485,ENSGALG00000008298,ENSGALG00000010103,ENSGALG00000010127,ENSGALG00000010707,ENSGALG00000011046,ENSGALG00000012481,ENSGALG00000014786,ENSGALG00000015306,ENSGALG00000015910,ENSGALG00000016881,ENSGALG00000030115,ENSGALG00000033520,ENSGALG00000036069,ENSGALG00000038768,ENSGALG00000039583,ENSGALG00000043167
LB	1	GO:BP	bone development	GO:0060348	3.03799e-06	155	751	31	ENSGALG00000000364,ENSGALG00000002203,ENSGALG00000002831,ENSGALG00000003855,ENSGALG00000004833,ENSGALG00000008298,ENSGALG00000009129,ENSGALG00000010103,ENSGALG00000010707,ENSGALG00000011046,ENSGALG00000011141,ENSGALG00000011298,ENSGALG00000011347,ENSGALG00000012787,ENSGALG00000013818,ENSGALG00000015037,ENSGALG00000016102,ENSGALG00000017295,ENSGALG00000017394,ENSGALG00000017652,ENSGALG00000023542,…
LB	1	GO:BP	osteoblast differentiation	GO:0001649	1.33221e-05	138	751	28	ENSGALG00000001729,ENSGALG00000002003,ENSGALG00000003081,ENSGALG00000003114,ENSGALG00000006379,ENSGALG00000007668,ENSGALG00000008135,ENSGALG00000009129,ENSGALG00000010721,ENSGALG00000011347,ENSGALG00000012481,ENSGALG00000012787,ENSGALG00000017295,ENSGALG00000030115,ENSGALG00000036069,ENSGALG00000036114,ENSGALG00000038154,ENSGALG00000038768,ENSGALG00000039322,ENSGALG00000039728,ENSGALG00000040276,…
LB	1	GO:BP	cellular response to growth factor stimulus	GO:0071363	3.03205e-05	406	751	54	ENSGALG00000000785,ENSGALG00000002003,ENSGALG00000002203,ENSGALG00000002709,ENSGALG00000003114,ENSGALG00000003447,ENSGALG00000003814,ENSGALG00000003855,ENSGALG00000003891,ENSGALG00000004498,ENSGALG00000006087,ENSGALG00000007668,ENSGALG00000008393,ENSGALG00000009129,ENSGALG00000009495,ENSGALG00000009641,ENSGALG00000009898,ENSGALG00000009929,ENSGALG00000009948,ENSGALG00000010346,ENSGALG00000010811,…
LB	1	GO:BP	response to growth factor	GO:0070848	5.94703e-05	414	751	54	ENSGALG00000000785,ENSGALG00000002003,ENSGALG00000002203,ENSGALG00000002709,ENSGALG00000003114,ENSGALG00000003447,ENSGALG00000003814,ENSGALG00000003855,ENSGALG00000003891,ENSGALG00000004498,ENSGALG00000006087,ENSGALG00000007668,ENSGALG00000008393,ENSGALG00000009129,ENSGALG00000009495,ENSGALG00000009641,ENSGALG00000009898,ENSGALG00000009929,ENSGALG00000009948,ENSGALG00000010346,ENSGALG00000010811,…
LB	1	GO:BP	biomineralization	GO:0110148	6.57974e-05	97	751	22	ENSGALG00000001729,ENSGALG00000002003,ENSGALG00000004170,ENSGALG00000006087,ENSGALG00000007668,ENSGALG00000009641,ENSGALG00000010346,ENSGALG00000010927,ENSGALG00000010928,ENSGALG00000011046,ENSGALG00000012787,ENSGALG00000016375,ENSGALG00000017295,ENSGALG00000023542,ENSGALG00000026080,ENSGALG00000029494,ENSGALG00000034950,ENSGALG00000038768,ENSGALG00000039322,ENSGALG00000040493,ENSGALG00000040655,…
LB	1	GO:BP	plasma membrane bounded cell projection morphogenesis	GO:0120039	9.67473e-05	353	751	48	ENSGALG00000000059,ENSGALG00000000314,ENSGALG00000001741,ENSGALG00000002515,ENSGALG00000003855,ENSGALG00000004048,ENSGALG00000004569,ENSGALG00000004598,ENSGALG00000004966,ENSGALG00000006379,ENSGALG00000006802,ENSGALG00000007668,ENSGALG00000008733,ENSGALG00000008797,ENSGALG00000009129,ENSGALG00000009192,ENSGALG00000010158,ENSGALG00000010166,ENSGALG00000010490,ENSGALG00000010795,ENSGALG00000010958,…
LB	2	GO:BP	regulation of protein-containing complex assembly	GO:0043254	0.0156953	227	528	25	ENSGALG00000001419,ENSGALG00000002145,ENSGALG00000002175,ENSGALG00000003339,ENSGALG00000003775,ENSGALG00000004671,ENSGALG00000004821,ENSGALG00000008025,ENSGALG00000008325,ENSGALG00000008439,ENSGALG00000008627,ENSGALG00000009982,ENSGALG00000010000,ENSGALG00000010055,ENSGALG00000010311,ENSGALG00000011917,ENSGALG00000011992,ENSGALG00000012386,ENSGALG00000015433,ENSGALG00000016053,ENSGALG00000017462,…
LB	2	GO:BP	histone modification	GO:0016570	0.0228048	307	528	30	ENSGALG00000000146,ENSGALG00000000843,ENSGALG00000002336,ENSGALG00000002954,ENSGALG00000003299,ENSGALG00000003427,ENSGALG00000003596,ENSGALG00000003641,ENSGALG00000004288,ENSGALG00000004324,ENSGALG00000006502,ENSGALG00000006818,ENSGALG00000007302,ENSGALG00000008559,ENSGALG00000010074,ENSGALG00000010214,ENSGALG00000010592,ENSGALG00000011384,ENSGALG00000011881,ENSGALG00000011992,ENSGALG00000012484,…
LB	2	GO:BP	blood vessel remodeling	GO:0001974	0.0360627	22	528	7	ENSGALG00000006695,ENSGALG00000008459,ENSGALG00000009942,ENSGALG00000010005,ENSGALG00000014365,ENSGALG00000040444,ENSGALG00000042607
LB	2	GO:BP	positive regulation of canonical Wnt signaling pathway	GO:0090263	0.0426135	69	528	12	ENSGALG00000004593,ENSGALG00000007599,ENSGALG00000010055,ENSGALG00000011917,ENSGALG00000014365,ENSGALG00000014614,ENSGALG00000019178,ENSGALG00000031282,ENSGALG00000038089,ENSGALG00000039182,ENSGALG00000042607,ENSGALG00000043164
LB	2	GO:BP	positive regulation of protein-containing complex assembly	GO:0031334	0.0497314	105	528	15	ENSGALG00000001419,ENSGALG00000003339,ENSGALG00000003775,ENSGALG00000008025,ENSGALG00000008325,ENSGALG00000008439,ENSGALG00000008627,ENSGALG00000010000,ENSGALG00000010311,ENSGALG00000015433,ENSGALG00000017462,ENSGALG00000033507,ENSGALG00000036883,ENSGALG00000039099,ENSGALG00000042784
LB	3	GO:BP	purine-containing compound transmembrane transport	GO:0072530	0.00215922	11	255	5	ENSGALG00000008675,ENSGALG00000010182,ENSGALG00000016691,ENSGALG00000028225,ENSGALG00000030511
LB	3	GO:BP	carbohydrate metabolic process	GO:0005975	0.0215442	361	255	21	ENSGALG00000000703,ENSGALG00000002138,ENSGALG00000002542,ENSGALG00000002982,ENSGALG00000003340,ENSGALG00000004581,ENSGALG00000004948,ENSGALG00000005298,ENSGALG00000007484,ENSGALG00000008508,ENSGALG00000010244,ENSGALG00000011900,ENSGALG00000023703,ENSGALG00000023760,ENSGALG00000028960,ENSGALG00000031375,ENSGALG00000039013,ENSGALG00000043290,ENSGALG00000046826,ENSGALG00000046858,ENSGALG00000052014
LB	4	GO:BP	reactive oxygen species metabolic process	GO:0072593	0.00189856	123	389	16	ENSGALG00000001189,ENSGALG00000004700,ENSGALG00000005420,ENSGALG00000007868,ENSGALG00000008661,ENSGALG00000010243,ENSGALG00000012200,ENSGALG00000015844,ENSGALG00000016261,ENSGALG00000026727,ENSGALG00000028204,ENSGALG00000031597,ENSGALG00000037402,ENSGALG00000042833,ENSGALG00000043234,ENSGALG00000047152
LB	4	GO:BP	protein refolding	GO:0042026	0.0216793	6	389	4	ENSGALG00000006512,ENSGALG00000008094,ENSGALG00000027506,ENSGALG00000036850
LB	4	GO:BP	protein folding	GO:0006457	0.024285	102	389	13	ENSGALG00000004874,ENSGALG00000006512,ENSGALG00000006564,ENSGALG00000008094,ENSGALG00000008228,ENSGALG00000008812,ENSGALG00000009975,ENSGALG00000012404,ENSGALG00000017077,ENSGALG00000023066,ENSGALG00000027506,ENSGALG00000036850,ENSGALG00000039072
LB	4	GO:BP	hydrogen peroxide metabolic process	GO:0042743	0.0270787	19	389	6	ENSGALG00000010243,ENSGALG00000015844,ENSGALG00000028204,ENSGALG00000031597,ENSGALG00000043234,ENSGALG00000047152
LB	4	GO:BP	defense response to Gram-negative bacterium	GO:0050829	0.0287372	28	389	7	ENSGALG00000009963,ENSGALG00000010745,ENSGALG00000019843,ENSGALG00000027165,ENSGALG00000027973,ENSGALG00000034150,ENSGALG00000047285
LB	4	GO:BP	negative regulation of apoptotic process	GO:0043066	0.0288848	464	389	32	ENSGALG00000001220,ENSGALG00000003085,ENSGALG00000003484,ENSGALG00000005420,ENSGALG00000007785,ENSGALG00000008014,ENSGALG00000008094,ENSGALG00000008661,ENSGALG00000009241,ENSGALG00000009403,ENSGALG00000009433,ENSGALG00000009642,ENSGALG00000009748,ENSGALG00000010077,ENSGALG00000010745,ENSGALG00000010870,ENSGALG00000011331,ENSGALG00000012472,ENSGALG00000014725,ENSGALG00000014976,ENSGALG00000015844,…
LB	4	GO:BP	DNA replication	GO:0006260	0.0383821	172	389	17	ENSGALG00000004342,ENSGALG00000005931,ENSGALG00000006037,ENSGALG00000006317,ENSGALG00000006631,ENSGALG00000009455,ENSGALG00000009837,ENSGALG00000010700,ENSGALG00000012348,ENSGALG00000013626,ENSGALG00000016583,ENSGALG00000017350,ENSGALG00000024481,ENSGALG00000029292,ENSGALG00000030313,ENSGALG00000036234,ENSGALG00000038649
LB	4	GO:BP	hydrogen peroxide catabolic process	GO:0042744	0.0484816	13	389	5	ENSGALG00000010243,ENSGALG00000028204,ENSGALG00000031597,ENSGALG00000043234,ENSGALG00000047152
LSL	1	GO:BP	osteoclast differentiation	GO:0030316	2.11756e-06	62	822	20	ENSGALG00000003855,ENSGALG00000005788,ENSGALG00000006087,ENSGALG00000007485,ENSGALG00000010103,ENSGALG00000010127,ENSGALG00000010707,ENSGALG00000011046,ENSGALG00000012481,ENSGALG00000015306,ENSGALG00000015910,ENSGALG00000016881,ENSGALG00000030115,ENSGALG00000033520,ENSGALG00000033854,ENSGALG00000036069,ENSGALG00000038768,ENSGALG00000039583,ENSGALG00000043167,ENSGALG00000045642
LSL	1	GO:BP	ossification	GO:0001503	2.33723e-06	241	822	43	ENSGALG00000001729,ENSGALG00000002203,ENSGALG00000003114,ENSGALG00000003814,ENSGALG00000004386,ENSGALG00000006087,ENSGALG00000006379,ENSGALG00000006992,ENSGALG00000007668,ENSGALG00000008135,ENSGALG00000009641,ENSGALG00000009929,ENSGALG00000009977,ENSGALG00000010346,ENSGALG00000010412,ENSGALG00000010721,ENSGALG00000010926,ENSGALG00000010928,ENSGALG00000011046,ENSGALG00000011347,ENSGALG00000011740,…
LSL	1	GO:BP	skeletal system development	GO:0001501	2.91524e-06	346	822	54	ENSGALG00000000364,ENSGALG00000000785,ENSGALG00000002203,ENSGALG00000002831,ENSGALG00000003114,ENSGALG00000003588,ENSGALG00000003855,ENSGALG00000004386,ENSGALG00000005714,ENSGALG00000005930,ENSGALG00000006379,ENSGALG00000006992,ENSGALG00000007668,ENSGALG00000008135,ENSGALG00000009641,ENSGALG00000009790,ENSGALG00000009948,ENSGALG00000009977,ENSGALG00000010103,ENSGALG00000010707,ENSGALG00000010974,…
LSL	1	GO:BP	collagen metabolic process	GO:0032963	1.12299e-05	38	822	15	ENSGALG00000000461,ENSGALG00000002546,ENSGALG00000002987,ENSGALG00000004386,ENSGALG00000005968,ENSGALG00000006992,ENSGALG00000008393,ENSGALG00000009641,ENSGALG00000010346,ENSGALG00000011099,ENSGALG00000011347,ENSGALG00000012429,ENSGALG00000028147,ENSGALG00000034950,ENSGALG00000041555
LSL	1	GO:BP	external encapsulating structure organization	GO:0045229	9.3313e-05	188	822	34	ENSGALG00000000379,ENSGALG00000002546,ENSGALG00000002831,ENSGALG00000002987,ENSGALG00000003589,ENSGALG00000003726,ENSGALG00000004150,ENSGALG00000004386,ENSGALG00000004526,ENSGALG00000004695,ENSGALG00000005968,ENSGALG00000006992,ENSGALG00000007837,ENSGALG00000008141,ENSGALG00000009641,ENSGALG00000010583,ENSGALG00000010928,ENSGALG00000011099,ENSGALG00000011347,ENSGALG00000014233,ENSGALG00000025764,…
LSL	1	GO:BP	extracellular matrix organization	GO:0030198	9.3313e-05	188	822	34	ENSGALG00000000379,ENSGALG00000002546,ENSGALG00000002831,ENSGALG00000002987,ENSGALG00000003589,ENSGALG00000003726,ENSGALG00000004150,ENSGALG00000004386,ENSGALG00000004526,ENSGALG00000004695,ENSGALG00000005968,ENSGALG00000006992,ENSGALG00000007837,ENSGALG00000008141,ENSGALG00000009641,ENSGALG00000010583,ENSGALG00000010928,ENSGALG00000011099,ENSGALG00000011347,ENSGALG00000014233,ENSGALG00000025764,…
LSL	1	GO:BP	extracellular structure organization	GO:0043062	0.000122264	190	822	34	ENSGALG00000000379,ENSGALG00000002546,ENSGALG00000002831,ENSGALG00000002987,ENSGALG00000003589,ENSGALG00000003726,ENSGALG00000004150,ENSGALG00000004386,ENSGALG00000004526,ENSGALG00000004695,ENSGALG00000005968,ENSGALG00000006992,ENSGALG00000007837,ENSGALG00000008141,ENSGALG00000009641,ENSGALG00000010583,ENSGALG00000010928,ENSGALG00000011099,ENSGALG00000011347,ENSGALG00000014233,ENSGALG00000025764,…
LSL	1	GO:BP	sterol biosynthetic process	GO:0016126	0.000340123	25	822	11	ENSGALG00000004106,ENSGALG00000006198,ENSGALG00000010798,ENSGALG00000013848,ENSGALG00000014948,ENSGALG00000017394,ENSGALG00000027188,ENSGALG00000031255,ENSGALG00000036915,ENSGALG00000037065,ENSGALG00000037852
LSL	1	GO:BP	connective tissue development	GO:0061448	0.000520671	174	822	31	ENSGALG00000000364,ENSGALG00000000785,ENSGALG00000002203,ENSGALG00000002546,ENSGALG00000002588,ENSGALG00000003114,ENSGALG00000004386,ENSGALG00000005714,ENSGALG00000006343,ENSGALG00000007668,ENSGALG00000008122,ENSGALG00000008135,ENSGALG00000009977,ENSGALG00000011347,ENSGALG00000011740,ENSGALG00000012429,ENSGALG00000015015,ENSGALG00000025748,ENSGALG00000025915,ENSGALG00000028147,ENSGALG00000029260,…
LSL	1	GO:BP	myeloid leukocyte differentiation	GO:0002573	0.000647302	132	822	26	ENSGALG00000000244,ENSGALG00000003855,ENSGALG00000005554,ENSGALG00000005788,ENSGALG00000006062,ENSGALG00000006087,ENSGALG00000007485,ENSGALG00000010103,ENSGALG00000010127,ENSGALG00000010707,ENSGALG00000011046,ENSGALG00000011141,ENSGALG00000012429,ENSGALG00000012481,ENSGALG00000013818,ENSGALG00000015306,ENSGALG00000015910,ENSGALG00000016881,ENSGALG00000030115,ENSGALG00000033520,ENSGALG00000033854,…
LSL	2	GO:BP	DNA replication	GO:0006260	0.0101775	172	512	21	ENSGALG00000000708,ENSGALG00000001907,ENSGALG00000005931,ENSGALG00000006317,ENSGALG00000006631,ENSGALG00000008162,ENSGALG00000008553,ENSGALG00000009455,ENSGALG00000009837,ENSGALG00000010214,ENSGALG00000011881,ENSGALG00000014924,ENSGALG00000016278,ENSGALG00000016312,ENSGALG00000017064,ENSGALG00000029701,ENSGALG00000031340,ENSGALG00000031841,ENSGALG00000038089,ENSGALG00000040794,ENSGALG00000051335
LSL	2	GO:BP	histone modification	GO:0016570	0.0327741	307	512	29	ENSGALG00000000843,ENSGALG00000002514,ENSGALG00000002954,ENSGALG00000003299,ENSGALG00000003596,ENSGALG00000003641,ENSGALG00000004288,ENSGALG00000004508,ENSGALG00000005931,ENSGALG00000006317,ENSGALG00000006474,ENSGALG00000006502,ENSGALG00000006818,ENSGALG00000007302,ENSGALG00000009906,ENSGALG00000010048,ENSGALG00000010214,ENSGALG00000010592,ENSGALG00000011384,ENSGALG00000011881,ENSGALG00000012484,…
LSL	3	GO:BP	negative regulation of autophagy	GO:0010507	0.0103065	44	501	10	ENSGALG00000001727,ENSGALG00000003933,ENSGALG00000006876,ENSGALG00000008520,ENSGALG00000012550,ENSGALG00000015073,ENSGALG00000032819,ENSGALG00000039704,ENSGALG00000042214,ENSGALG00000051401
LSL	3	GO:BP	carbohydrate derivative transport	GO:1901264	0.0127874	45	501	10	ENSGALG00000003879,ENSGALG00000008438,ENSGALG00000008675,ENSGALG00000010182,ENSGALG00000028225,ENSGALG00000030511,ENSGALG00000038187,ENSGALG00000046226,ENSGALG00000049446,ENSGALG00000054002
LSL	3	GO:BP	negative regulation of macroautophagy	GO:0016242	0.0169339	21	501	7	ENSGALG00000001727,ENSGALG00000003933,ENSGALG00000012550,ENSGALG00000015073,ENSGALG00000032819,ENSGALG00000039704,ENSGALG00000042214
LSL	3	GO:BP	carbohydrate metabolic process	GO:0005975	0.0279026	361	501	32	ENSGALG00000001788,ENSGALG00000002138,ENSGALG00000002377,ENSGALG00000002412,ENSGALG00000002651,ENSGALG00000003369,ENSGALG00000004047,ENSGALG00000005298,ENSGALG00000006543,ENSGALG00000007484,ENSGALG00000008508,ENSGALG00000010043,ENSGALG00000013828,ENSGALG00000014526,ENSGALG00000014933,ENSGALG00000023703,ENSGALG00000024056,ENSGALG00000026077,ENSGALG00000028960,ENSGALG00000030344,ENSGALG00000031375,…
LSL	3	GO:BP	ganglioside metabolic process	GO:0001573	0.0344433	16	501	6	ENSGALG00000002651,ENSGALG00000005298,ENSGALG00000007981,ENSGALG00000010083,ENSGALG00000014933,ENSGALG00000028960
LSL	4	GO:BP	inflammatory response	GO:0006954	3.06606e-06	293	435	33	ENSGALG00000000168,ENSGALG00000000516,ENSGALG00000000783,ENSGALG00000001573,ENSGALG00000005687,ENSGALG00000005947,ENSGALG00000006415,ENSGALG00000006565,ENSGALG00000007114,ENSGALG00000008014,ENSGALG00000008660,ENSGALG00000010745,ENSGALG00000011684,ENSGALG00000012505,ENSGALG00000012916,ENSGALG00000014182,ENSGALG00000014570,ENSGALG00000014585,ENSGALG00000015235,ENSGALG00000026098,ENSGALG00000026781,…
LSL	4	GO:BP	regulation of cytokine production	GO:0001817	0.000856998	352	435	32	ENSGALG00000003217,ENSGALG00000004594,ENSGALG00000005687,ENSGALG00000005757,ENSGALG00000005947,ENSGALG00000006415,ENSGALG00000006527,ENSGALG00000007114,ENSGALG00000007416,ENSGALG00000008014,ENSGALG00000008094,ENSGALG00000008439,ENSGALG00000008827,ENSGALG00000010311,ENSGALG00000010745,ENSGALG00000011182,ENSGALG00000011271,ENSGALG00000012830,ENSGALG00000013742,ENSGALG00000014182,ENSGALG00000014561,…
LSL	4	GO:BP	cytokine production	GO:0001816	0.00117227	357	435	32	ENSGALG00000003217,ENSGALG00000004594,ENSGALG00000005687,ENSGALG00000005757,ENSGALG00000005947,ENSGALG00000006415,ENSGALG00000006527,ENSGALG00000007114,ENSGALG00000007416,ENSGALG00000008014,ENSGALG00000008094,ENSGALG00000008439,ENSGALG00000008827,ENSGALG00000010311,ENSGALG00000010745,ENSGALG00000011182,ENSGALG00000011271,ENSGALG00000012830,ENSGALG00000013742,ENSGALG00000014182,ENSGALG00000014561,…
LSL	4	GO:BP	positive regulation of cytokine production	GO:0001819	0.00270749	217	435	23	ENSGALG00000004594,ENSGALG00000005757,ENSGALG00000005947,ENSGALG00000006415,ENSGALG00000006527,ENSGALG00000007416,ENSGALG00000008014,ENSGALG00000008094,ENSGALG00000008439,ENSGALG00000008827,ENSGALG00000010745,ENSGALG00000011271,ENSGALG00000012830,ENSGALG00000014182,ENSGALG00000014976,ENSGALG00000015425,ENSGALG00000025822,ENSGALG00000029270,ENSGALG00000032365,ENSGALG00000033212,ENSGALG00000035733,…
LSL	4	GO:BP	leukocyte differentiation	GO:0002521	0.00336695	321	435	29	ENSGALG00000000516,ENSGALG00000001486,ENSGALG00000004594,ENSGALG00000005544,ENSGALG00000005757,ENSGALG00000006415,ENSGALG00000006527,ENSGALG00000006593,ENSGALG00000006934,ENSGALG00000007416,ENSGALG00000008014,ENSGALG00000008206,ENSGALG00000008962,ENSGALG00000011182,ENSGALG00000012830,ENSGALG00000012916,ENSGALG00000014561,ENSGALG00000027247,ENSGALG00000027345,ENSGALG00000029270,ENSGALG00000032029,…
LSL	4	GO:BP	regulation of cell adhesion	GO:0030155	0.00551199	402	435	33	ENSGALG00000001486,ENSGALG00000002555,ENSGALG00000003744,ENSGALG00000003932,ENSGALG00000004594,ENSGALG00000004901,ENSGALG00000005347,ENSGALG00000006415,ENSGALG00000006527,ENSGALG00000007114,ENSGALG00000007416,ENSGALG00000008014,ENSGALG00000008094,ENSGALG00000008206,ENSGALG00000008439,ENSGALG00000008661,ENSGALG00000008827,ENSGALG00000011182,ENSGALG00000014561,ENSGALG00000015377,ENSGALG00000015593,…
LSL	4	GO:BP	mononuclear cell differentiation	GO:1903131	0.00564499	243	435	24	ENSGALG00000000516,ENSGALG00000001486,ENSGALG00000004594,ENSGALG00000005757,ENSGALG00000006415,ENSGALG00000006527,ENSGALG00000006934,ENSGALG00000007416,ENSGALG00000008014,ENSGALG00000008962,ENSGALG00000011182,ENSGALG00000012830,ENSGALG00000012916,ENSGALG00000014561,ENSGALG00000027247,ENSGALG00000027345,ENSGALG00000029270,ENSGALG00000032029,ENSGALG00000032365,ENSGALG00000035733,ENSGALG00000038918,…
LSL	4	GO:BP	regulation of cell-cell adhesion	GO:0022407	0.00754802	214	435	22	ENSGALG00000001486,ENSGALG00000003744,ENSGALG00000003932,ENSGALG00000004594,ENSGALG00000005347,ENSGALG00000006415,ENSGALG00000006527,ENSGALG00000007114,ENSGALG00000007416,ENSGALG00000008014,ENSGALG00000008094,ENSGALG00000014561,ENSGALG00000015593,ENSGALG00000023689,ENSGALG00000027305,ENSGALG00000027428,ENSGALG00000029270,ENSGALG00000029301,ENSGALG00000032683,ENSGALG00000035733,ENSGALG00000042833,…
LSL	4	GO:BP	T cell selection	GO:0045058	0.0120025	31	435	8	ENSGALG00000001486,ENSGALG00000004594,ENSGALG00000007416,ENSGALG00000012830,ENSGALG00000029270,ENSGALG00000032029,ENSGALG00000035733,ENSGALG00000050240
LSL	4	GO:BP	'de novo' post-translational protein folding	GO:0051084	0.0158928	16	435	6	ENSGALG00000004594,ENSGALG00000006512,ENSGALG00000009975,ENSGALG00000012404,ENSGALG00000017077,ENSGALG00000033498
